# Supplementary material for: Modelling the Meteorological Forest Fire Niche in Heterogeneous Pyrologic Conditions
Source: PLoS One. 2015 Feb 13;10(2):e0116875. doi: 10.1371/journal.pone.0116875 (PMC4332634; doi:10.1371/journal.pone.0116875)
Supplement: S1 Data — (ZIP) [file pone.0116875.s007.zip]

Archive with 5 entries (4 files):
- data/
- data/sa_1991_2012.csv
- data/w_1991_2012.csv
- data/sn_1981_2012.csv
- data/readme.txt
