# Supplementary material for: Modelling the Meteorological Forest Fire Niche in Heterogeneous Pyrologic Conditions
Source: PLoS One. 2015 Feb 13;10(2):e0116875. doi: 10.1371/journal.pone.0116875 (PMC4332634; doi:10.1371/journal.pone.0116875)
Supplement: S1 Data — (ZIP) [file pone.0116875.s007.zip › data/sa_1991_2012.csv]

Date	fire_days	T	H	U	P	CloudCover	SnowCover	WeekRain	DaysSinceRain	LastRainSum	Tdew	VPD	Angstroem	Baumgartner	FFMC	DMC	DC	ISI	BUI	FWI	FFWI	KBDIsi	FFDI	Munger	Orieuxdanger	Nesterov	FMI
19910501	0	10.9	79.4	0.9	16.7	0.96	0	21.7	0	16.7	7.4744982251	0.2701373545	5.905	13.7892491789	28.3095092698	14.2215223181	60.3052448179	0.0028045548	17.8936131662	0.002371713	2.0574579137	27.0188077365	0.1086534739	0	0	0	27.125
19910502	0	10.1	85.4	1.4	8.8	1	0	27.9	0	25.5	7.7592202496	0.1973413816	5.26	-3.687838318	28.124983801	8.0302056218	51.2735954172	0.0026573728	11.541489928	0.0017348376	2.3079346358	19.0739207679	0.0796982763	0	0	0	28.825
19910503	0	12.6	52.4	2.1	0	0.67	0	27.8	1	25.5	3.1203116683	0.7625387347	3.175	-14.0050695956	64.0041470655	10.6763711676	56.5935954172	0.7404162964	14.5096401151	0.5515711677	7.6917252192	20.9504584004	0.4638032389	0.5	0	209.7725028524	19.95
19910504	0	8.2	53.7	2.6	20.2	0.92	0	48	0	20.2	-0.6198538003	0.5119468278	3.305	-10.1259498274	48.9754818157	6.6208930918	27.3503623853	0.2355587591	8.2493449374	0.1284054605	9.2514108319	0.7792567843	0.3778696025	0	0	0	21.375
19910505	0	7.2	72	1.7	0	0.79	0	45.7	1	20.2	2.4953489393	0.2945688658	4.58	-30.9225332128	67.3922612489	7.8651935142	31.5723623853	0.8891783333	9.6934151292	0.5274771435	4.4919416868	0.5999766935	0.2368930959	0.5	0	80.0899668298	26.2
19910506	0	7.7	77.7	2.2	7	0.79	0	52.7	0	7	4.0541558126	0.2642641277	4.475	-31.6084639198	52.6305965266	5.2579630675	26.5444403862	0.4738455831	7.0331055579	0.2385010286	4.8151318908	0.8488480101	0.8962220717	0	0	0	27.5
19910507	0	11.1	59.6	1.4	0.4	0.63	0	53.1	1	7.4	3.540155534	0.6120888072	3.915	-21.2900630829	71.735990304	7.1759085307	31.5584403862	0.8864639123	9.150249019	0.5099788552	4.880789863	2.2759260126	1.2427312693	0.5	0	135.980389014	22.125
19910508	0	12.1	59.3	1.5	0	0.63	0	36.4	2	7.4	4.4080036156	0.6520026576	3.195	-11.0619404123	83.0328036207	9.8038560693	36.8784403862	2.3733571863	11.7791896509	2.5717796666	5.2349426009	2.0709312255	2.9251859843	2	0	343.5787099304	21.8
19910509	0	10.3	79	1	9.6	0.96	0	37.2	0	9.6	6.8175634102	0.2892743108	4.61	-11.451293157	44.8466856805	5.9814847482	27.4551973817	0.0998426016	7.7447332315	0.0527098604	2.2697310221	1.0926012782	0.3971411399	0	0	0	27.175
19910510	0	9.3	88.4	0.8	10.3	0.96	0	47.5	0	19.9	7.4780443382	0.1405811315	6.37	-2.0541226645	16.9032266206	2.7575949976	16.4195368768	4.36178087599888e-05	3.884306125	1.69080731528074e-05	1.2155420563	0.5389452931	0.0432510389	0	0	0	29.775
19910511	0	10.9	82.6	1.3	0.4	0.92	0	27.7	1	20.3	8.0534236112	0.2376183707	5.36	-13.2937045997	39.6274188638	3.5366517448	21.0915368768	0.0527571866	4.9839980242	0.022662896	2.4723386027	1.1721032612	0.1344661769	0.5	0	46.1179309609	27.925
19910512	0	14.5	49	1.9	0	0.67	0	27.7	2	20.3	3.9219610791	0.9212151765	2.46	-7.0092317577	78.1098886514	7.004180884	26.7535368768	2.5324560204	8.4667747051	2.1865906245	7.4575518697	4.126884674	3.1537498701	2	0	357.445684604	18.625
19910513	0	15.8	43.8	2.1	0	0.54	0	20.7	3	20.3	3.5167627096	1.0710092695	2.455	-5.8113386875	87.4741275325	10.5300234422	32.5415368768	4.6127849458	11.6420235738	5.435812547	8.7815524031	7.0741506766	3.7532837709	4.5	0	671.893929323	17
19910514	1	16.4	44.7	1.7	0	0.33	0	20.3	4	20.3	4.3492178154	1.072777844	2.695	-4.596195575	88.9720345618	13.8161359808	38.3655368768	5.8222821828	14.5410355797	7.6319808851	7.1180331869	10.2705137274	3.9844704989	8	0	950.5712275544	17.075
19910515	0	16.7	32.3	2.7	0	0.71	0	20.3	5	20.3	0.0693631562	1.315372147	2.015	7.4370681621	91.3562301335	17.8847540512	44.3155368768	7.212198648	17.8793242851	10.2241890621	12.9059549917	13.1969351733	6.6648939542	12.5	0	1348.1654353684	13.9
19910516	0	12.2	41.1	2.5	0	0.42	0	10.7	6	20.3	-0.6168341396	0.9360694377	4.25	21.6937825683	87.941893002	19.4729325228	49.0235368768	6.9617175418	19.5409353272	10.3953829002	10.6619100526	14.9781605233	2.4139120835	18	0	1455.694054415	17.225
19910517	1	13.4	23	2.7	0	0.46	0	0.4	7	20.3	-7.2830576013	1.239949747	2.13	24.5050865075	91.4816276889	23.023390452	54.2715368768	7.7524586387	22.9843086631	12.3397070139	14.3136010549	16.8702511441	7.8182946122	24.5	0	1815.2602805432	12.4
19910518	0	15	24.5	2.4	0	0.58	0	0	8	20.3	-5.109044087	1.3895139079	2.065	25.4373843927	92.1269406642	26.8801583722	59.9155368768	10.5601806073	26.7990779211	16.9237426531	12.585276249	19.1866344019	8.3337245734	32	0	2197.6548596471	12.375
19910519	0	14.9	27.8	2.7	0	0	0	0	9	20.3	-3.5208859603	1.2610173405	1.95	26.1125305875	92.6092217894	30.8843289258	65.6135368768	9.7760484891	30.7620844149	17.1137632993	13.5682012873	21.5333827138	8.4754244156	40.5	0	2605.7892699799	13.225
19910520	1	16.4	34	2.8	0	0.13	0	0	10	20.3	0.513023754	1.3052996291	1.815	27.0652034969	92.680944118	35.245909401	71.7075368768	18.2979762236	35.0809482461	28.4979923744	13.0930293015	24.4940962814	11.8399895953	50	0	3049.510392357	14.4
19910521	0	17.5	44.6	1.6	0	0.13	0	0	11	20.3	5.3146720016	1.1735895117	2.525	27.2860085109	91.673832101	38.800000401	77.8015368768	8.2611471791	38.6142217671	16.9505534534	6.7509925991	28.1201480226	5.5527343642	60.5	0	3356.7513215569	16.775
19910522	1	20.8	40.2	1.7	0	0.46	0	0	12	20.3	6.7851297851	1.5628310422	2.13	27.7221282412	91.7237421939	42.9539166554	84.3635368768	9.4462833191	42.7386882853	19.7120529994	7.5943778003	33.14752424	7.3800310726	72	0	3734.9689498104	14.85
19910523	0	21.9	28.4	2.3	0	0.29	0	0	13	20.3	2.7806673929	2.0162303739	1.01	27.8443634111	94.0248227671	48.8982523226	91.7535368768	14.8090138536	48.6215951382	28.8205243005	11.6938544489	38.5111559675	15.0338482851	84.5	0	4396.9311632196	11.625
19910524	0	17.3	23.9	2.8	0	0.58	0	0	14	20.3	-3.4939359363	1.627001382	1.575	28.9778379965	94.0755090404	53.5818860956	97.9375368768	12.6669019837	53.2615536152	27.0784240471	14.78627276	41.5276489969	12.2030249558	98	0	4903.6994341842	11.65
19910525	0	15.1	42.6	2.1	0	0.08	0	0	15	20.3	2.4927269483	1.0610899165	2.865	29.723254206	91.7685121331	56.583355435	103.4375368768	8.8410333479	56.2508962244	21.6349160849	8.9007028704	43.8922058993	5.7208912997	112.5	0	5153.8193137203	16.875
19910526	1	18	33.9	2.4	0	0.21	0	0	16	20.3	1.8770205411	1.4910813143	2.03	28.9539543918	91.8184534847	60.7914518322	109.7655368768	8.4321906398	60.4279062205	21.7035026653	11.3226600217	47.6250062137	8.6377805822	128	0	5551.4173742875	13.975
19910527	0	16.9	42.9	3.6	0	0.46	0	0	17	20.3	4.2163943066	1.1038975302	3.155	30.1347881774	89.9286660605	63.5765165196	115.5175368768	9.0913464046	63.2078531472	23.4302173745	15.0384008629	49.7380192935	5.2848626649	144.5	0	5769.8845001215	16.5
19910528	0	16.8	49.2	1.9	0	0.08	0	0	18	20.3	6.0904936825	1.02132173	2.695	30.0488958791	89.9779999862	66.8794517556	121.3955368768	8.0639908822	66.4951270572	22.093765822	7.4748194877	52.3597484973	6.7741065126	162	0	6049.2750231265	18.1
19910529	0	17.8	54.7	2.2	0.4	0.58	0	0.4	19	0.4	8.5606132571	0.9952914122	2.96	28.3390517734	89.7280507261	69.9441839148	127.5255368768	7.1055936048	69.5516421492	20.6611674588	8.0189293002	55.1225863197	5.224120364	180.5	0	6294.3520357409	19.225
19910530	0	17.1	58.7	1.6	0	0.5	0	0.4	20	0.4	8.9501544449	0.8666978308	2.595	26.2537563887	89.7773184186	73.4186632764	133.6195368768	7.8353693633	73.0083172968	22.7264690229	5.6845659633	57.6228312636	7.146937076	200	0	6590.7612655452	20.4
19910531	1	19	52.6	1.7	0	0.13	0	0.4	21	0.4	9.0936935378	1.1191922961	2.545	25.4638692078	89.8266023768	77.0057941594	139.9475368768	6.1211339097	76.5771882151	19.522139004	6.3973526893	61.0712767413	6.3828325771	220.5	1	6896.2214966087	18.4
19910601	0	20.1	51.2	1.8	2.9	0.38	0	3.3	0	2.9	9.7077634806	1.256191384	2.665	24.2669454561	79.3192841371	63.7022640166	144.3103585876	2.0774929784	63.5873760493	7.3372763715	6.8236884781	64.6253382276	6.5694240604	0	1	7183.1233391372	17.775
19910602	0	17.8	67.6	1.2	10.4	0.79	0	13.7	0	13.3	11.7235012927	0.753287001	4.225	20.8718133467	48.4408565516	33.7829470154	130.8684513827	0.1799808921	41.0644852642	0.2635557134	3.7909362645	59.4514535065	0.4401493319	0	0	0	22.45
19910603	0	15	84.1	0.9	10.6	0.92	0	24.3	0	23.9	12.3318460649	0.2766523982	5.73	9.5689897701	21.4256490086	16.2283704865	116.8927860435	0.0002775951	24.0941790574	0.0002835286	1.7285474567	50.1787934132	0.0683552577	0	0	0	27.275
19910604	0	16.9	58.9	1.9	0	0.54	0	24.3	1	23.9	8.8130422903	0.860504644	2.875	-2.99116441	63.9152762789	19.3906690253	124.0227860435	0.7242708212	27.8828097802	0.8143572451	6.6585859058	52.7625128918	0.6442815649	0.5	0	256.424236555	20.5
19910605	0	14.9	60.4	3.3	3.8	0.54	0	27.7	0	3.8	7.3046323331	0.7102563701	4.145	-2.827371945	65.0129498416	15.1689058451	125.4617226595	1.6848655804	23.2962494055	2.827703819	11.0701442464	54.3596163587	3.2177050944	0	0	0	21.375
19910606	0	11.8	89.4	1.3	11.1	0.79	0	38.8	0	14.9	10.1085433777	0.1476480599	6.095	-7.4212006417	23.5671081614	7.5157747586	110.1640700148	0.0006615936	12.8413465682	0.0004589303	1.7460303959	0.8666297357	0.0804067812	0	0	0	29.4
19910607	0	12	87.4	0.8	1.7	1	0	40.5	0	16.6	9.967843158	0.1802982008	5.46	-18.7918137518	33.5840856514	7.3091120207	115.9260700148	0.0100545295	12.6277778302	0.0069076744	1.3105981834	1.0532726372	0.1608506681	0	0	40.8173080013	28.85
19910608	0	17.9	55.1	2.3	0	0.21	0	37.6	1	16.6	8.7610642265	1.034645835	3.31	-11.9654992693	66.6893481995	9.9738378195	123.2540700148	0.7508378717	16.5912299506	0.6062068808	8.343110856	5.0267074109	1.4872469742	0.5	0	241.8928980375	19.3
19910609	0	19.7	43.6	1.5	0	0.54	0	27.2	2	16.6	6.9775675189	1.3552942416	1.825	1.7856922871	86.668359942	14.5506645763	130.9240700148	3.6886938969	22.7737465482	6.4803972684	6.4696316234	9.374103008	5.6271810525	2	0	683.6791758577	15.975
19910610	0	20	60.1	1.3	0	0.71	0	16.6	3	16.6	12.022857703	0.9858378595	3.135	2.4293741081	87.1049072222	17.4275564445	138.3240700148	4.6208497914	26.5062542595	8.6767586097	4.6623219159	13.6261282944	3.0848943936	4.5	0	905.8387470771	20.025
19910611	0	22	47.9	2.8	0	0.54	0	16.6	4	16.6	10.454870499	1.465245947	1.475	6.2494270198	91.860981139	22.6000751795	146.4080700148	8.0337947575	32.6140830583	15.2050402205	11.1596958868	19.1851414712	8.4680695462	8	0	1430.3065736549	16.475
19910612	0	20.6	62.3	2.2	0	0.83	0	12.8	5	16.6	13.1350086331	0.9515304091	3.36	21.468370461	88.7015201169	25.2009326467	153.8080700148	6.4752055393	35.7557274355	13.5114607247	7.3911828898	22.9189151423	3.0336998514	12.5	0	1624.9047039231	20.425
19910613	0	19.5	75.2	1.1	6	0.88	0	7.7	0	6	14.9866537285	0.6315404697	3.455	25.3135394716	63.1490606295	17.3909681347	150.7297584072	0.6622826278	26.9952577692	0.7288450344	2.9148766833	25.9302313732	1.6610025419	0	0	0	23.925
19910614	0	19.3	78.4	1.7	0	0.67	0	6	1	6	15.4414370929	0.5054302693	4.45	17.2879708366	75.6448067633	18.7796962847	157.7337584072	1.5841410938	28.9441926245	3.1317622276	3.8855664435	28.9943103128	1.3521911498	0.5	0	91.4472850577	24.775
19910615	0	20.9	70.4	1.2	6.1	0.79	0	12.1	0	6.1	15.3065134081	0.7761163235	3.845	15.4708664606	55.6851483116	12.8651357334	154.2445168115	0.3755163938	21.2907546778	0.3541711239	3.6002456574	32.1250727052	1.2789641029	0	0	0	22.375
19910616	0	17.5	83.7	1.6	74.8	1	0	86.9	0	80.9	14.7047208596	0.3251529223	5.095	8.9533235932	21.9382102012	5.6923191256	14.8604838472	0.000305608	5.8155303987	0.0001406078	2.9508640105	2.4619112684	0.0109670997	0	0	0	26.55
19910617	0	12.4	83.4	2.6	41.6	1	0	128.5	0	122.5	9.6622248478	0.2398560122	5.5	-69.073404399	25.5590828322	2.7215697065	5.762	0.002125144	2.645437451	0.0007172846	4.6171685907	1.2148022991	0.0078021486	0	0	0	27.75
19910618	0	15.7	51.6	2.2	0	0.38	0	128.5	1	122.5	5.76582057	0.9275841247	2.075	-112.2325709057	75.3215784855	6.8502387515	13.018	1.7016418343	6.7144126447	0.8374835618	8.1481750241	3.3908522516	0.089025673	0.5	0	388.1410306185	18.975
19910619	0	16.1	50.7	2	0	0.46	0	128.5	2	122.5	5.880810618	0.9531951919	2.6	-104.587679091	86.4394451874	10.2890192435	20.004	4.520806217	10.1559274994	4.9377380968	7.4809781806	3.1196175375	0.1870137628	2	0	682.7694855357	18.65
19910620	0	13.7	84.7	0.7	5.1	1	0	127.6	0	5.1	11.166351731	0.2417926265	5.69	-102.9889752754	40.8740630119	6.3523994741	19.8067494928	0.0456069898	7.0511809506	0.0229841542	1.3787536064	1.1733537436	0.3776562406	0	0	0	27.75
19910621	0	18.3	62.3	1.7	0	0.42	0	127.6	1	5.1	10.966002106	0.8492478522	3.105	-103.9581906576	72.239568243	9.2506948681	26.9367494928	0.9887720483	9.9547061903	0.5950150399	5.7440865274	4.5071656606	2.4474680623	0.5	0	226.534694601	21
19910622	0	20.6	60.3	1.7	0	0.46	0	121.5	2	5.1	12.6367256973	1.005377358	2.875	-27.1732356692	84.7216568889	12.4559584181	34.6427494928	3.8273988577	13.1192244897	4.8233268421	5.95672434	5.1916436699	3.5907935519	2	0	481.4434767351	19.925
19910623	0	23	59.3	1.8	0	0.25	0	46.7	3	5.1	14.630588798	1.1795886933	2.365	16.5682699543	88.3791284706	16.3585872755	42.7627494928	4.883618295	16.7235168844	7.0233391346	6.4139340158	6.5430202998	4.4343453404	4.5	0	812.5627654912	19.075
19910624	0	23.4	58.1	1.6	0	0.71	0	5.1	4	5.1	14.6880953961	1.2642345474	2.55	16.5443489857	88.4889711071	19.9941854291	50.9007494928	5.0520202816	20.1755818345	8.040217508	5.8337497652	13.0072136797	4.0410456175	8	0	1111.9335346632	18.675
19910625	0	25.3	50.6	1.6	0	0.38	0	5.1	5	5.1	14.3094950219	1.641399155	1.85	16.6799957407	90.354679306	24.6681046867	59.3627494928	5.9210984704	24.6420673657	10.2811173748	6.2114115814	20.216902812	5.8226326735	12.5	0	1538.5630309229	16.325
19910626	0	22.5	68.3	1.6	8.1	0.71	0	13.2	0	8.1	16.3612077599	0.935329109	2.86	25.2411182608	69.7063281863	16.2258991935	55.3110765458	1.0679604807	18.7215485597	0.9288357387	4.9292782941	22.9432088902	1.646909621	0	0	0	21.45
19910627	0	19.6	63.8	2.1	1.6	0.71	0	9.7	0	9.7	12.553937245	0.9006278291	4.43	16.8055835757	72.0856643351	16.7510161941	62.4230765458	1.7888572931	20.0506956884	2.6977848157	6.8763474025	25.2452212545	1.1240042973	0	0	91.2046162666	21.05
19910628	0	19.1	31.5	2.4	0	0.46	0	9.7	1	9.7	1.8133946351	1.5677951746	1.61	14.7564765986	89.5241042082	21.5816313749	70.0210765458	7.4201018546	24.3785791224	12.2845892347	11.6789004296	28.9379357166	10.031137924	0.5	0	585.8372924578	13.1
19910629	0	18.6	31.9	2.3	0	0.38	0	9.7	2	9.7	1.5540595688	1.5700056559	1.6	15.7276722201	92.4155742198	26.3962399829	77.5470765458	9.513207445	28.5214487561	16.1412340643	11.1443955782	32.5137457696	10.2174778879	2	0	1083.6538167478	13.325
19910630	0	18.4	42	1.9	0	0.29	0	9.7	3	9.7	5.2650940334	1.2893560103	2.165	16.7252032362	92.4657291991	30.3997260449	84.7490765458	8.7499044373	32.0544259631	16.0793940863	8.2075481995	35.8998785681	7.2634336266	4.5	0	1453.9246531433	15.9
19910701	0	20	51.4	1.5	0	0.17	0	9.7	4	9.7	9.6736916847	1.1714871954	2.305	16.6986391091	91.8034197543	33.9032843673	92.5930765458	8.2629943025	35.4010331637	16.2072857348	5.7512350205	39.9062261002	6.4612711415	8	0	1799.8090747366	17.85
19910702	0	22.2	55.7	1.6	0	0.13	0	9.7	5	9.7	12.9208962989	1.2211107477	2.45	25.4144926167	90.8690626078	37.2746422473	100.7970765458	8.6744045501	38.7370208246	17.6068899492	5.95596567	44.7449855986	6.1220386559	12.5	0	2118.8237285187	18.375
19910703	0	23.8	55.2	1.4	0	0.13	0	1.6	6	9.7	14.2686533855	1.3773380353	2.1	27.7026958088	90.9187070057	41.1023253353	109.3610765458	6.9007509967	42.3822407509	15.5431420122	5.3158959271	50.2273521817	6.7269742359	18	0	2497.1026057257	17.85
19910704	0	24.7	52.4	1.3	0	0.17	0	0	7	9.7	14.2973829994	1.5460232625	2.345	26.6649549504	90.6451370762	44.6029714433	117.9970765458	7.3996861134	45.864199764	17.0824129446	5.0856428981	56.0848598	6.0770335881	24.5	0	2828.2531828166	16.925
19910705	0	25.3	56.9	1.4	0	0.54	0	0	8	9.7	16.1350570012	1.4450985626	2.485	25.8980073871	90.143501849	47.9104954625	126.6870765458	6.6420868072	49.2539070249	16.3627720723	5.2558346237	61.6615930085	5.5114905302	32	0	3133.8878497708	17.9
19910706	0	26.2	62.9	1.5	0	0.08	0	0	9	9.7	18.5643612488	1.2967306449	2.39	25.4701285515	90.1914334594	51.3258653569	135.5570765458	6.4495273958	52.7345918937	16.6023602356	5.1995640815	67.5335577392	5.7271581069	40.5	1	3452.0152364227	19.175
19910707	0	25.8	65.3	1.5	0	0.46	0	0	10	9.7	18.7849723615	1.181238412	2.47	25.2476002368	89.9394021169	54.6262967249	144.4450765458	7.59475096	56.1579775323	19.3717481951	4.9867104125	72.4225914655	6.0373240519	50	1	3755.6648634248	19.875
19910708	0	25.6	62	1.5	21.8	0.21	0	21.8	0	21.8	17.7697162121	1.3349014741	2.355	24.5061742865	65.6944952793	25.8180778534	108.4106924612	0.7112330462	32.3661223115	0.8839830453	5.2609688876	61.9448542133	0.5277765229	0	0	0	19.1
19910709	0	21.8	77.6	1.6	1.9	0.83	0	23.7	0	23.7	17.7032615587	0.6605900249	3.81	2.5463434422	67.3037433782	25.1757343131	116.4526924612	0.687710554	32.6857561525	0.8604718297	3.8178833203	64.3763569128	0.3280900105	0	0	138.1395426589	23.95
19910710	0	22.8	68.6	1.3	0.1	0.33	0	23.8	1	23.8	16.7161215652	0.9079864729	3.3	-0.7320926616	80.7366938122	27.5083241051	124.6386924612	1.6755501747	35.454323598	3.9245189848	4.0570304323	68.5682089666	1.463303194	0.5	0	333.3597477032	21.45
19910711	0	24.8	64.7	1.3	0	0.13	0	23.8	2	23.8	17.6911217061	1.1514985018	2.775	-1.4436852749	86.1621019945	30.4422861707	133.2206924612	3.4969103536	38.74850273	8.517168857	4.4117864912	73.7234230057	3.0850666977	2	0	594.2528877875	19.975
19910712	0	26.2	62.1	1.9	1.7	0.21	0	25.5	0	1.7	18.3600786076	1.3680049407	2.37	-1.6242661094	83.6031523404	32.137334219	142.1626924612	2.602453615	41.0661230348	6.7765179724	6.563651694	79.6546010752	4.8020469562	0	0	914.1639555255	18.975
19910713	0	25.6	59.1	1.5	2.5	0.5	0	28	0	4.2	17.0116017011	1.4461361858	1.92	-2.468739834	82.1205044276	30.8654895425	151.1766924612	1.9336535916	40.8700544168	5.0692867806	5.4690775395	85.2585531435	7.8502760578	0	1	1320.0434634652	18.375
19910714	0	22.7	59.4	2.5	3.1	0.58	0	31.1	0	7.3	14.3756384834	1.2086517122	4.465	17.1183538845	60.203534034	24.8875266935	155.1871134746	0.5248278006	35.5300651218	0.695198349	8.7638198885	6.4757868236	0.6950599389	0	1	0	19.175
19910715	1	25.4	34.6	2.1	0	0.08	0	9.3	1	7.3	8.6602687392	2.2674829381	0.965	17.2608978261	89.9954655154	30.3207793399	164.1651134746	6.9921455482	41.4858117871	15.5217713133	10.0217101282	15.1384419947	9.1162710777	0.5	1	665.5340352278	12.3
19910716	0	24.1	51.4	1.2	0	0.08	0	7.4	2	7.3	13.4481959659	1.5014713126	2.195	19.6634288198	90.0448214949	34.0230728095	172.7291134746	7.1706590154	45.5940746903	16.6332496074	4.7556622621	21.847135677	5.423243994	2	1	1025.5054273523	16.825
19910717	0	20.7	68.8	1.7	26.2	0.67	0	33.5	0	26.2	14.75825852	0.7676144614	5.245	20.0638499051	32.3369673242	12.1387919378	122.0397907214	0.0106116118	19.4428377502	0.0094499306	5.1245409838	3.7649065811	0.055489835	0	0	0	22.025
19910718	0	23.4	46.8	1.9	0	0.17	0	33.5	1	26.2	11.3814504334	1.5880158383	2.145	-6.1174516046	76.0130854702	15.9002691194	130.4237907214	1.1907940546	24.3723215475	1.7600512051	7.8118453509	6.9590128703	0.5386813473	0.5	0	372.0400876265	15.85
19910719	0	24.1	57.7	1.4	0	0.13	0	31.8	2	26.2	15.234397342	1.3174304242	2.675	-3.2029759743	85.6633337259	18.985713305	138.8257907214	3.4431375935	28.2968019241	6.9379847752	5.1942458623	7.3227515709	1.2132577434	2	0	651.8769960643	18.4
19910720	0	24.3	65.1	1.3	0	0.33	0	29.3	3	26.2	17.315370783	1.0961037758	3.045	-0.4198512643	86.578785102	21.5952218066	147.2457907214	4.1353121457	31.6030885059	8.7262195312	4.3730516295	13.8278492487	1.7420277976	4.5	0	876.5035989086	20.2
19910721	0	24.7	67.4	1.2	0	0.42	0	26.2	4	26.2	18.2462083221	1.0799089407	2.995	-2.8057201251	86.8240697298	24.2525235042	155.7557907214	3.5071608334	34.9140127524	8.0175321201	3.9031932175	20.721879496	2.2235636625	8	0	1106.2742818208	20.675
19910722	0	24.5	60.5	1.7	0	0.25	0	26.2	5	26.2	16.3492827301	1.2434735556	2.925	-3.7085023352	87.0932425864	27.0043547418	164.2477907214	4.4488090049	38.2760693372	10.3737085103	6.0135161287	26.7819911602	3.0879629567	12.5	1	1346.563422435	19
19910723	0	24.5	64.8	2	0.5	0.67	0	26.7	6	0.5	17.4316567623	1.1600939718	2.48	23.5293294487	88.2208111755	30.316575881	172.9557907214	4.4398260925	42.1586792707	10.947245363	6.5585692889	33.4023722819	4.2214418881	18	1	1652.6726046606	20.075
19910724	0	22.5	71	1.3	0	0.63	0	0.5	7	0.5	16.971294065	0.8470022824	2.685	22.100665067	88.2695812524	33.3877173362	181.3757907214	4.5528357612	45.7303079925	11.7051194578	3.8326816705	38.4338555057	4.2135728421	24.5	1	1930.641868817	22.125
19910725	0	21.1	62.5	2	4.3	0.42	0	4.8	0	4.3	13.6556204963	1.0434988408	2.96	21.0983490082	73.0284779566	25.4450615195	182.4844728428	1.158268768	37.7357403656	2.6429283941	6.7372611823	43.0664792049	3.6000646035	0	1	0	20.35
19910726	1	21.4	35.9	2.8	0	0.25	0	4.8	1	4.3	5.6810485225	1.6951975806	1.515	17.1070708759	90.1565361132	30.0125410075	190.8864728428	9.5649005411	43.0884096331	19.9740832433	12.9250390142	47.3821592344	11.8484522908	0.5	1	513.3875894727	13.625
19910727	1	22.4	33.9	2.5	0	0.17	0	4.8	2	4.3	5.7340180204	1.9259276052	1.305	19.1884361033	92.8893218744	34.8766436235	199.3964728428	11.9715201702	48.5315347168	24.8702664667	11.8829741371	52.5568810679	13.5225688816	2	1	1083.8224233652	12.875
19910728	1	22.7	36.4	1.8	0	0.21	0	4.8	3	4.3	7.0286214318	1.8705209562	1.41	21.0744425305	92.9396332616	39.5955582603	207.8704728428	10.0561024112	53.6450782549	23.1394778699	8.4252846817	57.8763503693	11.961489052	4.5	1	1624.5360299581	13.425
19910729	0	23.5	44.8	1.5	0	0.13	0	4.8	4	4.3	10.8147220414	1.7536147166	1.9	22.8278556972	92.489782763	43.6792343883	216.3444728428	9.7891206747	58.0554565421	23.6336920774	6.4240496737	63.7273883406	8.9089828271	8	1	2045.2023941939	15.325
19910730	0	23.6	53.4	1.3	4	0.71	0	8.3	0	4	13.5729242693	1.4822862574	2.175	24.5044603605	77.9537763056	34.9274215717	218.0370497423	1.3246217305	49.8793659788	3.9418917856	5.0386437518	68.8048424416	6.0816968722	0	1	0	17.45
19910731	1	17.8	85	1.5	20.3	0.92	0	28.6	0	24.3	15.237705184	0.3043606021	4.585	25.0419397017	39.8873217929	14.1617362367	175.6097023995	0.047108483	23.5713059731	0.0474346682	2.622871395	51.5439181344	0.1306728255	0	0	0	26.8
19910801	1	20.6	58	2	0	0.25	0	24.3	1	24.3	12.0454334837	1.1634347564	2.08	1.0345692478	80.8743047523	17.5453861767	183.3657023995	2.3584575934	28.3169814045	4.8071590714	7.1448089322	56.7377007405	1.0232531681	0.5	0	383.8047096144	19.35
19910802	1	24.8	33.5	2.9	0	0.08	0	24.3	2	24.3	7.6604024959	2.2616917665	1.235	-0.2419716771	91.6587182066	21.9759857165	191.5897023995	9.3596060261	34.1571269687	17.4683502247	13.8615283666	62.9361564538	5.1217057986	2	1	963.3969177784	12.175
19910803	1	26.2	33	2.3	0	0	0	24.3	3	24.3	8.660518141	2.4017879846	0.92	0.7827999354	93.6163998059	26.8514144525	200.1557023995	12.5495259415	40.2153434089	23.429093101	11.1661223557	69.4250803664	9.8119672204	4.5	1	1631.4836906554	11.7
19910804	1	24.8	42	1.5	0	0.29	0	24.3	4	24.3	11.0161611993	2.0337820209	1.87	1.7671247395	92.6492955986	30.4854008121	208.0557023995	8.2002539122	44.6243305996	18.1725264964	6.6685224229	75.4930379277	6.4280024653	8	1	2056.7093631973	14.3
19910805	0	25.1	45.1	1.7	0	0.17	0	24.3	5	24.3	12.3636571453	1.8757157434	1.62	6.5738843726	92.6995277411	34.4305838721	216.1537023995	9.3765012184	49.2492088051	21.0781274711	7.2114630483	81.1724606059	8.8643458133	12.5	1	2535.7273746371	15
19910806	0	25	54.4	1.3	0	0.29	0	20.3	6	24.3	15.1550763254	1.5074980959	2.235	29.9132675111	91.244423845	37.6360089803	224.1257023995	7.9146711492	53.0155884169	19.370026804	5.0214114157	85.9880812982	6.5240667586	18	1	2886.3023272639	17.35
19910807	0	25.7	60.8	1.6	0	0.13	0	0	7	24.3	17.553748223	1.3461757086	2.375	29.4181259413	90.4558145996	40.6628170093	232.2417023995	6.698111898	56.5656624362	17.7312431493	5.6816511649	90.8508197398	5.9022177221	24.5	1	3208.3671307811	18.775
19910808	0	23.2	67.1	2.6	2.2	0.63	0	2.2	0	2.2	16.7489513211	1.061716672	2.825	27.0013075479	80.1887439596	38.1130304868	240.2497023995	1.7604980286	54.5798113359	5.661688953	8.0467207217	95.1528056743	4.865626269	0	1	3458.6790492225	20.975
19910809	0	24.2	58.8	1.6	0	0.42	0	2.2	1	2.2	15.6221016939	1.3513184405	1.935	22.9020062828	88.77795637	41.6752562168	248.2757023995	4.9870627159	58.7121414983	14.4797279835	5.8009312717	99.9579132097	8.6927946006	0.5	1	3867.739509948	18.65
19910810	1	26.2	58.1	1.5	0	0.63	0	2.2	2	2.2	17.3027383976	1.5366509735	2.135	22.2456082681	89.2509974661	44.9732930006	256.6437023995	5.9512283104	62.5458343956	17.1420919855	5.5422755469	104.6409180875	7.5301276967	2	1	4228.4101322665	17.975
19910811	0	25.9	57.3	1.5	0	0.29	0	2.2	3	2.2	16.8040829004	1.5535846516	2.205	21.2768729316	89.3001076593	48.1947796076	264.9037023995	5.5738429343	66.2547236545	16.8434607699	5.5847240264	109.2004850241	7.1550706195	4.5	1	4578.3598477609	17.85
19910812	0	24.4	64.2	1.7	2.6	0.54	0	4.8	0	2.6	17.1899254405	1.2273159441	2.205	21.2913266008	81.6493346761	43.2689574443	273.0557023995	2.0005743903	61.983026386	6.9701689024	5.6824989004	113.2183908806	7.3691177694	0	1	4930.8673403266	19.95
19910813	1	24.5	62.8	1.7	0	0.13	0	4.8	1	2.6	16.9363112496	1.2436646702	2.18	18.5619722966	88.1611905275	46.5343551155	281.1537023995	4.6482322709	65.8296798329	14.6232204759	5.8160458717	117.1416376044	7.5677901226	0.5	1	5289.3164929051	19.575
19910814	0	23.7	66.1	1.9	0	0.54	0	4.8	2	2.6	16.9872980486	1.0896213147	3.165	20.6939974262	88.0023668852	48.6962576275	288.8557023995	7.0222994197	68.515912634	20.3243112764	6.0823235194	120.2115855418	5.1009442913	2	1	5497.8205462921	20.6
19910815	1	23.6	58.4	1.6	0	0.42	0	2.6	3	2.6	14.9548482643	1.3283333384	2.66	19.8573177385	88.0510648426	51.4166378587	296.6657023995	5.2900263113	71.7464309354	16.9203583981	5.8174562485	123.3893122586	6.218144908	4.5	1	5778.1549324541	18.7
19910816	0	23.8	52.6	1.7	25.7	0.29	0	28.3	0	25.7	13.5259069426	1.52397364	2.47	19.7465514916	64.6818051011	23.06829811	229.1682826598	0.7348720389	36.8605506707	0.9983762157	6.4795723329	106.8128644881	0.4489558253	0	1	0	17.2
19910817	0	23.3	69.9	1.5	0	0.42	0	28.3	1	25.7	17.4898961082	0.9385074603	2.835	-5.7747233134	82.0130693508	25.5968074288	236.9062826598	1.9790599998	40.3062727247	5.1389819683	4.4940882729	110.2164610947	0.5312920734	0.5	1	254.6693004963	21.65
19910818	0	23.6	64.8	1.5	0	0.63	0	28.3	2	25.7	16.5796510129	1.0993385484	2.98	-3.8564398438	86.0184940297	27.9758911328	244.5362826598	3.6186735836	43.5080590791	9.4030497608	4.9937540908	113.3363128382	1.6253091016	2	1	490.2060493868	20.3
19910819	0	23.2	51.5	3.3	0	0.21	0	25.7	3	25.7	12.6496829121	1.4030875697	2.68	-4.6037295489	87.8710636752	30.6878483672	252.1482826598	7.276880444	47.0577285295	17.10084687	12.332150022	115.7325611501	4.0410290795	4.5	1	770.6302470089	17.075
19910820	0	22.8	58.8	2.1	0	0.5	0	25.7	4	25.7	14.312413957	1.2263718702	2.925	-3.7191667841	87.9197182828	33.1394978402	259.6522826598	5.0064269821	50.246542787	13.3133587988	7.465581427	118.3790985513	3.7157234629	8	1	1016.0393319215	19
19910821	0	23	60.5	1.9	0	0.17	0	25.7	5	25.7	14.9411939914	1.1717384515	2.83	-3.9893479208	87.9683889537	35.6875369506	267.2462826598	4.5215397439	53.5107695956	12.7298494685	6.6462769509	121.1386349812	4.218185945	12.5	1	1273.9171648971	19.375
19910822	0	23.4	61	2	0	0.58	0	25.7	6	25.7	15.4449412357	1.1653665418	2.66	21.0113424692	88.0868538714	38.4126241506	275.0022826598	6.0371727322	56.9412172104	16.467084202	6.9391723986	123.781002979	5.6269813701	18	1	1555.2183083664	19.4
19910823	0	24	65	1.4	0	0.5	0	0	7	25.7	17.006953935	1.103028642	3.065	21.3951622724	88.1355797222	40.6868332866	282.7042826598	4.6311953449	59.8423658986	13.8195406844	4.6785946203	126.3915370957	3.9779003958	24.5	1	1777.4275211762	20.25
19910824	0	24	67.3	1.6	0	0.83	0	0	8	25.7	17.5567973791	1.0135047131	3.055	21.1499498653	88.1843216598	42.9504517428	290.5322826598	4.8359835149	62.7204271599	14.6721033522	5.0611625673	128.8141558005	4.1063611595	32	1	1998.2575726111	20.825
19910825	0	24.8	57.3	1.5	0	0.5	0	0	9	25.7	15.7788084664	1.4371646552	2.09	19.6561850616	89.5701590003	46.326710916	298.5762826598	5.5876184822	66.7581505098	16.944534463	5.5668038327	131.9622516811	7.6478336585	40.5	1	2375.311712504	18.125
19910826	0	24.2	66.5	2.1	5.3	0.54	0	5.3	0	5.3	17.557382939	1.1269846661	2.46	19.7261167547	74.1385624445	32.8102908978	293.833652103	1.0722683706	51.2998644216	3.1559292591	6.6508305959	134.5622168557	4.1997634858	0	1	0	20.575
19910827	0	24.5	63.2	2.5	0	0.08	0	5.3	1	5.3	17.0364748612	1.2304360602	2.62	14.212577251	85.2845382957	35.5659321058	301.751652103	3.1501589435	54.9424087087	9.6228549985	8.3498909445	137.5253336971	4.4341591619	0.5	1	284.6564301335	19.675
19910828	1	24.1	60.4	3.6	0	0.58	0	5.3	2	5.3	15.9479546854	1.2719245881	2.77	14.55796328	87.3401060555	38.1679774898	309.489652103	5.5247500547	58.3468220883	15.605968148	12.411487511	139.5754278582	5.8907489942	2	1	549.1526058316	19.075
19910829	0	22.2	56.8	2.9	0	0.54	0	5.3	3	5.3	13.2199800312	1.1876159942	2.765	15.5230261632	88.0075012429	40.7951886412	316.849652103	6.1894340659	61.7229236192	17.5241599646	10.410197166	141.1664197158	6.7335069636	4.5	1	819.5887505745	18.65
19910830	0	19.9	56.1	2.8	0	0.42	0	5.3	4	5.3	10.889581097	1.1089056315	2.565	16.2754347193	88.8930331547	43.6162112974	323.993652103	6.5360521554	65.2667906161	18.7982253603	10.0618573886	142.5885161511	7.9162425468	8	1	1121.9552756474	19.05
19910831	0	20.1	57.2	1.9	0	0.08	0	5.3	5	5.3	11.3683828126	1.0457644939	2.665	16.220445234	88.9420251658	46.3348780268	331.101652103	5.1059230229	68.6516947981	16.0803041893	6.8544231521	144.0087264255	6.6128892904	12.5	1	1408.904719684	19.275
19910901	0	21	56	1.9	0	0.67	0	5.3	6	5.3	11.8865157609	1.1649918967	2.81	21.353467116	88.9910333517	48.5533490156	336.855652103	5.236102598	71.3840121199	16.744412062	6.9547890837	145.4416477756	6.097962307	18	1	1674.6264495792	18.75
19910902	0	21.1	57.7	1.7	0	0.42	0	0	7	5.3	12.4337790772	1.1259975503	2.805	20.6417421611	89.0400577176	50.7829828616	342.915652103	6.3218979286	74.1233296421	19.6396373185	6.1578958797	146.9015762987	6.2701775231	24.5	1	1939.1489971899	19.15
19910903	0	21.6	57.1	1.9	0	0.71	0	0	8	5.3	12.7411548134	1.166545905	2.79	19.7191697973	89.089098269	53.0257023536	348.867652103	5.5065398667	76.8497142558	18.1002132158	6.8917446619	148.3246029503	6.0489376849	32	1	2206.7859276312	18.875
19910904	0	22.2	54.3	1.8	0	0.38	0	0	9	5.3	12.532652596	1.3170717796	2.535	19.1590875691	89.1381550111	55.5010614868	354.999652103	5.2517299089	79.8086704079	17.8420546484	6.7277121486	149.9003368964	6.7893870657	40.5	1	2512.3732692013	18.025
19910905	0	22.1	58.3	1.7	0	0.21	0	0	10	5.3	13.5262487838	1.1855681555	2.605	18.7780168911	89.1872279493	57.912683732	361.167652103	6.1148793025	82.6809542806	20.3197517601	6.134896192	151.5299267188	6.8717078271	50	1	2806.3644689848	19.05
19910906	0	23	50.8	1.8	0	0.13	0	0	11	5.3	12.2574617937	1.5235046472	1.655	18.6973367812	91.3979865187	61.2513750364	367.659652103	7.2551239281	86.4830040562	23.5099270212	6.887937618	153.5084362903	11.6134123511	60.5	1	3282.7169598644	16.95
19910907	0	23.1	39.4	1.7	0	0.04	0	0	12	5.3	8.5440539544	1.8438492715	1.725	19.2606749817	91.5737496643	64.5126918952	374.079652103	7.998284886	90.1554955548	25.7127540224	7.7051585834	155.3174411619	11.6073285171	72	1	3743.4247702042	14.075
19910908	1	20.7	51.3	3.3	0	0.46	0	0	13	5.3	10.2893337697	1.2132025844	3.12	20.2459192722	89.1493740167	66.4703045368	379.869652103	10.8675797126	92.4833387035	32.0846418052	12.2649867251	156.3110453727	6.7906771718	84.5	1	3966.913656855	17.65
19910909	1	21	48.5	2.8	0	0.5	0	0	14	5.3	9.7271096681	1.3818159488	2.33	20.8855763133	89.753078789	69.1136050288	385.785652103	7.5299772168	95.4689768222	25.3786731401	11.0523926074	157.4585057312	9.2572836875	98	1	4308.2870433194	16.875
19910910	0	20.5	55.9	1.8	0	0.21	0	0	15	5.3	11.3942433248	1.1377973232	2.425	21.4260104357	89.8023547446	71.6843736544	391.827652103	5.8825524612	98.3748576658	21.6493980194	6.6051906498	158.6524738068	7.5178836388	112.5	1	4632.7812243764	18.85
19910911	0	20.7	62.6	1.3	0	0.92	0	0	16	5.3	13.3028706551	0.9350930087	3.16	21.3137687321	88.9452600144	73.6090852432	397.545652103	4.9262835087	100.6346752822	19.2670421423	4.5064293474	159.5872600413	4.7031037699	128	1	4851.6684379732	20.475
19910912	0	18.5	84.6	1.1	20.8	0.96	0	20.8	0	20.8	15.8498170206	0.3374216945	5.045	19.8356125671	40.0378222853	32.7090722297	325.5469434792	0.0776983594	52.2849274114	0.1349804925	2.0356648661	144.6933956206	0.1745923022	0	1	0	26.525
19910913	0	17.3	91.1	0.9	8	0.96	0	28.8	0	28.8	15.8265567999	0.1806378251	5.56	-3.844927092	17.8808874087	17.4563804993	307.3207980603	6.23607632327069e-05	30.5714727993	7.45743106210912e-05	1.1907001741	137.4090392559	0.0559919585	0	1	0	28.45
19910914	0	18.6	78	1.1	0	0.75	0	28.8	1	28.8	14.6831436127	0.489886874	4.095	-14.797420708	50.6293552137	18.6328423873	312.8587980603	0.2452465259	32.4362008241	0.3052618863	2.6525281143	138.4436362643	0.2272074649	0.5	1	119.0357907823	24.85
19910915	0	19.6	73.7	1.4	0	0.42	0	28.8	2	28.8	14.7704262748	0.6541444943	3.44	-17.1881791136	73.8228982682	20.3219055265	318.6127980603	0.9647406503	35.0542034267	1.8639352053	3.7710169393	139.9119579411	1.1091206827	2	1	303.7187713255	23.525
19910916	0	20.5	66.1	1.6	0	0.38	0	28.8	3	28.8	13.9492894979	0.8750284115	2.73	-18.3501723175	85.0999099926	22.6188191769	324.6367980603	3.1843031648	38.5268216925	7.8161799811	5.1188295821	141.54635655	3.0941149318	4.5	1	579.7066971477	21.4
19910917	0	21.3	62.2	1.4	0	0.71	0	28.8	4	28.8	13.7702097025	1.0175647215	2.965	-18.3074875769	86.9553060624	24.7068075813	330.6247980603	3.8421086973	41.6353395412	9.6372037019	4.8570258861	143.1556717505	3.3568195922	8	1	822.1517760933	20.225
19910918	0	23.2	40.9	1.6	0	0.04	0	28.8	5	28.8	9.1857674341	1.83206693	1.6	3.6758680791	91.165831675	28.1107846869	337.2067980603	7.01950569	46.5252784573	16.5459805931	7.15088474	145.3415655765	8.8913845225	12.5	1	1310.4829115059	14.425
19910919	0	21	64.8	1.8	0	0.67	0	8	6	28.8	14.1174073782	0.8790852711	3.705	14.4166591475	87.4488266892	29.5726382829	342.9967980603	5.124637481	48.6573732701	13.318085386	5.8649526447	146.5421777716	2.9345123978	18	1	1464.9467364034	20.95
19910920	0	21.3	76.1	1.7	0	0.88	0	0	7	28.8	16.9108889137	0.6364235768	3.995	15.1410281453	85.9947170069	30.7985051609	348.7327980603	4.0949379537	50.4567334753	11.3674637593	4.2306850326	147.7047808381	2.545951601	24.5	1	1590.1897175642	23.7
19910921	0	21.2	74.1	1.3	0	0.58	0	0	8	28.8	16.3953787228	0.6888211864	3.735	14.8596269949	86.0427521379	32.2272974717	354.5767980603	3.5657516036	52.5206579488	10.388910379	3.5110831137	148.9493534706	2.8952538274	32	1	1740.4996076847	23.225
19910922	0	18.5	88	0.9	37.2	1	0	37.2	0	37.2	16.4673790219	0.2558258924	5.41	14.1505035808	24.004157879	10.473425227	238.4330154311	0.0007137277	18.8741791837	0.0006238996	1.4499775693	2.5586301932	0.0260127971	0	1	0	27.375
19910923	0	19.3	67.1	1.6	0	0.54	0	37.2	1	37.2	13.0389085807	0.7887571922	3.91	-24.580798186	55.7630805401	11.783770187	244.0790154311	0.3920315429	21.0293735379	0.3668505349	4.996552885	4.3117481221	0.0991819064	0.5	1	135.3308368796	21.95
19910924	0	19	63.1	1.7	0.4	0.25	0	37.6	2	0.4	11.8192945716	0.8253786177	3.41	-26.1767311625	77.0368479418	13.506268487	249.6350154311	1.349402524	23.7941381304	2.1107387902	5.6843236232	3.7649065811	0.5235343837	2	1	325.192979107	21.025
19910925	0	18.3	84.5	0.9	11.9	0.96	0	49.5	0	12.3	15.6355062641	0.3348453058	5.44	-26.711165336	28.9184669252	6.6141981063	224.1423457042	0.0034660768	12.3195544095	0.0023478567	1.7288996433	2.4619112684	0.1475804599	0	0	0	26.55
19910926	0	16.4	89.5	2.3	317.9	1	0	367.4	0	330.2	14.6623167597	0.1951735844	5.265	-39.3519080953	24.2436761241	2.8152392022	4.854	0.0012623159	2.6462849451	0.0004261054	3.0551255116	2.1865315187	0.002524663	0	0	0	28.275
19910927	0	12.7	80.6	3	11.8	0.63	0	379.2	0	342	9.4473240276	0.3130912283	4.4	-358.0515791303	39.9668343256	1.8166738313	4.584	0.061658979	1.8250976727	0.0186116726	5.983017878	1.7731231205	0.0042799802	0	0	0	26.975
19910928	0	12.5	77.4	1.3	39	0.92	0	418.2	0	381	8.6531635465	0.3539869364	4.15	-332.2246759549	33.5006352117	1.3581012855	4.404	0.0102170763	1.533756604	0.0029474351	3.0471491221	1.8251600179	0.0039045281	0	0	0	26.225
19910929	0	13.7	91.5	1.9	80.6	1	0	461.6	0	461.6	12.334948203	0.1438027398	6.12	-372.1322236761	6.2686857215	0.0833517508	4.026	1.71575520728812e-07	0.158499803	3.67353132975014e-08	2.1883999295	1.7474441785	0.0008582276	0	0	0	29.45
19910930	0	15.6	85.8	3	33.8	1	0	495.4	0	495.4	13.2251828517	0.2453708613	5.59	-453.7753206721	16.5974194565	0	4.584	5.59662735871567e-05	0	1.11932547174313e-05	4.8254020604	1.8781155758	0.001253575	0	0	0	27.55
19911001	0	14.6	78.5	1.4	0	0.13	0	495	1	495.4	10.9003168073	0.3765915302	3.87	-475.5812255669	49.9301071864	1.174976992	8.528	0.2059484997	1.7478965692	0.0614445108	3.1659509011	2.3062494607	0.004536784	0.5	0	144.5418604951	25.975
19911002	0	17.1	52.3	1.8	0	0.08	0	483.1	2	495.4	7.2540090038	1.0614995988	2.505	-157.4816930857	79.6875642296	3.284589952	13.318	1.7332912928	4.0636540579	0.6839917974	6.728604887	4.4576682043	0.0304946768	2	0	456.5893757943	18.8
19911003	0	15.3	55.6	1.2	0	0.08	0	165.2	3	495.4	6.4743344284	0.8055614745	2.785	-144.5258271459	86.5101840457	5.091193216	17.28	3.3545165711	5.8634943012	2.5313070737	4.5060775102	2.6245344498	0.0484057782	4.5	0	720.255750881	20.075
19911004	0	15.9	70.2	1.4	0	0.33	0	153.4	4	495.4	10.4768975963	0.5759086314	3.92	-104.890837539	86.5583893584	6.237593536	21.296	3.9049837228	7.2017267624	3.46802028	4.0722582268	2.6245344498	0.0373062031	8	0	860.2331440073	23.575
19911005	0	15.5	72.1	1.2	1.8	0.17	0	116.2	0	1.8	10.4933112279	0.5295055187	3.83	-23.5987370406	75.7323798487	6.388252343	25.33	1.0685494884	7.8359302746	0.567453211	3.3757064483	2.8293105936	0.0550516044	0	0	1008.4333416429	24.15
19911006	0	12.5	88.5	1.3	38.6	1	0	74.2	0	40.4	10.647094872	0.1694677836	6.11	8.5949674532	16.084252578	2.5190023677	2.972	3.16913595534801e-05	2.1909575288	1.00801365822589e-05	1.8526180827	1.2148022991	0.0174660152	0	0	0	29
19911007	0	11.3	90.4	1	7.5	0.71	0	47.9	0	47.9	9.7809473729	0.1288041201	6.045	-30.5434344492	13.5429466912	0.8826297753	2.828	9.493890706424e-06	0.9915741778	2.48904126891346e-06	1.2998761112	0.7286386909	0.0142400394	0	0	0	29.775
19911008	0	13.9	79.7	1.7	0	0.71	0	47.9	1	47.9	10.4477793799	0.3305970791	4.755	-40.0748217609	41.1707864606	1.5796066233	6.412	0.062074569	1.9551050057	0.0190990401	3.6114609541	1.7990277392	0.0496259245	0.5	0	77.1051661435	26.45
19911009	0	14.6	76.8	1.8	0	0.54	0	47.9	2	47.9	10.5716945874	0.4107299885	4.55	-40.9348237249	63.4380288872	2.3779351993	10.122	0.7761365306	2.9961664006	0.2732741269	4.235424312	2.1572510329	0.2040611214	2	0	167.5238281601	25.55
19911010	0	13.9	76.2	1.1	0	0.25	0	47.9	3	47.9	9.7771076008	0.409587347	4.275	-41.2438664236	75.4816363464	3.3244957913	13.85	1.0717699166	4.1553873153	0.4267432705	2.7563993709	2.2458667371	0.4496254911	4.5	0	278.3006134494	25.575
19911011	0	12.9	88.7	0.9	25	0.88	0	72.9	0	25	11.0750872317	0.1690587615	5.5	-39.7843974966	24.6701408691	1.3369920649	3.17	0.000770748	1.3133566455	0.0002143027	1.3420136167	1.1528998905	0.046513748	0	0	0	28.95
19911012	0	13.8	93.1	0.9	35.9	1	0	107	0	60.9	12.6978977302	0.1097542439	6.06	-26.2880294192	5.9463927768	0.0670336771	3.134	1.35324806220034e-07	0.1272622667	2.86632445647131e-08	1.0007561844	1.1939873532	0.0088847633	0	0	0	29.825
19911013	0	11.6	91	1.1	29.7	1	0	98.1	0	90.6	10.176049856	0.1285285732	6.31	-54.7508366263	5.6824581308	0	2.666	1.18812383610105e-07	0	2.3762476722021e-08	1.35604872	0.995555214	0.0049849924	0	0	0	29.85
19911014	0	10.9	92.5	0.9	30.7	0.92	0	121.3	0	121.3	9.7272960861	0.0970375363	6.245	-84.9840869583	5.8271745462	0	2.756	1.27848657040948e-07	0	2.55697314081897e-08	1.0229274296	0.647172691	0.0035358084	0	0	0	30.4
19911015	0	11.6	89.4	0.9	5.6	0.96	0	126.9	0	126.9	9.911279634	0.1503594661	6.085	-116.4257084379	11.1182581863	0	2.918	3.19902364900267e-06	0	6.39804729800535e-07	1.2745261434	1.0532726372	0.0039786125	0	0	0	29.45
19911016	0	13	80.3	1.1	0	0.33	0	126.9	1	126.9	9.6840083084	0.3126417269	4.835	-122.5659194337	37.0373158406	0.6625212	6.394	0.0255177036	1.0524226362	0.0067683626	2.3734325884	1.7474441785	0.0120930007	0.5	0	72.6040507544	26.825
19911017	0	12.7	83.2	0.7	0.1	0.92	0	127	2	0.1	9.9198269754	0.2543501279	4.875	-97.4244647131	56.6111910334	1.313542032	9.672	0.4209898416	1.9612103493	0.1296442136	1.4691361204	1.3216533433	0.0380696209	2	0	143.5257409595	27.625
19911018	0	12.7	74.7	1.4	0	0.63	0	102	3	0.1	8.3232770942	0.3748543558	5.66	-61.5587889092	63.1137402107	1.618824528	12.806	0.571859045	2.4601663178	0.1885290533	3.5564865628	1.5261703333	0.0449734048	4.5	0	174.107749592	25.5
19911019	0	11.2	39.4	2.1	0	0.75	0	66.1	4	0.1	-2.0883402052	0.8710526746	3.675	-31.4811951712	77.4104477695	2.783179968	15.85	1.1791142954	3.8682479265	0.4563333762	9.185919804	1.3216533433	0.3173554785	8	0	323.4827790135	17.05
19911020	0	10.3	29.5	2.3	0	0.13	0	36.4	5	0.1	-6.7107175509	0.9330496471	2.4	0.9909643096	87.7228763353	4.57499488	19.092	4.6094979434	5.7220615385	3.704080698	11.2811116634	1.2358001749	1.1525264731	12.5	0	623.1419567702	14.8
19911021	0	7.9	45.7	1.8	0	0.08	0	5.7	6	0.1	-3.0778427092	0.6274451876	3.29	8.5851434663	88.444677702	5.807519168	21.83	4.5847247794	6.975644351	4.085372013	7.2864524211	2.0794857513	0.9003195396	18	0	793.972589637	19.45
19911022	0	6.9	59.6	1.2	0	0.13	0	0.1	7	0.1	-0.4095204549	0.4253704489	3.72	9.461903635	88.4935216885	6.798459968	24.298	4.7875560512	8.0005996308	4.6025006323	4.1976684502	2.6580219793	0.9191424105	24.5	0	920.7924020355	23.175
19911023	0	6.9	67.5	1.1	0	0.54	0	0.1	8	0.1	1.3069856838	0.3497750963	4.125	9.933947837	87.9267416105	7.66903328	26.82	4.4946425437	8.9442017934	4.5755314926	3.3844869777	3.3607667842	0.8475548085	32	0	1024.8499665634	25.15
19911024	0	7.5	74.5	1.3	0	0.04	0	0	9	0.1	3.2648273411	0.2809050368	4.71	9.7993447664	86.3997824032	8.350994496	29.414	3.4245817013	9.7684984267	3.5727799087	3.2724403852	3.9972357524	0.6394236274	40.5	0	1099.926149424	26.75
19911025	0	8.3	75.7	1.1	0	0	0	0	10	0.1	4.2644971124	0.2845845065	4.705	8.2107427007	85.7504803364	9.0518048	32.152	3.0696731399	10.6252499175	3.3151415228	2.7317437905	4.8644027692	0.7086684294	50	0	1177.3428506701	26.85
19911026	0	8.8	83.2	1.5	0	1	0	0	11	0.1	6.1060043191	0.1867610936	5.955	6.2892801461	82.6730456819	9.309903968	34.494	1.7272185119	11.1179754565	1.4268322542	2.709394286	5.1592948301	0.3320892537	60.5	0	1201.7597075591	28.6
19911027	0	8	86.4	2.2	0	1	0	0	12	0.1	5.8667481985	0.1459710317	6.09	5.2407860276	81.2263745003	9.532941408	36.656	1.7077714599	11.5539431946	1.4602544454	3.3045496978	5.344766414	0.367422887	72	0	1222.3421857114	29.6
19911028	0	8.3	87.1	1.1	0	1	0	0	13	0.1	6.2782504185	0.1440417203	6.06	4.8468830013	80.5834652798	9.760221408	38.962	1.560237688	12.003232994	1.2204213663	1.6856558572	5.6771850917	0.3885517283	84.5	0	1243.5790205184	29.7
19911029	0	8.1	85.7	1.3	0.1	0.96	0	0.1	14	0.1	5.8476079739	0.1534538574	5.985	4.4900814677	80.6297138843	10.010229408	41.268	1.6558802354	12.4628112583	1.4994270738	2.1005576119	5.9583642295	0.445509994	98	0	1267.1115951463	29.4
19911030	0	6.9	86.7	1.7	5.2	1	0	5.3	0	5.3	4.8354921004	0.1286535137	6.4	4.1611305237	39.5309887832	5.7836396215	36.6029343742	0.0481562729	8.291803804	0.0263196375	2.5281258545	5.8228591085	0.3663145809	0	0	0	29.95
19911031	0	5.4	85.7	1.5	0	1	0	5.3	1	5.3	3.197081383	0.1275511999	6.325	-1.2023569931	50.2549657547	5.9468721175	38.2429343742	0.2432257785	8.5643136545	0.1351682853	2.3522550472	5.8228591085	0.4587310095	0.5	0	13.8649772691	30.075
19911101	0	6.2	84.3	0.7	0	1	0	5.3	2	5.3	3.7487611742	0.1504717649	6.15	-1.3734060023	58.211039751	6.1285862655	39.1349343742	0.4428495981	8.808581586	0.2497307613	1.3455422073	5.8244816955	0.5669772225	2	0	32.4608807492	29.525
19911102	0	5.6	82.2	0.9	0	0.79	0	5.3	3	5.3	2.8055136527	0.1666982514	6.02	-1.5441005016	65.1461343254	6.3380626655	40.0629343742	0.6715378991	9.0835291963	0.384845141	1.7869432195	6.0093303102	0.6574390219	4.5	0	54.2676599128	29.15
19911103	0	7.3	82.8	1.2	6	0.5	0	11.3	0	6	4.569988273	0.1865308847	5.445	-1.6708714364	42.3299261844	3.451625613	33.4848285863	0.0805410228	5.4887869445	0.036098898	2.238241977	5.5432684006	0.5544468747	0	0	0	28.875
19911104	0	7.2	92.1	1.1	3.2	0.88	0	14.5	0	9.2	5.9998734449	0.0794246432	6.67	-7.6572062358	27.3797533166	1.7744334033	31.5292069343	0.0019809388	3.1111372813	0.0007067989	1.20790318	2.5079745198	0.1284045567	0	0	0	31.225
19911105	0	8.4	56.3	1.9	0	0.21	0	14.4	1	9.2	0.2149749698	0.5412289185	3.045	-5.8665108678	63.7120658487	3.0287860413	33.5732069343	0.8002730156	4.9427942812	0.3425434335	6.687137151	3.6067684985	1.989548118	0.5	0	206.9360019165	21.975
19911106	0	8.2	47.7	1.9	0	0.38	0	9.2	2	9.2	-2.2281139207	0.6499308728	3.6	-5.1144507529	78.4712131631	4.0681602093	35.5812069343	1.4361350254	6.3276487229	0.6871484362	7.4815560748	4.7795627613	2.3600145931	2	0	361.3494224113	19.875
19911107	0	6.2	48.3	1.2	0	0.63	0	9.2	3	9.2	-3.8961460767	0.514046623	4.095	-4.1369503867	82.9491291342	4.7449943673	36.7252069343	2.0309101709	7.17304691	1.1848330135	4.8505797808	5.1129310437	2.1458518124	4.5	0	453.5385100371	20.525
19911108	0	7.4	66.1	1.2	0	0.42	0	9.2	4	9.2	1.4923163485	0.3769572039	4.725	-3.4262647482	83.6047898377	5.3239712273	38.2112069343	2.9554548757	7.8971616704	2.5904647144	3.7664777226	5.7594260312	1.5847929908	8	0	526.0470916348	24.675
19911109	0	7.7	64.8	1.1	0	0.38	0	9.2	5	9.2	1.5012799	0.3993095778	6.045	2.8608753047	81.963859125	5.5303452553	39.2652069343	1.7015514088	8.1802890984	0.9235528959	3.5863250316	6.4195033285	0.6130910908	12.5	0	547.726759538	24.275
19911110	0	8.3	25.2	2.5	0	0	0	3.2	6	9.2	-10.4416026132	0.8283390201	2.725	6.4983895221	88.6386704221	6.8350650353	41.1112069343	7.8342330324	9.656468429	8.0909812003	12.8164860155	7.2075433111	7.0397783052	18	0	782.6576401695	14.225
19911111	0	4	50.1	0.7	0	0.92	0	0	7	9.2	-5.4390282857	0.4254860847	4.03	7.4049592508	88.6146098726	7.4315689713	41.9492069343	4.4490784207	10.3009436408	4.8960995158	2.9479475731	7.2914095207	2.6850547274	24.5	0	863.6025710328	21.525
19911112	0	6.5	55.1	1.1	0.1	0.54	0	0.1	8	0.1	-1.8524797387	0.4570780121	4.04	6.6607867107	88.3422227327	8.1565694433	43.2192069343	4.1260809918	11.0836965343	4.7223087089	4.0940723805	7.7403019079	2.4170457104	32	0	963.6239150383	22.15
19911113	0	6	88.4	0.9	63.4	1	0	63.5	0	63.5	4.2268010174	0.1075605188	6.74	6.3081433866	14.6375490567	3.1522669901	0.802	1.50633404306388e-05	2.3971274499	4.92545126832034e-06	1.3029439425	0.0650675097	0.0067308129	0	0	0	30.6
19911114	0	4.5	82.5	1.4	1.9	0.46	0	65.4	0	65.4	1.7815802656	0.1610803715	5.69	-57.5709699795	32.8864705917	2.4651125418	1.694	0.0124022225	1.9455973332	0.0038106468	2.5634915578	0.3021246192	0.0242688751	0	0	29.627339551	29.5
19911115	0	2.6	87.9	0.9	9.4	0.96	0	74.8	0	74.8	0.7978710351	0.0892468633	7.185	-59.9932148057	10.7571753395	0.6502604549	0.118	2.28855030978815e-06	0	4.5771006195763e-07	1.3115851972	0	0.0959827115	0	0	0	31.325
19911116	0	5.8	75.4	1.5	0	0.92	0	74.8	1	74.8	1.7905503076	0.2488808484	6.29	-71.2806424345	21.5498190775	0.8021175869	0.866	0.0002605724	0.4519310895	6.06938721985776e-05	3.5954747476	0.5240182987	0.2114468733	0.5	0	15.0494957609	27.4
19911117	0	9.5	26.7	2.7	0	0.08	0	74.8	2	74.8	-8.6833865677	0.8810830764	2.565	-71.6417597238	64.6693711897	2.2612267769	2.982	0.99981597	1.979867846	0.3087241686	13.600779667	1.0926012782	4.9360151715	2	0	284.1005441291	14.3
19911118	0	5.9	45	1.3	0	0.46	0	74.8	3	74.8	-5.1063682171	0.544616678	4.055	-70.1699902928	76.2620358358	2.9528170889	4.144	1.0279795441	2.6936540577	0.3490474893	5.4258825821	0.4513114377	1.9804328823	4.5	0	379.0027074568	19.775
19911119	0	5.5	73.2	0.9	2.4	1	0	77.1	0	2.4	1.089130592	0.2415969199	5.46	-5.9905919524	57.5941244225	1.9426682592	4.91	0.3794061489	1.9532758903	0.1167043731	2.465311448	0	0.8453535962	0	0	412.3381756103	26.925
19911120	0	5.8	91.3	0.7	7.5	1	0	21.2	0	9.9	4.4892589933	0.0792971794	6.755	-6.1386528583	20.4820587085	0.4305295409	0.802	0.0001718582	0.3026324584	3.84624153760514e-05	0.8868227551	0	0.1022261996	0	0	0	31.375
19911121	0	7.9	75.1	1.1	0	0.75	0	19.3	1	9.9	3.7647089472	0.280176584	5.695	-4.3049900519	35.4592120117	0.7269784209	2.18	0.0155992759	0.7929127432	0.0039292345	2.7793384778	0.647172691	0.2697833855	0.5	0	32.9773835087	26.8
19911122	0	7.1	75.3	1.3	0	0.54	0	9.9	2	9.9	3.0290132525	0.2558901425	5.27	-4.3286516918	54.2479607532	1.1353248209	3.486	0.3739741843	1.2515961556	0.1028662652	3.1863549172	0.9612706473	0.7596627763	2	0	80.4382004819	27.05
19911123	0	5.6	79.2	0.8	0.5	1	0	10.4	3	0.5	2.2837185182	0.1915360709	5.85	-6.0615711319	62.1988747279	1.3747112689	4.324	0.517536637	1.5318699735	0.1492540465	1.8417553467	1.058843096	0.581424065	4.5	0	105.5676278853	28.4
19911124	0	6.4	77.1	1	0	0.58	0	10.4	4	0.5	2.683680491	0.2235139982	5.705	-7.2929199867	68.552660921	1.6586180809	5.378	0.6783559475	1.8730654009	0.2062261089	2.384521299	1.3213364071	0.6631259347	8	0	136.4816069071	27.675
19911125	0	7	66.7	0.9	0	0.17	0	10.4	5	0.5	1.2368161068	0.3488503851	4.94	-5.1540938381	75.9195603632	2.1521338729	6.666	1.0810883499	2.381823978	0.3527877104	2.9150790544	1.7416928316	1.2030096275	12.5	0	196.1673569317	24.925
19911126	0	6.5	70.4	0.6	0	0.13	0	8	6	0.5	1.5090033902	0.2976351945	4.97	2.6348195452	79.6808245663	2.6331075969	7.918	1.444751424	2.8755641805	0.5015068014	1.9886068975	2.0801650715	1.2045111135	18	0	254.0188952417	25.975
19911127	0	6.6	72.1	0.7	0	0.08	0	0.5	7	0.5	1.9376578321	0.2832693979	5.255	2.6126656151	81.0808537181	3.0338306469	9.098	1.7416156386	3.3090561319	0.6353795671	2.1114767962	2.4312543218	1.0384301044	24.5	0	300.3671420393	26.375
19911128	0	6.7	71.7	0.5	0	0.13	0	0.5	8	0.5	1.9561338966	0.2963713936	5.2	2.4688803943	81.8269809357	3.4573972309	10.368	1.7355828744	3.7710130755	0.665077859	1.7244166523	2.8771658929	1.0321809999	32	0	349.9220712934	26.25
19911129	0	7.1	65.5	0.6	0	0	0	0.5	9	0.5	1.0801768085	0.3697587841	4.765	2.9601233068	82.9485198579	4.0128411409	11.764	1.95839549	4.3316975976	0.7930363929	2.224941276	3.423325074	1.3691836065	40.5	0	418.9304103482	24.6
19911130	0	6.6	61.7	1	0	0	0	0	10	0.5	-0.2178784215	0.4012303228	4.685	3.0345487814	83.7312920178	4.5821661769	13.106	2.599156639	4.8900984599	1.4361296636	3.4780783407	3.839304689	1.6051058943	50	0	490.2980851851	23.775
19920501	0	13.5	60.8	1.2	2.3	0.96	0	29.2	0	2.3	6.0830254143	0.6322998874	4.2	-7.8267364256	67.992247693	16.1589748571	29.1933754624	0.6784385598	15.9684230906	0.5351942028	4.2141568327	15.5792661895	1.8233140354	0	0	683.5041247564	21.825
19920502	0	12.6	80.3	1.7	7.5	1	0	36.7	0	9.8	9.2945883679	0.3036251071	5.625	-11.1747076732	39.7203536991	9.242074052	23.3102156165	0.0621012671	9.2828990133	0.0359995501	3.506595862	1.3435902681	0.2478976091	0	0	0	26.925
19920503	0	15.1	62.8	1.3	0.8	0.88	0	37.5	1	10.6	8.0637350474	0.6417855881	3.96	-19.7598942099	62.0054914163	11.1821338592	28.7202156165	0.5609826234	11.3330455193	0.3625134228	4.4100572248	2.3368394033	0.7402033623	0.5	0	136.1005616542	21.925
19920504	0	16.2	66.3	1.5	12.6	0.88	0	49.9	0	23.2	9.9089650171	0.6621283986	5.315	7.1779738607	28.7205176743	5.7901282341	15.0465517796	0.0029374308	5.9021638742	0.001360683	4.7313659315	2.7944303257	0.1508620931	0	0	0	22.525
19920505	0	15.7	73.4	1.5	7.6	0.71	0	30.8	0	30.8	10.9538377054	0.5220578201	4.595	-6.0536787924	38.3326049977	3.9274169751	10.2894058242	0.0379512628	4.0193844316	0.0149111721	3.9849172506	2.8293105936	0.1293264743	0	0	0	24.425
19920506	0	17.2	57.3	1.7	0	0.33	0	30.8	1	30.8	8.6869579655	0.8920446552	3.13	-15.5487229865	70.7713898746	6.7801673511	16.2754058242	0.9389302895	6.759944822	0.4636098289	6.1139933919	3.5950187346	0.4724726125	0.5	0	223.0686256487	20.025
19920507	0	17.6	47.7	1.6	0	0.58	0	30.8	2	30.8	6.3749063414	1.0999167598	2.67	-12.0465781147	84.3224820644	10.1559219627	22.3154058242	2.6156562826	10.0875075766	2.6119928829	6.4947624687	3.5950187346	1.8087310685	2	0	507.8097357478	17.525
19920508	0	18.5	50.7	1.7	0	0.42	0	28.5	3	30.8	8.0899498539	1.0940172661	2.68	-2.3958233119	88.01576025	13.5574239891	28.5174058242	5.0757930563	13.4600822141	6.4564504824	6.4562922683	7.5103030556	2.9806453966	4.5	0	792.1690640257	18.05
19920509	0	19.1	50.8	1.8	0.8	0.71	0	21.8	4	0.8	8.6710520887	1.1606848142	2.01	-0.483996141	89.1558380981	17.8486071359	35.0254058242	5.3614600281	17.7017538978	7.8838702089	6.8194345232	11.5258022893	5.3759017296	8	0	1194.2801943792	17.925
19920510	0	18.5	65.7	2.2	5.9	0.33	0	26.9	0	6.7	11.9575152214	0.7642219893	3.765	12.4785852629	65.3506351719	12.5488671937	33.4012305387	1.1047393196	12.9419674031	0.7697836091	6.9218000722	13.5701223149	1.5864580364	0	0	0	21.8
19920511	0	16.3	70	1.9	0.3	0.79	0	14.6	1	7	10.8170151641	0.5933472063	5.11	15.1011428138	71.8975720746	13.4476046645	38.6492305387	0.799699945	14.3836229317	0.5926698304	5.4430802988	15.7232596526	0.7040691956	0.5	0	55.0709733889	23.425
19920512	0	17.1	47.6	1.9	0	0.46	0	7	2	7	5.8877206181	1.0653098646	3.315	13.9434816442	82.4505637025	16.0957973585	44.6352305387	2.0883234096	16.9294129628	2.8779782774	7.6325083193	18.8887510027	2.9018785221	2	0	256.4016310549	17.625
19920513	0	18.8	58.4	1.7	0	0.04	0	7	3	7	10.4656262836	0.9508448466	3.13	14.172329992	86.321677228	18.9725049405	50.8552305387	4.6105066112	19.6334426893	7.2957806992	6.0674562373	22.8875449685	3.6815762766	4.5	0	479.8140784949	19.9
19920514	0	20.7	55.6	1.8	0	0.04	0	7	4	7	11.4990363732	1.136623507	2.73	14.1356821423	88.0288883793	22.3661089869	57.4892305387	6.0968249678	22.6765315612	10.0720092639	6.6271159968	27.4944249673	4.7701165003	8	0	756.441708024	18.725
19920515	0	21.1	54.1	1.7	0	0.29	0	7	5	7	11.4573584715	1.1918186146	2.64	15.1403813954	88.5991986453	25.8749182349	64.1052305387	5.4196397068	25.8686254226	9.805683704	6.3667624133	31.5667336373	4.8181954478	12.5	0	1046.8321788897	18.25
19920516	0	21.7	52.1	1.4	0	0	0	6.2	6	7	11.4433430826	1.2888689741	2.545	21.4220515175	88.8013807841	29.5217578467	70.9372305387	5.1887389534	29.4925524192	10.1694787231	5.403371565	36.4435642091	4.961153143	18	0	1350.7949842834	17.6
19920517	0	22.2	39.6	1.4	0	0.13	0	0.3	7	7	7.8160248047	1.7285067032	1.63	23.2453458146	91.5635179946	34.4517822691	77.9312305387	6.6616767037	34.3724180145	13.5255767079	6.414568213	41.541994007	8.7639544786	24.5	0	1836.212663137	14.35
19920518	0	21.6	43.5	2.8	0	0.13	0	0	8	7	8.6593195981	1.5381979651	1.98	23.8636239367	91.6133916672	38.8477979371	84.6912305387	8.4932573758	38.7320906395	17.3317941073	11.7808172977	45.8987596899	8.2695627202	32	0	2243.9230201849	15.475
19920519	0	16.2	51.3	2.7	2.6	0.96	0	2.6	0	2.6	6.1428804756	0.8840663913	3.425	25.2459792741	77.4422357851	34.6017755871	89.9932305387	2.578685738	35.2857414624	6.0867044703	9.9625239674	47.4800225351	5.4098122483	0	0	2427.4491999194	18.775
19920520	0	10.8	80.3	1.7	7.7	1	0	10.3	0	10.3	7.54199221	0.2644913568	5.445	22.0611457824	38.6801369763	19.3313973126	82.0562830438	0.0333466205	24.332021793	0.03427792	3.4749113288	42.9323334585	0.3289093592	0	0	0	27.375
19920521	0	11.2	80.2	0.9	0.7	0.96	0	11	1	11	7.9132054594	0.2729855231	5.405	12.1602939586	50.1728125626	20.0887346148	86.5842830438	0.1868168803	25.4282292226	0.197647751	1.998371703	43.0209761736	0.4400245794	0.5	0	44.4691909067	27.25
19920522	0	12.2	75.6	1.9	0.3	0.96	0	11.3	2	11.3	8.016401095	0.3810230239	4.465	8.9063427207	69.2418762091	21.559522777	91.6882830438	0.9966033814	27.1556444579	1.4171649104	4.5838571277	43.9262828925	1.7245279408	2	0	141.31635406	25.85
19920523	0	14.2	72.7	1.1	0.3	0.83	0	11.6	3	11.6	9.3673191255	0.4405871409	4.02	6.1791620306	79.2646412459	23.4359775186	97.0082830438	1.5181123379	29.2224916273	2.9944050971	3.0633815315	45.0187230856	2.5178516371	4.5	0	272.0189053591	24.625
19920524	0	16.5	67.4	1.2	0	0.75	0	11.6	4	11.6	10.4403606023	0.674555526	4.335	3.0292765746	82.0242225182	25.0210231248	102.5082830438	1.8099023529	31.0777784388	3.8698170959	3.7889650958	47.5966840764	1.9025738624	8	0	377.9701105634	22.725
19920525	0	18.2	60.4	1.5	0	0.46	0	11.6	5	11.6	10.407148802	0.8920296901	2.77	5.2032388097	87.0453726474	28.3414918764	108.8722830438	4.1093241714	34.3367426729	9.1107624268	5.2572532212	50.9353884435	5.1583590319	12.5	0	649.5663930815	20.55
19920526	0	18.9	59.9	2.5	0.8	0.46	0	9.8	6	0.8	10.9399047088	0.951886289	3.055	15.1737000357	85.5280404182	31.3171611478	115.4162830438	3.3180909614	37.3189357863	7.9498851466	8.6065732273	54.3501757224	4.1662123038	18	0	881.1281383976	20.25
19920527	0	18	66.2	1.6	0	0.83	0	2.1	7	0.8	11.5973498263	0.7323177277	3.79	17.7216919896	85.5759214759	33.443086751	121.3302830438	3.0506476314	39.5988951089	7.6518437277	5.0639621799	56.834072188	2.7550505545	24.5	0	1032.6722575211	22.05
19920528	0	18.5	67.6	1.8	18.3	0.63	0	19.7	0	18.3	12.3904034955	0.7572788741	3.055	18.9877518837	61.9757641149	15.6371126562	92.2253087928	0.8198087683	21.9640346367	0.7887487719	5.5045733775	46.8887319215	0.5900205946	0	0	0	22.275
19920529	0	16.2	85.8	1	0.1	1	0	19.5	1	18.4	13.8138630924	0.2652488827	5.24	2.1079208283	69.2899851881	16.3926860762	97.5813087928	0.8028689163	23.0886959012	0.797675969	1.7489059403	48.1535765856	0.2064172694	0.5	0	45.7482111421	27.4
19920530	0	18	76	1.5	2.4	0.88	0	21.6	0	20.8	13.7015399108	0.5493933895	3.675	0.2974850293	69.7088997999	15.5321089617	103.8013087928	0.9406819038	22.6072406266	0.9219797867	3.7241922907	48.8770530526	2.8563468837	0	0	206.8325073312	24.5
19920531	0	16.2	90.9	0.7	33.9	1	0	55.5	0	54.7	14.705334736	0.1734491903	5.56	-2.9366511504	19.0562018917	6.530968848	45.9155349791	0.0001042393	9.6355617588	6.16386545430377e-05	0.9891256673	1.9320060123	0.0239653562	0	0	0	28.675
19920601	0	17	88.3	0.9	37.4	0.96	0	92.9	0	92.1	15.044141871	0.2372895292	5.425	-38.9849137747	15.2596079359	3.0178618547	6.41	2.27374045027154e-05	2.9427533465	7.95577525988975e-06	1.4118745089	2.4619112684	0.0105290484	0	0	0	27.825
19920602	0	16	88	2.2	34	1	0	126.1	0	126.1	14.0071370688	0.2312973036	5.565	-77.8298097338	10.2638133895	1.1691331982	6.554	1.85726498581047e-06	1.617101195	5.42973719772149e-07	3.1869080757	2.3062494607	0.0056778968	0	0	0	28
19920603	0	15.5	84.4	1.5	10.9	0.88	0	137	0	137	12.8756020063	0.2842236165	5.73	-95.0480629473	14.5396575102	0.2680178393	6.176	1.95951997571115e-05	0.4835721275	4.60052006671897e-06	2.6626615508	2.0709312255	0.0053498982	0	0	0	27.225
19920604	0	15.4	80.1	1.5	22.8	0.88	0	141.5	0	159.8	11.9823641698	0.3858395624	3.83	-105.1968260335	37.7705042775	1.4690009659	6.86	0.028717701	1.9135711969	0.0087825794	3.1909412687	2.8293105936	0.0132747057	0	0	0	26.175
19920605	0	12.2	86.7	1.3	22.6	0.88	0	164	0	182.4	10.0444789132	0.1939940369	5.415	-126.0105097169	23.0440002496	0.73252808	5.87	0.0005326344	1.116676029	0.0001429835	2.0447351772	1.1733537436	0.0044720165	0	0	0	28.625
19920606	0	13.5	77.2	1.3	1.6	0.67	0	163.2	0	184	9.5839102641	0.3786532542	4.415	-114.3803436162	48.0786096229	1.8358856119	12.028	0.1844208229	2.6576497948	0.0623409153	3.0821411052	1.9868478317	0.0123735651	0	0	100.4057486752	25.925
19920607	0	12.8	83.4	1.3	10.8	1	0	140.1	0	194.8	10.0534341338	0.2683467554	4.605	-77.8626068412	36.6072717725	1.6062864162	6.284	0.0216335311	1.9600353641	0.0066609341	2.4113104377	1.6967554772	0.3077348453	0	0	0	27.65
19920608	0	13.7	81.3	1.2	1.7	0.88	0	104.4	0	196.5	10.5508031587	0.326103278	5.135	-54.5915554228	45.3456692993	1.9233334161	12.316	0.1039844937	2.7665630661	0.0356245663	2.4688291475	2.216069333	0.3099600718	0	0	55.698224056	26.9
19920609	0	17.5	66.8	1.5	0	0.33	0	70.4	1	196.5	11.2580874063	0.7296421789	3.18	-45.0418761848	73.4794781589	4.7290118313	19.374	1.021351082	5.873722267	0.4720639025	4.7059025537	4.3117481221	2.190467532	0.5	0	272.9446100311	22.325
19920610	0	15.5	79.6	1.3	3.6	0.75	0	63.1	0	3.6	11.9846899211	0.3751915109	5.64	-21.0593599202	45.4839555169	2.9751344796	21.9799418444	0.1205715196	4.4458342669	0.0493498822	2.8574122286	2.0146307472	0.5350412884	0	0	0	26.025
19920611	0	16.4	73.2	1.6	0	0.5	0	40.3	1	3.6	11.5864389909	0.5463635559	3.8	-1.6545930079	71.3335179282	5.0835792204	29.0199418444	1.1064364317	7.0706493131	0.5583520642	4.2657419727	3.2338298481	1.9175401509	0.5	0	149.8367169353	24.2
19920612	0	17.1	68.8	1.5	0.6	0.67	0	18.3	2	0.6	11.3215842364	0.6717929678	3.605	0.5820766098	80.6527036963	7.4090604516	35.8979418444	1.7214080818	9.7746094513	1.1587267351	4.5020037643	7.1119589742	2.393137333	2	0	319.866147761	22.925
19920613	0	17.9	71.7	1.4	0	0.88	0	16.7	3	0.6	12.7135269775	0.6184207091	4.09	12.3113677625	83.0811568597	9.20516641	42.8479418444	2.3451905248	11.9774460207	2.5630198719	3.9529910158	10.6216018756	1.7357622429	4.5	0	443.1409842447	23.45
19920614	0	20.4	63.2	1.4	0	0.58	0	5.9	4	0.6	13.1657727092	0.9173868053	2.635	14.8247770071	87.4287522252	12.7242956852	50.5179418444	3.9638940339	15.6155842941	5.5403823626	4.7668046337	15.3343552203	4.0105222202	8	0	734.0181744974	20.7
19920615	0	21	61.6	1.7	0	0.58	0	4.2	5	0.6	13.3388112795	0.9929382642	3.285	14.9156496651	87.4772608035	15.3946553764	58.1879418444	5.6340234901	18.5319307125	8.4435821287	5.8561409983	20.0321111518	2.9825503327	12.5	0	934.6726833824	20.15
19920616	0	20.3	75.4	1.5	20.8	0.79	0	25	0	20.8	15.8001225883	0.6241562776	3.415	20.460619887	54.9611140002	8.9568825854	30.9891595656	0.3854817036	10.3993690794	0.2375452463	3.8324789556	8.772503004	0.2323006894	0	0	0	23.775
19920617	0	20.6	70.7	1.7	0	0.54	0	21.4	1	20.8	15.0854744387	0.7541874619	3.24	-0.3359693951	77.3135805093	11.7012726758	38.4791595656	1.3048852344	13.2951299208	0.9235198668	4.9004280621	13.4792662593	0.4420070594	0.5	0	208.3232110911	22.525
19920618	0	19.5	72.1	1.6	7.5	0.71	0	28.9	0	7.5	14.3346341841	0.688221644	3.425	0.2363948497	60.8986733301	8.5556364897	35.3719455724	0.6441738912	10.663283313	0.4024506139	4.4506139923	15.1363452351	1.2251141168	0	0	0	23.15
19920619	0	15.5	79.7	2.8	25.4	0.92	0	53.7	0	32.9	12.0037261756	0.3798582816	4.345	-7.2124703523	41.8183510295	4.9923272383	6.77	0.0749774337	4.7072229215	0.0314305583	5.8716414256	2.6245344498	0.0688907519	0	0	0	26.05
19920620	0	13.8	83.7	1.3	2.4	0.92	0	56.1	0	35.3	11.0854314808	0.2740401326	5.235	-33.6007999031	43.3977791631	4.1080600438	13.018	0.0805286954	4.5927843473	0.0334096601	2.3921294737	1.7990277392	0.0334091187	0	0	47.6480052313	27.475
19920621	0	16.1	71.4	1.6	0	0.67	0	56.1	1	35.3	10.9229194693	0.5230248196	3.69	-37.965568647	70.3919710185	6.3419773602	19.878	0.9970827563	7.0560000923	0.5026586043	4.4709164521	2.4938692281	0.1441452708	0.5	0	209.1504480701	23.825
19920622	0	15.4	85.6	0.9	17.6	1	0	73.7	0	17.6	12.9932761258	0.2531869393	5.79	-17.3013503089	20.7121245612	2.8651782149	6.104	0.0002052762	2.7916761552	7.05413749390559e-05	1.6127741529	1.5499046338	0.0651244836	0	0	0	27.55
19920623	0	16	88.5	1.4	35.4	0.88	0	88.3	0	53	14.0944663403	0.2122683603	5.97	-37.059968618	7.1565041836	0.9234784434	6.068	3.47315807370437e-07	1.337918225	9.69788512822315e-08	2.0277994938	1.9320060123	0.0121189264	0	0	0	28.125
19920624	0	16.3	85.5	1.2	2.2	0.75	0	90.5	0	55.2	13.8580570095	0.2722524959	5.22	-66.5060872105	20.864591453	0.8273355747	12.622	0.0002096315	1.4217002982	5.93705489249218e-05	2.0763872308	2.1572510329	0.0164345953	0	0	43.458732878	27.3
19920625	0	18.4	71.8	1.4	0.1	0.83	0	83.1	1	55.3	13.2146547976	0.6254031933	4.125	-44.2601354847	52.2154752653	2.5798973367	19.608	0.2880430564	3.8826560162	0.1116388687	3.9506564729	3.7218755598	0.0524434675	0.5	0	163.208587777	23.35
19920626	0	18.8	74.6	1.5	2.1	0.79	0	59.8	0	57.4	14.1874457016	0.5683693755	3.84	-40.8139076686	66.0927856318	3.5439647037	26.9	0.9305093266	5.3318168776	0.4117008396	3.9000711323	3.4714485749	1.9727261702	0	0	306.4098295444	23.95
19920627	0	20	71.4	1.7	0	0.5	0	57.4	1	57.4	14.6634268876	0.6904983978	3.615	-42.9991910086	80.131533237	5.8319831831	34.3	2.0231978419	8.1848279556	1.4092029592	4.8044883804	4.3117481221	2.3158233075	0.5	0	471.9691985649	22.85
19920628	0	20.3	63.4	2.1	0	0.63	0	57.4	2	57.4	13.1196525481	0.890905621	3.06	-23.407263711	85.9717435713	8.8008865183	41.7	4.7192510523	11.5222668583	5.5278105482	6.9388477575	3.9858012009	3.5599025247	2	0	703.7728171856	20.775
19920629	0	20.6	57.8	1.6	0	0.42	0	39.8	3	57.4	11.9930485619	1.0721085999	2.895	13.8953025011	87.5469462085	11.9790336703	49.226	5.3890073428	14.8958751228	7.2101085985	5.8047783139	4.6074694056	3.7562885144	4.5	0	957.1929636534	19.3
19920630	0	20.9	52.6	1.8	0	0.38	0	4.4	4	57.4	10.8488813349	1.2730869795	2.7	18.0151477724	88.2730937215	15.4132859871	56.896	4.723428371	18.3791582026	7.1837263754	6.7842079307	9.9596393575	3.890934631	8	0	1238.1055681808	17.925
19920701	0	17.2	69.2	1.3	0.1	0.96	0	2.3	5	0.1	11.504599792	0.6185628538	4.44	19.4254910586	85.8000687143	16.7209641951	63.858	3.0354666355	20.2113038676	4.9740039405	3.9197473273	12.2408914187	1.3779183065	12.5	0	1334.8375483007	23
19920702	0	18.1	66.9	1.4	0	0.88	0	2.2	6	0.1	11.8515825935	0.6996682997	3.73	20.9910207227	85.8480395822	18.6755297695	71.072	3.8686466358	22.5424245843	6.7332121386	4.4191398397	15.0680300189	2.3962255695	18	0	1492.2558718401	22.2
19920703	0	20.4	64.8	1.6	0	0.17	0	0.1	7	0.1	13.5490086693	0.8790476527	3.025	20.5801694694	87.0593646286	21.3626346935	78.988	4.508446276	25.4903441417	8.3045257211	5.2425728613	19.7219885215	3.3444858772	24.5	0	1727.2085086267	21.1
19920704	0	16.3	82.8	1.7	34.9	1	0	35	0	34.9	13.3651887	0.328903426	5.325	20.8906429074	31.9705209027	8.4930960739	24.1913550171	0.0096655271	9.0462782541	0.005527155	3.2268759328	2.3988281604	0.0358920483	0	0	0	26.625
19920705	0	15.2	84.5	1.3	7.1	0.96	0	42.1	0	42	12.5998804785	0.2739519935	5.165	-15.61886401	30.7745151151	4.9752119826	21.2406022695	0.0060015898	6.2755813965	0.0028604503	2.3237199484	1.7990277392	0.0284664605	0	0	0	27.325
19920706	0	16.2	81.5	1	0.3	0.88	0	42.4	1	42.3	13.0253361868	0.367152815	4.26	-25.421433314	57.6358812179	6.4333859154	28.3286022695	0.4731717257	8.2071762436	0.2572550617	2.1220001541	2.7255787554	0.0718556952	0.5	0	110.0789764552	26.325
19920707	0	18.7	73.3	1.6	11.3	0.71	0	53.7	0	53.6	13.8202657314	0.6058231256	3.905	-25.7565761446	50.9633512391	4.5040723909	18.8913649453	0.3002235782	5.6440273739	0.1362622195	4.2946539472	3.7649065811	0.4750423137	0	0	0	23.65
19920708	0	17	84.1	1	9.6	0.75	0	63.2	0	63.2	14.2892996095	0.3223436955	4.66	-36.9470599832	34.6784831698	2.8367703993	12.372174715	0.0130393174	3.6063334775	0.0049119325	1.9054959194	2.5586301932	0.0958559344	0	0	0	26.775
19920709	0	17.8	78.8	1.4	0	0.88	0	63.2	1	63.2	14.0647302268	0.4504535072	4.57	-48.4443310014	58.0486457378	3.9943286521	19.514174715	0.5246808591	5.2844770741	0.231228854	3.1803969699	3.0083642924	0.1690319	0.5	0	84.3686317021	25.25
19920710	0	18.6	72.5	1.6	46.8	0.5	0	110	0	46.8	13.5554593241	0.6633870729	3.64	-13.3404887524	46.3914169749	3.2837441454	7.52	0.1430561931	3.2430416711	0.0518087605	4.3876606433	4.5071656606	0.0616878177	0	0	0	23.475
19920711	0	17.2	73.4	1.8	1.2	0.67	0	76.3	1	48	12.3977020507	0.5628814744	4.515	-51.519472978	60.8043294013	4.5430185318	14.32	0.5850876334	5.0671527989	0.2531461111	4.7515514997	3.2725717318	0.0551492646	0.5	0	92.382941603	24.05
19920712	0	18.3	60.8	1.4	1.3	0.63	0	70.5	0	49.3	10.6000523889	0.894130849	3.19	-51.7614263646	75.2506319226	7.0490259942	21.93	1.1165937641	7.8166935626	0.5922328138	4.9104739905	4.1230518884	0.4262369113	0	0	308.0996190651	20.625
19920713	0	21	46.2	2.1	0	0.25	0	70.2	1	49.3	9.0059099223	1.3635742019	2.04	-41.1727968207	88.0917642712	10.9326048102	30.206	5.5175708229	11.4787813818	6.4110466328	8.6146588117	5.0812058075	1.7787259604	0.5	0	701.9600427613	16.3
19920714	0	20.9	60	1.4	0	0.42	0	58.9	2	49.3	12.8422700697	1.029035132	2.685	-28.7932275483	88.3649530235	14.0164284894	38.266	5.4341060856	14.6330399953	7.1954241135	5.0048183067	5.1361831574	1.7255147991	2	0	984.4784792209	19.775
19920715	0	22.5	60.4	1.3	0	0.21	0	49.3	3	49.3	14.4461379471	1.1309220421	2.19	-27.4037153925	89.6660107358	17.7161150574	46.578	5.7686696876	18.1621383773	8.5256692207	4.6799802262	6.5430202998	2.8519030339	4.5	0	1348.7684604521	19.475
19920716	0	21.8	66.9	1.7	11.2	0.63	0	60.5	0	11.2	15.3709557386	0.9502794841	3.14	20.1922759509	60.4856703065	10.9676519693	37.5042529396	0.553659603	12.6713543094	0.3811283828	5.3562069567	5.6532390886	0.6331390414	0	0	0	21.275
19920717	0	22.1	65.2	1.7	0	0.25	0	13.7	1	11.2	15.2550157504	0.9580004443	2.9	10.7555342796	81.5441533362	13.7934393613	45.6182529396	2.3262978039	15.7108130497	3.1130402691	5.5394055393	11.3856340271	1.3424469778	0.5	0	250.1775730654	20.775
19920718	0	23.9	70.6	1.3	0	0.42	0	12.5	2	11.2	18.2219518587	0.8888811384	3.315	12.2764738508	84.8702633822	16.0698985693	53.9842529396	3.1418703782	18.4267350959	4.8560843992	3.8912966664	17.3732931025	1.9775988546	2	0	439.686243582	21.675
19920719	0	25	65.8	1.6	0	0.08	0	11.2	3	11.2	18.148498366	1.1002597364	2.635	10.8463748012	87.496948497	19.1893029325	62.5662529396	4.6278503403	21.7225999657	7.7547654572	5.2298836509	23.9351557997	3.9444620168	4.5	0	722.6433274408	20.2
19920720	0	24.7	69.7	1.9	0	0.38	0	11.2	4	11.2	18.7819462282	0.9644868643	3.475	10.7665917097	87.0223217146	21.2726635373	70.8962529396	5.3767465341	24.3097601042	9.4110939301	5.6603564886	29.0827030712	2.7026589986	8	0	892.8325832761	21.25
19920721	0	24.7	69.5	1.9	0	0.5	0	11.2	5	11.2	18.7359794713	0.9938281999	3.28	9.7232780511	87.0706961097	23.5626034797	79.3882529396	4.7682874821	27.0522744722	9.0190081673	5.6862510551	34.9248140383	2.9685459027	12.5	0	1083.8458046744	21.2
19920722	0	23.5	61	2.1	0	0.5	0	11.2	6	11.2	15.5389158815	1.2135820219	2.855	20.865184519	87.3068201421	26.3998283589	87.9162529396	4.4229330131	30.1590041843	8.9986591058	7.2722925493	40.5132452126	3.9166526112	18	0	1333.7313695316	19.375
19920723	0	23.6	56.3	1.3	0	0.04	0	0	7	11.2	14.3875929365	1.3305317003	2.39	21.1176067399	88.6545044194	29.8456355909	96.4622529396	4.7248915885	33.6572224687	10.1330776295	4.9209201379	46.0280662674	5.2573161817	24.5	0	1658.5136865067	18.175
19920724	0	24.5	58.9	1.5	0.1	0.08	0	0.1	8	0.1	15.9292704003	1.3220823462	2.48	21.84220969	88.7034176802	33.1637751013	105.1162529396	4.8452863494	37.0805899889	10.9304282626	5.4639199666	51.9262062009	5.0472659923	32	0	1965.7388804532	18.6
19920725	0	24.5	66.2	1.3	0	0.17	0	0.1	9	0.1	17.7704925391	1.0834494955	3.065	22.1172367613	88.2068832017	35.7093557997	113.7162529396	5.3122837637	40.0092742432	12.2874811361	4.2876531031	57.2137922584	3.7762930455	40.5	0	2183.408525062	20.425
19920726	0	24.9	69.2	1.3	0	0.29	0	0.1	10	0.1	18.8576740492	1.0106619433	3.19	22.5849369163	87.7975063766	38.0983580029	122.2802529396	4.4929958343	42.8332584119	11.1552860726	4.0350373411	62.2133980584	3.3946762506	50	0	2384.641023956	21.075
19920727	0	25.5	69.3	1.4	0	0.13	0	0.1	11	0.1	19.4534430871	1.0266570722	2.865	22.3440771338	87.8461366992	40.8839850189	131.0062529396	4.6072110644	45.9321207265	11.8472948159	4.3137062411	67.4509649899	4.2431149301	60.5	1	2628.4079616296	20.95
19920728	0	27.4	49.3	2.7	0	0.33	0	0.1	12	0.1	15.8289194635	2.0060287348	1.085	21.6333974374	92.4153556753	46.1922707877	140.4342529396	9.1739642932	50.6963547767	21.0600688972	10.7031841737	74.5821185192	13.1971485775	72	1	3235.0590074491	15.475
19920729	0	25.3	64.1	1.8	0	0.96	0	0.1	13	0.1	18.0160105594	1.1797494134	3.005	23.1436893942	89.1127594122	48.8467307277	148.8902529396	5.4259485389	53.672414018	14.7008409903	6.0241190838	78.597042122	4.1945328863	84.5	1	3464.5751996507	19.7
19920730	0	25.1	69.4	1.6	0	0.13	0	0.1	14	0.1	19.0948080897	1.0172976741	3.015	22.4051637246	88.4264913153	51.4627917117	157.4722529396	5.7889196312	56.6454653414	15.908686964	4.8579406383	83.1793660162	4.4490821962	98	1	3689.8094103162	21.075
19920731	0	25.7	69.7	1.5	0	0.21	0	0	15	0.1	19.737050032	1.0361138105	2.795	22.3009021061	88.4753292975	54.3067804437	166.3602529396	5.4216063644	59.805867263	15.594456955	4.556211582	87.775101188	4.7807544648	112.5	1	3939.9868184464	21
19920801	0	24.3	70.4	1.6	0.3	0.42	0	0.3	16	0.3	18.5593610298	0.9473711622	3.065	22.4347531281	88.1029268504	56.5245059541	174.3502529396	4.4453252947	62.4406926653	13.7110626869	4.732277326	91.6878208378	3.8980852387	128	1	4155.3040542044	21.525
19920802	0	24.9	62.4	1.4	0	0.25	0	0.3	17	0.3	17.2124342417	1.262537633	2.26	21.9741922429	89.0904257717	59.7003060613	182.3222529396	5.1221046744	65.6548857014	15.7255948489	4.8991282383	96.4542862589	6.9021485317	144.5	1	4501.2356998514	19.375
19920803	0	25.6	65.1	1.5	0	0.42	0	0.3	18	0.3	18.5465239588	1.1909953101	2.595	20.3981020672	89.1394829521	62.4533254051	190.4742529396	5.6480466276	68.6410318268	17.3422519693	5.0012539082	100.6247602623	5.5718518819	162	1	4784.6066682561	19.875
19920804	0	25.6	60.6	1.5	0	0.46	0	0.3	19	0.3	17.4076981343	1.3851079818	2.255	20.6784909657	89.1885563288	65.6216521671	198.6442529396	5.3866997812	71.8799127293	17.1681883059	5.3658609267	105.0529688444	6.9145180374	180.5	1	5127.3015540081	18.75
19920805	0	24.2	61.5	1.2	1.6	0.67	0	1.9	0	1.6	16.3247245766	1.216767174	4.275	21.2102272757	73.4586121105	64.0033251989	205.8422529396	0.7773224683	72.021693452	2.8712057019	4.3163637256	108.4142210737	1.8574411681	0	1	5221.4581839016	19.325
19920806	0	25.4	63.4	1.3	0	0.08	0	1.9	1	1.6	17.9358835554	1.264277924	2.555	19.7163833919	85.3438355904	66.8081831333	213.9762529396	3.2342808517	75.0419323231	11.8573314715	4.518679433	112.3859462328	5.8465257005	0.5	1	5511.9596103102	19.5
19920807	1	26.1	62.6	1.3	0	0.17	0	1.9	2	1.6	18.3938045092	1.338983026	2.24	20.4314697083	88.3709922094	69.9794414285	222.2902529396	4.3748694218	78.3193661987	15.3937150436	4.5865582378	116.3848989788	6.6640852898	2	1	5853.9054198291	19.125
19920808	0	26.2	56.8	1.3	0	0.04	0	1.6	3	1.6	16.945357938	1.568414336	1.975	20.1288992834	89.6871770969	73.4829952053	230.6402529396	5.4797292313	81.8063424791	18.6516827428	4.9340459182	120.4011626912	8.1392084208	4.5	1	6247.3142368227	17.65
19920809	0	26.1	56.1	1.5	2.6	0.42	0	4.2	0	2.6	16.6570015851	1.5557319052	2	20.5574924248	82.5307874497	63.4008330392	238.8642529396	2.1479221377	76.2228264716	8.5034576778	5.6534666821	124.0112366872	8.2853366942	0	1	6638.6534349235	17.5
19920810	0	20	72.3	2.7	11.8	0.92	0	16	0	14.4	14.8575931726	0.6923791695	3.775	18.0356454677	55.3845283191	32.3380123738	216.5547167373	0.4464992921	47.0945195097	0.7200075647	7.3080922103	116.8338852394	0.5454349623	0	1	0	23.075
19920811	0	20.1	59.9	1.6	0	0.38	0	16	1	14.4	12.0661568	1.0045842073	2.44	7.625949264	80.9857263392	35.2972919162	223.8247167373	1.754461596	50.6326039097	5.3514309237	5.6508352493	119.0642695778	1.8241249002	0.5	1	322.3278139696	19.95
19920812	0	21.8	60	1.8	0	0.21	0	14.4	2	14.4	13.6867506478	1.1159338987	2.235	7.5239958646	88.3800461337	38.4998267804	231.4367167373	5.8557381419	54.3829506973	15.6948258644	6.3337058562	121.60999814	5.2574400108	2	1	678.2205494151	19.55
19920813	0	21.7	57.9	1.2	0	0.29	0	14.4	3	14.4	13.0469758623	1.18589298	2.675	7.5412799772	88.428868782	41.219463806	238.9947167373	4.7433442408	57.6022502427	13.7801127021	4.4841520476	124.0276922569	4.6671426614	4.5	1	960.1584954812	19.05
19920814	0	20.9	64.8	1.3	0	0.58	0	14.4	4	14.4	14.0226791739	0.9909699909	3.06	6.9519902414	88.4777075491	43.5438806092	246.2647167373	4.2840903243	60.3919126508	13.0692535562	4.3456962801	126.3983843487	4.0249878249	8	1	1189.8749314084	20.975
19920815	0	21.8	56.5	2.7	0	0.38	0	14.4	5	14.4	12.766403185	1.1785805464	2.895	8.7211243122	88.5265624404	46.032236181	253.6967167373	8.9132187221	63.3348471043	23.1293145242	9.7271552011	128.2778634313	6.4689537254	12.5	1	1440.5454703499	18.675
19920816	0	21.9	63.5	1.5	0	0.21	0	11.8	6	14.4	14.6556093677	1.0142312607	2.86	21.0659455494	88.5754334611	48.5584745938	261.1107167373	5.6007421315	66.2949504862	16.9098348094	5.0770229544	130.4292347244	5.5146908564	18	1	1696.4721247534	20.4
19920817	0	22.9	65.5	1.5	0	0.58	0	0	7	14.4	16.0850614986	1.0263243639	2.695	20.7239935815	88.6243206166	51.2518723328	268.7587167373	5.2454153387	69.411892728	16.5101090197	4.9189317517	132.7724463111	5.8240609105	24.5	1	1974.0283690349	20.65
19920818	0	24.1	66.5	1.4	0	0.08	0	0	8	14.4	17.4624125493	1.0701429674	2.57	20.2017881919	88.6732239122	54.0582166784	276.7487167373	5.6799117331	72.6426347954	17.9603510902	4.5508269423	135.442162541	6.2275725947	32	1	2265.3688860509	20.6
19920819	0	25.2	57.9	1.3	0	0.21	0	0	9	14.4	16.3150299375	1.4463512914	2.04	20.0320579887	89.6276718597	57.4872847384	284.9907167373	5.532623981	76.4310766049	18.1094581617	4.8640224798	138.3383967612	8.0025689202	40.5	1	2648.1271160382	18.175
19920820	0	25.7	52.6	1.3	0	0.21	0	0	10	14.4	15.2785470952	1.676751772	1.68	20.4694011424	90.847134626	61.3660747648	293.3227167373	6.7078848608	80.5844483688	21.4195525966	5.0930828957	141.2515868302	10.2441022929	50	1	3107.1678454906	16.725
19920821	0	25.1	57.8	2.2	2.4	0.38	0	2.4	0	2.4	16.1945947015	1.4375935226	1.99	20.5335313616	83.6114123075	55.4512312147	301.4747167373	2.605278914	75.9692709144	10.0044504989	7.9493813572	143.7961144765	8.8844865128	0	1	3502.1868238177	18.175
19920822	0	23.1	70.7	1.6	0	0.33	0	2.4	1	2.4	17.4788360265	0.9121281262	2.545	18.8917453503	87.4992584079	58.3086709453	309.1947167373	3.8613564853	79.2530315647	14.0798199503	4.6765902859	145.9586931977	6.1622666181	0.5	1	3802.6617572099	21.9
19920823	0	22.6	72.8	1.5	0	0.63	0	2.4	2	2.4	17.4628953653	0.7705033731	3.535	18.7037446429	86.9903475168	60.1068156053	316.6807167373	4.3841203878	81.5280476767	15.7631876814	4.1681349768	147.390065543	3.5742975501	2	1	3968.9408770257	22.55
19920824	0	23.9	58.3	1.4	0	0.17	0	2.4	3	2.4	15.2085796274	1.321428282	2.57	17.7829521931	88.15487324	62.9340935753	324.4367167373	4.7290371098	84.7626378488	17.0563993765	5.1568711305	149.4844267644	6.3261932146	4.5	1	4264.7395536017	18.6
19920825	0	24.3	62.8	1.4	0	0.42	0	2.4	4	2.4	16.7477256928	1.2056377121	2.4	17.5791005148	88.7043616086	65.9453149313	332.3907167373	5.1169729661	88.1626304314	18.4772452229	4.8594416996	151.541261002	6.8433588247	8	1	4585.8047419277	19.625
19920826	1	24	66.9	1.4	0	0.46	0	2.4	5	2.4	17.4623667024	1.071725139	2.525	16.9150777597	88.7532913298	68.8010824493	340.4167167373	4.7923718774	91.4135473813	17.9539154088	4.5135168512	153.4218802365	5.9849780251	12.5	1	4883.8818250968	20.725
19920827	0	24.3	65.2	1.3	13.9	0.29	0	16.3	0	13.9	17.3396502507	1.1152452259	2.365	18.2364132611	67.1369006051	35.4465338549	303.669496707	0.7624843861	54.8785106964	2.1211575568	4.3651664903	146.7787649199	1.2068487099	0	1	0	20.225
19920828	0	22.7	76.7	1.4	23.8	0.88	0	37.7	0	37.7	18.3886371754	0.6738015032	3.945	4.2975378067	42.2287898305	14.0557536329	240.0798825044	0.0648213106	24.5222925165	0.066970888	3.4923884408	5.7737756392	0.0577685557	0	1	0	23.5
19920829	0	18.5	89.7	1.5	102.3	0.92	0	140	0	140	16.7683564729	0.2225981417	5.37	-19.6329744169	14.8347792899	5.4880165944	22.7134542778	2.20531112393544e-05	6.8427040216	1.09531180893567e-05	2.0459954939	2.6916021817	0.0048990122	0	0	0	27.8
19920830	0	17.8	88.5	1	9.5	1	0	149.5	0	149.5	15.8671154969	0.2370524269	5.28	-124.226217725	23.0432240053	2.8101917918	15.3171424526	0.0006156559	3.853093708	0.0002379022	1.5296375167	2.430231721	0.00524275	0	0	0	27.675
19920831	0	17.5	84.8	2.2	48.3	1	0	197.8	0	197.8	14.9071802464	0.2921433295	4.995	-135.8477091146	19.8524937474	1.3845429191	6.262	0.0001451439	1.7833362477	4.35372319508651e-05	3.7912170485	2.899993448	0.0040390323	0	0	0	26.825
19920901	0	16.9	44.5	2.5	0	0.13	0	197.8	1	197.8	4.7386235743	1.1681636527	1.85	-185.3554431534	72.8961857409	4.3770788287	11.89	1.2613414055	4.5586789077	0.5216745762	10.3205197927	3.7649065811	0.0535914828	0.5	0	436.4733531441	16.9
19920902	0	16.4	46.8	1.5	0	0.04	0	197.8	2	197.8	5.0050537091	1.1011617189	2.285	-170.6229302322	86.2074092386	6.9735914599	17.32	3.2729730594	6.9703146673	2.7329752286	6.1734008942	3.6792194175	0.1052229497	2	0	784.1226561655	17.6
19920903	0	17.5	59.9	1.3	0	0.42	0	183.9	3	197.8	9.6255275685	0.8463659894	2.76	-145.9061920032	88.1519424957	9.2061628999	22.786	4.3961968035	9.2009398634	4.5408349596	4.638554023	3.6792194175	0.1523767041	4.5	0	1056.7021057414	20.6
19920904	0	16.1	55.6	1.9	0.3	0.29	0	160.4	4	0.3	7.2192103205	0.9317526316	4.59	-42.2279076603	85.3862890008	10.1031794823	27.676	2.9178620516	10.564698164	3.1055540222	6.8839733116	3.4309741099	0.0797700251	8	0	1142.7725994286	19.875
19920905	0	15.9	28	2.4	0	0.04	0	58.1	5	0.3	-2.5656880868	1.3789571872	1.67	-31.2642279519	91.9570678231	13.1377674951	32.998	9.080203078	13.1684121001	10.6319850174	12.0984416391	2.9719241391	0.8962747489	12.5	0	1623.2353571207	13.025
19920906	0	14.9	40.7	1.5	0	0.08	0	48.6	6	0.3	1.6748199322	1.0603626697	2.355	19.3437014849	92.0070714263	15.5602143291	37.978	7.9093445337	15.5461606692	10.2846693642	6.6402187432	2.6916021817	0.7704056388	18	0	1952.200378978	16.45
19920907	0	15.9	51.5	1.4	0	0.21	0	0.3	7	0.3	5.9223875918	0.9410762024	2.465	18.4784342467	91.7486610132	17.9825543415	43.246	7.9070020646	17.9588638655	11.0547159197	5.3398941505	5.8825964811	0.9522594998	24.5	0	2267.6594572314	18.9
19920908	0	17.4	63.9	1.3	0	0.42	0	0.3	8	0.3	10.496252237	0.7506207172	3.16	18.0229510636	89.6025594947	19.9017824215	48.712	6.0361254524	19.8884179983	9.3079433604	4.3628184324	9.2142446254	0.7606634161	32	0	2487.4089904674	21.625
19920909	0	16.3	83.5	0.6	42	1	0	42.3	0	42	13.494308517	0.3070972356	5.26	17.6783275164	25.9684910357	7.785313761	4.674	0.0011714636	7.1634536928	0.0005949521	1.3321015347	1.721988947	0.0235238894	0	0	0	26.8
19920910	0	15.3	90	1.4	28.2	1	0	70.5	0	70.2	13.6630441693	0.1740104531	5.7	-26.0435227019	15.5756626576	3.3436573456	4.458	3.37966277998549e-05	3.0606402099	1.19889419888597e-05	1.8432331901	1.4562008573	0.0107406795	0	0	0	28.675
19920911	0	17.4	78.4	1.1	0	0.38	0	70.2	1	70.2	13.5982264462	0.4598481008	4.245	-57.5445377569	45.0938504037	4.4455755604	9.69	0.1037426135	4.3805064619	0.0422033339	2.6012465882	3.2338298481	0.0333548514	0.5	0	109.8291556788	25.25
19920912	0	18.7	68.2	1.2	0	0.17	0	70.2	2	70.2	12.7156184045	0.7414025939	3.33	-59.0262658202	71.62086682	6.2309205684	15.336	0.8513769171	6.223233444	0.4041888489	3.75485966	4.3599631754	0.2051728648	2	0	308.4075735047	22.375
19920913	0	18.6	71	0.8	0	0.67	0	70.2	3	70.2	13.2348915988	0.6602593363	3.86	-59.6724288819	79.6761838311	7.6048599876	20.766	1.2951497956	7.9401642673	0.6923975101	2.5162161232	3.6369348882	0.2899925481	4.5	0	451.5343700909	23.1
19920914	0	17.4	74.6	0.9	0	0.54	0	70.2	4	70.2	12.8374961319	0.5340345123	4.02	-60.2388816913	82.7681348451	8.8685595156	26.052	2.0210795022	9.5822243269	1.6714285134	2.4890179562	3.0822081648	0.4429397953	8	0	580.8320917386	24.3
19920915	0	19.4	56.2	1.3	0	0	0	70.2	5	70.2	10.4507073746	1.0476393919	2.735	-17.6369421079	87.1778081386	11.1500552484	31.806	3.8244765152	11.8844468586	4.544190236	4.8666346646	4.3117481221	1.4098721644	12.5	0	857.4353456136	19.2
19920916	0	18.5	71.4	0.9	0	0.21	0	28.2	6	70.2	13.2250505763	0.6521659881	3.38	12.2242672113	87.2262338676	12.8959474788	37.398	3.6469971268	13.8511603768	4.7409919495	2.7303857523	8.2129736791	1.216089147	18	0	1050.5214380131	23.225
19920917	0	19	73.5	1.2	0	0.08	0	0	7	70.2	14.1509120833	0.6170000147	3.2	12.4038210381	87.2746755844	14.7877580148	43.044	3.6722809861	15.9104423877	5.1931333898	3.2961296631	12.1693793242	1.6931976691	24.5	0	1264.8317313304	23.625
19920918	0	19.7	73.5	1.2	0	0.13	0	0	8	70.2	14.8245360995	0.6407265332	3.345	12.0075822014	87.3231332942	16.5524508468	48.87	3.9045717389	17.925942838	5.9252442381	3.3057441911	16.2682300698	1.7931740943	32	0	1459.9472636062	23.45
19920919	0	19.7	78	1.1	1.5	0.21	0	1.5	0	1.5	15.7494921068	0.5216786332	3.985	12.0080987532	76.9016947846	17.806750074	54.48	1.0943971838	19.5988356646	0.9794921665	2.6661517576	19.6139912695	1.3260926161	0	0	1588.4011098218	24.575
19920920	0	19.2	79.3	1.1	20.4	0.5	0	21.9	0	21.9	15.5223107685	0.4864980721	4.43	10.3538084307	40.5401571078	8.3313513906	26.1268273941	0.0513966754	9.2714652489	0.0297747461	2.5407051234	6.2177075756	0.1225111432	0	0	0	25.025
19920921	0	17.2	88.3	0.8	10.5	0.71	0	32.4	0	32.4	15.2410456153	0.2407973126	5.47	-11.2284556622	18.9636650637	4.0877590034	15.6703322914	0.000100462	4.9484133211	4.30221268521469e-05	1.2892640857	2.4938692281	0.0313858111	0	0	0	27.775
19920922	0	16	90.2	1.2	70.8	1	0	103.2	0	103.2	14.3881831853	0.1769103722	5.575	-22.6441335523	11.2427253027	1.5753950222	4.674	3.00638346005292e-06	1.7099348559	8.91745280910493e-07	1.5938644751	1.6967554772	0.0060828728	0	0	0	28.55
19920923	0	15.4	91.6	0.6	18.5	1	0	121.7	0	121.7	14.0330171035	0.1481419167	5.655	-94.4680426225	9.7666965778	0.349813	4.602	1.29501946828867e-06	0.5879046371	3.11753582359293e-07	0.8442317024	1.5499046338	0.0046385548	0	0	0	29.05
19920924	0	15.7	88	0.7	1.2	0.79	0	122.9	1	122.9	13.7118818584	0.2236933065	5.565	-114.1027472346	19.0225402516	0.6537560592	9.276	0.0001010015	1.1116451607	2.70882329162452e-05	1.1767479608	1.9868478317	0.0070008313	0.5	0	26.4173149402	28.075
19920925	0	16.4	83.5	0.7	0.3	0.88	0	123.2	2	123.2	13.5920925303	0.3172656483	4.8	-114.4649421283	40.5014180482	1.4074892688	14.184	0.0449412792	2.2554527452	0.0144205822	1.4795124701	2.216069333	0.0369753524	2	0	97.1118603804	26.775
19920926	0	16.4	85.9	0.6	0.1	0.96	0	121.8	3	123.3	14.0280334608	0.2719330347	5.215	-94.7979839308	52.0087498155	1.9097288248	18.966	0.2307019517	3.0513416622	0.0817509411	1.1901143395	2.0994530989	0.0573849687	4.5	0	142.2470075123	27.375
19920927	0	16.4	82.4	1.2	15.4	0.46	0	116.8	0	138.7	13.388600658	0.3586264733	3.925	-84.4759007109	43.8367113258	1.6100018065	5.196	0.0897528644	1.8144594489	0.0270486411	2.3925336167	2.9719241391	0.2667781415	0	0	0	26.5
19920928	0	16.1	89	0.8	33.7	0.92	0	140	0	172.4	14.2799175087	0.2151349493	5.13	-28.7750883834	19.9246694398	0.600319616	4.962	0.0001439395	0.9218253318	3.72242530340661e-05	1.2288743945	2.3368394033	0.0199818422	0	0	0	28.225
19920929	0	13.1	86.9	1.3	13.9	0.71	0	83.1	0	186.3	10.9634738142	0.2000222991	5.94	-43.9036371181	13.0786391975	0	3.99	8.0064970766722e-06	0	1.60129941533444e-06	2.0345116285	1.3216533433	0.010095894	0	0	0	28.45
19920930	0	15.5	66.4	1.4	0	0.21	0	64.6	1	186.3	9.2656868051	0.6303327093	3.68	-56.6559592402	50.7879809048	1.517934936	9.15	0.2453617302	2.1458909524	0.077559676	4.4226236896	2.8293105936	0.0598637147	0.5	0	162.4946922697	22.725
19921001	0	14.9	72.8	1	0.7	0.5	0	64.1	2	0.7	10.0610537776	0.4775947369	3.66	-55.6803609631	71.1055278185	2.818703832	13.184	0.8516026075	3.6737910086	0.3230732243	2.8264106691	2.3062494607	0.2087237408	2	0	326.9154183405	24.475
19921002	0	13.9	90.8	0.6	13.3	1	0	77.1	0	14	12.4158560992	0.1458896003	5.94	-55.9057292811	20.7063626498	0.9249176633	3.26	0.000197533	1.0822226884	5.2688430257984e-05	0.8816124033	1.1939873532	0.0910561835	0	0	0	29.225
19921003	0	12.4	91.7	0.7	26.9	0.96	0	103.9	0	40.9	11.0820705528	0.1177713822	6.065	-54.3525679119	6.8481186514	0	3.008	2.31889306926003e-07	0	4.63778613852007e-08	0.9085992805	0.8666297357	0.0158019221	0	0	0	29.825
19921004	0	11.7	90.5	1.1	26	1	0	114.5	0	66.9	10.1925297024	0.1317005992	6.015	-47.8095150536	11.736083567	0	2.882	4.64851084048853e-06	0	9.29702168097706e-07	1.4039078857	0.7964269149	0.0096254428	0	0	0	29.7
19921005	0	12	90.2	0.9	25.4	1	0	106.2	0	92.3	10.4391309076	0.1386240402	6.05	-60.1459646911	7.3829439387	0	2.882	3.19907757131782e-07	0	6.39815514263564e-08	1.2146521464	0.8666297357	0.0054847029	0	0	0	29.55
19921006	0	12.2	90.5	1	6.4	0.96	0	98.7	0	98.7	10.6864114891	0.1365370639	6.17	-86.6593781727	8.6843769977	0	2.882	7.33925008526382e-07	0	1.46785001705277e-07	1.3000120759	0.8845677342	0.0048060541	0	0	0	29.575
19921007	0	13.4	83.7	1	0	0.79	0	98.7	1	98.7	10.6940869088	0.2621282865	5.15	-93.0594785202	28.4624933011	0.515561952	6.25	0.002629614	0.8548356164	0.0006709199	1.9017910197	1.5738475207	0.0128969721	0.5	0	54.5584527059	27.575
19921008	0	14.3	80.5	0.9	0	0.46	0	98	2	98.7	10.9869154832	0.3335450608	4.15	-79.6176237145	57.0371792065	1.530139872	9.996	0.4517429522	2.213282858	0.1441260878	2.0062167264	1.9593069563	0.0845712458	2	0	175.1539363496	26.55
19921009	0	13.7	83.2	0.6	2.9	0.92	0	87.6	0	2.9	10.897514154	0.2640301652	4.91	-52.4343095504	49.6569698123	1.0162920457	11.1837362256	0.1818699945	1.6563036967	0.0534985669	1.3307927249	1.4105645765	0.8861794274	0	0	243.084331459	27.375
19921010	0	13.1	92.5	0.6	30.1	1	0	90.8	0	33	11.9061251548	0.1131036632	6.01	-29.24482002	12.1060206181	0	3.098	4.512209268032e-06	0	9.02441853606401e-07	0.7759443407	0.9393331606	0.0220171443	0	0	0	29.85
19921011	0	13.2	91.5	0.9	5.8	0.92	0	70.6	0	38.8	11.8404427394	0.1310923354	5.81	-34.0090243607	14.1914354377	0	3.242	1.26868227106981e-05	0	2.53736454213963e-06	1.1222442035	1.1733537436	0.0197062991	0	0	0	29.575
19921012	0	13.5	83.4	1.8	0.9	0.63	0	46.1	1	39.7	10.7380168578	0.2781125895	5.315	-33.4916903924	31.4264253928	0.445680928	6.52	0.0061674507	0.7612687033	0.001543121	3.2658344592	1.9593069563	0.0427178663	0.5	0	46.3107474382	27.475
19921013	0	11.5	76.2	2	0	1	0	39.7	2	39.7	7.4552335881	0.3238582864	5.085	-34.3597165144	52.4536483411	1.006653424	9.348	0.3120164449	1.5862598975	0.0907729837	4.7063863442	0.7964269149	0.1988021526	2	0	105.5980714841	26.175
19921014	0	9.8	76.1	1.2	0	1	0	39.7	3	39.7	5.7911939264	0.2857822436	5.38	-34.2076309453	65.2028349262	1.452304048	11.906	0.8069064876	2.2258349697	0.2578795272	2.9279172886	0.5092213457	0.3270707023	4.5	0	150.8193820085	26.575
19921015	0	10.1	79.8	0.8	0.5	0.83	0	40.2	4	0.5	6.7695241437	0.2651250155	5.36	-31.2231856011	71.8781388675	1.906682224	14.554	0.8137635367	2.8725506946	0.2823747268	1.8406758741	0.8666297357	0.4211889668	8	0	197.1658780496	27.425
19921016	0	10.2	87.8	1.1	10.6	1	0	47.9	0	11.1	8.2643962073	0.1530420482	6.055	-1.5152798812	27.3924261833	0.5133665642	2.558	0.0020619674	0.6837018073	0.0005072928	1.6408438279	0.5389452931	0.1399474725	0	0	0	29.4
19921017	0	9.6	90.1	1	16.8	1	0	34.6	0	27.9	8.0530167984	0.1197605806	6.42	-6.3068444787	10.0267838439	0	2.342	1.66388016271618e-06	0	3.32776032543235e-07	1.3091966315	0.4800130423	0.0261740261	0	0	0	30.125
19921018	0	9.9	38	2.4	0	0.17	0	28.8	1	27.9	-3.7356928243	0.7416836673	2.495	-22.5899182725	56.1816462933	1.683553872	5.422	0.5333317849	1.895615906	0.1626771638	10.5977242512	1.4543562431	0.6052985896	0.5	0	277.8479644	17.025
19921019	0	5.2	68.5	1.1	3.7	0.79	0	31.6	0	3.7	-0.1143706826	0.2816221043	5.225	-21.5135730144	42.7496499121	0.7963194169	3.6643950852	0.0613323496	1.0319819796	0.0162049139	3.2880598547	0.1549442151	0.8301637908	0	0	0	25.825
19921020	0	6.7	85.3	0.6	0	1	0	31.6	1	3.7	4.406627469	0.1416330441	5.98	-25.3089794802	52.4017276486	1.0483274809	5.6823950852	0.2451073478	1.4348687334	0.0695705178	1.1570070825	0.1318818278	0.517833369	0.5	0	23.2470015662	29.65
19921021	0	7.5	84.7	1.2	7.7	0.96	0	39.3	0	7.7	5.0902885948	0.1526804183	6.55	-25.096502311	20.1107576339	0	2.162	0.000163295	0	3.26589962178541e-05	2.050113764	0.2022976089	0.1628075494	0	0	0	29.3
19921022	0	8	57.1	1.9	0	0.38	0	38.8	1	7.7	0.0349617778	0.5230527473	3.41	-22.296080382	58.1392603628	1.267889056	5.17	0.6332220964	1.5719914684	0.1837999937	6.62193356	1.0728509269	1.8828735021	0.5	0	170.4641293956	22.275
19921023	0	6.4	66.1	1	0	0.38	0	28.2	2	7.7	0.5400711307	0.3470968911	4.705	-4.5962313114	69.699836222	1.888287696	7.386	0.7035016813	2.3039921297	0.2272143766	3.2102762746	1.5647930964	1.1565648466	2	0	237.9920025183	24.925
19921024	0	8.3	53.6	1.4	0	0.38	0	11.4	3	7.7	-0.5524169172	0.5727927745	4.22	-5.9726132597	78.1582175027	2.790437776	10.232	1.1446897066	3.3184103474	0.418039258	5.1592094139	2.7291111321	1.6596052466	4.5	0	344.5314239253	21.325
19921025	0	9.2	61.3	1.5	0.2	0.33	0	11.6	4	0.2	2.1466647782	0.4841712734	4.21	-1.7484798365	82.7362408853	3.699527472	13.096	2.6424528553	4.3364873501	1.3215245412	5.0430486282	3.6558284237	2.0660597706	8	0	452.0509978019	23.025
19921026	0	11.1	48.4	2.4	0	0.25	0	7.9	5	0.2	0.6300451118	0.7477303903	2.455	-1.2454557402	89.5729380879	5.582466512	16.662	14.0991176096	6.0758084708	10.9430888847	9.3315411423	5.3468365826	8.8935951005	12.5	0	754.2022852379	19.325
19921027	0	9.5	55.1	1.1	0	0.63	0	7.9	6	0.2	0.9438679856	0.595259203	4.105	7.8961298138	88.2272545805	6.523102672	19.472	4.1328931	7.0999842936	3.6733377723	4.1290193282	6.509406341	2.0783280226	18	0	867.1665928831	21.4
19921028	0	8.3	71.4	0.7	0	1	0	0.2	7	0.2	3.4347909048	0.3046630461	5.73	7.6527824022	84.6654035998	6.848416112	21.688	2.164445012	7.6543221665	1.5190265439	2.1665591621	6.7648217448	0.7125384741	24.5	0	898.430824451	25.775
19921029	0	10.8	59.5	1.4	0	0.46	0	0.2	8	0.2	3.2344652762	0.6131517725	4.28	7.5306978871	84.7183236497	7.778445872	24.984	2.6137402956	8.7479716434	2.3484409066	4.8827646077	8.4540909805	1.7263713273	32	0	1007.3763328308	22.175
19921030	0	9.3	62.3	0.8	2.7	0.88	0	2.9	0	2.7	2.4677515094	0.4589077566	4.14	7.4496703381	68.3756777048	6.3007831175	27.722	0.9181874333	8.0356295331	0.4938553354	2.9077114028	9.1207736857	2.3155702711	0	0	1116.440475647	23.25
19921031	0	10.5	82.4	0.9	1.2	0.63	0	4.1	1	3.9	7.6271132535	0.2395200265	5.34	4.6700383151	66.7928603475	6.7612827015	30.586	0.7399998063	8.7093723751	0.4148426503	1.81909262	10.1454689507	0.9194181035	0.5	0	1163.7906067557	27.975
19921101	0	10.4	90.4	0.7	9.8	1	0	13.7	0	13.7	8.8920296816	0.1211980488	6.19	1.9470550274	24.9242656022	3.1219119753	17.8361381977	0.000968628	4.3432807778	0.0003926674	0.978989216	2.060368258	0.1483555144	0	0	0	30
19921102	0	11.4	86.1	1	0.1	0.21	0	13.8	1	13.8	9.1553881791	0.1959921793	5.545	-8.6160427824	41.9008143854	3.4457518833	19.8261381977	0.0682334428	4.8041286209	0.0288520886	1.6730375565	3.062160395	0.3071063575	0.5	0	37.3664901873	28.675
19921103	0	11.2	82.4	0.7	0	0.88	0	13.8	2	13.8	8.3108480426	0.2410337371	5.475	-9.0416981959	53.9376329214	3.7992897113	21.7441381977	0.2919473925	5.2884784624	0.1287053725	1.5091859963	3.9512209192	0.5639093672	2	0	78.3795038197	27.8
19921104	0	11.4	74.4	0.8	0	0.5	0	13.8	3	13.8	7.009860899	0.3631720644	4.965	-9.8060192699	65.8632119716	4.3355625533	23.7521381977	0.6303848701	5.9540775468	0.2931879725	2.2253435142	5.2047145613	0.9403622892	4.5	0	144.2597458953	25.75
19921105	0	13.1	71.6	1.4	0	0.08	0	13.8	4	13.8	8.08507883	0.4589642419	4.27	-7.4336831226	76.9422849619	5.1618011133	26.2101381977	1.2462569618	6.9176920526	0.6222528781	3.8877921458	6.9074001367	1.6796553225	8	0	254.9667206664	24.625
19921106	0	10.8	77.1	0.8	0	0.08	0	11.1	5	13.8	6.9486625772	0.3113096223	5.27	-5.8673997004	79.1263803949	5.5885231013	28.1101381977	1.4187148097	7.4661957615	0.7353979678	2.0361032649	7.9248687603	0.9581121691	12.5	0	305.5333029038	26.575
19921107	0	9.6	66.9	0.6	0	0	0	9.9	6	13.8	3.757021531	0.4135655108	4.545	3.9909702686	81.8770048526	6.2692948853	29.9921381977	1.7146493662	8.2351040327	0.9338461465	2.1818620667	8.7749380535	1.5230035701	18	0	393.440093384	24.325
19921108	0	7.9	88.7	1.2	0	0.88	0	0.1	7	13.8	6.1477870487	0.1242934659	5.86	4.3162236243	81.5411616477	6.5211968853	31.2981381977	1.9048089221	8.5754821185	1.2840367031	1.6520788998	9.2906096677	0.7379201756	24.5	0	420.8809323762	30.2
19921109	0	10.3	80	1.1	0	0.83	0	0	8	13.8	7.0005861202	0.2728588042	4.675	4.0061097936	82.8126332608	7.1669410333	33.3601381977	2.7169554502	9.3253448905	2.597441113	2.3688972581	10.258845689	1.5887426938	32	0	503.0413063663	27.425
19921110	0	8.9	76.1	0.8	0	0.96	0	0	9	13.8	4.9202417679	0.2608293637	5.6	3.9124446509	82.5676466486	7.4901710733	34.7741381977	1.7674982395	9.7370600952	1.2554949217	2.0868633688	10.6212910813	0.7925477611	40.5	0	539.4252921883	26.8
19921111	0	8.2	75.7	1.1	0	0.63	0	0	10	13.8	4.1677706412	0.271601663	5.33	3.5681139782	82.6145503312	7.8872746893	36.1521381977	1.8773550108	10.2072735383	1.5450177866	2.7305222865	11.1899069131	0.9881513858	50	0	585.4103827607	26.875
19921112	0	9.8	40.7	2.5	0	0.29	0	0	11	13.8	-2.9084906905	0.7225542446	2.71	3.5050449767	88.3897088132	9.2546782933	38.1601381977	5.1645894699	11.5229378093	6.0335633041	10.6620692068	12.0428620282	5.9072525594	60.5	0	829.9188257962	17.725
19921113	0	6	50.9	1.8	0	0.67	0	0	12	13.8	-3.3820303394	0.4688809095	5.025	4.7159207024	86.7352002481	9.6593787433	39.0161381977	2.9415224921	11.9330050413	3.4032436607	6.5892547819	12.2107018958	1.2877268848	72	0	876.9510624016	21.225
19921114	0	6.1	36.3	1.4	0	0.33	0	0	13	13.8	-7.7204484352	0.6377272901	3.775	5.7007850312	87.3234414231	10.4015748413	40.1241381977	3.6314444152	12.6226031683	4.4611387761	6.4637594491	12.5953027453	3.0829647209	84.5	0	984.0020553166	17.55
19921115	0	5.3	57.5	0.8	10.5	0.79	0	10.5	0	10.5	-2.3991221233	0.3753786217	4.605	6.5279008582	42.8258242143	5.3444299407	25.02582266	0.0692774852	6.9684587494	0.0347130841	3.0701452032	7.1753027453	0.4954647976	0	0	0	23.05
19921116	0	4.6	92.2	0.8	3.8	0.79	0	14.3	0	14.3	3.4409373252	0.0678277419	6.75	-3.7384877309	26.2066418153	2.9624227856	21.7190832234	0.0013330727	4.4182521773	0.000544225	0.9046503272	3.3753027453	0.0675393033	0	0	0	31.9
19921117	0	6.9	60.8	2.2	0	0.67	0	14.3	1	14.3	-0.1362845064	0.403955238	4.455	-7.8987197803	52.6259934071	3.5643625016	22.9170832234	0.323580563	5.1328904796	0.1407907018	7.2341662486	3.7641282858	0.4758904631	0.5	0	77.5628638859	23.475
19921118	0	6.9	31.8	2.4	0	0.17	0	14.3	2	14.3	-8.7088017318	0.7441007151	2.595	-8.7263011006	78.9490182125	4.8567258256	24.6190832234	2.0793764343	6.5051804765	1.0721820986	11.357550748	4.4308762016	4.4062813264	2	0	321.9642702054	16.225
19921119	0	7.6	56.9	1.3	0	0.54	0	14.3	3	14.3	-0.3875032084	0.479171529	5.115	-7.9839299406	80.8959127274	5.2777336156	25.6910832234	1.5021861725	6.9738582273	0.7529885615	4.668695232	5.1764915016	0.9117441513	4.5	0	371.175087258	22.325
19921120	0	11.8	32.9	1.7	0	0.33	0	14.3	4	14.3	-3.9705353565	1.0254684916	2.585	-8.5254410005	87.677101216	6.8569205116	28.2210832234	3.8895984578	8.5315382235	3.8079968856	8.1496935267	6.9808461967	4.6334665275	8	0	652.5060695432	15.275
19921121	0	8.4	56.3	1.1	0	0.46	0	14.3	5	14.3	0.2149749698	0.5056379272	4.4	3.0477876228	86.8801691301	7.5627764316	29.9050832234	4.3949755406	9.2667928372	4.5575492352	4.0679184504	7.575269759	1.8575614347	12.5	0	745.253958778	21.975
19921122	0	11.1	60.7	0.9	0	0.5	0	3.8	6	14.3	3.7992372362	0.535235241	4.475	7.6143199099	86.2899428553	8.2766004096	31.8770832234	2.9697887998	10.0377015604	3.0664845442	3.2866545439	8.9332486703	1.5209071016	18	0	838.3441536402	22.4
19921123	0	10.2	69.3	0.7	0	0	0	0	7	14.3	4.8319359133	0.4066495114	5.615	7.1845393942	83.5203798866	8.5957072116	33.4170832234	2.2673660632	10.4630322978	2.1932603613	2.3006046756	9.9589340257	0.8096123903	24.5	0	874.4000286694	24.775
19921124	0	8.3	78.6	0.8	0	0	0	0	8	14.3	4.800893146	0.2513982561	5.255	5.7042664766	83.5675981144	9.0226811016	34.9570832234	2.1217558432	10.9680351869	2.0610889204	1.9085112375	10.6677673331	1.0063719691	32	0	924.5861878921	27.575
19921125	0	9.3	70.9	0.6	0	1	0	0	9	14.3	4.2952235543	0.3408228743	5.36	5.1419374068	83.4849777014	9.4124663016	36.3530832234	1.9520204486	11.4277853239	1.8668454704	1.9852762163	11.1642752711	0.9324703914	40.5	0	969.6046391355	25.4
19921126	0	10.3	65.8	0.9	0	0.54	0	0	10	14.3	4.1880208204	0.4435107193	5.02	3.8215639941	83.5321842412	9.9193991896	38.0370832234	2.0739652816	12.0092789884	2.1525393058	3.0043844383	11.9169446599	1.1454676505	50	0	1031.1010157764	23.875
19921127	0	11.4	36.7	1.7	0	0.08	0	0	11	14.3	-2.864947836	0.9068859399	2.33	3.6382903394	89.8231090567	11.6065327216	40.5490832234	7.6059544646	13.5306965703	9.2873895766	7.7766073306	13.3984917189	7.5883207327	60.5	0	1352.2016286817	16.325
19921128	0	7.8	47	0.7	0	0.13	0	0	12	14.3	-2.7933439301	0.5758242114	3.795	4.5962617187	89.1940609681	12.4662875056	42.0710832234	5.0136363339	14.3225865931	6.6035126315	3.2092307476	13.8879575824	2.881406321	72	0	1476.2637441108	19.8
19921129	0	6.9	67.2	0.8	0	0.38	0	0	13	14.3	1.2451298123	0.3391100808	5.155	4.9374226256	86.3734694573	12.8937519416	43.2690832234	3.0050066847	14.7781519703	4.0163709635	2.6292990819	14.1937193344	1.1421837256	84.5	0	1526.3612468666	25.075
19921130	0	5.8	81.6	0.8	0	0	0	0	14	14.3	2.8977402271	0.174013976	5.835	5.2078490704	83.7229171954	13.1457467476	44.2690832234	2.2051997113	15.0894367128	2.8228833351	1.6740907626	14.3818862569	0.7617400891	98	0	1553.2942278339	28.95
19930501	0	11.7	81.9	1.7	1.7	0.75	0	93.7	0	26.7	8.7093004622	0.2625087369	5.755	-36.4912896856	36.0858273828	0.9815885893	7.786	0.0207503981	1.4927089936	0.0059462464	3.2714906187	1.1733537436	0.066378392	0	0	28.3073590381	27.55
19930502	0	14.1	66.3	1.7	0	0.29	0	49.7	1	26.7	7.9117972011	0.5897547987	3.89	-14.5075227698	64.7539786991	2.9872542837	13.196	0.7925204995	3.8152873251	0.305072512	5.2739858057	2.6245344498	0.7170195653	0.5	0	170.3541530725	23.05
19930503	0	14.8	67.4	1.5	0	0.67	0	26.7	2	26.7	8.8205581983	0.600061382	3.615	-14.1411824962	79.6364004929	5.2871460597	18.858	1.8541503425	6.2168237664	0.8798282619	4.6025507996	5.3149095865	1.4830723672	2	0	338.9540324321	23.15
19930504	0	16.7	57.2	1.4	0	0.71	0	26.7	3	26.7	8.19420395	0.9368691735	2.82	1.6371948556	86.3194418223	8.5021504517	24.934	3.4479363412	9.1792804808	3.4649216557	5.1097209958	9.2851747277	2.8755627991	4.5	0	602.6241373613	20.125
19930505	0	16.8	56.5	1.7	29.9	0.38	0	42	0	29.9	8.1065487954	0.9210370128	2.69	8.0037841909	58.4247278075	6.7653856686	6.22	0.501414857	6.3053914547	0.2395148179	6.1580655266	3.8962820095	0.2197844301	0	0	0	19.925
19930506	0	11.6	87.3	1.1	12.4	1	0	49.4	0	42.3	9.5573716005	0.1776180474	5.81	-13.9351855111	24.1180587812	3.3448123891	4.51	0.0006773035	3.0665433403	0.0002404287	1.7030690448	0.9026633788	0.0190239199	0	0	0	28.925
19930507	0	13.5	79.1	1.3	0.7	0.83	0	44.7	1	43	9.9459955815	0.3484147084	5.135	-25.0493564218	42.246999195	4.2582664293	9.542	0.0638582694	4.2064873094	0.0255519943	2.8825635122	1.8515219573	0.042120676	0.5	0	55.698224056	26.4
19930508	0	14.6	69.6	1.2	1	0.79	0	44	2	44	9.1048269673	0.5157325134	4.18	-26.6767077099	64.3655405771	5.9845542445	14.79	0.8538513079	5.9789084993	0.3978841558	3.5817532598	1.7474441785	0.3121097107	2	0	173.4939664418	23.75
19930509	0	14.9	70.6	1.2	0	0.67	0	44	3	44	9.6038186591	0.5394082642	4.13	-28.3312418294	77.0066218198	7.7671283305	20.326	1.3221886438	7.9446136362	0.7070532467	3.5000198988	2.3988281604	0.5686446208	4.5	0	295.6658539654	23.925
19930510	0	16.8	64	1	1	0.63	0	45	4	1	9.9517097686	0.714096651	4.02	-29.3812433272	77.6787057649	9.6568516785	26.024	1.1615196347	10.0191069994	0.701410547	3.46324847	2.9719241391	0.8016476463	8	0	426.8011823188	21.8
19930511	0	14.2	86.6	1	6.4	0.96	0	51.4	0	7.4	11.992129325	0.2211813751	5.8	-1.3162650672	33.5454566684	5.4577363592	22.5633282224	0.0101431687	6.80213335	0.0050233653	1.6584684697	1.3880441829	0.2822146405	0	0	0	28.1
19930512	0	12.9	89.1	0.8	13.3	1	0	34.8	0	20.7	11.1428258454	0.1603829159	5.875	4.805469752	14.4333219774	2.5396210718	7.4796822179	1.37006875490149e-05	2.7472590533	4.68275136741784e-06	1.1948288982	0.9766503115	0.0526646131	0	0	0	29.05
19930513	0	13	86.6	1	8.5	0.88	0	30.9	0	29.2	10.8132378292	0.2172925025	6.055	-8.7030081916	11.4743080247	0.9664739217	4.654	3.38955585573577e-06	1.2723768208	9.35751750877002e-07	1.6461242649	1.5738475207	0.0285478568	0	0	0	28.4
19930514	0	16.1	66.3	1.4	0	0.63	0	30.2	1	29.2	9.8138805215	0.666073048	3.18	-16.7456271568	54.9381332846	3.7702568217	10.694	0.3917154707	4.0079367558	0.1537321029	4.4409317668	3.1573556785	0.2662838115	0.5	0	217.2097042149	22.55
19930515	0	16.3	68.8	1.9	6.9	0.67	0	36.1	0	6.9	10.5575768028	0.6410929917	3.52	-16.112405269	54.93031264	3.8672718432	7.6966754466	0.3914355616	3.7605817625	0.1498381498	5.5974037678	3.3116540944	1.1636876377	0	0	0	23.125
19930516	0	17.2	66.5	1.4	0	0.67	0	36.1	1	6.9	10.9049703345	0.6985923771	3.19	-21.6902778588	76.3876258522	6.6598396116	13.7366754466	1.0749692349	6.5646400789	0.5233793845	4.4406242119	3.5534677474	1.713112467	0.5	0	216.0115978795	22.325
19930517	0	16.6	74.7	0.9	0	0.92	0	35.1	2	6.9	12.0863006448	0.4983551633	4.42	-13.3551375405	80.4156948817	8.1482402692	19.3806754466	1.5044937558	8.1227891343	0.8136611998	2.4731192328	2.3988281604	1.114473096	2	0	314.4617230421	24.525
19930518	0	16.6	75	0.8	0.2	0.92	0	28.9	3	0.2	12.1471315091	0.4960344015	4.54	0.998230737	81.8643588186	9.5336512676	24.8986754466	1.5922163526	9.741909807	0.9470651513	2.2351277986	4.9272530674	1.1376705062	4.5	0	404.8698414375	24.6
19930519	0	16.5	77.1	1.3	5.1	0.96	0	20.7	0	5.3	12.470228525	0.4449872435	4.215	9.9402428301	54.4519368706	7.0367086505	24.5090780879	0.312310707	8.1928627554	0.1696463169	3.1353515847	7.050510897	1.004929202	0	0	0	25.15
19930520	0	15.4	85.8	0.9	9	1	0	21.2	0	14.3	13.028950181	0.2512195561	5.055	3.9674350535	33.480278616	4.1133517473	17.0772014819	0.0103527643	5.1347255337	0.0045052173	1.5967969252	1.721988947	0.1475536505	0	0	0	27.6
19930521	0	11.9	78.4	2.3	45	0.71	0	66.2	0	59.3	8.2602784372	0.3271838212	6.235	0.2394194691	10.1718682896	1.5825040376	4.204	1.76745948506587e-06	1.630547776	5.1781613426612e-07	5.0007376408	1.5980008271	0.0098310886	0	0	0	26.625
19930522	0	14.7	56.7	1.8	0	0.25	0	59.3	1	59.3	6.1986347644	0.7861544933	2.85	-45.6070309976	55.4720239796	4.6785121976	9.938	0.4109522512	4.6008889676	0.1706214785	6.444784031	3.1196175375	0.121459071	0.5	0	256.110471527	20.5
19930523	1	17.6	60.5	1.7	0	0.29	0	59.3	2	59.3	9.8678916212	0.839798669	3	-43.8252990941	79.130074351	7.7059658912	16.14	1.7014964041	7.6165229254	0.8907856662	5.8849390024	3.9408457832	0.3758672625	2	0	496.098784785	20.725
19930524	0	19.3	61.3	1.3	0	0.38	0	59.3	3	59.3	11.6642438387	0.9027396313	2.915	-41.993709927	85.9603640148	10.8568650122	22.612	3.8593890682	10.7589360143	4.3256313341	4.575079209	4.3117481221	0.7669491672	4.5	0	747.0104887371	20.5
19930525	0	21	61.5	1.3	0	0.29	0	59.1	4	59.3	13.3139130545	1.0065951713	2.835	-35.49550452	87.57469485	14.1147817622	29.318	5.2176504467	14.0093251951	6.7703866082	4.5866159497	5.5937572353	1.2793102156	8	0	1007.6662478803	20.125
19930526	0	22.1	63.4	1.5	0.1	0.54	0	54.1	5	0.1	14.8201089198	1.0123329163	2.98	-24.084963358	87.6232516113	17.1656134766	36.222	4.1502356646	17.0637528062	6.1022144595	5.0887778773	5.6532390886	1.337826162	12.5	0	1245.2961486857	20.325
19930527	0	18.2	70.5	1.4	9.8	0.88	0	54.9	0	9.9	12.743688043	0.6414695171	3.75	22.2215478404	56.7393756683	10.6625819393	27.6825050172	0.4829918088	10.8639171144	0.3048685606	4.0788911835	2.864497403	0.6214529923	0	0	0	23.075
19930528	0	17	70.9	2.4	3.6	0.63	0	13.5	0	13.5	11.6799942321	0.5667490907	4.585	11.0370571444	54.5904290474	8.2885299925	29.4846058539	0.4385727467	9.7352657693	0.2607716223	6.6775824905	2.7598539287	0.2542997171	0	0	0	23.475
19930529	0	18.5	56.5	1.6	0	0.5	0	13.5	1	13.5	9.6916061544	0.9647666261	2.585	6.7204451232	79.7621145555	11.8130035675	35.7406058539	1.5381793795	12.9365330865	1.3248557965	5.8486317991	6.559641247	1.2246739972	0.5	0	298.9541117614	19.5
19930530	0	18.4	71.6	0.8	0	0.88	0	13.5	2	13.5	13.171952995	0.6191608392	4.065	6.9467107237	82.6083377106	13.6294599877	41.7446058539	1.9102324374	15.008428485	2.3098213564	2.476288445	9.726568803	1.0653802015	2	0	423.9386411016	23.3
19930531	0	20.2	55.5	1.6	0	0.33	0	13.5	3	13.5	11.0070204313	1.1123863642	2.405	5.6961194987	88.0912028174	17.4489231157	48.4146058539	4.5190997905	18.3574764034	6.894064848	5.9329777392	14.7767120921	4.238087564	4.5	0	752.1802176265	18.825
19930601	0	19.2	64.2	0.8	13.1	0.75	0	26.6	0	13.1	12.2705595761	0.8346384805	3.935	6.3908782777	45.6519206185	9.9669148072	34.5784195054	0.0994756512	11.5853792321	0.0650801545	2.9109684961	10.5665187003	0.3507567528	0	0	0	21.25
19930602	0	15.5	84.4	2	13.9	0.88	0	40.4	0	27	12.8756020063	0.2712968922	5.265	3.7337812293	26.7422475148	5.1388757838	19.4845074809	0.0017869801	6.1938266858	0.0008464862	3.4862883391	1.9049429094	0.0489267095	0	0	0	27.225
19930603	0	18.4	49.4	1.6	0	0.33	0	30.6	1	27	7.6172038888	1.144765165	1.995	-7.5910898842	73.2212597781	9.4648100426	27.0465074809	1.0099692871	10.0965278449	0.6124414254	6.3672567597	4.6074694056	0.6023393384	0.5	0	405.1919673351	17.75
19930604	0	21.9	39.6	2.5	0	0.08	0	27	2	27	7.5483849606	1.7005248984	1.48	-6.8649750406	89.8037222186	14.657047401	35.2385074809	6.8026346721	14.6345341528	8.7800278612	11.0781125836	10.9364206501	2.8847387229	2	0	926.2766202595	14.425
19930605	0	20.5	56.8	1.2	0	0.25	0	27	3	27	11.6354854867	1.1126480579	2.425	-3.7280326326	89.8530148941	18.454659451	42.9445074809	6.3713664859	18.4105247826	9.3536197522	4.5208512701	15.9015817833	2.8462409109	4.5	0	1250.9644462148	19.075
19930606	0	22.2	55.8	1.2	0	0.21	0	27	4	27	12.948298964	1.2577435538	2.415	-4.0593654752	89.9023238435	22.2852324042	50.9385074809	6.3012012185	22.226424527	10.2419530965	4.5868847491	21.8091684502	3.6751262803	8	0	1574.9881220149	18.4
19930607	0	23.4	57.6	1.4	0	0.17	0	27	5	27	14.5542690766	1.2605236631	2.395	10.2015713203	89.9516490723	26.1435535938	59.1125074809	6.0097724805	26.0733788017	10.7318188664	5.1891087035	27.7104804991	4.2244747632	12.5	0	1900.0591236557	18.55
19930608	0	23.6	59.1	1.3	0	0.33	0	13.9	6	27	15.1399607794	1.2694436241	2.73	26.2748973256	89.5234829687	29.5173073838	67.2685074809	5.7553972081	29.4491159356	11.0682548602	4.7744461039	33.7204894795	3.8324069333	18	0	2170.3854583278	18.875
19930609	0	21.1	73.7	1.4	27.6	0.79	0	27.6	0	27.6	16.2141753325	0.7039633612	3.325	25.8856962941	54.0331346027	12.9656601796	27.564239238	0.3345641151	12.8752582419	0.2324312128	3.794703895	15.8990763625	0.1684739531	0	0	0	23.15
19930610	0	17.3	88	1.3	39.2	0.96	0	66.8	0	66.8	15.2865114947	0.2333293367	5.5	-4.3586345449	18.327273205	5.6102439178	6.32	8.05661409809364e-05	5.2417795119	3.53789463767726e-05	1.9681588987	2.0709312255	0.0111805986	0	0	0	27.675
19930611	0	16.5	86.3	2.2	92.2	1	0	159	0	159	14.1978280606	0.2651111727	5.055	-45.9810628608	19.1435619817	2.7523340615	6.824	0.0001160464	2.7485239085	3.96695596805468e-05	3.5014020793	3.0451246961	0.0049483328	0	0	0	27.45
19930612	0	17.3	55.5	2	0	0.42	0	159	1	159	8.3097168274	0.9267277195	2.92	-139.7822362115	62.9252303764	5.8799341415	14.08	0.7045331252	5.8588696698	0.3252540794	7.2590722	3.7649065811	0.030324862	0.5	0	250.6402233134	19.55
19930613	0	16.7	54.7	1.7	0	0.63	0	159	2	159	7.5388489583	0.9092668345	3.15	-139.7697420112	81.4249667544	8.6845068395	20.904	2.6523185785	8.6649476616	2.3812303305	6.2595646163	2.899993448	0.0979705756	2	0	470.3261989356	19.5
19930614	0	17.8	58.4	1.3	0.7	0.42	0	159.7	3	0.7	9.5296791459	0.8671464696	2.815	-140.3089402892	85.7703993658	11.9310768249	28.124	3.5589978478	11.8988243073	4.2117249317	4.7309178675	3.5950187346	0.2081805998	4.5	0	735.3378070835	20.15
19930615	0	18.9	65.3	1.4	0	0.54	0	159.7	4	0.7	12.2444262834	0.8135872536	3.435	-112.8088918753	86.2716212017	14.4505850981	35.254	3.363189063	14.4365498893	4.468016403	4.5719025665	4.1230518884	0.2214369891	8	0	922.9975068973	21.6
19930616	0	21.7	48	2	0	0.25	0	132.1	5	0.7	10.212185298	1.430312898	2.08	-71.7154001998	89.7959876411	18.7326592413	43.122	6.2058923256	18.6816246549	9.217432412	8.050546492	6.0212701722	0.7934688871	12.5	0	1309.7838146694	16.575
19930617	0	20.9	54	1.4	0	0.83	0	92.9	6	0.7	11.2441428228	1.2438414936	3.82	22.8047931007	87.2555042106	20.7884507821	50.414	3.6622524817	20.7689637178	6.08730751	5.324170868	5.4763436015	0.3374757008	18	0	1455.0230455806	18.275
19930618	0	20.3	52.1	1.7	0	0.42	0	0.7	7	0.7	10.1519522807	1.1796389285	3	22.7565198847	87.5530069363	23.8328588061	57.868	4.3385610925	23.8131946666	7.71801105	6.4390319388	9.8620388496	0.8454979203	24.5	0	1694.4812743434	17.95
19930619	0	22	62	1.4	0	0.33	0	0.7	8	0.7	14.3801033042	1.0455805373	3.13	23.3477801991	87.6015565374	26.7024582061	65.574	4.2131183647	26.6898548377	8.0353558372	4.882809298	15.1282086611	0.9544453429	32	0	1914.4994898056	20
19930620	0	19.9	74.3	1.2	11.1	0.79	0	11.8	0	11.1	15.1852449874	0.6457016553	3.295	24.1689991792	59.2614453352	15.2391532553	55.3064624034	0.5312116624	18.0467761256	0.4516001059	3.2340429164	13.3660669632	0.6901119451	0	0	0	23.6
19930621	0	18.9	80.5	1.1	3.7	0.92	0	14.8	0	14.8	15.4647845916	0.4607935061	4.81	12.6125062173	47.9800635718	11.3761004506	58.1520739306	0.1632233061	15.2795027506	0.1253918731	2.4258347341	13.2932241008	0.1795511885	0	0	0	25.4
19930622	0	17.8	87.4	1	28	0.96	0	42.8	0	42.8	15.6716884973	0.2657378582	4.96	6.4751019584	28.3379888681	5.4852458354	17.9032179321	0.0031530709	6.2122038689	0.0014956694	1.6257997714	2.5914381569	0.0294779993	0	0	0	27.4
19930623	0	18.9	83.2	1.3	8.1	0.96	0	50.9	0	50.9	15.9800664997	0.3974896914	4.515	-23.9599227785	34.3399230088	3.6214825474	14.0522610956	0.013675788	4.4049242593	0.0055761685	2.5154675135	4.0311517044	0.0288034246	0	0	0	26.075
19930624	0	20.5	57	1.6	0	0.17	0	50.9	1	50.9	11.6886384357	1.1127873018	3.325	-33.6071546231	66.1046335001	6.2316333044	21.7762610956	0.6838765299	7.2654489592	0.3497428191	5.852923897	5.5347935777	0.0874877678	0.5	0	194.8805782632	19.125
19930625	0	19.2	55.6	1.8	0	0.42	0	50.9	2	50.9	10.1040415629	1.0203226877	3.095	-33.084813531	81.9544639697	9.154833662	29.0862610956	2.2719791193	10.2467863439	2.1624256604	6.5990007104	4.0769007661	0.4244537475	2	0	422.5141765995	19.1
19930626	0	21.1	45.2	1.8	0	0.46	0	50.9	3	50.9	8.7731224936	1.3927215669	2.315	-20.9479915548	88.1664661352	13.0918187324	36.7562610956	4.3261665563	13.8504918314	5.6294699106	7.5367639733	5.0267074109	1.2497212027	4.5	0	766.3753891276	16.025
19930627	0	22.2	52.6	1.6	0	0.33	0	39.8	4	50.9	12.0492178244	1.3221322548	2.845	-15.110583226	88.21521827	16.3349925864	44.5342610956	4.8574573967	17.0423328143	7.0630616656	6.0978106405	5.8964401448	1.3735653424	8	0	1024.8774167027	17.6
19930628	0	22.7	55	1.6	3	0.04	0	39.1	0	3	13.1919193096	1.304213543	2.76	15.5767851609	76.9517562116	15.4855061817	49.8348255592	1.2931977801	17.4303733222	1.3395184538	6.000681418	6.5430202998	3.3573602884	0	0	1293.5119906612	18.075
19930629	0	17.6	82.4	1.4	15.3	1	0	26.4	0	18.3	14.5600343538	0.373845912	5.46	22.5818866236	29.3690151039	7.3693002843	31.6306151629	0.0044705278	9.3137861479	0.0025960927	2.76334931	2.7944303257	0.0821661801	0	0	0	26.2
19930630	0	19.1	79.3	1.2	0	0.67	0	18.3	1	18.3	15.4251722598	0.4833103896	4.65	5.0605828445	53.3180115945	8.5771120391	38.4906151629	0.3412990068	11.0168401863	0.2171045478	2.7388009937	6.3813496571	0.2049471028	0.5	0	77.862026977	25.05
19930701	0	20.3	74.3	1.5	6.3	0.63	0	24.6	0	6.3	15.5706439228	0.6586939426	3.705	3.5486713789	55.3531225524	6.3426042035	37.8268708182	0.4293907544	8.9383665457	0.2440010884	3.9595843482	9.8016671032	1.1548088218	0	0	0	23.5
19930702	0	18.7	75.7	1.5	26.3	0.79	0	50.9	0	32.6	14.3169232226	0.5734527129	4.755	-4.2639414001	35.55240023	3.4385512525	6.998	0.0216860357	3.3430615236	0.007941228	3.7708838102	3.8521064678	0.0550879384	0	0	0	24.25
19930703	0	21.1	66.5	1.4	0	0.25	0	50.9	1	32.6	14.6124375536	0.8718794586	3.13	-32.1699096673	68.4867232499	5.9969316029	15.022	0.7547674899	6.0028599351	0.3523627009	4.5026868435	5.3040312047	0.1919258452	0.5	0	219.7879149345	21.35
19930704	0	22.9	62.8	1.3	0	0.17	0	50.9	2	32.6	15.4273924556	1.0921617921	2.74	-29.9817906076	83.1145280139	9.0041217693	23.37	2.1123739996	9.1728391254	1.7378798208	4.5247634384	6.5430202998	0.8202276511	2	0	490.3927486223	19.975
19930705	0	22.2	66	1.3	0	0.67	0	47.9	3	32.6	15.5398557808	0.9868128765	3.34	-12.8409212581	85.1992003506	11.2843856445	31.574	2.792144691	11.9191571873	3.1948436367	4.269444779	5.8348395651	0.9833393648	4.5	0	680.1992852649	20.95
19930706	0	23.3	38.2	2.3	1	0.38	0	33.6	4	1	8.2663835171	1.8362098658	1.205	-11.8350090197	90.8238509113	16.2933709269	40.138	7.1887984888	16.2846362522	9.7199280722	10.4262524421	6.6792650676	5.876626518	8	0	1280.1738311237	13.725
19930707	0	20.1	45.1	2.4	0	0.08	0	33.6	5	1	7.833753149	1.3348983812	2.52	-4.1257364664	90.8734803826	19.5328806485	47.838	7.9272381932	19.5199788465	11.555472776	9.9122961005	4.3117481221	3.3364576388	12.5	0	1589.7660670208	16.25
19930708	0	19.9	55	1.6	0	0.29	0	27.3	6	1	10.5923376347	1.045313968	3.235	24.0224886984	88.9152188991	21.9902259477	55.52	6.556903198	22.0985764643	10.5528253991	5.9538812297	8.3473120123	2.5291025714	18	0	1799.554578575	18.775
19930709	0	20.9	64.8	1.4	12.5	0.79	0	13.5	0	12.5	14.0226791739	0.9062142591	3.455	24.2021114096	60.0507202999	12.3350457609	43.1946609544	0.6824485431	14.3939414784	0.5059873308	4.6457685902	5.4636136175	0.5331524622	0	0	0	20.975
19930710	0	16.9	83.5	1.2	101.9	1	0	115.4	0	114.4	14.0809996232	0.3137421975	5.19	11.0501990661	24.0307680081	5.2788578402	6.8	0.0007333387	4.9696593716	0.0003146282	2.2873914366	2.3062494607	0.0071478231	0	0	0	26.65
19930711	0	16.1	51	3	0.1	0.38	0	115.5	1	114.5	5.9659606962	0.9794607939	2.515	-92.3480682501	68.4925463161	8.4640923402	14.212	0.9216266012	8.2621220217	0.5027864584	11.0557652126	3.3510799281	0.0626420049	0.5	0	308.9725454298	18.725
19930712	0	17.5	38.8	2.4	0	0.33	0	115.5	2	114.5	3.3303875297	1.2711300226	2.595	-92.3948967782	83.9917878772	11.5367133882	21.498	2.5480350993	11.377823118	2.7548338614	10.657977286	3.5122787453	0.1862618913	2	0	604.356539361	15.325
19930713	0	17.7	36.8	2.9	0	0.29	0	114.5	3	114.5	2.7623144187	1.3557223714	1.87	-92.2507987097	90.8716106783	15.4563660858	29.108	10.5939646436	15.2918767397	12.9260244965	13.1318752527	3.6369348882	0.7407483159	4.5	0	1036.2389535007	14.775
19930714	0	17.7	49.2	1.4	0	0.63	0	114.5	4	114.5	6.9159769464	1.0819534551	2.46	-90.91728219	90.9212559175	18.677932809	36.448	6.6572922504	18.5255594597	9.7392925801	5.6387439052	3.5122787453	0.6988297012	8	0	1353.3275361057	17.875
19930715	0	19.7	64.7	1.5	0	0.5	0	114.5	5	114.5	12.8622050265	0.8379047083	2.995	-77.9406197981	89.5942505522	21.3993501946	44.202	5.9205545458	21.2761794916	9.4947599636	4.9363866882	4.3599631754	0.6872179249	12.5	0	1593.4545354002	21.25
19930716	0	21.1	71.6	1.4	0	0.67	0	102	6	114.5	15.7617098507	0.7437213269	3.525	25.4238560321	87.7714637993	23.5243272826	52.028	4.3167854491	23.4422890234	7.6137136273	4.0140136284	4.7612549541	0.6181128525	18	0	1767.4283581121	22.625
19930717	0	22.5	72.9	1.2	0	0.42	0	0.1	7	114.5	17.388545306	0.7697219178	3.505	23.948320178	87.2076578133	25.622624729	60.142	3.9826901953	25.5789147407	7.4535465408	3.3996187559	9.9966069735	0.8068346682	24.5	0	1938.8107495889	22.6
19930718	0	22	79	1.4	45.3	0.75	0	45.3	0	45.3	18.1813716005	0.6002559191	3.475	22.0697757058	55.7726690288	10.6799622059	8.33	0.4967051985	10.1177930236	0.3015439693	3.2216710623	5.3040312047	0.0675384807	0	0	0	24.25
19930719	0	19	82.9	1	14.3	0.88	0	59.6	0	59.6	16.0212172913	0.3746695439	4.81	-25.7861249396	33.7978205442	5.6063289717	7.322	0.0126923658	5.3011533479	0.0056013712	2.0315113583	2.8293105936	0.0197982378	0	0	0	25.975
19930720	0	18.9	70.6	1.8	0	0.46	0	59.6	1	59.6	13.435705703	0.7034847252	3.325	-42.0382493346	67.2329923643	7.9461992997	15.256	0.7789686729	7.8125841561	0.413049576	5.1489884932	4.169608605	0.0727487096	0.5	0	196.1969520435	22.925
19930721	0	20	47.3	2	0	0.38	0	59.6	2	59.6	8.4427966281	1.3128088184	1.985	-42.3911410832	86.8288956561	11.8876231485	23.46	4.6070985753	11.7586021036	5.4593820452	8.0929793367	5.0812058075	0.6769402725	2	0	601.9189309844	16.825
19930722	0	20.4	37	1.9	0.1	0.17	0	59.7	3	0.1	5.2311534437	1.6372019546	1.73	-40.843764645	91.1657031942	16.1291225085	31.61	8.1156777391	15.9858401005	10.6532649939	8.7618354514	5.5347935777	1.6305439745	4.5	0	1064.5667836222	14.15
19930723	0	19.8	42.6	1.7	0	0.13	0	59.7	4	0.1	6.7303190398	1.3625504486	2.03	-38.8407473671	91.2154455282	19.9653543549	39.544	7.1986501012	19.8188724453	10.765201615	7.3579039326	4.5570981201	2.0044688742	8	0	1462.4708529346	15.7
19930724	0	20.9	56.4	1.6	0	0.13	0	59.7	5	0.1	11.9012514863	1.1220662013	2.515	8.2048632096	90.7206285365	23.2500503709	47.586	8.0428003278	23.1169937163	12.7431995778	5.8950759599	5.3609668318	2.0784876543	12.5	0	1772.0036717622	18.875
19930725	0	19.3	75.7	1.1	1.4	0.88	0	15.8	0	1.4	14.896440459	0.576791937	3.835	24.6735917089	79.9266377808	25.0625045797	55.214	1.6518502034	24.9757254869	2.9215443005	2.8681628407	8.701422544	1.0908311012	0	0	1915.2142124499	24.1
19930726	0	21.1	54.3	1.6	0	0.38	0	1.5	1	1.4	11.5130800223	1.2367127612	1.985	22.3416483624	89.0991027315	29.0067232149	63.436	6.261097261	28.9090258431	11.7326885659	6.0079178545	14.3453655569	4.5749052929	0.5	0	2320.7867764383	18.3
19930727	0	20.2	61.3	1.8	0	0.54	0	1.5	2	1.4	12.5112577295	0.9481086797	3.265	21.9159272265	88.4159980494	31.4270082373	71.226	5.3756442746	31.3526121336	10.8341889706	6.1901512521	18.442732249	2.318909702	2	0	2526.0222031139	20.275
19930728	0	22.5	63	1.3	0	0.33	0	1.5	3	1.4	15.0994890051	1.0693983569	3.005	20.4740000589	88.4648325672	34.1293083445	79.304	4.5980037815	34.0715145368	9.9745990052	4.504497187	24.5157773497	2.766414407	4.5	0	2761.9320517235	20.125
19930729	0	23.6	65.7	1.5	0	0.04	0	1.4	4	1.4	16.7967404609	1.0188209304	2.795	19.8343131422	88.5136832078	37.0572580965	87.742	6.1896532047	37.0124325995	13.2877423826	4.9126124341	30.2102701383	3.7612574262	8	0	3022.624378714	20.525
19930730	0	23.4	69.9	1.6	2.8	0.5	0	4.2	0	2.8	17.5854712089	0.9385558378	3.32	19.3559970839	73.8740338	32.14149133	96.144	1.0211243807	35.0170120801	2.04374712	4.7717776516	35.8382633971	2.7210037579	0	0	3210.6375469346	21.625
19930731	0	22	62	2.4	1.6	0.58	0	5.8	0	4.4	14.3801033042	1.0930914215	3.97	19.0085496135	74.4286276509	32.4994179065	103.934	1.3523421617	36.4807007589	3.1276910758	8.1110292584	40.7459339041	2.2843002724	0	0	3337.3424928709	20
19930801	1	21.3	51.1	1.3	13.2	0.33	0	17.6	0	17.6	10.7830837601	1.2860780966	2.32	17.1820284806	64.1715891633	17.1169470526	87.2496756877	0.6811516529	22.9686959845	0.6744721609	5.0760276202	32.8422240851	1.2392887246	0	0	0	17.45
19930802	0	22.5	67.9	1.2	0	0.38	0	17.6	1	17.6	16.2690340115	0.9217374637	3.115	4.3298158503	80.4458601869	19.3545120236	94.8256756877	1.5938277978	25.6306070352	2.8522715356	3.8321916711	37.6828125522	1.0052955145	0.5	0	217.8182165348	21.35
19930803	0	23.2	64.6	1.2	0	0.38	0	17.6	2	17.6	16.1524750197	1.1013529355	2.805	3.6330849525	85.8837951017	21.910705751	102.6176756877	3.016048662	28.5705860501	6.1669762964	4.0944898542	43.5275109608	2.7331281436	2	0	475.9694602292	20.35
19930804	0	23.3	58.5	1.6	0.1	0.5	0	17.7	3	0.1	14.700937321	1.2605835348	2.635	3.5863761153	87.574007333	24.6487577598	110.5356756877	3.8326715864	31.6520161438	8.1741393518	5.8055465341	48.7760093776	3.9125748338	4.5	0	758.1962858467	18.8
19930805	0	23.6	57.7	1.2	0	0.5	0	17.7	4	0.1	14.767779712	1.3719476725	2.31	6.8186279307	89.0336444231	27.771088353	118.2556756877	4.8114224696	34.9960505594	10.5172833157	4.5193096273	54.8701039428	5.7806296146	8	0	1099.1019685121	18.525
19930806	0	24.5	52.9	1.3	0	0.38	0	14.9	5	0.1	14.2595090561	1.5199652051	2.03	8.3725069885	89.8847534035	31.2194384694	126.2996756877	5.5358189555	38.5910281298	12.4465097755	5.0674746421	60.5498349834	6.9435125768	12.5	0	1488.1708284707	17.1
19930807	0	23.6	58.5	1.6	0	0.46	0	13.3	6	0.1	14.9814116368	1.2787090575	2.84	21.7586653593	89.2796857806	33.7517876838	133.9476756877	6.0851762281	41.4146716633	13.9367386466	5.8107729912	65.095957321	4.7611602481	18	0	1743.6952976386	18.725
19930808	0	20.8	69.3	1.5	15	0.67	0	15.1	0	15	14.966066389	0.8642834864	2.825	22.2868097449	59.9372878455	16.3480581768	111.9055631923	0.4977894709	23.9493395086	0.5064399282	4.5136450568	59.6083079418	0.7325505775	0	0	0	22.125
19930809	0	21	61.6	1.3	0	0.33	0	15.1	1	15	13.3388112795	1.0266880252	3.365	6.9844963766	77.8575312199	18.3484992722	119.2655631923	1.2444889398	26.5034074624	2.0771079025	4.5799027904	63.6883582056	0.8137231683	0.5	0	189.3483380297	20.15
19930810	0	20.8	59.7	1.5	0	0.67	0	15.1	2	15	12.6719882643	1.0544121082	3.47	6.7259532276	83.6322757082	20.276250731	126.3375631923	2.4295848092	28.9406123142	5.0297461446	5.349412823	67.0657008111	2.034584539	2	0	370.3476401181	19.725
19930811	0	22.1	44.9	1.9	0	0.04	0	15	3	15	9.5806162781	1.5276799138	1.91	6.0854426932	89.8519783166	23.8129184462	133.7875631923	5.8180397677	32.9595970411	11.8758432504	7.9780006495	70.9747647632	7.4641131099	4.5	0	792.3057121274	15.7
19930812	0	20.8	65.1	1.1	0	0.5	0	15	4	15	13.9990940389	0.9212464994	3.37	6.3265085149	88.3809599424	25.8397226958	140.8415631923	4.2250283345	35.4292399379	9.5006292635	3.7318638374	74.2811802808	3.1711939147	8	0	985.208248915	21.075
19930813	0	22.9	63	1.3	0	0.08	0	15	5	15	15.4769502935	1.0975366293	2.485	5.6211124027	88.6595953093	28.7635141708	148.5975631923	4.9030437175	38.767029987	11.317449143	4.5104350357	78.6962773559	5.7219636113	12.5	0	1295.123784528	20.025
19930814	0	22.5	68.1	1.1	8.1	0.63	0	23.1	0	8.1	16.3151801862	0.9137695123	3.07	20.8614991087	61.9011866224	17.4465260268	140.9771614912	0.5578958624	26.6484142668	0.6087385241	3.5382509498	79.0767443828	1.5909231161	0	0	0	21.4
19930815	0	21.6	70.6	1.7	4.5	0.46	0	12.6	0	12.6	16.0207768927	0.8089491526	3.615	11.9768894763	62.6086726867	12.9481937439	141.3853854956	0.7734295593	21.0719254028	0.724681919	4.9315023498	78.0802048608	0.7096534325	0	0	0	22.25
19930816	0	23	56.2	1.2	0	0.08	0	12.6	1	12.6	13.8019070293	1.3384961786	2.465	7.1087850807	82.878647757	15.8946942789	149.1413854956	2.1253302999	25.1014433203	3.9507647292	4.5803521997	82.5891673431	1.8648128826	0.5	0	313.3001325173	18.3
19930817	0	23.6	51	1.2	0	0.08	0	12.6	2	12.6	12.8688036653	1.5444855301	2.16	6.4500356196	88.4596796316	19.1898201741	157.0413854956	4.4308968136	29.3986507328	8.8807726843	4.7587222049	87.3488799813	4.8928395363	2	0	679.3429309145	16.85
19930818	1	24.1	56.5	1.1	0	0.33	0	12.6	3	12.6	14.9078222449	1.4023233358	2.275	7.4729787071	89.102665699	22.3478452807	165.0133854956	4.9482883714	33.3904703399	10.4820776308	4.2482683918	91.6963872054	5.6767844661	4.5	1	1022.5096099049	18.1
19930819	0	23.3	57.2	1.1	0	0.5	0	12.6	4	12.6	14.3532364401	1.26846726	2.24	7.4949355665	89.4923401308	25.5500704759	172.7873854956	5.1388414969	37.3082235341	11.5064468221	4.2088926665	95.249899147	6.5840762045	8	1	1375.4363147818	18.475
19930820	0	24.1	57.2	1.3	0	0.08	0	12.6	5	12.6	15.0990549565	1.3576320444	2.445	16.1861246568	89.5415300034	28.5121783285	180.6873854956	5.6665852229	40.8924498817	13.0898846084	4.8843834666	99.2198075259	6.1025343995	12.5	1	1689.7038895911	18.275
19930821	0	24.3	62.6	1.1	0	0.33	0	4.5	6	12.6	16.6975087303	1.2004640274	2.495	21.259191003	89.590736116	31.4143961965	188.6053854956	5.9175707074	44.3579680075	14.157464801	3.9383346607	103.1218383209	6.1473191077	18	1	1995.0893608482	19.575
19930822	1	23.3	70.9	1.1	8.6	0.88	0	8.6	0	8.6	17.7150738948	0.8614371155	3.19	20.7825416872	62.9635546716	18.2612711128	178.0871023208	0.6684524124	29.0702850259	0.7728000275	3.3288732321	102.4537229983	1.4967503718	0	1	0	21.9
19930823	0	21.6	79.1	1.3	4.9	0.92	0	13.5	0	13.5	17.8132022923	0.5709551573	3.755	10.6108701529	61.0637269459	13.0162731705	176.854351512	0.7383913737	21.9870022883	0.7108920379	2.9971613108	100.0291603003	0.604873629	0	1	0	24.375
19930824	0	19.8	82.5	1.2	7.5	0.96	0	21	0	21	16.7264099614	0.4182131401	4.87	4.2098768608	37.9661843142	7.521437828	168.597848885	0.0304519841	13.5334948862	0.021775977	2.4258543266	94.3542923354	0.1410935812	0	0	0	25.675
19930825	0	20.6	75.9	1.4	1.2	0.79	0	22.2	1	22.2	16.1932587911	0.6593096784	3.765	-5.0285294331	61.7640239253	9.160515845	175.669848885	0.5847930404	16.2080597048	0.4654956413	3.5482914238	95.9658971661	0.4123704477	0.5	0	148.3094727695	23.825
19930826	0	21	71.8	1.6	19.9	0.71	0	42.1	0	42.1	15.7093694575	0.77415566	3.26	-7.4762222104	53.1959282761	5.9205287818	139.0005140865	0.3192406983	10.701517817	0.1998403075	4.512469369	5.5347935777	0.2541808238	0	0	0	22.7
19930827	0	17.6	80.4	1.8	43.5	1	0	85.6	0	85.6	14.1803404827	0.3738060397	4.98	-27.9797198803	29.2182404699	2.8598783559	58.4308491182	0.0042077101	5.0961796884	0.0018250573	3.7791360001	2.3988281604	0.01775251	0	0	0	25.7
19930828	0	18.2	52.7	1.9	0	0.25	0	85.6	1	85.6	8.3823318086	1.0965105297	2.06	-63.5677695294	77.346392691	6.2176812567	65.7548491182	1.7807392225	10.0577480681	1.3443341465	7.0840098516	4.6074694056	0.1891127007	0.5	0	391.5777450633	18.625
19930829	0	16.9	59.3	1.8	0	0.13	0	77	2	85.6	8.9131028222	0.8382022111	2.82	-57.2014678742	85.897934065	8.7267433623	72.3588491182	3.5579786381	13.4101908624	4.5300217754	6.2953638838	3.4714485749	0.3800157991	2	0	654.7374639041	20.6
19930830	0	17	59.9	1.4	0	0.67	0	72.1	3	85.6	9.1559984529	0.8383596696	3.27	-48.3988422766	86.8620108069	10.8361260119	78.8728491182	3.5906641474	16.1315706045	5.1197751483	4.9511561244	3.2725717318	0.5451738592	4.5	0	861.0062596083	20.725
19930831	0	19.4	50.8	1.5	0	0.17	0	64.6	4	85.6	8.9470878765	1.2125800507	1.75	-46.9261083783	91.0085886934	14.5672245699	86.4488491182	8.379972604	20.4989251109	12.3855138675	5.7594707973	5.1361831574	2.3273181479	8	0	1317.672219104	17.85
19930901	0	18	49.6	1.5	0	0.13	0	63.4	5	85.6	7.3092277526	1.0993510395	2.745	-26.2864589375	90.5301963157	16.8161397147	91.9508491182	6.2958774158	23.0799984487	10.4430224835	5.9787486414	3.9408457832	1.6355822927	12.5	0	1592.556519936	17.9
19930902	0	18	54.9	1.6	0	0.46	0	43.5	6	85.6	8.8002706679	0.9847620998	2.925	18.5928620506	89.9945908892	18.9158606915	97.3808491182	5.6236299921	25.4653514733	10.0269611342	5.9273458512	3.6792194175	1.7663317966	18	0	1842.2610710429	19.225
19930903	0	17.6	64.5	1.3	0	0.63	0	0	7	85.6	10.8258246511	0.7654041264	3.76	17.9493952562	87.7406661659	20.3755422483	102.5948491182	5.2469530975	27.2308375053	9.8180905136	4.3200373763	7.0086755596	1.4294769622	24.5	0	1996.7294329023	21.725
19930904	0	16.8	51.2	1.9	0	0.46	0	0	8	85.6	6.6677419001	1.0589495102	3.46	17.3403000511	87.7892777227	22.0450214275	107.6468491182	4.5698580771	29.1605530156	9.0768444678	7.1202002437	10.5201670588	1.9875556806	32	0	2181.4681954219	18.6
19930905	0	17.5	35.7	2.3	0	0.13	0	0	9	85.6	2.1597777373	1.4104920089	1.95	17.8784376512	90.9948050261	24.9736780203	113.3468491182	8.5166325012	32.2069734866	15.7924804095	10.6226330102	14.3859965791	6.0855189516	40.5	0	2596.0165703793	14.55
19930906	0	15.3	51.6	1	0.4	0.88	0	0.4	10	0.4	5.3966502958	0.9244144666	3.205	18.567668601	90.085140206	26.7641860723	118.0568491182	5.2030476582	34.164906258	11.065198452	3.9715464541	16.950460502	2.8664762872	50	0	2804.2088229729	19.075
19930907	1	15.1	79	0.7	3.4	1	0	3.8	0	3.8	11.4814851402	0.3748736128	5.04	17.4356157948	57.5791886557	20.4453306885	118.4857748914	0.4225529342	28.567142473	0.4828485485	1.7615342098	18.6475329031	0.968602029	0	0	0	25.975
19930908	0	14.8	91.9	0.5	5.4	1	0	9.2	0	9.2	13.4897386529	0.1368801078	5.84	12.3598884823	28.4429017325	12.6584689021	114.4402149713	0.0026147268	19.8326199978	0.0023577133	0.7372920436	15.7546962738	0.2227592184	0	0	0	29.275
19930909	0	16.1	91.6	1	26.8	1	0	36	0	36	14.7253466678	0.1555576511	5.76	5.2905259176	8.3070389977	5.3701110848	67.5058022059	5.49892092159726e-07	8.9585770283	3.12846248805194e-07	1.2427206862	1.7990277392	0.0212209892	0	0	0	28.875
19930910	0	17.3	76	2	0.3	0.63	0	36.3	1	36.3	13.0249861119	0.4796857966	4.125	-23.8534510206	46.2375624251	6.5711597444	72.5938022059	0.1646878932	10.7170602753	0.1031747845	4.861063751	2.6245344498	0.1099585014	0.5	0	121.5502114054	24.675
19930911	0	15.9	76.9	0.9	0.4	0.83	0	36.7	2	36.7	11.8498548505	0.4453402793	4.105	-26.5160085016	67.2345539391	7.7903858796	77.5918022059	0.7377479734	12.4545994938	0.502856902	2.300858801	2.5586301932	0.3446479739	2	0	245.3364828334	25.25
19930912	0	17.4	72.9	1.4	14.4	0.38	0	51.1	0	51.1	12.4861007551	0.562066311	3.59	-27.5051102479	51.4604839292	4.8948039718	58.2384681277	0.2698899452	8.0897893271	0.1456596015	3.8208587478	3.3116540944	0.370495631	0	0	0	23.875
19930913	0	17.9	70.3	3.3	11.5	0.96	0	62.2	0	62.6	12.4131742571	0.657508553	4.76	-37.894037937	36.1801198904	2.7096990928	44.5184498292	0.0208061072	4.703656031	0.0087191292	9.2768246638	3.2725717318	0.0746511655	0	0	0	23.1
19930914	0	14.9	69.4	2.6	31.2	0.92	0	90	0	93.8	9.3491098003	0.5604340923	4.2	-42.2285106327	36.6715534927	1.8021692986	4.71	0.0244594785	1.8421763536	0.0074019	7.4222706187	2.526108047	0.035781966	0	0	0	23.625
19930915	0	13.8	82.3	0.8	5.3	0.92	0	89.9	0	99.1	10.8317950541	0.2864904387	5.11	-45.3104689217	34.3506905494	0.9671101842	4.494	0.0134640662	1.257619896	0.0037073926	1.6958244108	1.5980008271	0.0168010073	0	0	0	27.125
19930916	0	16.2	76	1.1	0.1	0.71	0	63.2	1	99.2	11.9617027826	0.4939032438	4.18	-51.0249293277	58.8186637082	2.1291867634	9.582	0.4623155522	2.7375931382	0.1578279621	2.8027130645	3.2338298481	0.0417401859	0.5	0	116.8279579997	24.95
19930917	0	16.2	75.8	0.8	0	0.83	0	62.9	2	99.2	11.921766021	0.4577683969	4.37	-50.6446322063	71.3782335242	3.1774627314	14.4	0.757104034	4.095610999	0.2997052949	2.1768695688	2.4619112684	0.1278986606	2	0	220.0044814262	24.9
19930918	0	17.5	76.5	0.6	0	0.96	0	62.5	3	99.2	13.3187384492	0.4993234632	4.31	-36.7725708055	77.7572491015	4.2456787314	19.506	1.0295349302	5.4990483499	0.4618292315	1.7482675677	3.0083642924	0.2559699217	4.5	0	325.7525569578	24.75
19930919	0	18.5	75.5	1.2	0	0.42	0	48.1	4	99.2	14.082946655	0.5552058601	3.935	-26.4230100109	82.3783008007	5.5630917206	24.918	2.1075638664	7.1406833555	1.3155488303	3.1015226268	3.4714485749	0.5543898466	8	0	461.7628268475	24.25
19930920	0	18.9	75.8	1	0	0.5	0	36.6	5	99.2	14.5305248948	0.5586199958	3.825	4.1273638181	84.0781019157	6.9492978202	30.51	2.3971576279	8.8558358351	2.0832655914	2.6331167905	3.8521064678	0.7542519969	12.5	0	606.4915409729	24.225
19930921	0	20.2	75.9	0.9	0	0.67	0	5.4	6	99.2	15.8068609666	0.588991933	3.77	9.8609405488	84.6852387386	8.358595189	36.282	2.7977969749	10.6077149432	2.955290827	2.4219793325	7.7182447828	1.0269111848	18	0	754.2692201912	23.925
19930922	0	19.1	79.3	2	8.2	0.96	0	8.3	0	8.2	15.4251722598	0.4386801485	4.395	9.8145477971	52.7293414223	4.9906507138	29.7742121856	0.3647264783	7.0338339744	0.1835873029	4.3830429593	7.228938275	0.5798811045	0	0	0	25.05
19930923	0	15.9	88.5	1.1	112.2	1	0	120.4	0	120.4	13.9959801612	0.2116598667	5.645	1.6223190188	13.4504648148	1.9420958575	4.638	9.24696393042726e-06	1.921417273	2.83119372811393e-06	1.6372264396	1.9320060123	0.0048247606	0	0	0	28.15
19930924	0	15.4	91.8	1.1	91.4	1	0	211.8	0	211.8	14.0666342507	0.1424452566	5.675	-111.0993714021	9.667324298	0.5084923788	4.512	1.22631168738132e-06	0.7934380052	3.08924475053258e-07	1.3209276808	1.5499046338	0.0024257227	0	0	0	29.1
19930925	0	14.4	90.5	0.9	17.9	1	0	229.7	0	229.7	12.8593450876	0.1560864791	5.86	-203.3876920288	7.2409079859	0	4.296	2.88598951939123e-07	0	5.77197903878246e-08	1.2124000112	1.2999075292	0.0019742931	0	0	0	29.025
19930926	0	12.9	77.8	1.1	0	0.75	0	229.7	1	229.7	9.1172086808	0.3289141731	5.24	-222.1748352946	27.2382481291	0.5699288432	8.52	0.0018982424	0.97654713	0.0004962188	2.6006924862	1.3880441829	0.0045427191	0.5	0	50.7506412887	26.225
19930927	0	11.2	76.9	1	22.4	0.71	0	252.1	0	22.4	7.2983516502	0.3183632863	4.59	-222.5952417823	28.6289796751	0.4559444303	4.062	0.0028096773	0.7120706413	0.000695571	2.4546808787	1.2358001749	0.1090426651	0	0	0	26.425
19930928	0	9.5	87	1.1	14.2	0.83	0	266.3	0	36.6	7.4415558051	0.1574605572	6.425	-237.194217529	13.5828119195	0	3.198	1.22510244770615e-05	0	2.45020489541231e-06	1.7081451982	0.5999766935	0.0191107092	0	0	0	29.375
19930929	0	12.1	72.7	1.2	0	0.25	0	258.1	1	36.6	7.3472338453	0.4221595109	4.325	-139.4110048586	43.9675351277	1.0797527328	7.728	0.0916803514	1.6004648633	0.0267323275	3.2753565541	1.8515219573	0.0905151047	0.5	0	106.9622567805	25.15
19930930	0	11.9	75.3	1.2	19.6	0.83	0	165.5	0	19.6	7.6681889103	0.3760487693	4.165	-47.4634344792	38.5191542098	0.9860361638	4.404	0.0347131007	1.2643604921	0.0095697486	3.0317340761	1.721988947	0.1784920717	0	0	0	25.85
19931001	0	11.3	91.2	0.8	39.4	1	0	113.5	0	59	9.9122456521	0.1210422881	6.305	-48.7132637728	7.8253093354	0	2.612	4.23141313043541e-07	0	8.46282626087082e-08	1.0297557582	0.9393331606	0.0086203681	0	0	0	29.975
19931002	0	11.8	87.2	2.7	73.7	1	0	169.3	0	132.7	9.7370047276	0.1809304844	5.985	-88.6657864926	16.2948994362	0	2.846	6.09975142438478e-05	0	1.21995028487696e-05	3.9521165075	1.2148022991	0.0051226654	0	0	0	28.85
19931003	0	11.6	73.5	1.3	0	0.33	0	169.3	1	132.7	7.0254495131	0.3963736493	4.28	-140.1744186584	47.1620669618	0.940696768	6.34	0.154010529	1.3723411404	0.043256757	3.4305311494	1.5980008271	0.0168237509	0.5	0	110.1324364077	25.475
19931004	0	12	65.1	1.1	0	0.42	0	146.9	2	132.7	5.650487173	0.528759498	3.92	-125.4999202674	68.2201789386	2.058914368	9.798	0.7348915584	2.6996128526	0.2497138013	3.6197951291	1.721988947	0.0656939141	2	0	247.5703709541	23.275
19931005	0	11.2	83.8	0.5	31	0.83	0	163.7	0	31	8.5590549627	0.2191567443	5.48	-125.4491396113	23.4236740259	0.7170648058	2.882	0.0004975224	0.884162647	0.0001276968	1.1449094313	0.9579101053	0.0357021015	0	0	0	28.15
19931006	0	12.8	90.7	1.6	57.9	1	0	221.6	0	88.9	11.312337114	0.1413666496	5.84	-137.3804535754	14.7820696717	0	3.098	2.31448143080131e-05	0	4.62896286160262e-06	1.9542809303	1.2783511611	0.0076584267	0	0	0	29.475
19931007	0	12.7	88.6	0.9	47.5	1	0	249.5	0	136.4	10.8610737175	0.1725913389	5.585	-155.8534579126	17.1190228669	0	3.026	5.23661232098826e-05	0	1.04732246419765e-05	1.3481352871	1.1528998905	0.00497789	0	0	0	28.975
19931008	0	12	91.2	1.3	161.3	1	0	371.4	0	297.7	10.604334197	0.1262157186	6.17	-129.9360256551	9.0168921779	0	2.774	1.02413349672135e-06	0	2.04826699344271e-07	1.5531988876	1.1125252034	0.0014777964	0	0	0	29.8
19931009	0	12.5	78.7	1.5	3.3	0.54	0	301	0	301	8.8992356873	0.3266830918	4.545	-291.8979834025	35.3814923663	0.1320934787	3.458	0.0183753788	0.2411568482	0.0040390671	3.3141885436	1.721988947	0.0040373137	0	0	0	26.55
19931010	0	11.8	92.7	0.4	7.8	1	0	308.8	0	308.8	10.6510499833	0.101075661	6.11	-295.6307169534	15.4899598036	0	2.846	2.14274692585893e-05	0	4.28549385171786e-06	0.6058762463	0.7120591198	0.0013083775	0	0	0	30.225
19931011	0	12.1	93.7	0.4	13.1	1	0	321.9	0	321.9	11.1096718842	0.0884442069	6.125	-272.6278400436	8.4863751037	0	2.918	6.32120159887688e-07	0	1.26424031977538e-07	0.5602992376	0.7964269149	0.0012439435	0	0	0	30.4
19931012	0	14.6	89	3.2	120.8	1	0	411.7	0	442.7	12.8015521997	0.1869579977	5.79	-228.0150731675	13.978947474	0	3.296	1.59093232453738e-05	0	3.18186464907476e-06	4.2882837608	1.7990277392	0.0012537582	0	0	0	28.6
19931013	0	15.5	79	1.2	14.1	0.75	0	367.9	0	456.8	11.8700292726	0.3830833615	4.395	-301.1768567747	28.7212714934	0.1278534998	3.764	0.0027324269	0.2356923284	0.0005996167	2.7211613244	2.1865315187	0.0024892061	0	0	0	25.875
19931014	0	15.5	79.7	2.9	28.6	0.96	0	349	0	485.4	12.0037261756	0.3660174351	4.41	-153.6246925226	34.6531301639	0.1755339174	3.854	0.016409948	0.3151799453	0.0036856493	6.0762181102	2.1572510329	0.002554073	0	0	0	26.05
19931015	0	11	87	1.3	13.5	0.75	0	201.2	0	498.9	8.9163346078	0.1735535473	6.005	-178.7229422598	16.1308575839	0	2.666	3.11954315927097e-05	0	6.23908631854194e-06	1.9967522645	0.9209180551	0.0009178237	0	0	0	29
19931016	0	10.5	89.2	0.8	16.8	0.83	0	214.7	0	515.7	8.793193447	0.1361713693	6.205	-184.3792810878	8.4607366756	0	2.63	6.11700689949571e-07	0	1.22340137989914e-07	1.1676858706	0.6956239871	0.0007484234	0	0	0	29.675
19931017	0	11.1	91.1	0.6	8	0.96	0	214.9	0	523.7	9.6981713516	0.1162400699	6.21	-188.1077729138	8.8857607897	0	2.648	7.79110717140605e-07	0	1.55822143428121e-07	0.8453259766	0.647172691	0.0007306285	0	0	0	30
19931018	0	12.6	88.6	0.6	0.9	0.79	0	202.7	1	524.6	10.7625543692	0.1715335191	5.84	-75.6597658911	16.7439234026	0.2227344	5.8	3.72013960600598e-05	0.4064473332	8.56441307995304e-06	1.0030998092	1.2358001749	0.0011623315	0.5	0	21.9614096551	29
19931019	0	13.2	86.3	0.8	0.3	0.83	0	82.2	2	524.9	10.9575357119	0.2162825055	5.54	-62.936612208	30.7074603939	0.577048768	8.97	0.0047416489	0.9942025147	0.0012437641	1.400724351	1.4562008573	0.0039205177	2	0	57.8936684454	28.275
19931020	0	14.2	81.3	1.4	7	0.54	0	75.1	0	531.9	11.0382476433	0.3198780108	4.58	-35.3156307947	37.2221877541	0.3780990261	3.674	0.0265415499	0.6014554544	0.0064095354	2.8406885648	1.8251600179	0.5791367267	0	0	0	26.775
19931021	0	10.1	84.5	3.1	18.6	1	0	65.1	0	550.5	7.6040912026	0.1883123522	5.71	-28.6332022852	26.7969210401	0	2.63	0.0028085773	0	0.0005617155	5.1407986514	0.8666297357	0.0571054475	0	0	0	28.6
19931022	0	6.4	79.3	2.4	6.4	1	0	58	0	556.9	3.0796546449	0.1968592847	6.37	-30.2177934209	20.5431861221	0	1.712	0.0002147321	0	4.29464298000383e-05	4.9070089687	0.0650675097	0.0249417989	0	0	0	28.225
19931023	0	9.2	75.1	1	3	0.5	0	44.2	0	559.9	5.0209223901	0.3021622701	4.705	-28.3424013751	38.5104744071	0.0518244148	2.864	0.0340293741	0.099162918	0.0071343291	2.5787170162	0.8845677342	0.0556194782	0	0	78.8667756053	26.475
19931024	0	8.9	89	0.7	13.1	1	0	49.3	0	573	7.1825928033	0.1251541809	6.32	-30.2718932747	12.7922306648	0	2.378	6.01736358115396e-06	0	1.20347271623079e-06	1.0594060736	0.3281924764	0.011528367	0	0	0	30.025
19931025	0	9.7	78.8	1.1	0	0.08	0	48.4	1	573	6.1977190149	0.2712944017	5.095	-43.1834123504	36.7029515802	0.558214832	5.278	0.0241834815	0.8829674123	0.0062055669	2.4713632739	0.995555214	0.0404969299	0.5	0	59.0133355463	27.275
19931026	0	9.5	74.4	0.9	0	0.13	0	48.1	2	573	5.1763815462	0.3324200684	4.435	-36.3888022876	58.7503066817	1.392514256	8.268	0.4685535249	1.9598311287	0.1442627154	2.4202867247	1.1528998905	0.2102555955	2	0	154.7270815127	26.225
19931027	0	9	75.8	0.8	0	0.08	0	41.1	3	573	4.9604471276	0.2878286762	4.72	-17.8740220787	71.2979907374	2.089506256	11.024	0.8729231942	2.8354319574	0.301559961	2.1082222515	0.8312211958	0.3657613902	4.5	0	231.5983353837	26.7
19931028	0	8.8	77.1	1	0	0.08	0	22.5	4	573	5.0103283591	0.2774862803	5.025	-11.7036549288	77.0630561479	2.668100528	13.726	1.2125956411	3.5910861533	0.4560536161	2.4112592066	1.6943058479	0.4640527769	8	0	293.0044763248	27.075
19931029	0	8.7	78.8	0.9	0	0.08	0	16.1	5	573	5.2259702172	0.2527564552	4.97	-8.8313631672	80.0668399555	3.269331888	16.464	1.530783869	4.3694897796	0.6220909943	2.081469963	2.4840920602	0.6144796182	12.5	0	357.2839848476	27.525
19931030	0	9.1	75.5	0.9	0	0.04	0	13.1	6	573	5.0003628957	0.2980845348	4.75	4.2903970314	81.9100222452	3.959778224	19.274	1.7214774856	5.2322078537	0.7553428313	2.3351073099	3.3578460754	0.8088390693	18	0	433.2124131474	26.6
19931031	0	8.1	81.9	0.5	0.8	0.92	0	0.8	7	0.8	5.1951838951	0.19458797	5.845	4.230625086	76.7381168468	4.252302736	21.544	0.9355000232	5.6946264178	0.4263156134	1.2245925733	3.6806152259	0.4504530958	24.5	0	461.0796470291	28.45
19931101	0	9	89.6	0.4	2.2	1	0	3	0	3	7.3792860111	0.1201777813	6.1	3.2024556591	54.4619229057	3.0421276889	22.994	0.2907251029	4.572041853	0.1203873755	0.7373600626	4.0960591054	0.518805204	0	0	480.4276249812	30.15
19931102	0	10.1	89.6	0.5	1.3	0.88	0	4.3	0	4.3	8.4646568138	0.130666907	6.48	0.7613493477	47.0569317324	3.1092131689	24.48	0.1220650002	4.7197755671	0.0512273862	0.8310288874	4.683941606	0.3988030828	0	0	487.4208555083	29.875
19931103	0	11.3	83.9	0.6	0	0.96	0	4.3	1	4.3	8.6745283011	0.2158834491	5.68	-0.7567349884	55.7847664112	3.3998815609	26.254	0.3276063928	5.1367469062	0.1425891615	1.2720703186	5.4789319321	0.6597229799	0.5	0	520.3150776453	28.15
19931104	0	11.2	81.5	0.8	0	0.5	0	4.3	2	4.3	8.1493191775	0.2526556038	5.365	-0.8104796143	66.4162306821	3.7911516569	28.208	0.7852356895	5.6753780658	0.3572895899	1.7297348038	6.4292485793	0.8979236557	2	0	566.2662709773	27.575
19931105	0	11.4	81.7	0.8	12.3	0.96	0	16.6	0	12.3	8.3804944864	0.2461249489	5.23	-0.9126315619	29.3658738712	1.7381822456	11.6759992408	0.0030516303	2.5334796077	0.0010155673	1.7172252598	0.8137479434	0.1703645187	0	0	0	27.575
19931106	0	11.5	91.7	0.5	38.1	1	0	54.7	0	50.4	10.1916660699	0.1135542095	6.03	-12.334955077	9.0356186121	0.3021181195	1.9	8.63267257896963e-07	0.4323620257	2.00076786308613e-07	0.7284214404	0.762236237	0.0122421939	0	0	0	30.05
19931107	0	10.4	88.8	0.9	14.5	0.96	0	68.4	0	64.9	8.6282454914	0.1499535235	6.105	-48.2171361069	11.1965483765	0	1.72	3.27246854159357e-06	0	6.54493708318714e-07	1.3112264098	0.9209180551	0.0092896094	0	0	0	29.6
19931108	0	9.5	81.5	1	0	0.29	0	66.2	1	64.9	6.4909177936	0.2343190959	5.445	-61.5210373177	31.5621178754	0.368254208	3.53	0.0071243438	0.5841580819	0.0017135658	2.0491266328	0.8845677342	0.0212912147	0.5	0	42.7358869339	28
19931109	0	9	76.9	0.6	0	0.71	0	64.9	2	64.9	5.1669228623	0.2667300762	5.005	-61.6081394645	50.0694046003	0.877851954	5.178	0.1913095544	1.233078966	0.052449958	1.6598598816	0.5845180039	0.0943200379	2	0	104.6108766501	26.975
19931110	0	8.9	76.5	0.5	0	0.63	0	64.9	3	64.9	4.9953062913	0.2745047404	5.54	-61.6648133719	59.4516635859	1.218317394	6.61	0.4249311227	1.668030284	0.1252260283	1.5072983584	0.5845180039	0.1349359407	4.5	0	143.2150486605	26.9
19931111	0	8.4	82.2	0.5	0.1	1	0	65	4	0.1	5.5406679835	0.1966993727	5.89	-49.471691265	64.5677085928	1.461734274	7.952	0.5471541178	2.0029940995	0.1695126129	1.2108631546	0.3151015247	0.1688147776	8	0	169.7042346866	28.45
19931112	0	7.6	84.5	0.8	5.4	0.83	0	58.1	0	5.5	5.1544043538	0.164616868	5.96	-11.4208055028	33.5059466426	0.3692539461	2.8056697773	0.0091752379	0.5556765431	0.0021921171	1.4824087592	0.3281924764	0.3444038144	0	0	0	29.225
19931113	0	8	60.4	1.8	0	0.46	0	20	1	5.5	0.8096050917	0.4353214682	4.145	-2.2857133005	58.7617670749	1.1250660101	4.3276697773	0.5042176579	1.363777555	0.1414130551	6.0326290436	0.8219470144	1.4884539339	0.5	0	102.9239212095	23.1
19931114	0	7.5	67.7	1	0	0.79	0	5.5	2	5.5	1.9209954192	0.3417462289	4.695	-1.6638370497	70.295036413	1.6736290181	5.5616697773	0.7301859431	1.9102027573	0.2231987648	3.1154585108	1.1357739488	1.2815983104	2	0	171.3105432156	25.05
19931115	0	9.1	33.1	1.8	0	0.17	0	5.5	3	5.5	-6.2618470205	0.8453684845	2.99	-1.4156148934	83.0811870901	2.8810881101	7.3896697773	2.3451996279	2.9179989921	0.8181866935	8.5319034323	2.1638601346	4.3923781489	4.5	0	374.9198570537	16
19931116	0	9.5	28.5	3.6	0	0.04	0	5.5	4	5.5	-7.8484392415	0.8654030778	2.715	-0.0598078828	88.8360304132	4.2466488521	9.3976697773	7.7722044207	4.1889790287	5.5748640516	17.647439703	3.0390081795	6.3960105418	8	0	618.7835326302	14.75
19931117	0	5.2	50.5	1.1	0	0.08	0	5.5	5	5.5	-4.2261127976	0.465579306	3.895	2.3776197416	88.8256317965	4.9490974661	10.4696697773	4.8424005926	4.8690963996	3.6120045513	4.2187855618	3.3622922916	2.7761588857	12.5	0	717.7046894727	21.325
19931118	0	4.6	69.8	1.9	0	0.79	0	5.4	6	5.5	-0.4312339595	0.2751010141	5.765	8.2858752933	84.9399017592	5.1952189781	11.1996697773	3.4731760609	5.1238737441	2.4429417852	5.2271418027	3.4369964498	0.9066656649	18	0	743.4302079726	26.3
19931119	0	2.6	68.6	2.4	0	1	0	0	7	5.5	-2.5822600143	0.2313871046	5.785	7.9841637922	83.9635148555	5.3609704941	11.3896697773	3.3322968133	5.2823742328	2.3476626415	6.6784289581	3.4369964498	1.0365920804	24.5	0	758.2358682723	26.5
19931120	0	0.9	66.6	1.9	0	1	0	0	8	5.5	-4.6011471527	0.215695028	5.84	8.0647361535	83.6539250952	5.4670875261	11.3896697773	2.6198837566	5.3788890781	1.5962590006	5.5496830097	3.4369964498	0.9589891546	32	0	765.1909655789	26.425
19931121	0	0.7	66.5	1.6	0.3	0.92	0	0.3	9	0.3	-4.8118070182	0.2245374862	5.63	6.97475765	83.701187413	5.5905460221	11.3896697773	2.6362455458	5.4913753144	1.645424146	4.7300702101	3.4369964498	1.1046234269	40.5	0	773.8162887902	26.45
19931122	0	1.9	72.2	1.1	0	0.42	1	0.3	10	0.3	-2.5667217404	0.2107096156	5.64	4.4612382125	NA	NA	NA	NA	NA	NA	2.9524217486	3.4369964498	1.0095538361	50	0	795.8099291932	27.575
19931123	0	0.9	62.2	0.7	2.2	0.67	0	2.5	0	2.2	-5.5006140986	0.2431135149	5.505	3.9894048433	62.6983442852	4.5208119047	15	0.511861735	5.1564217047	0.2231584239	2.5674331175	3.4369964498	1.0310755563	0	0	805.8095063591	25.325
19931124	0	2.8	86.8	0.6	0.5	0.67	1	3	1	2.7	0.8205087385	0.10555481	6.775	1.4857710225	NA	NA	NA	NA	NA	NA	1.0422037605	3.4369964498	0.3930975366	0.5	0	812.0523290019	31
19931125	0	4.3	68.5	0.5	0	0.33	0	3	2	2.7	-0.9752935834	0.2827988045	5.385	0.253501207	84.3980742316	6.337906646	15.892	2.2855214748	6.3473392636	1.3991965711	1.8509997417	3.6240810223	0.9749755171	2	0	849.6924751618	26.05
19931126	0	4	64.4	0.9	0	0.54	0	3	3	2.7	-2.0982706642	0.3016127626	5.33	-0.150898432	84.2387541545	6.684523798	16.766	2.8318937216	6.6954440299	2.169610154	3.0191774567	3.656446268	1.1342941798	4.5	0	888.494393053	25.1
19931127	0	3.7	76.2	0.9	0	0.5	0	3	4	2.7	-0.095935951	0.2001596582	5.79	0.0654635586	83.3934326342	6.912587914	17.37	2.2709223339	6.9302487203	1.5159027284	2.2275684789	3.656446268	0.8276760786	8	0	911.7902688359	28.125
19931128	0	3.8	64.7	0.6	0	0	0	2.7	5	2.7	-2.2256223428	0.3014815622	4.91	-0.0061698051	83.7433947316	7.336419658	18.208	2.2516467243	7.3327568429	1.5772316683	2.2337194935	3.7747790335	1.416772184	12.5	0	961.7363413209	25.225
19931129	1	2.2	76.3	0.8	0	0.63	0	2.7	6	2.7	-1.5311906202	0.1722506542	6.16	2.1177321566	82.5460522531	7.488886658	18.614	1.7949989215	7.4859616958	0.9316703135	2.0107561633	3.7747790335	0.629181931	18	0	976.0046080349	28.525
19931130	0	1.3	73.7	1	0	0.42	0	0.5	7	2.7	-2.8690736955	0.1881961779	5.895	2.8515557662	82.5929488064	7.649573618	18.84	2.0500355902	7.6420027313	1.3362080822	2.6008781636	3.7747790335	0.8300105846	24.5	0	990.4483366791	28.1
19940501	1	19.9	47.8	1.3	0	0.5	0	10.6	6	19.5	8.5065007458	1.3781527272	2.79	22.3294685427	89.2105855727	22.2713555815	39.015948736	5.3066175577	22.0402644119	8.8150051686	5.3936088552	23.8636498815	4.0306179866	18	0	1833.7675455378	16.975
19940502	1	17.9	51.3	2.9	0	0.38	0	0	7	19.5	7.7100071872	1.0127990828	3.26	22.2294799467	88.8415371148	24.9821529303	45.019948736	6.9761834832	24.7594749506	11.7868998809	10.7287346074	26.6838070771	3.7450171972	24.5	0	2041.453785067	18.35
19940503	0	16	56.4	3	0	0.46	0	0	8	19.5	7.3345193951	0.8324154655	3.54	22.659211598	88.3854714997	27.3423852735	50.573948736	5.8602980388	27.1293016	10.7409681562	10.6120079542	28.7949057548	3.2701077547	32	0	2216.7503011965	20.1
19940504	0	15.3	66.6	1.2	0	1	0	0	9	19.5	9.1200029024	0.6014343003	4.16	22.12933209	86.8739928009	29.0938413183	55.947948736	3.8674733952	28.9027780958	7.806047797	3.8353986997	30.4765647822	2.0438132512	40.5	0	2336.475816817	22.825
19940505	0	16.3	41.7	2.6	0	0.5	0	0	10	19.5	3.2735296452	1.1216105354	1.74	20.3297192295	92.2910688627	33.5220807447	62.005948736	20.7658423355	33.2878868448	30.3055270789	11.086557782	32.8224872785	14.7651141014	50	0	2798.5615657799	16.35
19940506	0	15.7	39.4	1.6	0	0.42	0	0	11	19.5	1.9387267739	1.1959917744	2.435	21.1847787613	92.0562380283	37.0761717447	67.811948736	8.4099565462	36.8203783861	16.7607136917	7.1732061824	35.836809868	6.5661493191	60.5	0	3116.5430786958	15.925
19940507	0	16.6	49.1	2.2	0	0.08	0	0	12	19.5	5.8776618563	1.0006615759	2.88	21.2583169889	90.8314317872	40.1516451567	73.581948736	7.462468454	39.8860530792	15.9713739703	8.6044596584	38.5003141974	5.0896714081	72	0	3369.2022718732	18.125
19940508	0	15.8	58.3	1.7	11.2	0.96	0	11.2	0	11.2	7.6319813621	0.751619578	3.28	21.2747585677	60.8046823845	21.9129969962	60.6189381007	0.7407087649	23.0212502862	0.7345284407	6.0200658831	34.2432485831	1.1585148331	0	0	0	20.625
19940509	0	11	88.6	1.9	1.7	0.92	0	12.9	0	12.9	9.186164303	0.1484082503	5.72	9.5224018633	55.5642554857	21.0554593586	65.1289381007	0.392355054	23.2885762549	0.3919960436	2.588298001	33.1692396938	0.3285143223	0	0	31.0237470241	29.4
19940510	0	15.1	65	1.5	0.2	0.17	0	13.1	1	13.1	8.5705208164	0.6519753914	2.935	6.8883826718	78.2754309997	24.0687230148	70.8809381007	1.361373052	26.0355272661	2.3350529038	4.832317092	35.7435772645	3.7278022136	0.5	0	276.3433435764	22.475
19940511	0	12.5	83.8	0.7	4.8	0.96	0	17.9	0	17.9	9.8313019016	0.2372387087	5.67	5.8580306955	40.3095849005	16.0336479583	69.2789815482	0.0403184317	20.3138862448	0.0369094814	1.428231628	31.8200037952	0.5980423132	0	0	0	27.825
19940512	0	11.7	93.2	1.1	2.1	1	0	20	0	20	10.6326328913	0.0947176233	6.145	-1.8767260559	34.0321402627	13.9239023677	73.8249815482	0.0116111509	18.9245513791	0.0101666948	1.1515835203	30.4598803861	0.3164152674	0	0	13.6836417481	30.375
19940513	0	12.9	89.1	0.6	4.4	0.96	0	24.4	0	24.4	11.1428258454	0.166041035	5.875	-6.9478141144	24.7167843662	9.1357398753	73.0049815938	0.0008569882	13.9174536985	0.0006229302	0.9755286274	27.1556581717	0.181290571	0	0	0	29.05
19940514	0	11.6	94.5	1	60.4	1	0	84.8	0	84.8	10.7412543587	0.07678042	6.235	-1.7251623183	5.8051150613	3.6853195154	4.528	1.30741257719678e-07	3.3660798597	4.7997205212163e-08	0.9496947835	0.8312211958	0.0068731864	0	0	0	30.725
19940515	0	14.4	81.1	1	0.2	0.79	0	73.8	1	85	11.196105959	0.348333907	4.955	-60.7492440262	30.5340679147	4.6964978948	9.92	0.0054258059	4.6161662946	0.0022558522	2.1365998362	2.657921606	0.0227725764	0.5	0	63.0379294857	26.675
19940516	0	15	79	1	27.6	0.92	0	99.7	0	112.6	11.3843463191	0.3878345134	4.255	-61.7885932953	33.9945903259	3.29148845	5.554	0.0123736722	3.1112293579	0.0044149722	2.3220332792	2.4938692281	0.0909585634	0	0	0	26
19940517	0	12.8	93.3	1.1	19.4	1	0	118.9	0	132	11.7392583592	0.1001764341	6.455	-83.5855836034	4.6576009241	1.0150064891	4.528	6.24365305571755e-08	1.3009521846	1.7322907742468e-08	1.1535074798	1.1326242279	0.0104487226	0	0	0	30.125
19940518	0	11.9	94.2	1	57.7	1	0	171.8	0	189.7	10.9913073464	0.0826929489	6.305	-100.7101575069	3.6165878577	0	4.546	2.8896426483878e-08	0	5.7792852967756e-09	0.9782593895	0.9393331606	0.003936976	0	0	0	30.575
19940519	0	15.9	73.7	1.2	12.4	0.71	0	182.1	0	202.1	11.207812157	0.5084996663	4.445	-154.2865249141	31.1896660564	0.7304064134	5.482	0.0063460647	1.0958071082	0.0016969961	3.2352980058	3.1196175375	0.0119495906	0	0	0	24.45
19940520	0	13.3	85.7	1.4	15.4	0.92	0	193.1	0	217.5	10.9507926891	0.2247399621	6.145	-104.3254894281	12.0886876021	0	4.6	5.3625496690001e-06	0	1.07250993380002e-06	2.3175695115	1.4105645765	0.0036986107	0	0	0	28.1
19940521	0	11.9	95.9	0.6	39.6	1	0	172.3	0	257.1	11.2606127405	0.0584853198	6.485	-120.1779721867	1.1684715311	0	4.474	5.01342151534202e-09	0	1.0026843030684e-09	0.5685181878	0.9579101053	0.00196652	0	0	0	31
19940522	0	13.8	95.8	0.6	3.3	1	0	175.4	0	260.4	13.1345793171	0.0675000319	6.22	-133.4177986316	1.9920793364	0	6.4303852297	9.03674753464959e-09	0	1.80734950692992e-09	0.5863172134	1.3880441829	0.0021396075	0	0	0	30.5
19940523	0	15.9	89.7	0.7	3.6	0.96	0	151.4	0	264	14.2036544811	0.1948007822	5.79	-117.3072194854	5.7006384666	0	8.3103753718	1.11776128536044e-07	0	2.23552257072088e-08	1.0660048607	2.3062494607	0.0026336778	0	0	0	28.45
19940524	0	15.9	92.6	0.6	25.4	0.92	0	157.4	0	289.4	14.6956466043	0.1434186701	4.925	-62.505904396	20.6472192518	0.1948705944	5.734	0.0001967127	0.3592207972	4.4721459056927e-05	0.7883463379	2.3062494607	0.00398211	0	0	0	29.175
19940525	0	18.4	69.7	1.7	0	0.13	0	99.7	1	289.4	12.7609779159	0.6937956262	3.585	-76.8235214661	56.9671874717	2.5373324826	11.954	0.441166078	3.3153766694	0.1610593976	4.9768039081	4.5570981201	0.0139960337	0.5	0	170.6755687898	22.825
19940526	0	15.2	86.9	1.3	10.1	1	0	97.4	0	10.1	13.0273212595	0.2236737104	5.115	-59.4472850947	33.7793188372	1.5153337283	5.392	0.0121857969	1.780039632	0.0036534178	2.061564745	1.7731231205	0.2423299063	0	0	0	27.925
19940527	0	17.9	50.4	2.1	0	0.29	0	82	1	10.1	7.4510582459	1.0972323645	1.7	-29.1882510882	81.3981796785	6.2171591819	11.954	3.169947017	6.0886571642	2.3965838604	7.8847059634	4.4576682043	3.8484640185	0.5	0	471.8990175566	18.125
19940528	0	16.9	61.2	0.9	0	0.83	0	42.4	2	10.1	9.3804302295	0.7700286066	3.41	-22.4106839491	85.0142254123	8.7485144251	17.796	2.5313508623	8.6423075421	2.2202433523	3.3236798523	2.7255787554	1.8050347687	2	0	662.3328476982	21.075
19940529	0	18.3	68	1.1	0.1	0.42	0	39.2	3	0.1	12.289502603	0.7092905929	3.41	-17.6710078589	86.0652932993	11.2960868539	24.034	3.5770649573	11.2088370659	4.0833101767	3.4915453391	3.6369348882	2.1937470502	4.5	0	852.302864571	22.425
19940530	0	18.4	71.4	1.6	3.9	0.71	0	39.5	0	4	13.1291463628	0.6700102083	3.49	9.1540693874	69.3736214984	9.6333720547	26.3611675913	0.9827796218	10.0683500966	0.5950517234	4.5119751366	4.169608605	1.9709296825	0	0	0	23.25
19940531	0	18.5	68.7	1.7	0	0.21	0	14.1	1	4	12.6361628468	0.7016729027	3.66	4.8934235825	80.7676439	11.8877714659	32.5811675913	1.9794925893	12.4338288136	2.0649395048	5.0939499486	8.1628524788	2.0965836887	0.5	0	162.6656966911	22.55
19940601	0	20.2	67.4	1.5	0	0.75	0	14.1	2	4	13.9640113133	0.7956182894	3.1	16.7216434452	85.7021554368	14.8009677155	40.2331675913	3.8599135211	15.4200890721	5.3564901337	4.6937975714	12.6340055376	3.2230941324	2	0	387.2666096463	21.8
19940602	0	20.9	70.1	1.3	0.1	0.63	0	4.1	3	0.1	15.240048373	0.7411474403	3.73	15.6295395633	85.7500939786	16.9276831167	47.7411675913	3.6800306602	17.946790765	5.5979021766	3.8927458058	16.6776697539	2.0959173678	4.5	0	538.7328516246	22.3
19940603	0	18.8	75.4	1.4	4.1	0.67	0	8.2	0	4.2	14.3521453367	0.5702222936	3.795	15.7909352087	63.6137713017	13.306559093	50.1858446137	0.6408700293	16.0043849802	0.5062452425	3.5750719801	20.3363357376	1.8303637958	0	0	0	24.15
19940604	0	18.2	54.4	2.1	2	0.58	0	10.2	0	6.2	8.8507609238	1.0278074334	2.16	11.7177228821	77.7461366744	15.5025948375	57.7118446137	1.2331937874	18.5487471077	1.3078593809	7.6966445711	23.034154751	3.8433980269	0	0	372.4802415136	19.05
19940605	0	16	38.2	3.1	0.1	0.29	0	10.2	1	6.3	1.7748254661	1.1369290857	2.095	14.7362470684	89.6995497928	19.3871636473	64.4638446137	14.0993786431	22.1332098999	19.1098977334	13.732568262	25.1182025646	8.890957707	0.5	0	750.7462151284	15.55
19940606	0	18.3	32.9	2	0	0.29	0	6.3	2	6.3	1.7221803042	1.4775754163	2.035	15.9164261399	91.2628019715	23.5210453591	71.6118446137	7.7927349181	25.8312685739	13.1602293447	9.625636673	28.8135527737	7.7548452517	2	0	1146.2039877196	13.65
19940607	0	19.9	49.4	1.8	0	0.21	0	6.3	3	6.3	8.9928081558	1.2289890127	2.545	17.5592076293	90.9690646984	27.1185225959	78.9938446137	7.3391982746	29.1871946992	13.3799949229	7.1310301794	32.6816069401	5.3460033289	4.5	0	1451.7891716077	17.375
19940608	1	19.8	62	1.3	55.6	0.63	0	61.9	0	55.6	12.3073043281	0.9236606264	3.005	18.8962251899	58.5339215877	11.6595315834	7.472	0.5842381765	11.0133735055	0.3715763141	4.53507037	4.4576682043	0.0755968233	0	0	0	20.55
19940609	0	15.6	63	2.8	2.4	0.88	0	64.2	0	58	8.5830387821	0.6865608176	4.67	-31.9574836004	60.616896017	10.3961070218	13.666	0.7596029422	10.0647078352	0.4598329467	9.0813708982	2.216069333	0.0295552503	0	0	83.1360602889	21.85
19940610	0	16.3	46.1	2.2	0	0.58	0	60.1	1	58	4.6983338229	1.0475917034	2.405	-33.4325583299	83.2466667316	13.9963748782	20.508	2.8722710892	13.6991462701	3.6305552279	8.930888613	2.8293105936	0.1810060712	0.5	0	406.6184379438	17.45
19940611	0	13.3	73.1	2.3	0	0.96	0	58.1	2	58	8.5825558218	0.4360144476	4.29	-33.9219294496	84.0123246822	15.6268865226	26.828	3.606466747	15.4091044105	5.0008388561	5.955995267	1.6967554772	0.1962316234	2	0	516.2924646785	24.95
19940612	0	14.9	66.3	2.5	0	0.71	0	58	3	58	8.6727204625	0.5857800065	3.6	-36.5255576779	85.7863301391	17.9419424202	33.49	4.9442936048	17.7648460838	7.3463144828	7.6415769896	2.430231721	0.6286785286	4.5	0	686.3679518042	22.85
19940613	0	17	64.5	2.4	0	0.54	0	58	4	58	10.2573439037	0.7287971295	3.74	-37.3978078063	85.8342964712	20.1223114322	40.332	4.3051971895	19.9828841159	6.9232067073	7.6559899766	3.5950187346	0.8198972992	8	0	842.9899730002	21.875
19940614	0	18.2	64.1	1.7	0	0.67	0	58	5	58	11.3003997524	0.8030106335	3.51	18.5357011544	86.2246134358	22.554310087	47.3	3.527835029	22.4386888738	6.1574225426	5.57431666	3.7649065811	1.1152837344	12.5	0	1022.8534960341	21.475
19940615	0	20.8	51.4	2.1	0	0.08	0	2.4	6	58	10.4105607703	1.2454615193	2.465	21.2109423214	88.7694128756	26.2911603442	54.934	5.7588846393	26.1657740574	10.380375465	7.9056417644	8.7519673827	2.8187455916	18	0	1341.154208331	17.65
19940616	0	20.4	58.2	1.8	0	0.42	0	0	7	58	11.9106537279	1.0484068183	2.94	21.6589141063	88.8183640735	29.4114942826	62.424	5.3935814345	29.2912717696	10.4618119266	6.4476001704	13.5621709585	2.4673529743	24.5	0	1588.5446853925	19.45
19940617	0	21.5	44.6	1.9	0	0.17	0	0	8	58	8.9379467078	1.520167757	1.95	23.3143312024	90.683680465	33.8634803022	70.256	6.6731948232	33.7171010933	13.4051625514	7.9979325673	19.2405819386	5.2251304818	32	0	2002.1095843351	15.775
19940618	0	20.6	61.6	1.7	0	0.13	0	0	9	58	12.9622282052	0.969471627	3.375	24.9604289269	88.2394654021	36.4265327718	77.854	6.0598030626	36.2986650746	12.9304112359	5.8486379162	23.7913209646	2.576109486	40.5	0	2192.710756164	20.25
19940619	0	20.7	68.5	1.4	0	0.67	0	0	10	58	14.6905396939	0.8090363965	3.295	25.047848787	87.9413259663	39.0708028024	85.614	4.9316685799	38.9590495639	11.4028068829	4.3129538523	27.9041972769	2.6628471368	50	0	2390.7670597183	21.95
19940620	0	19.2	70.8	1.4	0	0.83	0	0	11	58	13.7664902945	0.6724124138	4.53	24.8500119279	85.1245122841	40.4148810388	92.438	3.2536106187	40.3379648823	8.1946134888	4.0647857726	31.005534358	1.4390699831	60.5	0	2478.5418583232	22.9
19940621	0	21.7	55.6	2	0	0.54	0	0	12	58	12.4287102388	1.2280672003	2.415	23.1822759808	88.4294999345	44.242163167	100.342	4.7437738361	44.1533921192	11.8601619528	7.3434716668	35.5484911441	5.1042517735	72	0	2803.5053522996	18.475
19940622	0	22.6	55.2	1.4	0	0.21	0	0	13	58	13.1546496608	1.2794269567	1.935	23.2182734447	90.3805724723	48.7628879392	108.462	6.0518592741	48.64976812	15.1467749352	5.2980420854	40.9468534754	7.0737929939	84.5	0	3217.4329878511	18.15
19940623	0	24.3	56.1	1.5	0	0.21	0	0	14	58	14.9835963498	1.4008645502	2.06	22.594980993	90.4300555951	53.114885532	116.816	6.6734910533	52.9836978061	17.0750463999	5.6245269653	47.2859607412	6.790368999	98	0	3602.1348601829	17.95
19940624	0	23	70	1.1	0.4	0.79	0	0.4	15	0.4	17.2257542505	0.9301301671	3.115	23.2658430593	88.5826598958	55.943415436	124.918	4.349107767	55.8235385965	12.6446756623	3.3973990769	52.4109174142	3.2886269614	112.5	0	3817.4419087712	21.75
19940625	0	23.1	62.5	1.6	0	0.54	0	0.4	16	0.4	15.5413283985	1.1239306612	2.77	23.0151903369	88.6315494371	59.2638841876	133.038	4.6246895222	59.1448795692	13.7133977622	5.4972035978	57.2164191571	4.3703436812	128	1	4082.2592092308	19.85
19940626	0	21.2	70.8	1.4	11.6	1	0	12	0	11.6	15.682040086	0.7400680426	3.935	24.1181908787	46.3342530224	30.8903935414	118.1812650011	0.1100516331	37.3646914995	0.1509219561	4.0966578552	53.9324281547	0.5245177369	0	0	0	22.4
19940627	0	18.8	85.7	1.4	0.7	0.83	0	12.7	1	12.3	16.3461966609	0.3301975931	4.32	11.3206762523	65.0777710312	32.3373034774	125.5092650011	0.7604008756	39.3368699243	1.354060658	2.3948537561	55.7349767702	0.6630796035	0.5	0	96.50508978	26.725
19940628	0	21.4	66.8	1.4	0	0.63	0	12.7	2	12.3	14.9673763756	0.8750988267	3.5	8.3053071389	78.4452554858	34.7604037414	132.9632650011	1.173640463	42.0428174407	2.964352372	4.4807367359	59.6255038291	2.2084143906	2	0	274.2760163134	21.35
19940629	0	23.4	61.5	1.7	0	0.29	0	12.7	3	12.3	15.5722307951	1.1395828551	2.5	7.3197562095	86.7465359397	38.469716375	141.0652650011	3.9384301439	45.7490380429	10.3992749756	5.9098566121	64.2965111614	5.274655947	4.5	1	582.4892931662	19.525
19940630	0	25.5	49.7	1.7	0	0.13	0	12.7	4	12.3	14.2157795027	1.7419038194	1.755	8.4715538814	90.3342979634	43.2950399092	149.6532650011	6.3481813817	50.2479534236	15.984366017	6.8126884049	70.2930228237	8.6504832331	8	1	1027.6635629332	16.05
19940701	0	25.7	58.6	1.4	0	0.13	0	12.3	5	12.3	16.9710706135	1.429176341	2.285	9.4896026769	90.3837658086	46.8593789644	158.5052650011	6.3932542469	53.8897750772	16.6869572864	5.1669923061	75.9178014608	6.2690861602	12.5	1	1365.2145564825	18.225
19940702	0	25.1	68	1.5	1.2	0.29	0	13.5	6	1.2	18.7683748695	1.076811273	2.775	22.4697625198	84.5208685164	49.760226334	167.2672650011	2.7860445607	57.0735342384	8.8710303882	4.7187146216	80.7915907182	4.624489874	18	1	1621.9038298101	20.725
19940703	0	25.3	67.3	1.3	0	0.17	0	1.9	7	1.2	18.7931327644	1.1168478209	2.355	23.6355199544	88.0368741574	53.2221681732	176.1552650011	4.649718172	60.6406284137	13.9664535953	4.2077707587	85.9720576896	6.177085512	24.5	1	1945.856456131	20.5
19940704	0	26.6	68.9	1.2	0	0.25	0	1.2	8	1.2	20.409312876	1.1339496756	2.575	23.9813446989	88.0855835073	56.3309570452	185.2412650011	4.1994170284	64.0038071622	13.2999618213	3.8077808715	91.2372262994	4.9266347712	32	1	2226.0240158598	20.575
19940705	0	26.3	57.6	2.1	0.1	0.33	0	1.3	9	0.1	17.2593663289	1.5121161034	1.83	23.593190816	89.9857570105	60.5150106276	194.4532650011	6.0392114927	68.0703098103	18.1420213409	7.645902646	96.5718567094	8.5000742916	40.5	1	2646.0088436576	17.825
19940706	1	23.5	64.1	1.9	11.9	0.79	0	13.2	0	12	16.3144198207	1.1054797799	2.925	23.5233702385	61.3563210276	32.1231160611	176.1231473232	0.5615898596	44.1259105332	0.8648946883	6.3015624332	93.6207898884	1.0559813129	0	1	0	20.15
19940707	0	23.7	51.7	1.9	0	0.17	0	13.2	1	12	13.1692060116	1.472203513	2.035	11.4085259371	84.978001654	36.0391754619	184.8671473232	3.0750418568	48.4604038787	8.7307581199	7.2300592769	97.6915912224	2.7273715573	0.5	1	388.0563688143	17
19940708	0	23.1	46.4	1.8	0	0.46	0	13.2	2	12	10.9793415335	1.5843615169	1.765	13.8018138318	90.3467957489	40.3069786939	193.4131473232	6.5945055394	53.0007741213	16.9267824002	7.4554590388	100.8840014912	7.2703923818	2	1	837.5895926238	15.825
19940709	0	22.2	61.2	2	0	0.17	0	12	3	12	14.3676437914	1.1217408657	3.115	14.3915347582	88.6952009841	42.8678250323	201.5811473232	6.2388286175	55.9761974698	16.7228197944	6.8934082814	104.2127178858	4.1506325646	4.5	1	1057.2757301656	19.75
19940710	0	23.5	49.2	1.7	0	0.13	0	12	4	12	12.2298319178	1.598424619	2.095	14.951401167	90.0191635931	46.6866540491	209.8931473232	5.9590943746	60.0056047493	16.7773811428	6.8271473151	107.8163170121	7.9574602043	8	1	1439.8388635921	16.425
19940711	0	23.3	58	1.8	0	0.5	0	12	5	12	14.5680159638	1.2767856449	2.595	14.782701873	89.9001176153	49.8693286187	218.3671473232	7.5521185392	63.4900195027	20.5767337468	6.5182244575	111.1503342242	6.4093397775	12.5	1	1731.2618448543	18.675
19940712	0	24.4	57.5	1.7	0	0.46	0	11.9	6	12	15.4602058448	1.3739836831	2.365	26.9270148496	89.9494421157	53.3443519371	226.9851473232	5.8998698058	67.2041575068	17.7084268951	6.2314415344	114.5699235957	6.654428928	18	1	2059.1823452844	18.275
19940713	0	23.6	62.8	1.2	0	0.5	0	0	7	12	16.0876103412	1.1867197904	2.38	26.2894088354	89.9987829007	56.8061293771	235.4411473232	5.8349090399	70.8664511613	18.0765369112	4.2245521724	117.7639001273	6.8506169652	24.5	1	2387.1482677378	19.8
19940714	0	22.7	67	1.6	3	0.58	0	3	0	3	16.2500651082	1.0025544269	2.42	25.5218904214	79.4142734519	48.1971145274	239.8100209229	1.5973613329	64.1579849556	5.7717587268	5.0682503657	120.6600474076	6.3673936959	0	1	2704.3607941854	21.075
19940715	0	24.4	55.3	1.4	0	0.17	0	3	1	3	14.8535877599	1.5068755728	2.125	21.9646159795	87.9096177373	51.9887002482	248.5900209229	4.3238771412	68.2788017911	14.1169063739	5.3203303162	124.5162840853	7.5666723619	0.5	1	3073.8122951625	17.725
19940716	1	25.2	58.8	1.6	0	0.21	0	3	2	3	16.5573100515	1.3819656672	2.35	22.0252572269	88.6960495593	55.4687025138	257.3880209229	5.2997023325	72.0950744549	16.9886668182	5.8184453727	127.7806136377	7.0038967122	2	1	3400.756652131	18.4
19940717	0	25.1	68.4	1.6	1.2	0.54	0	4.2	3	1.2	18.8622370767	1.0987452817	2.47	21.992702579	85.2385747369	58.7691338818	266.2760209229	2.9643949882	75.744697305	11.1107206279	4.9660213779	130.940845876	6.0735705878	4.5	1	3704.406279133	20.825
19940718	0	22.2	78.1	1.4	5.3	0.79	0	9.5	0	6.5	18.1928874404	0.6113704849	4.4	20.2712690619	58.2745002799	38.9355950928	262.2208367141	0.6875869154	56.7901285352	1.8675789435	3.3271660973	131.323912489	1.5016741351	0	1	0	23.975
19940719	0	22.4	66.9	1.6	30.6	0.67	0	40.1	0	37.1	15.9414284699	0.9787663833	2.19	13.7221715165	63.3655819979	17.3130394928	188.3964575363	0.681292565	28.1571874658	0.7710421218	5.07298411	6.7482867905	0.20514182	0	1	0	21.125
19940720	0	19.2	80.8	1.3	3.6	0.92	0	43.7	0	40.7	15.8148731895	0.4503124199	4.085	-13.8998446424	56.8333198155	13.6472492605	190.464442108	0.4059230176	23.1479742313	0.4039663898	2.7804321692	3.8083157759	0.0543523158	0	1	0	25.4
19940721	0	22.2	72.1	1.5	0	0.5	0	40.7	1	40.7	16.926156509	0.7908370076	2.93	-19.9477277977	78.9676886651	16.4285079549	198.686442108	1.3724389043	27.2285030378	2.4632863252	4.2389591544	6.3430719484	0.1667538484	0.5	1	244.430203441	22.475
19940722	0	24.2	68.2	1.8	2.1	0.5	0	42.8	0	2.1	17.9580225166	0.9951028677	2.86	-20.8893965299	78.0802059817	16.8711929134	207.196442108	1.3632840723	28.035362121	2.5071006024	5.5495243723	7.0304931269	3.108069776	0	1	493.9435797267	21
19940723	0	24	68.4	1.6	0	0.79	0	42.8	1	2.1	17.8139705489	1.0058419443	2.56	-21.9536480026	86.0784888843	20.0899413646	215.778442108	3.0996040355	32.5934025834	6.8746411066	4.9459386058	7.3227515709	3.5610760976	0.5	1	789.1449125471	21.1
19940724	0	24	61.9	1.4	0	0.13	0	41.6	2	2.1	16.2382465617	1.2085462825	2.66	-15.6158606557	87.6756988541	23.1865646958	224.270442108	4.2580329661	36.8489163934	9.7839183023	4.9217028472	7.4727617318	3.5318748818	2	1	1069.8088574355	19.475
19940725	0	24.1	63.3	1.9	1.7	0.17	0	38	0	1.7	16.683878443	1.2204218928	2.33	15.0874478032	83.2294063964	25.2457333136	233.050442108	2.1438954994	39.7314589643	5.5100940792	6.3986133527	8.5145109475	4.0800669917	0	1	1400.7538180884	19.8
19940726	0	23.7	63.5	1.5	4.9	0.5	0	12.3	0	6.6	16.3558044727	1.2036303879	2.225	18.8493199142	74.5928155527	19.8199411378	232.0003985353	1.0202078274	32.6636841585	1.888404456	5.1075223971	15.3810987267	3.5933354197	0	1	0	19.95
19940727	0	23.8	62.6	1.9	0	0.5	0	8.7	1	6.6	16.2261944357	1.2357092252	2.4	14.6283076404	85.9619364101	23.2407596914	240.7083985353	3.219820211	37.4434622094	7.7561587094	6.4635682089	23.5701041946	3.8801484585	0.5	1	319.9841176812	19.7
19940728	0	22.2	70	1.7	6.4	0.42	0	15.1	0	6.4	16.460919076	0.9071972267	2.44	17.4621686799	72.5796696177	16.7552491106	235.1321481799	1.0201496287	28.4433893813	1.5925732678	5.0141878676	28.1979994605	2.7818342672	0	1	0	21.95
19940729	0	23.6	63.7	1.3	0	0.33	0	13	1	6.4	16.3107029128	1.1486749905	2.51	10.8632900134	85.2615967699	20.0402269538	243.7141481799	3.0282880416	33.2460328408	6.8128204698	4.46966866	35.1737556444	3.35092497	0.5	1	303.5393098927	20.025
19940730	0	23.9	58.7	1.1	0	0.71	0	13	2	6.4	15.3149899899	1.3493418719	2.33	10.8905252162	88.4578686743	23.5636306082	252.2961481799	4.8503173447	38.2063845188	11.12631293	4.147236273	41.6727625968	5.425886437	2	1	638.3479363868	18.7
19940731	1	22.6	65.4	1.2	0.6	0.46	0	13.6	3	0.6	15.7767287543	1.0999030822	2.205	12.1472976323	88.8941567723	27.2520910594	260.9141481799	4.8023618476	43.2188278981	11.833766781	4.027666203	47.6129917224	5.8963434333	4.5	1	995.5252644999	20.7
19940801	0	21.6	65.8	1.9	0	0.79	0	11.9	4	0.6	14.9232000785	0.9098986705	3.025	15.8313289054	88.7848108472	29.6039238914	268.3281481799	4.642576632	46.4077435361	11.990314371	6.0722559975	51.2985512077	3.7423043488	8	1	1228.2148979197	21.05
19940802	1	24.2	52.4	1.3	0	0.17	0	7	5	0.6	13.8363355576	1.5634885454	1.84	14.6155973873	90.385381048	33.2823787194	276.4441481799	5.9471540692	51.1648347266	15.3617602243	5.0789260622	57.7914115259	7.7051379982	12.5	1	1655.9314323453	17.05
19940803	1	25.3	51	1.2	0	0.04	0	7	6	0.6	14.4311711535	1.7068735031	1.815	21.9646417222	90.5235146787	36.9906030606	284.7581481799	6.176796955	55.845217107	16.5769735517	4.7795356315	64.5183430216	7.8400787657	18	1	2084.597307773	16.425
19940804	0	26.5	48	1.3	0	0.08	0	0.6	7	0.6	14.591536416	1.9908465984	1.49	22.4270698332	91.3544610541	41.1125451858	293.3421481799	7.3423782279	60.8903131607	19.7231168979	5.45481734	72.3143510834	9.8434861008	24.5	1	2582.8479322522	15.375
19940805	0	27.2	45.1	1.4	0	0.08	0	0.6	8	0.6	14.2637115379	2.147024524	1.305	23.4239286584	91.992408726	45.4804057862	302.0161481799	7.75107247	66.0825109351	21.4087874517	6.055524433	79.7434167856	11.0868104855	32	1	3127.1636246673	14.475
19940806	0	25.6	55.7	1.8	13.4	0.38	0	14	0	13.4	16.0801172537	1.5732725223	1.38	25.4204786887	78.7348973596	25.2757530738	271.4007736138	1.5529254596	41.0045472574	4.0333056372	6.7136604167	78.4134210277	2.2375545948	0	1	0	17.525
19940807	0	23	65.3	1.7	1	0.63	0	14.4	1	14.4	16.1319470491	1.1310250632	2.24	13.6191946901	85.1826288043	28.4769873282	279.3187736138	2.8367574179	45.3860317452	7.809911158	5.5464975777	82.8436711538	1.9210743651	0.5	1	350.6239531205	20.575
19940808	0	22	72.1	1.4	16.7	0.67	0	31.1	0	31.1	16.7342297577	0.7954011795	4.25	12.180893737	45.9099859793	12.7952367208	239.431631094	0.1332812018	22.5745157028	0.1305096006	3.9769741122	6.1483039517	0.1838867747	0	1	0	22.525
19940809	0	24.5	68	1.5	0.2	0.25	0	31.3	1	31.3	18.1970376508	0.9961808887	2.465	-5.9151559	78.1788675923	15.7228474468	247.457631094	1.2785728053	27.1354034075	2.2167931274	4.7083887043	7.3974285062	0.7673402869	0.5	1	308.2973612118	20.875
19940810	0	20	89	2	145.8	1	0	177.1	0	177.1	18.1230664828	0.2709973114	4.885	-7.5658728715	32.5393820403	6.3237189559	6.55	0.010576077	5.9151578711	0.0049040304	2.821787473	4.2639531102	0.006849953	0	0	0	27.25
19940811	0	20.5	71.6	1.5	0.2	0.17	0	177.3	1	177.3	15.1863056628	0.7465324309	2.98	-156.3913874818	68.7062034706	8.7272458663	13.892	0.78814732	8.4978843283	0.436237851	4.2648277689	5.4184028316	0.0287398752	0.5	0	239.7904181847	22.775
19940812	0	23.1	48.7	2.1	0	0.17	0	177.3	2	177.3	11.7090688595	1.5605210916	1.785	-145.0624691568	87.9933230181	12.4690796163	21.918	5.7445432057	12.27594591	6.8952194125	8.3847909468	7.5487570154	0.2127788356	2	0	681.5795318702	16.4
19940813	0	21.2	59.6	1.7	0.4	0.54	0	164.3	3	0.4	13.0214837909	1.1023947494	3.085	-143.4067430168	88.0420179896	14.7668855301	29.206	4.9133943204	14.632215707	6.5571792699	6.0227631394	5.4763436015	0.1842490819	4.5	0	907.7603863501	19.6
19940814	0	22.4	53	1.9	0	0.17	0	163.3	4	0.4	12.3489841326	1.3612550874	1.765	-126.7029459243	90.8528916904	18.5145823465	37.016	7.2186387971	18.3773763942	10.3773866691	7.1501093335	6.6792650676	0.7052345203	8	0	1357.8600801826	17.65
19940815	0	22.4	61.9	1.2	0	0.13	0	146.6	5	0.4	14.7318460632	1.0755910164	2.675	-125.8143090133	89.9561241914	21.2301936751	44.664	5.6951040477	21.1191053577	9.1494739664	4.2664799631	6.0212701722	0.5443007926	12.5	0	1638.5400873095	19.875
19940816	0	22.8	64.1	1.2	0	0.54	0	146.4	6	0.4	15.6525143531	1.0538454623	2.81	21.2343754088	89.4218593817	23.7973909743	52.294	4.9956845274	23.7106672896	8.7146597782	4.1245070273	6.1483039517	0.6648179414	18	0	1898.8293403722	20.325
19940817	0	20.5	79.3	1	1.1	0.92	0	1.7	7	1.1	16.7850115156	0.5179113136	4.075	21.5007009089	80.5042330059	25.1372255143	59.348	1.5751206842	25.0978658392	2.7592368195	2.3585818092	9.8413899887	0.4296180291	24.5	0	2015.7955657554	24.7
19940818	0	22.4	39.1	2.3	0	0.17	0	1.5	8	1.1	7.8080437188	1.7756276144	1.155	17.5744262895	92.512598457	29.5758970927	67.122	12.8917696946	29.5045792207	20.5358540158	10.2936244073	16.1320579639	4.6160050877	32	0	2635.069290322	14.175
19940819	0	20.8	46.1	1.3	0	0.33	0	1.5	9	1.1	8.7920539799	1.437733226	2.03	19.3639712122	92.3876084574	32.9738330959	74.5	7.6221328353	32.8952773538	14.6698237285	5.5204078358	21.5036693298	2.680055394	40.5	0	3032.4251692117	16.325
19940820	0	23.1	52.6	1.3	0	0.13	0	1.1	10	1.1	12.8799434204	1.4736522343	1.99	19.0508461723	92.0971662657	36.4621511579	82.292	8.4587350667	36.3785678985	16.7288778969	5.0580550824	28.4610414894	3.2916064327	50	0	3433.9079792788	17.375
19940821	0	22.9	65	1.4	1.6	0.42	0	2.7	0	1.6	15.9650864888	1.0667589452	2.515	19.6688529907	84.0366354941	37.9394364331	90.12	2.6102489968	37.8967222247	6.4507908077	4.6609699852	34.5068143576	2.6009200787	0	0	3737.5872038895	20.525
19940822	0	23.8	66.6	1.2	0	0.33	0	2.7	1	1.6	17.2012331641	1.0584101827	2.895	18.1849192921	86.5203465638	40.3900743207	97.93	3.4834614297	40.3635892485	8.7005605971	3.9533945234	40.8373085567	2.2214910857	0.5	0	3981.9042127836	20.7
19940823	0	23.5	71.7	1.1	28.8	0.5	0	31.5	0	28.8	18.0849771034	0.8463516127	3.455	20.5084546025	51.3126528115	16.3889979017	52.3473108421	0.242402202	18.3866642685	0.2084707863	3.2657807572	6.1483039517	0.1177036714	0	0	0	22.05
19940824	0	22.1	71.3	1.9	1.9	0.67	0	32.3	0	30.7	16.6545106294	0.8291993357	3.105	-10.649158614	69.0357514217	16.7976682258	59.9413108421	0.7680540492	19.7551282174	0.6908542448	5.3929650061	6.1483039517	0.2261499517	0	0	218.8399328135	22.3
19940825	0	20.4	60.5	1.7	0	0.54	0	32.3	1	30.7	12.4993105238	1.0707763697	3.225	-13.5297169308	82.0568196104	18.9498677758	67.2473108421	2.1784993312	22.2353102887	3.7187938688	5.9368813041	5.6532390886	0.7825952689	0.5	0	426.5648797175	20.025
19940826	0	21.8	44.9	1.4	0	0.29	0	32.3	2	30.7	9.3089019523	1.5492035081	2.1	-14.1484341128	88.8103752521	22.3012295614	74.8593108421	5.1020455146	25.5634973536	9.255909432	6.0031871995	6.2775803884	2.6801220013	2	0	808.1470152235	15.775
19940827	0	22.2	51.2	1.3	0	0.04	0	32.3	3	30.7	11.6406786166	1.3738447602	2.2	-11.9607541359	89.7746020371	25.5372293222	82.3993108421	5.7538649073	28.7775682711	10.9269628929	5.0853370728	6.0845091773	3.2839133386	4.5	0	1171.2662652932	17.25
19940828	0	21.9	64.3	1.1	0	0.38	0	30.7	4	30.7	14.8496622387	0.9844959438	2.9	-11.6543640699	89.2267083912	28.0144987438	89.9213108421	4.8577088258	31.4971106814	9.9873788516	3.7996283421	5.7132436919	2.2452804299	8	0	1419.9973757745	20.6
19940829	0	22.5	71.9	1.2	0	0.58	0	30.7	5	30.7	17.1701428924	0.7905885372	3.045	17.3450373346	88.5854688339	30.3191586648	97.5693108421	5.030387803	34.1266316603	10.7565496626	3.4902506362	5.5937572353	2.2901799927	12.5	0	1646.0680836185	22.35
19940830	0	19.8	83.6	1.5	21.3	0.88	0	23.2	0	21.3	16.9351071692	0.4047258825	3.815	18.743440885	54.0056453994	12.9218829027	65.3518897195	0.4301486695	17.2946732238	0.3562164649	2.8281685888	4.0311517044	0.1803403362	0	0	0	25.95
19940831	0	17.1	92.9	1.5	40.8	1	0	62.1	0	62.1	15.9346421443	0.1366519282	5.65	-4.1304563679	12.5240622152	5.2661701854	6.19	5.98247220173065e-06	4.9179305663	2.55514251702142e-06	1.6284377619	1.9868478317	0.010595115	0	0	0	28.95
19940901	0	17.9	85.8	1.2	29.6	0.92	0	91.7	0	91.7	15.4816456913	0.315408494	4.875	-47.8133643281	23.8947922183	2.5657679263	5.088	0.0007004402	2.4602226927	0.0002309211	2.0654340849	3.5534677474	0.0112662937	0	0	0	26.975
19940902	0	16.2	84.9	1.4	3.6	0.92	0	95.3	0	95.3	13.6517392993	0.2787086599	4.875	-79.3123975664	31.7422177828	1.7121920813	6.4774062935	0.0061146369	2.0618480714	0.0019102785	2.4516942275	2.0426578298	0.0102301454	0	0	0	27.175
19940903	0	19.3	62.4	1.3	0	0.08	0	95.3	1	95.3	11.9334907042	0.9172769503	2.31	-84.3909049482	74.9558546693	4.3958711381	12.6454062935	1.1809758554	4.7038187999	0.494913903	4.4999258679	5.1916436699	0.081062518	0.5	0	343.6195126533	20.775
19940904	0	19.8	68.6	1.2	0	0.33	0	95.3	2	95.3	13.854488306	0.7685474331	3.495	-83.9972673752	82.6918278501	6.0439147829	18.3274062935	2.152353732	6.6255131523	1.2608417901	3.7372925443	4.6074694056	0.1220869533	2	0	522.7652769898	22.2
19940905	0	20.5	69.1	1.2	0	0.46	0	95.3	3	95.3	14.6347487063	0.7816363408	3.24	-62.0941566449	85.6265625604	7.8955603973	24.2074062935	3.1284947541	8.698389023	2.9761395586	3.7054486087	4.709543915	0.2898968723	4.5	0	730.1733228369	22.15
19940906	0	20.6	75.2	1.1	0	0.58	0	74	4	95.3	16.0480832129	0.6170047006	3.58	-19.9873044125	85.6744761452	9.4530193253	30.0874062935	3.2071302274	10.5888709409	3.4834308003	2.9287935039	4.3599631754	0.3815950767	8	0	897.066816694	23.65
19940907	0	19.3	87	1.3	3.5	0.96	0	36.7	0	3.5	17.0740259766	0.2937055219	4.855	9.9614814334	57.225987434	6.7336711635	31.8644446999	0.4668880956	8.8119409101	0.2633389171	2.1038498729	2.7944303257	0.8188552845	0	0	0	26.925
19940908	0	17.2	89.8	1.4	61.8	0.96	0	68.9	0	65.3	15.5034223822	0.2020251851	4.83	9.8861073061	25.5398044482	3.1741380507	5.142	0.001060072	2.9762013071	0.0003723768	1.8919296111	2.3988281604	0.0163426062	0	0	0	28.15
19940909	0	17.5	64.3	1.7	0	0.38	0	65.3	1	65.3	10.6844793912	0.7707842834	2.615	-53.6572708313	68.9962698567	5.5529482611	10.86	0.9031357667	5.4342415173	0.4029861852	5.5416252795	3.8521064678	0.1133485816	0.5	0	294.6938042996	21.7
19940910	0	17	69.5	1.3	0	0.46	0	65.3	2	65.3	11.3787274451	0.6232502741	3.34	-53.5262351209	81.575975459	7.3315279011	16.362	1.9833013812	7.2744867913	1.1093551398	3.8896397056	3.2338298481	0.2415942644	2	0	492.8925215273	23.125
19940911	0	18.2	73.7	1.1	1.2	0.71	0	66.5	3	1.2	13.4226388583	0.5602441678	3.84	-53.8178387404	78.0374815022	8.7248376371	21.738	1.1537557848	8.7230796079	0.6473232017	3.0289297311	3.3908522516	0.3319223776	4.5	0	638.5001085666	23.875
19940912	0	17.5	92.8	1.2	84.7	1	0	151.2	0	85.9	16.3140197955	0.1454786236	5.705	-55.1740972648	12.7354590854	3.4412175488	4.872	5.95826033879557e-06	3.183247815	2.14338698331089e-06	1.3469323927	2.2759260126	0.0065635696	0	0	0	28.825
19940913	0	16.6	90	1.7	15.9	0.92	0	167.1	0	101.8	14.9460076802	0.1995697449	5.78	-136.6865761321	7.8911387728	1.2242522266	4.728	5.08465432264118e-07	1.4863369056	1.45554096716503e-07	2.2253318324	2.3676981823	0.0055508186	0	0	0	28.35
19940914	0	14.3	91	2	48.3	1	0	211.9	0	150.1	12.8446626964	0.1424663779	5.9	-90.8845866312	8.7144429022	0.0431167627	4.422	9.28145182956323e-07	0.0841814938	1.93475798955657e-07	2.3895698134	1.7474441785	0.0035637001	0	0	0	29.175
19940915	0	12.4	81.8	1.2	0.6	0.71	0	150.7	1	150.7	9.3743187717	0.2942584891	4.83	-140.6911141638	32.844029305	0.8293237387	8.808	0.0088534018	1.3426111248	0.0024740705	2.4021751813	1.9049429094	0.0097853978	0.5	0	73.3253995884	27.35
19940916	0	10.9	83.7	1.2	2.4	0.67	0	153.1	0	153.1	8.2478735963	0.2176127002	4.94	-142.0864840067	42.6962553866	0.7193544723	12.888	0.0690046688	1.2625352929	0.0190171889	2.192332173	0.9766503115	1.0054852066	0	0	140.6617597969	28.2
19940917	0	14	51.9	1.8	0	0.63	0	153.1	1	153.1	4.2790425888	0.8505054513	2.38	-144.1244647972	76.559051279	3.1912775107	18.102	1.2575293001	4.4300671992	0.5139509125	6.6899627167	2.7598539287	5.4073670148	0.5	0	469.3859536109	19.475
19940918	0	12.2	49.9	1.6	0	0.63	0	151.9	2	153.1	2.0648096355	0.7561590289	4.015	-57.6934321596	81.9037521717	4.3954952111	22.182	1.6892542561	5.8787280941	0.7810711112	6.2444898452	1.6223664022	1.9548401579	2	0	594.0411507173	19.425
19940919	0	12.5	64.2	1.5	0	0.17	0	67.2	3	153.1	5.9241517922	0.5825660282	3.83	-40.6093914586	84.5650347952	5.7735294583	26.73	2.702931208	7.4981587595	2.1983592731	4.8597073544	2.3368394033	2.1711124795	4.5	0	739.8860617204	22.925
19940920	0	12.9	66.9	1.3	0	0.83	0	51.3	4	153.1	6.9011916357	0.5148614242	3.73	8.5937582119	85.7589258944	7.2066124367	31.242	3.1295588819	9.1415225244	3.0756645041	4.0569418018	1.9049429094	2.309426418	8	0	893.8695469107	23.5
19940921	0	12.5	87	0.7	5.4	1	0	8.4	0	5.4	10.3909611617	0.197300541	5.085	9.591566252	46.9833528254	4.3926784628	28.723300383	0.1275598572	6.3554833884	0.0611600039	1.2179694212	2.7087327636	0.5618138934	0	0	0	28.625
19940922	0	14.1	88.5	0.7	17.2	0.92	0	25	0	22.6	12.22312686	0.1885598386	5.295	6.3372835889	24.251482913	2.0562929807	6.5955582221	0.000721232	2.3111902138	0.000233165	1.1314821701	1.6469461116	0.061509615	0	0	0	28.6
19940923	0	16.4	92.4	0.9	5.6	0.96	0	28.2	0	28.2	15.1571949198	0.1481144466	5.28	-12.7024292643	22.7698656488	0.9142560369	4.944	0.0004262235	1.2504306684	0.000117214	1.0790994043	2.4938692281	0.040904049	0	0	0	29
19940924	0	17.7	94.5	1.2	10.5	0.88	0	38.7	0	38.7	16.7977644543	0.1173754297	5.405	-19.8112803689	17.8903543423	0.0727244864	5.016	7.78312700382512e-05	0.1403613977	1.6561319869485e-05	1.1770084105	2.7598539287	0.0252532351	0	0	0	29.2
19940925	0	18	83.3	1.2	0	0.46	0	38.7	1	38.7	15.1192356739	0.3591055922	4.105	-31.5940300143	49.5035694639	1.2541179716	10.464	0.2025885488	1.9299662994	0.0621050409	2.3216022738	3.3116540944	0.0834834756	0.5	0	119.4864992637	26.325
19940926	0	15.7	92.8	0.9	30.1	0.96	0	68.8	0	30.1	14.5309520266	0.1321527138	5.98	-32.13815725	9.0555003997	0	4.548	1.06575282074699e-06	0	2.13150564149397e-07	1.0411503519	1.7990277392	0.0261035784	0	0	0	29.275
19940927	0	17.4	86.1	1.4	0	0.63	0	68.8	1	30.1	15.0453581747	0.2933912619	4.715	-56.9613980662	37.0674194274	0.762795242	9.744	0.0286352702	1.2758878082	0.0079101756	2.3281891028	3.0451246961	0.0881390147	0.5	0	72.223293367	27.175
19940928	0	17.8	80.7	1.2	0	0.58	0	63.4	2	30.1	14.4325457123	0.4244080408	4.01	-39.5848832973	63.2280759549	2.0277054148	15.102	0.6528079722	3.0362408501	0.2309237046	2.5818290175	3.3908522516	0.4421995795	2	0	201.7078591292	25.725
19940929	0	17.2	80.2	1.1	0	0.67	0	46.2	3	30.1	13.7527480343	0.414205218	4.18	-33.5675703581	75.5413122699	3.1717647508	20.388	1.0755818028	4.5672210455	0.4451949851	2.4331261285	3.0822081648	0.6950676103	4.5	0	316.5588226363	25.75
19940930	0	16.1	83.6	0.7	0	0.92	0	40.6	4	30.1	13.3170773318	0.2937155563	4.965	-22.6354302045	78.1598708928	3.8415361828	25.134	1.104059934	5.5589621662	0.4976762494	1.4704856145	1.7474441785	0.5378220909	8	0	378.2579158787	26.875
19941001	0	18	76.6	0.9	0	0.83	0	30.1	5	30.1	13.822469829	0.5203606334	3.99	-22.9674687783	82.204151846	4.9323892708	29.474	1.8500713372	6.9550213919	0.9261518827	2.3457142622	3.5122787453	1.1839800399	12.5	0	509.8082167558	24.65
19941002	0	17.1	85.2	0.8	22.9	0.79	0	53	0	22.9	14.5881577359	0.3139135579	4.975	7.6766316395	30.1679360274	2.3093293168	3.926	0.0040238819	2.1359205459	0.0012702059	1.5148980333	3.1196175375	0.0685284776	0	0	0	27.025
19941003	0	15.3	92.6	1.1	3.4	0.92	0	26.3	0	26.3	14.1014257332	0.1306146348	5.5	-15.3918982953	29.2796998187	1.1385574321	4.5445920316	0.0037707165	1.4001594118	0.0010640677	1.2447946985	1.8515219573	0.042931723	0	0	0	29.325
19941004	0	15.7	57.7	2.1	0	0.08	0	26.3	1	26.3	7.387141805	0.8160449658	2.87	-19.4266492974	70.2455686276	2.9543731121	8.9025920316	1.1267216832	3.2294610875	0.4074306071	7.4021281637	4.9427140993	0.4208448883	0.5	0	256.731995296	20.5
19941005	0	12.9	52.2	2.2	0	0.17	0	26.3	2	26.3	3.3438869938	0.7306312847	3.505	-18.412255143	81.3496280097	4.2878854801	12.4145920316	1.862644293	4.6020269232	0.7734233842	8.0592559226	6.5256174439	0.9487082968	2	0	431.0352271725	19.825
19941006	0	11	58.4	1.7	0	0.21	0	26.3	3	26.3	3.158895085	0.5583413752	3.79	-17.1847433494	84.5788754734	5.4171640401	15.5305920316	2.5184797843	5.7875218674	1.5755996868	5.9263685499	7.7422329677	1.352895697	4.5	0	573.1144314343	21.85
19941007	0	8.2	61	2.3	0	0.71	0	26.3	4	26.3	1.1350431353	0.4090537183	4.34	-16.8536102533	85.0964520582	6.1913100241	17.9445920316	3.6137274046	6.6481748689	3.0132844522	7.5591385532	8.1627248541	1.5631409299	8	0	662.4934511617	23.2
19941008	0	7.2	71.9	1.5	0	0.96	0	26.3	5	26.3	2.4758523646	0.2819025035	4.985	6.5734567489	84.9507849531	6.7443580241	20.2505920316	3.2941303722	7.3603756445	2.8532636123	4.0106635546	8.4651684701	1.1335957284	12.5	0	720.7288778224	26.175
19941009	0	9.3	72.2	1.3	0	0.38	0	3.4	6	26.3	4.5542419227	0.3476352331	4.495	10.2692833846	84.9984754296	7.5290194961	23.0245920316	3.083705884	8.285039269	2.8298720836	3.524040791	9.245016249	1.5329566447	18	0	809.8710782073	25.725
19941010	0	9.7	78.5	1.2	0	0.21	0	0	7	26.3	6.1425548183	0.2721173631	4.625	9.0358371163	85.0461816512	8.2851194481	26.0325920316	2.6364415785	9.2279958095	2.4735111654	2.694709036	10.3069247517	1.3231405605	24.5	0	894.530755875	27.2
19941011	0	11.2	74.5	1.2	0	0.33	0	0	8	26.3	6.8364168465	0.3701393512	4.3	7.7032453118	85.093903623	9.2044822001	29.3105920316	2.8535487737	10.3126740806	2.9713269128	3.0975520846	11.8469997738	1.7142225165	32	0	1001.9478230652	25.825
19941012	0	13.2	73.9	0.8	0	0.75	0	0	9	26.3	8.6468266612	0.4229070673	4.585	7.0486758702	85.0393479655	9.9920074001	32.7865920316	2.7312804044	11.342326205	3.0041037183	2.2759121793	13.7180100769	1.3744107718	40.5	0	1090.7610141504	25.175
19941013	0	14.4	71.4	1.2	0	0	0	0	10	26.3	9.2917001593	0.5079085988	3.855	6.5211817163	85.3873868442	11.1752270801	36.7125920316	3.1953782997	12.6919525448	3.8958819625	3.4230481004	16.0735808422	2.1916471542	50	0	1236.6430597623	24.25
19941014	1	14.2	68.8	1.1	0	0.08	0	0	11	26.3	8.5515344254	0.5528022186	3.89	6.7084292115	85.435221465	12.3382946001	40.6385920316	3.1020545024	14.028555095	4.0209306635	3.3782402534	18.3998680136	2.0963197791	60.5	0	1379.3738014825	23.65
19941015	0	13.6	67.3	1	0	0.25	0	0	12	26.3	7.6551164159	0.5624811266	3.75	6.8586956394	85.8781518595	13.5696370321	44.3665920316	3.1250106593	15.3795704612	4.3008568633	3.2137403451	20.5531698669	2.3453996516	72	0	1533.850292108	23.425
19941016	0	13.1	72.1	1.2	0	0	0	0	13	26.3	8.1873527982	0.4586775548	3.915	7.1805243649	85.9261485065	14.7071734321	48.0225920316	3.0340075801	16.6593280221	4.3878762221	3.3430034626	22.414631598	2.1318255803	84.5	0	1673.4417570995	24.75
19941017	0	13.7	65.4	1.1	0	0.17	0	0	14	26.3	7.3315732548	0.602494801	3.755	7.2051138616	85.9779469025	15.9422432561	51.8405920316	3.1120806244	18.0259449608	4.7414711965	3.62064374	24.6049738009	2.3811809828	98	0	1828.0575845645	22.925
19941018	1	12.3	73.6	2	0.1	0.5	0	0.1	15	0.1	7.719728514	0.3844621295	4.695	7.4580136364	85.1214646718	16.6772667761	55.1185920316	4.1171876071	18.9899961202	6.4474026774	5.1144061498	25.8447366823	1.6863852578	112.5	0	1909.8163748668	25.325
19941019	0	11.8	73.8	2.7	0	0.96	0	0.1	16	0.1	7.2775647154	0.3848759097	4.725	7.259224853	84.9526271516	17.3962291761	58.2525920316	4.022644537	19.9202657272	6.4884832106	6.7760965272	26.833303947	1.7157328805	128	0	1989.4228173268	25.5
19941020	0	10.1	89.7	0.9	27.3	1	0	27.4	0	27.3	8.4810952501	0.1293521655	6.325	7.3208455493	17.5159897021	7.0275852028	14.9042183567	5.55385232813684e-05	6.9455093753	2.77842957352051e-05	1.2372048049	5.1845514823	0.0282414357	0	0	0	29.9
19941021	0	11.1	92.2	1	2.9	0.83	0	30.3	0	30.2	9.8769476665	0.1087500709	6.035	-20.6965726687	20.4466953015	4.796348312	15.4157850081	0.0001925243	5.3957312394	8.56338952270723e-05	1.1427341532	1.0532726372	0.0271797299	0	0	18.1929674677	30.275
19941022	0	11.5	87.5	0.9	5.3	0.79	0	35.6	0	35.5	9.4930201581	0.1797994976	5.56	-24.3072477176	24.7299857013	2.5840620704	11.9830167248	0.0008925192	3.3578669845	0.0003273636	1.4245383935	1.1125252034	0.0295305975	0	0	0	29
19941023	0	10.1	94.2	1	9.7	1	0	45.3	0	45.2	9.2046375096	0.0711101527	6.575	-30.3780429364	7.1475066436	0.7274464823	2.504	3.04248730859041e-07	0.8427886747	7.74345190922989e-08	0.9614990831	0.5092213457	0.0107663306	0	0	0	31.025
19941024	0	11	73	1.3	0	0.13	0	45.3	1	45.2	6.3484619471	0.3766753924	4.74	-40.7008190107	34.7876897997	1.4401965623	5.656	0.0154633569	1.7600084955	0.0046219956	3.4709780801	1.4105645765	0.053834243	0.5	0	78.7890391642	25.5
19941025	0	10.8	69.4	1.3	8.4	0.17	0	53.6	0	8.4	5.4267971176	0.4017612637	3.855	-41.1786586692	42.3525505222	1.1608582758	3.08	0.0699351114	1.1953715857	0.0190449134	3.807555455	1.1326242279	0.8276626996	0	0	0	24.65
19941026	0	10.4	87.1	1.2	3.5	0.63	0	57.1	0	11.9	8.3433517724	0.1635833753	5.89	-21.8941909005	31.9740706025	0.3089882327	2.81	0.0068538355	0.4847252275	0.0016095889	1.8427635223	0.9026633788	0.1222881663	0	0	0	29.175
19941027	0	9.3	66.9	1.3	0	0.42	0	29.8	1	11.9	3.4710886241	0.4085735701	4.3	-22.4714266696	56.796961543	1.1768341847	5.638	0.4196921438	1.5466025748	0.1213247355	4.0043636747	1.8937960966	0.5499956936	0.5	0	101.3200518342	24.4
19941028	0	7.7	88.6	0.9	16	1	0	42.9	0	16	5.9343812042	0.1196301161	6.82	-16.7827354138	10.7855333871	0	2.108	2.32312125910119e-06	0	4.64624251820238e-07	1.3025424139	0.276508981	0.0457651175	0	0	0	30.225
19941029	0	9.2	76.1	1	0	0.33	0	37.6	1	16	5.2105706982	0.3067664871	4.945	-23.1164450764	35.4258223552	0.61926224	5.026	0.017261948	0.9468629	0.004486294	2.4977271414	1.1326242279	0.224178976	0.5	0	66.628340911	26.725
19941030	1	9.2	71.3	0.8	0	0.38	0	27.9	2	16	4.2793328153	0.3553235683	4.94	-23.3810628492	54.0527363983	1.225099808	7.674	0.3061339765	1.7512592445	0.0913815898	2.4055078898	2.0667216035	0.602251018	2	0	131.501028456	25.525
19941031	0	10.9	76.3	1.3	0	0.33	0	27.9	3	16	6.8937284628	0.3178858039	4.705	-15.239386225	68.2126351848	1.950956368	10.754	0.7481626947	2.6844168748	0.2537467471	3.1382775761	3.2691683015	0.9340876148	4.5	0	212.0276108314	26.35
19941101	0	13	75	0.9	0	0.63	0	19.5	4	16	8.6719619915	0.4050801955	4.64	-11.5342493068	75.624601386	2.617038288	13.086	0.9181505696	3.489456253	0.341601805	2.4128811222	4.9884988524	1.0474402033	8	0	297.2798514126	25.5
19941102	0	11.1	89	0.5	6.6	0.92	0	22.6	0	6.6	9.3515337526	0.145643006	6.085	-11.7654101651	30.3046273127	0.9416957442	6.373360827	0.0041015095	1.3753532788	0.001152575	0.8688111414	4.1522489665	0.2510003047	0	0	0	29.475
19941103	0	11	97.5	0.4	9.1	1	0	31.7	0	15.7	10.6132173851	0.0325111967	6.48	-2.3286723806	7.8945292145	0	1.72	4.2495239950359e-07	0	8.49904799007181e-08	0.376126419	0.5845180039	0.0510309081	0	0	0	31.625
19941104	0	11.7	98.5	0.6	38.4	1	0	54.1	0	54.1	11.4648949162	0.0210053675	6.46	-11.6814788268	0.9667459849	0	1.846	4.38679475266844e-09	0	8.77358950533688e-10	0.4147635908	0.8312211958	0.0082934779	0	0	0	31.7
19941105	0	11.9	95.6	1.1	84.2	1	0	138.3	0	138.3	11.2133947187	0.0617239396	5.955	-50.5010864108	10.1522461615	0	1.936	1.6865156750334e-06	0	3.3730313500668e-07	0.9300967222	0.9026633788	0.0036829447	0	0	0	30.925
19941106	0	10.2	94.9	0.9	24.8	1	0	163.1	0	163.1	9.4137937028	0.0644053888	6.485	-135.086825226	4.1941028344	0	1.486	4.5086841969248e-08	0	9.01736839384959e-09	0.8278870687	0.5540034718	0.0022493775	0	0	0	31.175
19941107	0	10.4	92.6	1.3	0.5	1	0	163.6	1	163.6	9.2481042982	0.0947063099	6	-160.2524398761	14.0481560855	0.187415088	3.224	1.14364836196937e-05	0.3272688268	2.57731455407114e-06	1.3826226377	0.5845180039	0.0041458698	0.5	0	20.5462365022	30.55
19941108	0	11.1	89	1.2	0	0.83	0	163.6	2	163.6	9.3515337526	0.1513028602	5.565	-154.18868219	32.5307951357	0.501099368	5.25	0.0096381925	0.809126084	0.0024359794	1.6588053073	0.9393331606	0.0183182737	2	0	56.6996265468	29.475
19941109	0	10.9	93.6	0.8	12.6	1	0	169.6	0	12.6	9.9034221532	0.0851119088	6.08	-145.1066579356	13.8344351224	0	1.81	1.09131048961074e-05	0	2.18262097922148e-06	0.8537514517	0.7453639698	0.0979871144	0	0	0	30.675
19941110	0	9.6	87.6	1.2	3	1	0	163.5	0	15.6	7.6404388855	0.1491234526	6.325	-119.2932747893	17.6278907814	0	1.396	6.97792517889251e-05	0	1.3955850357785e-05	1.7827950972	0.4945533012	0.0692069041	0	0	12.6928154544	29.5
19941111	0	12.8	49.3	1.8	0	0.88	0	125.1	1	15.6	2.447155198	0.7706593836	3.09	-37.9301180137	57.403341673	1.327682636	3.8	0.4998266955	1.4173472712	0.141454828	7.033899351	1.6967554772	0.8165035918	0.5	0	226.6179733655	19.125
19941112	0	12.1	51.4	1.6	0	0.21	0	40.9	2	15.6	2.3871862854	0.732333988	3.695	-11.988428096	74.9728888338	2.384557364	6.114	1.0223990815	2.4146929592	0.335075876	5.9799305651	1.4562008573	1.3254188842	2	0	380.4200123344	19.825
19941113	0	9.4	74.5	0.7	0	0.5	0	16.1	3	15.6	5.0991221421	0.313388389	5.62	-10.4826208203	76.9440638635	2.702166012	7.654	0.9668702687	2.8706756815	0.3354274759	1.9934849452	2.1631571174	0.5157780405	4.5	0	416.2877908325	26.275
19941114	0	9.2	72.1	0.6	0	0.75	0	15.6	4	15.6	4.4383058399	0.3326807019	5.42	-10.32539365	78.8558014131	3.0804963	9.248	1.2631271	3.3616172196	0.4634877146	1.922505425	2.7414526593	0.7061995946	8	0	460.0241744444	25.725
19941115	0	9.2	72.4	0.7	0	0.67	0	15.6	5	15.6	4.4975198116	0.3353336217	4.91	2.5467212018	81.0009522876	3.6273888	11.004	1.5762391152	3.9771669733	0.6167230687	2.1166132815	3.5271346594	1.0504651484	12.5	0	527.3554102584	25.8
19941116	0	8.5	83.3	0.9	0	0.17	0	3	6	15.6	5.8299000287	0.1985743818	5.23	5.5730888572	81.4675153864	4.06768698	12.724	1.6632222258	4.5216229869	0.6855493876	1.7287449825	4.2761400408	0.8907487389	18	0	579.5361424917	28.7
19941117	0	7.9	79.3	1	0	0.33	0	0	7	15.6	4.5387098108	0.2393777981	5.58	4.3060394638	81.5140558603	4.396803572	14.156	1.7658537789	4.9499864215	0.7563180176	2.2181129347	4.9096936322	0.7846988823	24.5	0	616.6926657166	27.85
19941118	0	10.2	52.8	1.8	0	0.79	0	0	8	15.6	1.0037861303	0.6187879828	3.355	3.233813783	86.2154023552	5.572125272	16.362	5.0641914349	6.0194223636	4.2185184343	6.5837999213	5.9953381372	3.9627691661	32	0	798.1612443776	20.65
19941119	0	9.4	73	1.3	0	0.33	0	0	9	15.6	4.8078982141	0.3373495103	4.86	3.957841281	85.2838615742	6.137870648	18.154	2.8767386547	6.6526152664	2.2112808434	3.4479032864	6.8538070393	1.2735281135	40.5	0	868.2852898471	25.9
19941120	0	6.8	92.9	0.8	0	0.96	0	0	10	15.6	5.7284103994	0.0706817231	6.525	3.9407677618	80.4951872078	6.238008322	19.154	1.5175050072	6.876902349	0.7555185417	0.8718384383	6.9166798632	0.463818047	50	0	878.2888611047	31.525
19941121	0	6.2	98.5	0.6	0	1	0	0	11	15.6	5.9759907907	0.0142983642	6.875	3.7982510464	76.6994818198	6.2683824	20.082	0.9851213954	7.0417481205	0.4961388697	0.3811826396	6.9587612707	0.3543436205	60.5	0	881.231544399	33.075
19941122	0	7.6	90.3	0.7	0.2	0.75	0	0.2	12	0.2	6.1102500892	0.103713531	6.82	3.6843169598	75.2819817688	6.30179256	21.1	0.9674977508	7.2158292813	0.4931244303	0.964936459	7.4084158667	0.375235725	72	0	884.5135062996	30.675
19941123	0	9.6	81.4	0.5	0	0.42	0	0.2	13	0.2	6.570662933	0.2372883821	5.84	3.1455056009	76.5092864385	6.552686952	22.658	0.9206515689	7.6061401528	0.4816608662	1.2605778504	8.2434493747	0.6293108094	84.5	0	912.2395873146	27.95
19941124	0	9.1	76.7	0.6	0	0.33	0	0.2	14	0.2	5.2264426114	0.2896135814	5.1	2.126232969	79.2993179203	7.035384216	24.378	1.293780702	8.1736031207	0.7019334952	1.6718518562	9.057861186	1.0735130463	98	0	970.2998163795	26.9
19941125	0	10.9	59.9	1.1	0	0	0	0.2	15	0.2	3.4231318037	0.5677930858	5.56	1.8731629681	79.7828274562	7.368584272	26.08	1.2625900647	8.6366907907	0.7047296396	3.9249135218	10.5615527403	0.7634780741	112.5	0	1008.3840990556	22.25
19941126	0	8.1	71.8	1.8	0	0.58	0	0.2	16	0.2	3.3215519734	0.364310877	6.14	2.2383481374	79.8288117298	7.552923504	27.008	2.0330052947	8.8903022668	1.5640144075	4.7827931788	11.7331207856	0.7438759892	128	0	1027.3402373396	25.925
19941127	0	6.2	85.2	1	0	1	0	0.2	17	0.2	3.8993978959	0.1394102635	6.16	2.6694001484	79.8748111851	7.733232304	27.954	1.3955495585	9.1430797737	0.8025216242	1.697279499	11.7944311844	0.6126634069	144.5	0	1045.8788279345	29.75
19941128	1	7.2	73.1	1.1	0	0.46	0	0.2	18	0.2	2.7082478105	0.2859413799	5.275	3.1375599407	81.0612083144	8.145503072	29.332	1.8349173395	9.6154644687	1.3640590729	2.9423208337	12.2602789006	1.1104573935	162	0	1093.9250679993	26.475
19941129	0	9.9	51.5	0.6	0	0.54	0	0	19	0.2	0.381604798	0.6222931198	3.99	3.2962261338	83.8013725068	9.046543268	31.376	1.9983953711	10.5142413185	1.7948360628	2.6763087515	13.1957662771	2.1064372547	180.5	0	1219.6654421478	20.4
19941130	0	8.5	49.2	0.6	0	0.38	0	0	20	0.2	-1.5339702601	0.5617040124	4.24	3.7429884147	84.7915669883	9.784483548	32.952	2.4110994965	11.2315025834	2.5337106044	2.8155317599	13.7279969241	1.9936471422	200	0	1318.771437092	20.175
19950501	0	16.1	53.3	1.9	0	0.25	0	29.2	2	11.5	6.6045004507	0.9426411162	2.35	1.4278725874	82.7720152658	7.6256822866	13.438	2.0590875696	7.4505349304	1.3073772256	7.0152864781	5.3033213241	3.6957946049	2	0	409.9290173726	19.3
19950502	0	17.3	55.5	2.1	0	0.13	0	11.9	3	11.5	8.3097168274	0.9133183802	2.775	3.6323069491	87.4350050712	10.8954460066	19.532	4.6710484496	10.7180970773	5.2578339584	7.605147602	8.8865167121	3.8137956512	4.5	0	679.986650767	19.55
19950503	0	17.3	56.8	2.5	0	0.33	0	11.9	4	11.5	8.6509489345	0.8992133093	3.35	5.6680877457	87.4835157139	13.5062549286	25.536	5.5376881683	13.349579257	6.9689159586	8.8828466937	11.8339311054	3.1679747255	8	0	877.3725135308	19.875
19950504	0	17.4	57.2	1.6	0	0.63	0	11.5	5	11.5	8.8479450061	0.8897820909	3.16	6.8772281778	87.5320423724	16.3344689134	31.594	5.001157239	16.1829801593	7.0479536924	5.7879003153	14.9527215856	3.4814570254	12.5	0	1097.0330138121	19.95
19950505	0	19.3	35.7	1.7	0	0.33	0	11.5	6	11.5	3.7486413415	1.5090289751	1.91	19.4380621726	91.017304162	20.7076330926	37.976	7.126518427	20.5109704831	10.8682753249	7.9982239283	19.315707927	7.192727859	18	0	1520.1990808611	14.1
19950506	0	19.6	39.2	1.7	0	0.08	0	0.1	7	11.5	5.3494112226	1.4983640326	1.855	22.1177621993	91.7711589782	25.181285904	44.448	7.6496168003	24.9440239687	12.7365249529	7.6692736176	24.0138463174	7.5348554508	24.5	0	1955.6749817733	14.9
19950507	0	19.2	49.4	1.6	0	0.75	0	0	8	11.5	8.3509444792	1.2124158728	2.255	22.9743841372	91.7997595391	29.160024962	50.938	8.7206153663	28.9000111078	15.2112893971	6.378002499	27.9883624529	6.2886848426	32	0	2310.5081000818	17.55
19950508	0	18.9	56.8	2.1	0	0.38	0	0	9	11.5	10.1435371211	0.9815718616	3.3	23.1503242294	89.0344654943	31.8373348756	57.176	7.0431748795	31.5869838915	13.5064371601	7.5447131629	31.7062189941	3.6138918375	40.5	0	2513.2446909693	19.475
19950509	0	18.8	56.5	1.6	0	0.46	0	0	10	11.5	9.9712465276	0.9922115288	3.415	23.5836956085	88.3660059497	34.3787732066	63.252	4.7007538776	34.1374469532	10.1715982608	5.8537058672	35.1859323683	3.0727219682	50	0	2703.2903026551	19.425
19950510	0	16.8	58.9	2.3	0.1	0.67	0	0.1	11	0.1	8.7193170526	0.8333479536	4.115	23.9404894292	86.7782934079	36.1758795758	68.806	4.2539638505	35.9545982745	9.6376608622	7.9905426091	37.5253220406	2.2671984378	60.5	0	2826.6734716349	20.525
19950511	0	12.3	89.9	1.5	31.1	1	0	31.2	0	31.2	10.6853437396	0.146435397	5.83	22.5933722454	25.403773065	12.5987590103	19.8211084303	0.0011947856	12.3460867456	0.0008103194	1.9331724382	1.0926012782	0.030640393	0	0	0	29.4
19950512	0	10.3	95.3	0.9	25.6	1	0	56.8	0	56.8	9.575671195	0.0588408822	6.535	-11.7890706816	4.3509403692	5.25851757	4.204	5.09752837958403e-08	4.7605666043	2.14711804178801e-08	0.7972817831	0.5845180039	0.0080639525	0	0	0	31.25
19950513	0	13.4	65.3	1.7	0	0.96	0	56.8	1	56.8	7.0243508108	0.5756817479	5.32	-40.4495196074	25.0917216498	6.0479996508	9.056	0.0010416741	5.8018671441	0.0004787509	5.3646376453	2.0146307472	0.0263044786	0.5	0	47.0933516164	22.975
19950514	0	14.1	29.6	2.3	0	0.83	0	56.8	2	56.8	-3.3737359276	1.0552632266	2.62	-41.6059931858	62.8225513752	9.1333718644	14.25	0.6063275098	8.8923381924	0.3436146794	11.3527700514	1.5499046338	0.53572651	2	0	322.275125671	13.875
19950515	0	11.5	52	2.2	1.8	0.63	0	58.6	0	1.8	1.9950683077	0.6873176602	3.73	-41.2579184367	71.3447198991	10.0178339271	19.318	1.2567321636	9.8811526833	0.7532455362	8.0394915489	1.5980008271	0.6269596239	0	0	474.0938086053	20.125
19950516	0	9.5	94.6	0.8	11.4	1	0	70	0	13.2	8.6715894651	0.0649125494	6.265	-42.8933530197	23.5043772233	4.8689832319	6.8383656331	0.0005499931	4.5999841365	0.0002283304	0.771092568	0.4800130423	0.1082477539	0	0	0	31.275
19950517	0	13.3	77	1.7	2.4	0.79	0	72.3	0	15.6	9.3516264417	0.3813817016	4.26	-23.6677631712	47.4322102678	4.8614414196	11.9423656331	0.1719545381	4.853038047	0.0730252083	3.9639543806	2.216069333	0.303675783	0	0	111.1341705176	25.925
19950518	0	12.3	93.7	1	19.2	1	0	60.4	0	34.8	11.3080554023	0.0912460658	6.175	1.2459705697	13.4112548663	1.9617323659	4.654	1.06829816877737e-05	1.9380566023	3.27880718602242e-06	1.024994125	0.9579101053	0.0223675659	0	0	0	30.35
19950519	0	14.2	63	1.6	0	0.71	0	34.8	1	34.8	7.2596497928	0.6166551636	4.095	-19.6965848186	45.6633311026	3.7752665335	10.064	0.1173184447	3.8964166076	0.0455330077	5.2960428271	2.0994530989	0.1189431392	0.5	0	124.9775171789	22.2
19950520	0	15	27.9	2.5	0	0.25	0	34.8	2	34.8	-3.387054085	1.3099291513	2.17	-20.6954459126	78.9070539579	7.5359686903	15.726	1.6660602135	7.444975248	0.8623908004	12.5785881024	2.5586301932	1.6287372088	2	0	486.8724074013	13.225
19950521	0	15.9	32.6	3.2	0	0.33	0	34.8	3	34.8	-0.5029353957	1.2783203783	1.87	-17.4296945576	90.2706510923	11.8434743291	21.838	10.8403459196	11.6780337464	11.6174233108	15.1581007745	2.864497403	3.9789862696	4.5	0	917.8134199226	14.175
19950522	0	14.8	49.8	1.9	0	0.13	0	33	4	34.8	4.4278787968	0.8727132905	3.04	-1.5979896703	90.0621011519	14.6933814323	27.392	6.4470970367	14.5253785048	8.3476535946	7.3867495862	2.657921606	2.1344683005	8	0	1147.2888772964	18.75
19950523	0	16.7	56.7	1.2	0	0.58	0	21.6	5	34.8	8.065178291	0.8474160487	3.25	2.161825504	89.3890338883	17.3731660463	33.108	4.8828235541	17.2100939604	7.1357301037	4.4757712343	5.5553218214	2.062796324	12.5	0	1354.5408047309	20
19950524	0	16	61.8	1	0	0.92	0	19.2	6	34.8	8.6768625195	0.7080460732	3.72	23.6469112117	88.1188729776	19.5551146543	38.644	4.7908154521	19.4082467112	7.503703202	3.5802720924	7.9499264491	1.9250132632	18	0	1512.48131426	21.45
19950525	0	17.7	64.3	1.4	0.5	0.42	0	0.5	7	0.5	10.8738898274	0.7707842834	3.27	23.5466234222	88.1676093995	22.2579613699	44.684	5.3791510028	22.1145138637	8.9352397981	4.6363434558	11.6513244371	2.8247074169	24.5	0	1719.0563546816	21.65
19950526	0	14.6	90.7	0.9	32	1	0	32.5	0	32.5	13.0906342407	0.1577091126	5.99	21.698880858	17.7512132933	8.4707446033	4.996	6.3538540963827e-05	7.8350020603	3.37401267137759e-05	1.1982859467	1.6469461116	0.0233832591	0	0	0	29.025
19950527	0	16.1	80.1	1.1	0	0.63	0	32.5	1	32.5	12.6634269343	0.3920698484	4.44	-14.078667262	47.0590839592	9.9340823377	10.676	0.1545754366	9.5125589894	0.0907779363	2.4291025108	2.864497403	0.0977425076	0.5	0	96.5603374784	26
19950528	0	19.4	61.1	1.4	0	0.17	0	32.5	2	32.5	11.7089185078	0.9279433115	2.375	-15.5502167534	78.1428767084	13.7927194465	17.346	1.2517276062	13.4175126184	0.8906268267	4.906670439	4.9726837951	1.1429295955	2	0	429.9410893577	20.425
19950529	0	20.8	59.3	2.9	9	0.5	0	41.5	0	9	12.5695429316	1.0876933066	2.53	-14.858919516	67.6459224076	10.5682976324	11.7032497115	0.864743905	10.1553149487	0.5260317753	10.0794147308	5.8964401448	1.4377516711	0	0	0	19.625
19950530	0	16.8	79.2	1.8	14.6	0.71	0	56.1	0	23.6	13.1713686687	0.4407586502	3.755	-21.8692040428	46.9283587699	6.8150730336	6.094	0.1336491915	6.3438243254	0.064024163	3.937184666	3.3116540944	0.145080482	0	0	0	25.6
19950531	0	14.5	91.2	1	5.6	1	0	61.7	0	29.2	13.0758965191	0.1526809769	5.145	-36.7226806032	35.237855053	4.2938247916	5.356	0.0159503202	3.9770088793	0.0062406622	1.2618392312	1.7474441785	0.0455600239	0	0	0	29.175
19950601	0	15	83.5	1.7	0	0.88	0	61.2	1	29.2	12.2230376277	0.3009940698	4.51	-10.2859990928	60.0050952124	5.7102485248	11.856	0.6328722709	5.6199885487	0.2866873691	3.1070878119	2.1865315187	0.1148137706	0.5	0	92.7515541019	27.125
19950602	0	16.6	61.9	1.5	0.1	0.67	0	29.3	2	0.1	9.266523491	0.7564809141	2.57	-10.5890563243	82.1811437607	9.1876238124	18.86	2.3355079072	9.0852221941	2.0422853794	5.118036566	5.3099125038	1.4133626392	2	0	392.1347767722	21.325
19950603	0	14.8	74.9	1.4	0.1	0.58	0	29.4	3	0.2	10.3897926422	0.4670434112	3.925	-11.2100071297	84.2573535403	11.1742290484	25.594	3.0526449424	11.1269035165	3.394607537	3.5673130939	7.6157392777	1.0456025038	4.5	0	531.6217471153	25.025
19950604	0	14.8	82.7	0.9	0.2	0.88	0	29.6	4	0.4	11.8815224096	0.3008707962	5.535	-4.6440115342	81.6236782939	11.7428836084	31.68	1.6940687386	12.1897628899	1.5322258594	1.8378138325	9.3724940651	0.4689688705	8	0	564.9656264096	26.975
19950605	0	14.4	77.6	1.5	7.9	0.63	0	28.5	0	8.3	10.5332585498	0.3806964213	5.515	8.8971543847	38.9374048607	6.5979880746	26.5304649952	0.0413298925	8.1369399711	0.022371906	3.4762451926	8.0260027569	0.3287858736	0	0	0	25.8
19950606	0	15.7	56.7	1.2	0	0.67	0	13.9	1	8.3	7.1320320018	0.8123037593	3.675	7.4334431993	63.6232634049	8.7988918346	32.9044649952	0.564688666	10.5469541723	0.3506727718	4.4627714263	10.7435611132	1.2923051144	0.5	0	160.7918290695	20.25
19950607	0	18.8	48.5	2	0	0.21	0	8.3	2	8.3	7.7145070339	1.1561430868	2.42	8.7490046346	82.9590580359	12.5529596882	40.3044649952	2.0707102796	14.1152868067	2.4603144957	7.9513888999	14.692714773	4.4478534035	2	0	486.7493609833	17.425
19950608	0	17.2	68.5	0.9	3.7	0.88	0	12	0	3.7	11.3511417869	0.6419838122	3.92	9.9326971039	64.0289401602	10.2821740654	43.2984480928	0.6769482301	12.9036848085	0.4708932664	2.9109912331	17.3174473471	1.8539624471	0	0	0	22.825
19950609	0	15.6	81.7	1.3	0.8	0.83	0	12.7	1	4.5	12.4776442882	0.3423289667	5.235	6.5417827326	67.7864927963	11.0471724082	49.6364480928	0.79341765	14.1957622624	0.5834718756	2.6332903787	19.3446551447	0.8672975562	0.5	0	46.3325156251	26.525
19950610	0	14.4	83.2	1.6	75.1	0.83	0	87.7	0	79.6	11.5818427189	0.3051048254	4.285	6.1966867315	40.2316506112	5.8209891249	6.59	0.0531095622	5.453070386	0.0237345394	2.9661175618	2.3368394033	0.0232505882	0	0	0	27.2
19950611	0	11.1	88.4	1.4	17.1	1	0	104.6	0	96.7	9.2511732034	0.1557387567	5.26	-61.0262909807	25.6324725273	3.1214760351	5.618	0.0011530003	2.9707323621	0.0004047608	1.9733775125	0.9766503115	0.0099068087	0	0	0	29.325
19950612	0	11.3	89.9	1	4.4	0.83	0	101.1	0	101.1	9.6983660999	0.1432670385	6.19	-79.9570434685	18.3685064297	1.5080540407	6.2927557227	8.0459691453715e-05	1.8861012925	2.45075325999867e-05	1.3430731531	1.0532726372	0.0050578984	0	0	0	29.65
19950613	0	13.4	77.2	1.6	0.7	0.71	0	101.8	1	101.8	9.4870231177	0.3694360588	4.16	-87.4605591449	52.0700541112	3.2579304895	12.6307557227	0.339935841	3.9613931663	0.132795416	3.722902457	1.9868478317	0.0289534363	0.5	0	119.6466733603	25.95
19950614	0	15.6	63.9	1.7	0	0.38	0	101.8	2	101.8	8.7924441763	0.6861957243	3.49	-84.5511567116	75.061854473	5.7056197979	19.4907557227	1.1879059619	6.5890969307	0.5793925942	5.5447516027	3.0451246961	0.1360021272	2	0	301.5898489536	22.075
19950615	0	14.8	60.1	1.3	0	0.42	0	98.1	3	101.8	7.1379720261	0.6923396035	3.305	-82.3017194707	83.8436402265	8.2740165673	25.9547557227	2.7355442724	9.2088770541	2.5980104226	4.5873558572	2.3988281604	0.340644516	4.5	0	499.8851145496	21.325
19950616	0	16.4	65.5	1.5	0	0.54	0	97.3	4	101.8	9.9179814605	0.6936571763	3.785	-6.226217887	85.115220435	10.4056023895	32.7067557227	3.3695021526	11.5915899477	3.9026118603	4.808856498	3.2338298481	0.3972861854	8	0	652.2933138589	22.275
19950617	0	17.8	60.8	1.7	0	0.29	0	22.2	5	101.8	10.1297684058	0.8358951403	3.15	12.6578464982	86.8377521795	13.2551935735	39.8727557227	4.0628045726	14.4779000432	5.4296651109	5.864001969	6.9388197595	0.8536202194	12.5	0	873.271701853	20.75
19950618	0	19.8	63.8	1.6	0	0.42	0	5.1	6	101.8	12.7430835156	0.8819465385	2.975	19.4824227387	87.4512197351	16.3324045411	47.4347557227	4.6818794529	17.5543394782	6.9433135628	5.3241312715	11.2442686911	1.2798112415	18	0	1115.436380398	21
19950619	0	21.3	63.6	1.7	0	0.17	0	0.7	7	101.8	14.1129941225	0.9697346754	3.075	21.2598032462	87.4997357311	19.2679784007	55.2127557227	4.9781202003	20.5805839268	8.0248708973	5.6809129543	16.5846803226	1.5396393185	24.5	0	1341.824989099	20.575
19950620	0	22.3	68	1.4	0	0.29	0	0	8	101.8	16.101591608	0.8884379784	3.205	21.804655123	87.5482677446	22.0063133731	63.1347557227	5.1045326733	23.5185252492	8.8380190654	4.3855092746	21.831623226	1.7018235102	32	0	1548.644458376	21.425
19950621	0	22.5	71.8	1.6	2.9	0.42	0	2.9	0	2.9	17.1481565853	0.840874961	2.87	22.1909631006	76.023261188	20.2150415501	68.6784460261	1.1284572729	23.2911196297	1.4948730788	4.539532101	27.4932012921	3.3887834039	0	0	1797.7572339577	22.325
19950622	0	23.1	54	1.6	0	0.21	0	2.9	1	2.9	13.2817069396	1.3967736085	2.795	19.4891703508	84.9267156054	23.5099734997	76.7084460261	2.6893361108	26.6219153415	5.2685906906	6.0547842205	33.8897489373	3.7423829835	0.5	0	2060.2960690406	17.725
19950623	0	16.3	56.6	3.2	0	0.63	0	2.9	2	2.9	7.6661034354	0.8554443787	4.475	20.4538592141	84.9743981354	24.9734691937	82.9744460261	6.4661434205	28.5012939553	11.9493539705	11.2915433476	36.5522405209	2.536578863	2	0	2156.5451831738	20.075
19950624	0	14.6	64.8	1.7	0	0.54	0	2.9	3	2.9	8.0508373812	0.6508050895	3.61	21.2349858361	86.0318708197	27.2541952049	89.4564460261	3.3717264397	30.9414749836	7.1897055643	5.437619151	38.9599409799	3.1037722023	4.5	0	2324.4349551917	22.55
19950625	0	17.3	58.3	1.6	0	0.29	0	2.9	4	2.9	9.0362411021	0.8611816844	3.505	20.6467794604	86.3166429733	29.6909853009	96.4064460261	4.2077385341	33.550217351	9.1720295759	5.7152238394	42.0029945187	3.3836436973	8	0	2504.8451225081	20.25
19950626	0	22.3	52.4	1.8	0	0.04	0	2.9	5	2.9	12.0837154579	1.3509819188	2.025	20.9824536387	89.7846517033	34.0724686857	104.4364460261	5.5568518162	37.5324569444	12.2939857311	6.8178141318	47.1935224672	7.1048418389	12.5	0	2901.1894852876	17.525
19950627	0	22.9	61.4	1.5	0	0.25	0	2.9	6	2.9	15.076560606	1.1253594901	2.91	25.1236721864	89.1951007628	37.2177602409	112.3584460261	5.0143847011	40.7173490911	11.8476729056	5.2615213001	51.913873069	4.0136934279	18	0	3148.4823420813	19.625
19950628	0	22.9	61.8	1.5	0.2	0.54	0	0.2	7	0.2	15.1775080591	1.1033211636	2.985	24.3098386148	88.8368430417	40.2573504971	120.2984460261	5.9213501936	43.838659935	14.0737529496	5.2309449541	56.0785279269	4.2938043397	24.5	0	3384.8482142448	19.725
19950629	0	23.7	63.5	1.5	0	0.38	0	0.2	8	0.2	16.3558044727	1.0939591769	2.845	23.3552082158	88.8858165017	43.4725655019	128.4004460261	5.8559303632	47.0883500366	14.5088840141	5.1075223971	60.7671464816	4.6459339608	32	1	3638.6887836959	19.95
19950630	0	24.2	63.6	1.9	0	0.42	0	0.2	9	0.2	16.8527587669	1.1484000157	3.06	23.7993376296	88.3713173478	46.3684915019	136.5564460261	6.1755066069	50.158228149	15.6387621464	6.3694678324	65.745708541	4.295953423	40.5	1	3860.4460477238	19.85
19950701	0	23.3	69.4	1.6	2.3	0.33	0	2.5	0	2.3	17.3762474687	0.9028728939	2.9	23.9959716614	79.7923210048	42.8480516059	145.1384460261	1.9181534222	49.305754021	5.7342824123	4.8251174472	69.992167027	4.6418408641	0	1	4102.4452870061	21.525
19950702	0	20	80.8	1.7	40.5	0.42	0	43	0	42.8	16.593743987	0.540529086	2.8	20.5540699675	59.9415076622	17.5580447495	71.1417328728	0.5862269736	21.7166896761	0.5599419816	3.5695618251	6.0845091773	0.1084431646	0	0	0	25.2
19950703	0	16.1	91	1.9	66.1	0.92	0	109.1	0	108.9	14.6235489899	0.1629325713	5.915	-20.7390047845	13.6183779669	6.5451899083	6.44	1.339955169466e-05	6.1140045444	6.3090371121651e-06	2.307270218	2.0426578298	0.0053855867	0	0	0	28.725
19950704	0	19.4	66.3	1.7	0	0.17	0	109.1	1	108.9	12.9506802552	0.8108073769	2.645	-88.54627171	60.944792089	9.6638662179	14.284	0.5792886758	9.3936662265	0.337929318	5.3742498849	5.1916436699	0.0541070674	0.5	0	289.9017350358	21.725
19950705	0	18	77.8	1.5	0.6	0.88	0	109.5	2	0.6	14.0618567886	0.4774890651	5.165	-88.4510981572	67.4947838729	10.3691387859	21.066	0.7176831279	10.2589738993	0.4389908098	3.5107877484	2.864497403	0.0350952518	2	0	338.1826204919	24.95
19950706	0	20.7	65.1	2.2	0	0.38	0	109.5	3	0.6	13.9043082519	0.9050582122	2.665	-90.9197048547	83.3345363279	13.4743813323	29.054	2.2535963804	13.3910788959	2.6480776805	7.0534072886	5.5347935777	0.3513817502	4.5	0	624.314766013	21.1
19950707	0	22	67.8	1.7	0	0.46	0	109.5	4	0.6	15.7697505278	0.8735737776	3.37	-88.1166225575	85.4766559369	15.7524845323	37.06	3.878725201	15.7168006901	5.4438103712	5.2618282917	4.9191308239	0.4011792985	8	0	813.9371878149	21.45
19950708	0	22.9	66.5	1.3	0	0.13	0	107.2	5	0.6	16.3226230861	0.9766887452	3.045	-47.4699269974	86.6132851524	18.3771412459	45.39	4.2316418604	18.3696958302	6.4882895943	4.2388354962	6.3430719484	0.6825560332	12.5	0	1040.3507016602	20.9
19950709	0	23.6	60.7	1.5	0	0.08	0	66.7	6	0.6	15.5559605898	1.2128053369	2.71	20.5669024528	87.7250430982	21.4144869227	53.828	5.3310712575	21.4726848663	8.7234064986	5.3251470898	7.1026015802	1.1744738418	18	0	1314.1035987063	19.275
19950710	0	23.6	59.6	1.3	0	0.21	0	0.6	7	0.6	15.2710105619	1.2287014042	2.49	20.7023487993	88.4357956092	24.7274126299	62.392	4.8349788685	24.8415767849	8.6969581528	4.7450564399	13.8873526225	1.6665265819	24.5	0	1621.3488514919	19
19950711	0	23.4	64.8	1.5	0	0.46	0	0.6	8	0.6	16.3902948016	1.0869076465	2.935	23.1212754078	88.4846366632	27.4832833907	70.776	4.6110896625	27.8907108769	8.9168281654	4.99034299	20.239309108	1.5743452224	32	0	1862.3314673893	20.35
19950712	0	23.9	64	1.4	0	0.29	0	0	9	0.6	16.6680362622	1.1215149693	2.85	22.7824151852	88.5334938421	30.3299259955	79.286	5.1774787103	31.0067162325	10.4391169274	4.7591204305	26.569544737	2.0702195391	40.5	0	2113.3398560405	20.025
19950713	0	23.9	65.3	1.2	0	0.38	0	0	10	0.6	16.9848703406	1.0926845917	2.905	23.3277116546	88.5823671512	33.1077792779	87.778	4.592157217	34.0800719121	9.9654128351	4.0532317782	32.5570349594	2.1880153315	50	0	2356.5602700418	20.35
19950714	0	22	71.5	1.5	1	0.58	0	1	11	1	16.6027279302	0.8639572243	2.69	23.2301585133	85.5790864828	36.1379853323	96.468	3.3417572446	37.3224545757	8.0005079469	4.3011848831	38.3415588298	2.8929449649	60.5	0	2628.3921470975	22.375
19950715	0	22.4	66.5	1.4	0	0.33	0	1	12	1	15.8476319055	0.9651184795	2.575	21.6590455551	87.9964243836	39.3558883019	104.726	4.4581291016	40.5836115785	10.7469019602	4.5235047176	43.5954373785	3.6535946223	72	0	2926.1904366565	21.025
19950716	0	22.9	68.2	1.5	0	0.5	0	1	13	1	16.7193869246	0.9456166574	3.325	21.3157979172	87.643696404	41.6437615115	112.984	4.316176553	43.3461235461	10.8689371479	4.6610340427	48.4752050113	2.3718132448	84.5	0	3116.7957925628	21.325
19950717	0	23.5	54.5	2	0	0.46	0	1	14	1	13.7937242946	1.3611184471	2.285	20.9757131581	89.2889838819	45.2200782227	121.224	5.2701931556	46.7978024591	13.3218106605	7.4489677939	53.255211599	5.1141254546	98	1	3464.2787075637	17.75
19950718	0	23.2	68.9	1.4	0	0.54	0	1	15	1	17.1664737208	0.930778996	3.295	21.4162557019	88.0250728767	47.5587742707	129.41	4.4764688754	49.5723646349	12.0906990515	4.3150452706	57.9846259804	2.7401008701	112.5	1	3660.1353544756	21.425
19950719	0	24.9	58.6	1.4	0	0.13	0	1	16	1	16.2233327675	1.3857660749	2.095	21.2668405347	89.5896083549	51.3938788083	138.1	5.916613525	53.2475775447	15.637733658	5.15460346	64.0091360249	6.1224125301	128	1	4037.2335096291	18.425
19950720	0	25.5	64.7	1.3	0	0.5	0	1	17	1	18.3535142098	1.181493721	2.74	22.9831774484	89.1898334939	54.3463005555	146.844	5.1957212017	56.4566883142	14.6221039069	4.4223096604	69.3928330548	3.9075904032	144.5	1	4299.8601592755	19.8
19950721	0	25	69.2	1.6	0	0.67	0	0	18	1	18.9531026266	1.0083025646	2.805	22.9573918555	88.8479880905	57.1895612339	155.678	5.8242143064	59.6222988825	16.4342683203	4.877974537	74.1661174253	4.1204916305	162	1	4549.9812416103	21.05
19950722	0	25.6	61.7	1.3	0	0.29	0	0	19	1	17.6927478971	1.3210999518	1.98	22.9658509577	89.8164244048	61.1734705331	164.656	5.8944287305	63.4314004183	17.1502660878	4.6410540483	80.0770161555	7.5546983336	180.5	1	4944.1617803935	19.025
19950723	0	27.2	54.7	2.7	0	0.25	0	0	20	1	17.279001032	1.7715439981	1.35	22.9213417318	91.7945200016	66.0739288579	173.976	11.6486939127	67.7865902924	28.8163711141	10.034100027	86.1183502074	13.5603571457	200	1	5478.0361819715	16.875
19950724	0	25.6	64.9	1.6	0	0.42	0	0	21	1	18.4973952365	1.2215024039	2.8	24.5620325734	89.3746353151	68.9517603395	182.684	5.5325022099	70.9528684497	17.3890988807	5.3271874081	90.6468954886	4.7295898943	220.5	1	5732.1907255975	19.825
19950725	0	24.8	70.8	1.4	0	0.54	0	0	22	1	19.12842445	0.967228745	3.33	23.9199571548	87.6804895872	71.1911592707	191.122	4.184353742	73.7263641054	14.376695701	4.154442845	94.5810483329	3.4367798653	242	1	5918.0276152247	21.5
19950726	0	25.8	69	1.5	0	0.5	0	0	23	1	19.6698326529	1.0869218493	2.795	23.3501658753	87.7290812767	74.0606533643	199.902	4.6980487812	76.8977173267	16.0826087591	4.6301286621	99.0425657679	4.9454316028	264.5	1	6171.1410656166	20.8
19950727	0	23.3	73.8	1.4	8.6	0.67	0	8.6	0	8.6	18.3527156228	0.8373553975	2.71	23.4033350872	67.4828431844	43.4273793152	190.1892908516	0.7855101315	55.2917725197	2.2368911395	3.8189396752	99.5633417494	1.8286704397	0	1	0	22.625
19950728	0	24.9	51.9	1.6	0	0.42	0	8.6	1	8.6	14.3335801006	1.6915256893	1.935	13.883442249	86.4111091352	47.475545216	199.1672908516	3.5567971879	59.4959424671	11.161920994	6.1663302489	104.5499228864	4.1107910745	0.5	1	403.5925723231	16.75
19950729	1	23.9	59.9	2.2	2.6	0.42	0	11.2	0	2.6	15.6304501046	1.2795382345	2.575	13.6220070417	79.255786408	42.6460078163	207.7132908516	1.572853115	56.3623595606	5.1810254557	7.7264535271	108.2147135443	6.0890081877	0	1	697.0005904947	19
19950730	0	21.3	74.4	1.9	4.1	0.79	0	15.3	0	6.7	16.5551888591	0.6912824599	4.25	11.6641389087	61.0922622728	31.5226497539	208.3453727205	0.7132454104	45.7430091264	1.4925498955	4.9444372584	108.8831085316	1.223535219	0	1	0	23.275
19950731	0	21.7	70.9	1.1	0	0.63	0	15.3	1	6.7	16.1829519258	0.8126028553	3.58	7.1724502409	76.337653833	33.5577239651	216.3333727205	0.9963701823	48.3610008413	2.7264877818	3.3081547691	111.3714438015	1.9450901732	0.5	1	165.0303407828	22.3
19950801	1	22.7	61.4	1.8	2.2	0.17	0	17.5	0	2.2	14.8884312982	1.1961616717	2.18	6.4663463321	80.2055285164	32.5185021199	224.2873727205	1.5253922248	47.7348178142	4.440611392	6.2306701886	114.7484758913	7.4921669403	0	1	526.3075783432	19.675
19950802	0	23.1	58.9	1.4	0	0.13	0	17.5	1	2.2	14.6194074212	1.2730341305	2.34	13.5777357896	87.3028122219	35.6015666839	232.2233727205	3.754546773	51.4745550051	10.7130791416	5.1086733522	118.2742428218	6.7203520617	0.5	1	858.3532935688	18.95
19950803	0	23.7	61	1.8	6.2	0.25	0	15.1	0	6.2	15.7268585412	1.2048843867	2.46	12.9089378245	72.5280242306	23.9961627247	226.5356944803	1.0367249458	37.9440990765	2.2752298406	6.285963269	120.2237410951	3.8398930809	0	1	0	19.325
19950804	0	23.6	69.7	1.9	3.5	0.54	0	18.6	0	9.7	17.7311405423	0.9630332293	2.735	8.9507938954	72.4724384691	20.0686891227	228.6431428023	0.9447840408	32.9148027521	1.6612836321	5.6367983391	119.8085965963	1.6967131968	0	1	0	21.525
19950805	0	23.1	70.6	1.7	2.9	0.25	0	18.9	0	12.6	17.4564220328	0.9203206947	2.785	10.2096874604	74.8044066454	17.9989331579	232.5265799105	1.1295956802	30.1612234199	2.0423759259	4.9602630963	120.1142700058	1.1275684097	0	1	260.4801172161	21.875
19950806	0	22.1	71	1.7	16.7	0.54	0	31.5	0	29.3	16.5881839489	0.8745028039	2.885	7.931705327	60.249941231	10.2765552876	198.1550220976	0.5763007638	18.194180887	0.4924056504	4.8930364648	7.0304931269	0.1786557885	0	1	0	22.225
19950807	0	20.6	80.6	1.5	3	0.75	0	34.5	0	32.3	17.13870444	0.5271136374	3.08	-7.2681212111	66.6575537576	9.436430597	201.7370142456	0.6849710878	16.8969375059	0.5592185367	3.2126643642	5.3040312047	0.1278110339	0	1	223.8252473533	25
19950808	0	18	84.7	1.8	15.9	0.83	0	48.2	0	48.2	15.3785894304	0.3693924995	3.25	-11.9795826627	52.8776690062	6.1970253581	171.814579298	0.2873353359	11.3689130003	0.1860075705	3.1559126701	4.3117481221	0.0684422497	0	0	0	26.675
19950809	0	19.6	72.4	1	1.5	0.58	0	49.7	0	49.7	14.4948472385	0.6720886061	3.58	-23.4347034633	66.8968651821	8.0353031205	178.688579298	0.6782665548	14.4465212324	0.5039715534	2.9125682886	4.6582833737	0.0838023323	0	0	170.7539897436	23.2
19950810	0	21.8	72.3	1.4	0	0.71	0	43.5	1	49.7	16.5858519887	0.7598311172	3.235	-22.2079609846	80.8892614492	10.1555035405	186.174579298	1.7043057166	17.873575032	2.2829480155	3.9530717402	5.5937572353	0.3543646492	0.5	0	374.3192631455	22.625
19950811	0	22.5	74.9	1.5	0.6	0.83	0	40.6	2	0.6	17.817592174	0.727562113	3.425	-19.9227651425	84.0184057225	12.0683289535	193.678579298	3.1218213634	20.8834760215	5.2252698306	3.9274073322	5.6532390886	0.6757599542	2	0	553.5389946489	23.1
19950812	0	21.1	84	1	7.5	0.96	0	45.2	0	8.1	18.2820761977	0.4336486976	5.26	-4.5751900199	33.1009317578	6.582624341	184.9024197876	0.0094347529	12.0892861629	0.0063226999	1.958383721	4.6074694056	0.2886931246	0	0	0	25.725
19950813	0	21.3	77.8	1.3	1.8	0.67	0	30.3	0	9.9	17.2596954403	0.6619653948	3.155	-9.6996295474	64.7039306279	7.6872935761	192.6044197876	0.7355407685	13.9796824646	0.5360533425	3.1309901193	6.3430719484	1.4406286434	0	0	209.8568657689	24.125
19950814	0	21.5	73.5	1.5	1.7	0.67	0	29	0	11.6	16.5563899763	0.7675164401	2.86	4.7471555185	75.8045707431	9.2953725325	200.1804197876	1.0540322578	16.6570686969	0.8530525641	4.0708382898	10.8412062028	2.8684568251	0	0	463.5903023452	23
19950815	0	21.6	66.3	1.5	0	0.25	0	13.1	1	11.6	15.0407478831	0.9170639477	2.68	4.7248516782	85.4537645009	12.0088987565	207.4504197876	2.9453252766	20.9813712294	4.9414041949	4.8228013305	16.2496346735	3.8535267157	0.5	0	747.543091532	21.175
19950816	0	21.7	53.3	1.5	0	0.46	0	11.6	2	11.6	11.7875628094	1.2523253354	2.545	4.9655453971	88.1984873462	14.8674532955	214.8464197876	4.7587043874	25.3494311037	8.6770202987	5.711355253	21.2347350123	4.3335179962	2	1	1051.8086646172	17.9
19950817	0	18	69.3	2.2	2.6	0.67	0	14.2	0	2.6	12.2909675293	0.6458771896	5.205	6.4614086919	60.7788469107	12.2118551894	220.6404197876	0.5052956629	21.4550164091	0.4789154992	6.4057380473	23.8637403672	0.8874125219	0	1	1101.9038210984	22.825
19950818	0	18	68.6	1.6	0	0.71	0	13.6	1	2.6	12.136762097	0.684567345	3.385	11.9928303379	77.4150101088	14.2325899266	227.3704197876	1.0969758154	24.6133989728	1.5194114484	4.8159927492	26.8917820195	2.720923725	0.5	1	1295.1862284626	22.65
19950819	0	18.3	78.7	1.6	4.2	0.79	0	10.3	0	4.2	14.5304569008	0.5028486154	3.565	13.7512009858	67.2459181438	10.9667346926	226.8142247767	0.9865673315	19.5681158146	0.8821141935	3.6165280758	30.5914374054	2.4665271873	0	1	0	25.1
19950820	0	20.3	77.8	1.4	0	0.63	0	8.5	1	4.2	16.2907893997	0.5573532407	3.73	10.6417126305	79.5282806884	12.6344467698	233.9222247767	1.675163986	22.2627875137	2.7011940044	3.3317625051	34.5052596067	2.3304174874	0.5	1	151.4662419783	24.375
19950821	1	19.7	81.7	1.6	19.1	0.83	0	25.9	0	19.1	16.4756026025	0.4594398336	3.87	9.7757148054	51.2375255862	6.9050191975	192.6238293372	0.2934174566	12.674202646	0.2020088656	3.2506286761	24.6282348838	0.2481653668	0	0	0	25.5
19950822	0	19.1	82.8	1.3	3.7	0.83	0	29.6	0	22.8	16.0999806209	0.4135378519	4.34	-10.7611145816	55.254527501	5.2244399596	193.6202407444	0.4921063399	9.7885693946	0.2934619224	2.5618674938	24.6684018143	0.1574587466	0	0	0	25.925
19950823	0	19.3	81.4	1.1	0.1	0.75	0	29.7	1	22.9	16.0280181438	0.4430710234	4.35	-12.464472708	69.2191880961	6.3610490572	200.4222407444	0.7316100893	11.7868624583	0.4833105918	2.346643516	27.8402747449	0.1986328484	0.5	0	96.4164947705	25.525
19950824	0	20.3	75.2	1.1	0.2	0.5	0	27.3	2	23.1	15.75861843	0.6302781215	3.475	-13.3508912645	81.1240726358	8.2630566998	207.6742407444	1.9514720434	15.0309628915	2.3849212705	2.9249938763	31.7092030706	1.1695056739	2	0	274.2979638046	23.725
19950825	0	21.5	62.7	1.3	0	0.42	0	27.3	3	23.1	14.0820769996	1.0355855185	3.005	-9.4303480625	85.788975717	10.6301665358	215.1602407444	3.3792566198	18.9230601607	5.3156135253	4.5111486268	36.5308994967	2.4365611848	4.5	0	508.7115829157	20.3
19950826	0	22.2	45.7	1.6	0	0.21	0	23.1	4	23.1	9.9342688548	1.612958509	2.415	-8.7976840663	88.5026661304	13.6345545292	222.8082407444	5.2489831716	23.6508730654	9.0807934832	6.7241485876	42.4764630315	4.6227060962	8	0	832.0833772452	15.875
19950827	0	22.3	45.8	1.8	0	0.29	0	23.1	5	23.1	10.0576478457	1.5384206694	1.95	12.2392075791	90.3740382349	17.16267538	230.5282407444	6.6202496584	28.9391071833	12.2765473809	7.4991463875	47.3395395938	7.0387764264	12.5	0	1242.8508516019	15.875
19950828	0	18.9	38.4	2.6	0	0.21	0	4	6	23.1	4.4306067918	1.3778678279	1.515	17.8910862911	93.0753055553	20.9838669724	237.5462407444	12.2875389452	34.3761183828	21.3714151808	11.6069036242	50.2273352292	13.1016921458	18	1	1765.2117689553	14.875
19950829	0	17.5	37.5	2.6	0	0.42	0	0.3	7	23.1	2.8499171714	1.3798547896	1.925	20.3424833294	93.1256783451	24.4138640394	244.5822407444	10.7028586768	39.07635707	20.6216092267	11.7017974173	53.2965004566	9.6258723031	24.5	1	2185.1984287982	15
19950830	0	17.3	32.8	2.5	0	0.42	0	0.2	8	23.1	0.8054895155	1.4728668508	1.855	22.654441362	93.1760677655	27.8374406358	251.3842407444	10.3945034859	43.6035947379	21.3355643142	11.9190745921	56.1708425256	10.5526887691	32	1	2620.0902868488	13.875
19950831	0	15.6	38.7	1.9	0	0.38	0	0	9	23.1	1.5994503206	1.2092338148	2.56	24.1248415503	91.950837929	30.5412226086	257.8622407444	8.4372270583	47.1278733281	19.0896843143	8.4989234396	58.6533879621	6.879138374	40.5	1	2919.4660794187	15.775
19950901	0	16.8	44.6	1.5	0	0.54	0	0	10	23.1	4.6800377946	1.1230205225	2.205	23.7130176201	92.0008394755	33.212813021	263.3462407444	9.647590079	50.5024138516	21.7899112273	6.3513193445	61.1811523512	8.8840756828	50	1	3282.0962520478	16.95
19950902	0	18.1	54.4	1.8	0	0.42	0	0	11	23.1	8.7579584131	1.0214770887	2.465	23.0261022856	91.4254107054	35.7038749294	268.9742407444	8.1209462977	53.6153719585	19.8519717663	6.6467210163	64.0953403888	7.0102968238	60.5	1	3600.4030313935	19.075
19950903	0	16	77.3	1	4.3	0.79	0	4.3	0	4.3	12.0253241136	0.438912058	3.92	21.9894842292	62.7769948276	25.809913108	265.3294347747	0.6049768984	41.5221591374	0.8927897146	2.4759219655	65.8025688833	2.1710357784	0	1	0	25.325
19950904	0	17.3	40.2	2.1	0	0.13	0	4.3	1	4.3	3.6530820482	1.2715024494	2	14.8666429514	85.8060946129	28.6801382856	270.9574347747	4.1354455319	45.3577717556	10.7727436815	9.2100901083	68.4371118903	9.5237273827	0.5	1	403.7827389149	15.725
19950905	0	14.6	57.1	0.9	0	0.92	0	4.3	2	4.3	6.2069373939	0.7376757164	3.445	14.1665187734	86.7714717413	30.2933224816	275.5234347747	3.1220694409	47.5237584771	8.7407300656	3.4761730005	69.7365305129	3.9235176534	2	1	584.7490777011	20.625
19950906	0	16.4	64	1.1	3.2	0.71	0	7.5	0	3.2	9.5730224854	0.7227820474	3.345	12.4427177862	71.3283839316	24.8086896053	275.1969427351	0.9568044026	40.4916821389	2.1591377195	3.7490295008	71.9375480018	4.1968553085	0	1	0	21.9
19950907	0	14.4	91.6	1.2	45	1	0	52.5	0	48.2	13.0439378532	0.1388207126	5.98	8.2366526178	12.0638938259	8.5740246989	158.531020938	4.10804221936099e-06	15.1056117773	3.13437677293135e-06	1.4335390253	1.5499046338	0.0122297918	0	0	0	29.3
19950908	0	16	74.4	1.4	0	0.38	0	52.5	1	48.2	11.4467460359	0.5016671853	3.5	-39.0319228088	51.8211825671	10.2261275645	163.799020938	0.2759120728	17.6910783138	0.2316960541	3.6398048047	3.1196175375	0.0969293659	0.5	0	180.9302377787	24.6
19950909	0	18.5	52.9	1.5	0	0.08	0	52.5	2	48.2	8.7155840152	1.0981151626	2.735	-34.4416326801	78.6654358418	12.5063236345	169.535020938	1.4613928338	21.1180385955	2.1205746859	5.6776991693	4.3599631754	0.5529315165	2	0	457.5637799698	18.6
19950910	0	13.4	86.9	0.7	13	0.92	0	61.2	0	13	11.2583275717	0.1996272866	6.305	-35.3196819918	19.6406061072	5.7851601552	145.7818971844	0.0001517551	10.5260406043	9.41376793746825e-05	1.2315297451	1.1733537436	0.084105896	0	0	0	28.375
19950911	0	14.6	93.3	0.7	9.1	0.96	0	70.3	0	22.1	13.5236900909	0.1146652892	6.125	-49.4831051516	6.4267175942	2.5550318711	132.6561728426	1.75949959214034e-07	4.8753107331	7.48686854909348e-08	0.8198041958	1.5499046338	0.0349897504	0	0	0	29.675
19950912	0	14.4	92.7	0.9	82	1	0	152.3	0	104.1	13.2265948304	0.1220603407	6.155	-56.9474833578	2.7053776988	0.6051586748	4.26	1.59061500982173e-08	0.8931308127	4.08994921777463e-09	1.0376796942	1.4332828882	0.0041666653	0	0	0	29.575
19950913	0	12.6	94.1	1.6	67.7	1	0	216.8	0	171.8	11.6700332357	0.08799197	6.18	-94.1460300969	5.3222012117	0	3.99	9.61542103969196e-08	0	1.92308420793839e-08	1.5066167211	1.0338649103	0.0024151503	0	0	0	30.375
19950914	0	14.6	77.7	1.4	0.5	0.79	0	172.3	1	172.3	10.746458496	0.4189186306	5.14	-163.1152355578	23.6632305161	0.567222696	8.682	0.0005702508	0.9751682735	0.000149029	3.2558636534	2.657921606	0.0062149067	0.5	0	51.3082070212	25.775
19950915	0	15.9	62.9	1.4	1.2	0.29	0	173.5	2	173.5	8.8430854024	0.7202473207	3.24	-165.0039094276	59.4526240037	2.4049815024	13.86	0.5478249344	3.3546983209	0.2008647786	4.7193569593	3.1573556785	0.0698144678	2	0	260.8550930183	21.75
19950916	0	14.2	79.9	1.1	2.2	0.67	0	175.7	0	175.7	10.7771655024	0.347753202	4.71	-151.9252489225	59.4410332663	2.1377563662	18.57	0.5676329224	3.3200206403	0.2073356487	2.424690406	2.0426578298	1.1684041676	0	0	340.0516836297	26.425
19950917	0	15.1	80.3	1	0.3	0.67	0	163	1	176	11.728189389	0.3817892935	4.475	-144.5199878506	72.4807696819	3.111755715	23.46	0.9280998679	4.6737014224	0.3878868483	2.2127331234	2.7598539287	1.3083817678	0.5	0	434.7312886091	26.3
19950918	0	14.2	87.6	0.7	7.8	0.75	0	161.7	0	183.8	12.1663300545	0.2088334069	6.18	-62.2604235468	22.312056108	1.1158174827	16.8760274369	0.0003250562	1.9150795383	9.94321159028074e-05	1.1915835418	1.6967554772	0.166257213	0	0	0	28.35
19950919	0	13.5	92.9	1.2	112.2	1	0	191.9	0	296	12.367860346	0.1104571719	6.195	-2.1771725318	2.9163426181	0	4.152	1.81215377571369e-08	0	3.62430755142738e-09	1.2921101502	1.3657199832	0.0034541059	0	0	0	29.85
19950920	0	12	88.7	1.3	2.3	0.92	0	126.5	0	298.3	10.1882814364	0.1698189295	5.945	-114.7439098325	13.0844880139	0	8.106	8.95265487516457e-06	0	1.79053097503291e-06	1.8245912309	1.2783511611	0.0046453431	0	0	20.2158377145	29.175
19950921	0	13.8	79.7	1.2	6.2	0.54	0	132.2	0	304.5	10.3505235604	0.3512367601	4.64	-117.2304431201	30.8347690814	0.1622947138	4.9427066486	0.0052751079	0.2999658391	0.0011796901	2.6296730797	2.430231721	0.0092618329	0	0	0	26.475
19950922	0	15.1	76.7	1.4	0	0.33	0	131	1	304.5	11.0361349586	0.4215933278	4.39	-121.2361917097	58.2860854011	1.1943694058	9.8147066486	0.5636756923	1.8315325416	0.1703083802	3.3748545177	2.3676981823	0.0162279043	0.5	0	101.3234695059	25.4
19950923	0	14.8	74.6	2	0	0.38	0	128.8	2	304.5	10.3297355373	0.4431089086	3.89	-120.8981503923	74.8403414248	2.5593714178	14.6867066486	1.0336402543	3.5654252984	0.3876960659	5.0195952607	2.3676981823	0.0682923151	2	0	243.9845311816	24.95
19950924	0	13.5	80.8	1	8.1	1	0	136.6	0	8.1	10.2635408294	0.2916309031	5.31	-112.4090909224	36.0641117398	1.2283877938	7.9992112365	0.0178613069	1.7752435467	0.0053511028	2.1523969941	1.2569825883	0.2886395726	0	0	0	26.825
19950925	0	10.7	91.3	0.8	5.9	0.88	0	134.7	0	14	9.3352717722	0.1113556331	6.235	-8.0866725307	18.5249063864	0.1465017297	4.4647695374	8.42000913287951e-05	0.2707899934	1.86718546407691e-05	1.0177050577	0.6956239871	0.0760098025	0	0	0	30.15
19950926	0	12.8	74.8	1.2	0	0.42	0	22.5	1	14	8.4394989694	0.4057071835	4.03	-11.9578525002	50.4243908638	1.4114475097	9.1207695374	0.2266848524	2.0354324071	0.070554358	3.0908830493	2.9637587166	0.4630807392	0.5	0	130.0700444064	25.5
19950927	0	14.2	74.9	1.1	0	0.5	0	20.2	2	14	9.8106668038	0.4252725231	3.735	-5.7394535095	71.6503293703	2.8796569909	13.9927695374	0.86786971	3.8028070891	0.3336525278	2.8746534031	5.2363705448	1.3448377066	2	0	286.8010903808	25.175
19950928	0	16.7	46.7	1.8	0	0.29	0	14	3	14	5.2479478751	1.1640374589	1.7	-5.8690892695	88.6583660989	6.0547510149	19.8367695374	5.4658636054	6.8684115347	4.8817422382	7.3289790601	9.2985302537	6.787616212	4.5	0	758.7836098071	17.5
19950929	0	12.3	47.9	2	0	0.13	0	14	4	14	1.5859577293	0.7978408647	3.67	-4.6577166737	88.3489412094	7.5083793477	24.2587695374	5.2284616092	8.4659650612	5.1890855056	7.9032287186	10.9176413798	2.6193963855	8	0	916.6366040149	18.9
19950930	0	10.6	57.1	1.4	0	0.17	0	14	5	14	2.4676389674	0.5834537245	3.29	4.7465909519	88.3977535884	9.1213855077	28.4647695374	5.077603852	10.1286164782	5.5389572071	5.024285503	12.3395493628	3.7498513315	12.5	0	1104.3058788931	21.625
19951001	0	11.9	69.4	1	0	0.29	0	5.9	6	14	6.479402389	0.4619961797	3.715	11.7288768358	88.1335559279	10.3439246277	31.9407695374	4.4648876814	11.4321657782	5.2089629329	3.0466648284	14.1288124638	2.5701584447	18	0	1259.0913736689	24.375
19951002	0	14	76.5	1.2	0	0.83	0	0	7	14	9.9324183137	0.3894759873	4.525	11.6486951006	86.1648275218	11.1613750277	35.4347695374	2.8139205542	12.4885363793	3.3295228932	2.9452770398	16.1090592548	1.3462137345	24.5	0	1351.9421020959	25.625
19951003	0	15.6	80.5	1.1	0	0.67	0	0	8	14	12.2526213114	0.3523889566	5.04	11.4659334097	83.8347244491	11.7066045957	39.0547695374	2.1195059756	13.3837872382	2.433486934	2.3860500771	18.0158135422	0.9338172864	32	0	1410.4491655387	26.225
19951004	0	14.6	94.3	0.4	4.9	1	0	4.9	0	4.9	13.6874338117	0.0948144908	5.92	9.5870836492	36.8939697078	7.0524258091	36.3797815759	0.0214035952	9.5005255073	0.0125612635	0.5448535704	19.2004706203	0.428710139	0	0	0	29.925
19951005	0	14.7	97.5	0.4	22.5	1	0	27.4	0	27.4	14.3010355057	0.0422792586	6.11	2.8794460852	5.5341147199	2.8347027363	3.9170417686	1.121226225115e-07	2.5696055441	3.74853767187865e-08	0.3944863219	1.3880441829	0.0261779316	0	0	0	30.7
19951006	0	15	96.8	0.6	12.3	1	0	39.7	0	39.7	14.4885422882	0.0555120934	6.03	-20.892729436	2.4059389513	0.8418427884	3.512	1.26254941476022e-08	1.0527893043	3.34904143903116e-09	0.5350771758	1.4562008573	0.0152452188	0	0	0	30.45
19951007	0	16.8	84.8	1	0	0.13	0	39.7	1	39.7	14.2214404819	0.3120825194	4.465	-34.0351986518	31.9262250646	1.6485958764	7.69	0.0074129619	2.1466728789	0.0023435161	1.8423997903	3.0451246961	0.0652551936	0.5	0	92.185298656	27
19951008	0	17.2	78.6	1	0	0.42	0	39.7	2	39.7	13.4432547255	0.4575684174	3.685	-34.3890629379	62.2395243938	2.9363189004	12.03	0.5996237793	3.6471308758	0.2268479247	2.380576406	3.5534677474	0.3782617423	2	0	253.5708739188	25.35
19951009	1	17.7	78.6	1.1	0	0.38	0	39.7	3	39.7	13.9285132225	0.4547759897	3.985	-34.3720757416	75.2765809482	4.0303993644	16.37	0.9498103232	4.9896121576	0.4082085463	2.5866418717	3.3908522516	0.5643322078	4.5	0	385.5904513041	25.225
19951010	0	17.9	81.4	0.9	0	0.58	0	39.7	4	39.7	14.6636088043	0.419820147	4.345	-28.9961098693	79.8645798107	4.8819872204	20.782	1.4720522781	6.1513660945	0.6950700719	1.9718290296	3.5950187346	0.6434270712	8	0	484.1091393526	25.875
19951011	0	17.9	79.7	1.1	0	0.29	0	34.8	5	39.7	14.3371300763	0.4443284961	4.045	-6.0707683255	82.6824683678	5.9342178604	25.158	1.9634070447	7.4658575145	1.1229467082	2.4878925326	3.2338298481	0.9611552808	12.5	0	610.1212056268	25.45
19951012	0	17.1	75.8	1.1	0	0	0	12.3	6	39.7	12.7914574496	0.4970160231	3.89	6.7020318052	84.2448410131	7.0953459244	29.372	2.3640116117	8.8475010256	2.0365217601	2.8316922449	6.3038001793	1.3190928007	18	0	752.0975739756	24.675
19951013	0	16	77	1	0	0.17	0	0	7	39.7	11.9663639349	0.4401466087	4.135	6.9148273488	84.3300380686	8.1095147404	33.496	2.4796378708	10.1036779817	2.4297570123	2.5008407625	8.911901759	1.309703668	24.5	0	872.5152226456	25.25
19951014	0	15.1	77.5	1.1	0	0.25	0	0	8	39.7	11.1923544799	0.4163425988	3.855	6.7959602779	85.0899376021	9.2938708204	37.476	2.7503719438	11.4739983075	3.0547933141	2.6547262598	11.3896851803	1.7959178251	32	0	1018.4316844913	25.6
19951015	0	15	77.3	1	0	0.29	0	0	9	39.7	11.0565500687	0.4141172814	3.995	6.6527724597	85.1376740199	10.3964061004	41.384	2.8708201087	12.7716444577	3.4614156415	2.4645519973	13.7437690473	1.8082574202	40.5	0	1151.916203903	25.575
19951016	1	15.2	70.6	0.9	0	0.04	0	0	10	39.7	9.8912993644	0.5632561886	3.92	6.5972310423	85.2323864152	11.5427458124	45.364	2.9086148375	14.1099170521	3.7563662473	2.749833941	16.3817145259	1.9978034219	50	0	1291.9470030181	23.85
19951017	0	14.7	65.7	1	0	0	0	0	11	39.7	8.3485892322	0.6326383233	3.55	6.6585367231	86.1516464441	12.9001528844	49.272	3.1316675593	15.5936643577	4.3491276221	3.3325966368	18.7946624889	2.5478398936	60.5	0	1466.6605257314	22.75
19951018	0	14	71.8	1	0	0.79	0	0	12	39.7	8.990467904	0.4873418043	3.975	6.7839612266	86.1997333854	14.0101884044	53.018	3.269435926	16.8733049775	4.784384793	2.8929707233	20.9433641742	2.0101569893	72	0	1601.6390880364	24.45
19951019	0	15	63.2	1.1	0	0.04	0	0	13	39.7	8.0624676265	0.6825525171	3.48	6.7743962847	86.6260451664	15.4093240844	56.944	3.3487020638	18.3825971157	5.1732560347	3.7827374162	23.3575490098	2.7582942502	84.5	0	1783.5293676589	22.05
19951020	0	14.4	65.2	1	0	0.08	0	0	14	39.7	7.9513993628	0.6198304886	3.48	7.1131338346	86.7780563945	16.8068233484	60.852	3.48432094	19.8840901354	5.6491675446	3.3610097619	25.4806353084	2.8540392697	98	0	1965.2799301599	22.7
19951021	1	13.6	70.7	1	0	0.54	0	0	15	39.7	8.3787432602	0.4676428639	3.83	7.3599725699	86.8263501454	17.9796184524	64.4	3.3224734669	21.1778240287	5.6071061126	2.9712112721	27.0999822866	2.383160203	112.5	0	2111.124841163	24.275
19951022	0	13.4	75.3	1.8	0	0.92	0	0	16	39.7	9.1173034155	0.3881036563	4.785	7.1748232846	85.1488372323	18.6727769964	67.66	3.3851606735	22.0986291478	5.8630841874	4.4199926055	28.1347322573	1.4823611146	128	0	2187.4088741349	25.475
19951023	0	12.6	72.2	1.8	0	0.38	0	0	17	39.7	7.7271349242	0.4107356508	4.36	7.0032612923	85.1965930959	19.5689874924	71.028	3.5981342562	23.1753332574	6.3983290563	4.8189526494	29.409228289	2.019534099	144.5	0	2291.3009861178	24.9
19951024	0	10.1	75	1.2	0	0.04	0	0	18	39.7	5.871251536	0.3378282524	4.325	7.015279771	85.2443647261	20.4613796844	74.126	3.02107882	24.2133923806	5.5587897742	3.0360397072	30.5583601273	2.025686339	162	0	2395.2246888616	26.225
19951025	0	9.5	65.3	1	0	0.29	0	0	19	39.7	3.3192908722	0.4444949212	3.67	6.4211567948	86.4735977449	21.6071133164	77.08	3.4605001131	25.4081534046	6.525053948	3.2976796863	31.5727889395	3.2480010003	180.5	0	2542.5276635099	23.95
19951026	0	11.2	55.6	0.9	0	0.17	0	0	20	39.7	2.6542456171	0.6616984546	3.78	6.1220538044	86.5217909786	22.7662413164	80.34	3.299627764	26.6515870173	6.4270145521	3.4950175074	33.1366253064	2.8017926648	200	0	2688.3168381435	21.1
19951027	0	11.7	49.7	0.9	0	0.29	0	0	21	39.7	1.5487297692	0.769144943	3.38	6.3353184237	87.3705591981	24.1230120044	83.654	3.6559493329	28.0350791779	7.2871327425	3.7829417131	34.6641492828	3.6682291318	220.5	0	2870.2746033175	19.5
19951028	0	12.2	58.5	1.1	0	0.17	0	0	22	39.7	4.3083189068	0.6470417433	3.51	6.5572922409	87.419048564	25.4539939884	87.166	4.0308667563	29.4258401617	8.1834849485	4.0128477311	36.2441255318	3.4068469724	242	0	3044.1081022457	21.575
19951029	0	11.3	75.6	0.6	0	0.75	0	0	23	39.7	7.1464115958	0.3245271363	5.245	6.6897360554	84.6460494974	25.9517523404	90.066	2.3212129824	30.1702511356	4.9397865487	1.7501613656	36.9857837688	1.0812849961	264.5	0	3095.8600664316	26.075
19951030	0	12.8	82.1	1.4	0	0.38	0	0	24	39.7	9.8191453659	0.2768439715	4.73	6.5637703213	84.5836927581	26.6689571084	93.47	2.9670662319	31.1316370112	6.4123887945	2.7281039952	38.2535799497	1.5877268275	288	0	3175.3653589083	27.325
19951031	0	12.3	79.4	1.1	0	0.08	0	0	25	39.7	8.8358036113	0.3153207158	4.55	6.2238297508	84.6312620391	27.4739828684	96.874	2.8281463116	32.1518649534	6.2562145342	2.4478036021	39.5904788922	1.7698079464	312.5	0	3266.5192150009	26.775
19951101	0	11.5	77.7	1.1	0	0.17	0	0	26	39.7	7.7404726798	0.3268850656	4.42	5.5915447354	84.678847025	28.2276736524	99.116	2.7451090805	32.9765278691	6.1818913608	2.5926794869	40.7445080602	1.9807704734	338	0	3365.6101939593	26.55
19951102	0	12.2	39.7	2.1	0	0.38	0	0	27	39.7	-1.089549227	0.9262919824	2.08	4.8416503364	90.9023891358	30.0745130524	101.772	8.5590443147	34.5928237646	16.4453439192	9.1707988666	42.1415646727	10.4287267422	364.5	0	3738.4220263535	16.875
19951103	1	11.9	32.1	1.7	0	0.04	0	0	28	39.7	-4.2095721773	1.0063744464	3.235	5.7576726247	90.3805307143	31.2933607664	103.96	5.6282466914	35.7121361264	12.084383719	8.2301410915	43.5266071196	4.4291430869	392	0	3930.9292798212	15.05
19951104	0	7.2	23.4	2.3	0	0.13	0	0	29	39.7	-12.2993674385	0.8113475938	2.59	7.1291642735	92.0908420133	32.4208476024	105.284	10.6987973207	36.6369819998	19.961943667	12.0511205204	44.0103194645	9.8815141441	420.5	0	4152.2236510124	14.05
19951105	1	6.6	22.4	3.3	0	0	0	0	30	39.7	-13.3432280361	0.8219395989	2.99	8.736310386	91.9971090777	33.4918818744	106.734	8.3399520939	37.5370470282	16.8229977467	17.3096015407	44.4925664579	6.5770916922	450	0	4336.0175188729	13.95
19951106	0	7.5	34.6	1.4	0	0.13	0	0	31	39.7	-7.0973214206	0.7004680032	3.25	10.9711187866	91.4443673188	34.4756254744	108.148	7.0428737782	38.3711668077	14.9736627308	6.6176740843	45.0487134827	5.3261188694	480.5	0	4494.5506081272	16.775
19951107	0	14	26.2	1.8	0	0.25	0	0	32	39.7	-5.0768217492	1.3189812213	2.285	11.7972991124	91.4942016538	36.3326337604	111.2	6.8401705026	39.9956163897	14.9691447075	9.3539120924	47.3057887519	7.5016259007	512	0	4837.0282387629	13.05
19951108	1	10.6	54.7	1.9	0	0.54	0	0	33	39.7	1.8668795169	0.5720383135	4.37	12.0561071923	88.057152626	37.0725097084	113.064	5.014203356	40.745200613	11.8518779318	6.8331498797	48.0406934778	2.4531779346	544.5	0	4934.8141915515	21.025
19951109	0	7.5	77.4	1.2	0	0.5	0	0	34	39.7	3.805213944	0.2515884912	5.41	11.3109992279	84.9123924987	37.4475520124	114.442	2.8860568262	41.1953726887	7.4625198125	2.7730466875	48.4870193053	1.2546939605	578	0	4977.8508343462	27.475
19951110	0	7.2	81.4	0.5	1.3	0.96	0	1.3	0	1.3	4.2292740733	0.1858247165	5.6	9.5768839371	72.2226510549	37.7612362924	115.586	0.7259191072	41.5704477113	1.3267910468	1.244778878	48.6138867219	1.0246524164	0	0	5012.6335384433	28.55
19951111	0	7.7	94.7	0.5	9.6	1	0	10.9	0	10.9	6.8992536624	0.0562259573	6.8	5.8563069817	19.3240905313	18.9941606883	99.4317275036	0.0001180412	25.7100342171	0.0001257917	0.5489388549	42.9824872967	0.1606058518	0	0	0	31.75
19951112	0	9.3	96.9	0.4	7.4	1	0	18.3	0	18.3	8.8274850789	0.0360315214	6.665	-4.978548491	5.9737909687	10.3200476007	88.7339567942	1.28034542831637e-07	15.9906761642	1.01086536785868e-07	0.3958853007	35.9200236845	0.0622621796	0	0	0	31.9
19951113	0	10.1	97.2	0.6	3.8	1	0	22.1	0	22.1	9.6702852842	0.0348903668	6.625	-14.5758922739	3.6814696568	6.5534321091	85.6527903529	2.96617845741063e-08	11.0023463809	1.88544608020535e-08	0.4811733543	32.5612098957	0.0456488016	0	0	0	31.775
19951114	0	11.2	86.1	0.7	0	0.42	0	22.1	1	22.1	8.9590109219	0.1977743381	5.305	-19.4195425615	23.3674843227	6.9600814851	87.7507903529	0.0005441091	11.6166785995	0.0003565136	1.2670234718	33.5989827631	0.1630400426	0.5	0	48.1967752534	28.725
19951115	0	9.3	93.3	0.4	13.6	0.92	0	35.7	0	13.6	8.2692068092	0.0790034866	6.605	-19.7075984933	5.4163342759	2.9663242992	65.2772826803	9.32766407922502e-08	5.3274274258	4.12548849482441e-08	0.5647341296	0.4655994556	0.0625924572	0	0	0	31
19951116	0	9.8	96.3	0.6	3.3	1	0	39	0	16.9	9.2333552178	0.0444171725	6.61	-32.2029781181	4.8018661751	1.3620148316	63.3553619363	6.98894974063912e-08	2.585093675	2.34115452638548e-08	0.5319925752	0.4231077417	0.045808978	0	0	0	31.625
19951117	0	9.8	81.8	1.3	0	0.46	0	37.7	1	16.9	6.8370144948	0.2214666687	6.205	-25.8397743791	13.7085076264	1.5007598016	64.9313619363	1.04655527128863e-05	2.8375582584	3.61635229485736e-06	2.5435859859	0.7792567843	0.0889573768	0.5	0	14.8343531711	28
19951118	1	7	24.9	2.2	0	0.13	0	28.1	2	16.9	-11.6998539059	0.7812071647	2.75	-18.3076704699	57.6709549942	2.5773094016	66.2373619363	0.8951795569	4.6976522597	0.374936666	11.3405083949	1.2719135107	3.8941263408	2	0	214.7828958722	14.475
19951119	0	5.3	32	2	0	0.5	0	20.7	3	16.9	-10.0321943145	0.6335323744	3.685	-12.7851518591	73.7259201467	3.2623104876	67.1293619363	0.9095713931	5.8177968942	0.4185611665	9.4808529448	1.5850426836	2.2400885609	4.5	0	314.69567053	16.675
19951120	0	9	38.5	3.3	0	0.04	0	16.9	4	16.9	-4.366266043	0.8012981726	2.395	-11.4298171341	86.7701564287	4.8258396856	69.3533619363	4.3268360074	8.221483359	4.1940181676	14.3415513157	2.8534221854	5.5356963616	8	0	614.4606165793	17.375
19951121	0	5.1	48.5	1.6	0	0.96	0	16.9	5	16.9	-4.8523934391	0.4490369147	3.955	4.311072666	87.0398721892	5.4857433776	70.3353619363	4.0322928728	9.1812737557	4.1348298178	6.2620539321	2.9834520716	2.4589140421	12.5	0	706.0328208976	20.85
19951122	0	2.2	66.5	0.9	0	0.46	0	3.3	6	16.9	-3.3809103391	0.2607433023	5.14	8.3047209379	86.0813314357	5.7689872896	70.7233619363	3.3952453067	9.5836090932	3.4954562817	2.8768667226	2.9834520716	1.2474536584	18	0	735.9089122598	26.075
19951123	0	2.5	69.6	0.8	0	0.25	0	0	7	16.9	-2.4834499007	0.2333329418	5.28	8.3956806268	85.250301532	6.0760425696	71.3093619363	2.9692061843	10.0180666297	3.0617146647	2.4462924126	2.9834520716	1.1074776615	24.5	0	769.1806462334	26.775
19951124	0	3.7	65.1	0.7	0	0.04	0	0	8	16.9	-2.2376164232	0.2910141873	5.225	6.7387017209	84.9437449985	6.4095475596	71.9853619363	2.6956284874	10.4851183574	2.7949574291	2.4596026014	3.0475642379	1.1217576491	32	0	806.1167393418	25.35
19951125	0	5	69.7	0.8	0	0.63	0	0	9	16.9	-0.0674596614	0.2751254763	5.91	5.578815234	83.3275482283	6.6265545036	72.6793619363	2.132294669	10.7929792264	2.0483193207	2.4641063361	3.1551457008	0.7004588851	40.5	0	828.3177302279	26.175
19951126	0	5.1	83.3	1.1	16.2	1	0	16.2	0	16.2	2.5033733788	0.1472277943	6.12	3.6608944365	26.3856770617	2.8692112168	45.7229648918	0.0013349711	4.9602563997	0.0005722817	2.0039700859	0	0.0754989267	0	0	0	29.55
19951127	0	5.6	95.5	0.8	22.5	1	0	38.7	0	38.7	4.9335864007	0.0400385356	6.865	-13.1920549307	5.6984837231	0.7867546998	9.8303023553	1.26737316713318e-07	1.3111659922	3.52253468794694e-08	0.6768524061	0	0.0125965471	0	0	0	32.475
19951128	0	6.3	91.4	0.7	1.5	0.92	0	40.2	0	40.2	4.9994784655	0.0849102971	6.245	-35.9934188786	16.9456571605	0.9470836938	10.9023023553	5.04311511673031e-05	1.5561995129	1.46011914327005e-05	0.8839331287	0.1784137462	0.0287090582	0	0	16.5396938104	31.275
19951129	0	5.4	86.3	0.8	0	0.04	0	40.2	1	40.2	3.2955719982	0.1321572328	5.76	-37.7159989926	34.1227985451	1.2208348778	12.0103023553	0.0127572766	1.9469149912	0.0039204887	1.3341560438	0.2892607662	0.135564151	0.5	0	46.2920983804	30.225
19951130	0	3.8	82.7	0.7	0	0.04	0	40.2	2	40.2	1.1308924686	0.1482021076	5.83	-38.074695476	49.414635529	1.4654449778	12.8663023553	0.2154217159	2.2813013132	0.0693648404	1.4302800846	0.054268858	0.2640709818	2	0	72.0789243354	29.725
19960501	0	11.2	91.6	1.2	49.7	1	0	66.6	0	61.2	9.8785915792	0.1090247888	6.145	-6.1080264915	8.3378398824	5.2388131383	25.8387715816	5.4967747945909e-07	6.9532142987	2.75135646720391e-07	1.397472649	0.7453639698	0.0088851453	0	0	0	30.1
19960502	0	10.5	86.9	1.9	21.1	0.96	0	87.6	0	82.3	8.4078175071	0.1773789169	5.55	-54.1357581437	17.0881310857	2.5836155103	4.618	4.8944974614086e-05	2.4314401534	1.60760328550486e-05	2.8414453228	0.9766503115	0.0093479253	0	0	0	29.1
19960503	0	10.4	71.7	2.4	11.4	0.46	0	96.4	0	93.7	5.5120552022	0.3799092763	5.03	-71.8983327289	32.600350704	1.6681559154	4.456	0.0126438176	1.7233867101	0.0037581437	6.3714656034	1.3216533433	0.0143621885	0	0	0	25.325
19960504	0	12.2	64.7	1.4	0.7	0.38	0	94.4	1	94.4	5.7515341483	0.5479720297	3.71	-82.9979809381	63.2168325573	3.8088244146	9.686	0.7681748545	3.8413323666	0.2964849777	4.5170564527	2.0709312255	0.0413135822	0.5	0	155.9666170516	23.125
19960505	0	12.7	72.8	1.2	0	0.83	0	94.4	2	94.4	7.9446362267	0.4296149598	4.84	-72.9286269878	73.2874325136	4.9693009426	14.628	0.9946284736	5.3743119343	0.4416238207	3.2743973671	1.7990277392	0.0626162071	2	0	228.9951916467	25.025
19960506	0	15	60.5	1.3	0	0.46	0	85.2	3	94.4	7.4228527607	0.7378513217	3.455	-69.7619408533	82.4201658895	7.4058804258	20.146	2.0063224585	7.7183735913	1.277566607	4.5649263082	3.0822081648	0.3031647697	4.5	0	412.4460927551	21.375
19960507	0	16.1	58.2	1.3	0	0.63	0	82.9	4	94.4	7.8876945526	0.7914588425	3.225	-17.9054643881	86.0208016826	10.1395292634	26.024	3.36648798	10.2727899044	3.6147195263	4.7179018229	2.8293105936	0.5558886215	8	0	623.7244648564	20.525
19960508	0	15.8	65.3	1.6	4.4	0.83	0	37.6	0	4.4	9.3029223019	0.7356380962	3.515	4.8942008472	65.6580921279	8.4750252308	26.8388698584	0.7637099131	9.4722878762	0.4474926288	5.1126774096	3.6792194175	1.8837018577	0	0	0	22.375
19960509	0	13	89.8	0.8	8.1	1	0	24.6	0	12.5	11.3594064147	0.1592657575	6.07	12.6811214827	22.8061471992	4.3135050794	20.3013197413	0.0004014745	5.6342038656	0.0001820733	1.1448946294	1.3880441829	0.0928450607	0	0	0	29.2
19960510	0	12.4	88.3	0.8	0.9	0.96	0	14.1	1	13.4	10.5146851004	0.1721484227	5.625	3.8730031998	35.4473106388	4.895349266	25.0093197413	0.0164274093	6.5737953406	0.0080034684	1.248685488	1.5780212599	0.1927987484	0.5	0	33.5582388313	28.975
19960511	0	15.5	70.8	1.2	0	0.96	0	13.4	2	13.4	10.221042568	0.5647745158	3.965	1.9976652628	60.7927371218	6.838647245	30.5453197413	0.5149651805	8.7691087351	0.2897183343	3.4908284184	4.4910237045	1.1872187706	2	0	169.6056375197	23.825
19960512	0	13.9	83.8	1.1	2.7	1	0	16.1	0	2.7	11.2012535267	0.2601419375	5.23	1.5200392979	49.5078118719	5.4251885971	35.6853197413	0.1817923066	7.8621850583	0.0967038838	2.057897778	5.9150403465	0.8035961679	0	0	218.8990315301	27.475
19960513	0	14.9	73.8	1.8	0	0.92	0	16.1	1	2.7	10.2648827768	0.4585514737	4.25	-2.6909929551	70.1360244917	7.0926101347	41.1673197413	1.0253925249	9.9147529575	0.615714046	4.6527189609	8.0379231341	1.7836611717	0.5	0	331.524446777	24.725
19960514	0	17.9	58.3	1.8	0	0.67	0	16.1	2	2.7	9.5977939383	0.8923183999	2.895	1.0188718578	83.5079388829	10.2258967603	47.2613197413	2.4785971978	13.2724292797	2.9756839767	6.3920888345	11.7800810526	3.8633860261	2	0	585.0864554781	20.1
19960515	0	16.7	80.3	1	0.7	0.83	0	12.4	3	0.7	13.2853522315	0.4024187813	5.285	11.5534323202	79.2201920203	10.9186285861	52.6893197413	1.2839084263	14.3849147401	0.9515746011	2.2304934436	14.5797143095	0.7874927404	4.5	0	626.8813047167	25.9
19960516	0	17.7	73.9	2.3	4	0.46	0	8.3	0	4.7	12.9826288365	0.5589612251	4.06	12.7879438957	65.4578613611	8.6644740198	54.1520263947	1.0893806717	12.3777588861	0.7399132624	5.9305488499	17.9167884276	1.906142696	0	0	0	24.05
19960517	0	14	87.4	1.6	6.6	1	0	14	0	11.3	11.9349353343	0.2091557951	5.715	9.1932069141	32.830811016	4.9086946119	49.5944054177	0.0089858773	7.870016878	0.0047824146	2.4066564268	13.1129346994	0.1938324302	0	0	0	28.35
19960518	0	15	86.2	2.2	14.5	1	0	28.5	0	25.8	12.7073827144	0.245340199	5.56	5.2098390618	21.8230040497	2.4091541033	31.3300664388	0.0003778713	4.0413918948	0.0001487896	3.4873109604	1.9049429094	0.0495233681	0	0	0	27.8
19960519	0	14.5	86.2	3	53.1	0.96	0	78.9	0	78.9	12.2164951306	0.2336480971	5.74	-9.9738235882	17.5923249652	0.9189183803	4.924	9.52962859260929e-05	1.2531695517	2.62197063184302e-05	4.6972836498	1.9049429094	0.0103679498	0	0	0	27.925
19960520	0	11	82.9	1.6	3.7	0.92	0	82.6	0	82.6	8.2044266696	0.238413617	5.48	-64.7445270574	28.6880136178	0.5957532847	5.8608266091	0.0032447536	0.9500699405	0.0008438276	2.950210262	1.0532726372	0.0106215101	0	0	0	27.975
19960521	0	12.7	62.4	1.8	0	0.5	0	82.6	1	82.6	5.7033359421	0.5899456016	3.105	-68.3330108586	64.2444248233	3.3714193759	11.3788266091	0.695794838	3.873587127	0.2694274095	5.941221643	2.1572510329	0.0661080283	0.5	0	221.2547471976	22.425
19960522	0	16	42	2.2	0	0.46	0	81.9	2	82.6	3.1046184645	1.1476744491	1.915	-64.1675787949	86.0554454587	7.6192689391	17.4728266091	3.8409515487	7.5756293715	3.5027490496	9.3934559395	3.6792194175	0.496998559	2	0	641.8964005632	16.5
19960523	0	16.2	54.4	1.5	0	0.71	0	77.9	3	82.6	6.9942034561	0.8836178332	2.595	-54.2591016942	88.6828088704	11.0937483007	23.5668266091	5.0094632793	11.0059901745	5.7154804355	5.5798260503	3.1196175375	0.6082213881	4.5	0	938.3056303675	19.55
19960524	0	18.2	63.3	1.5	0.4	0.42	0	71.7	4	0.4	11.111177561	0.7870081865	3.37	-37.9064900045	88.3225470284	13.6882347307	29.7148266091	5.7032297224	13.6084097289	7.2324047696	5.0314892971	3.8962820095	0.637580394	8	0	1133.2402824474	21.275
19960525	0	16.8	79.6	0.8	0.2	0.92	0	57.4	5	0.6	13.248500413	0.4007538812	4.28	16.3055450206	86.066118438	15.2886813979	35.5928266091	2.983969917	15.2471712603	4.0678904904	1.9170026756	2.4938692281	0.4245119983	12.5	0	1240.714885127	25.7
19960526	0	18.2	71.8	1.5	0	0.54	0	4.3	6	0.6	13.0227107374	0.6307847553	3.665	20.2499145389	86.1141771422	17.5441865263	41.7228266091	3.7348109873	17.5139021516	5.5963750538	4.2041613817	6.5207342788	0.9430597388	18	0	1403.5926026746	23.4
19960527	0	18.1	60.9	2	0	0.54	0	0.6	7	0.6	10.4365502553	0.8770697906	4.095	20.2491379201	86.0044706619	19.3413718753	47.6188266091	3.9544448113	19.3318007364	6.2725555203	6.8334446643	9.9601704369	0.9605546309	24.5	0	1526.9258187581	20.7
19960528	0	18.2	30.2	2.4	0	0.13	0	0.6	8	0.6	0.4479669621	1.4982863257	1.53	18.9958008388	92.5636856872	24.1612458033	53.9648266091	14.7428799847	24.0849918768	20.5371234973	11.8402108788	13.5405341478	7.4076045327	32	0	2045.5936837988	13
19960529	0	17.4	37.7	2.2	0	0.33	0	0.6	9	0.6	2.8359084838	1.2962840431	2.29	20.5861410806	92.3647093726	27.9427986273	59.9508266091	9.7942437827	27.8330101699	16.2982065602	9.9314907255	16.857211288	4.5429147419	40.5	0	2390.7913572154	15.075
19960530	0	18.4	53.2	1.6	0	0.25	0	0.6	10	0.6	8.7065697882	1.0523213799	2.6	22.184943061	91.1996589093	31.4495017473	66.2068266091	8.3042752214	31.3193172799	15.2708697263	6.0123278806	20.767432319	3.9213621326	50	0	2687.4366718306	18.7
19960531	0	20.2	55.9	1.6	0	0.25	0	0.2	11	0.6	11.1150932526	1.1047921082	2.56	24.4417549088	90.7037307352	35.0615112673	72.8228266091	7.7375444775	34.913407589	15.3088860067	5.9113519166	25.4787099179	4.1679181696	60.5	0	2990.3708864698	18.925
19960601	0	21.3	58	1.7	0	0.13	0	0	12	0.6	12.6996053215	1.1169706536	2.77	25.4680379399	89.8288381076	38.4047262013	80.6188266091	7.7515515828	38.258142622	16.081118814	6.1411099907	30.371080746	4.0245646603	72	0	3259.7092547681	19.175
19960602	1	18.8	56	1.5	1.8	0.71	0	1.8	0	1.8	9.8387185428	1.0434503738	3.89	26.1753361122	75.5544647078	37.7432912705	87.3708266091	0.9480629727	37.6792281171	1.967127323	5.542031608	33.7229120336	1.9802896871	0	0	3402.3422946138	19.3
19960603	0	15.7	86.6	1	7.1	1	0	8.9	0	8.9	13.4656023988	0.2469173076	4.98	22.7589948806	40.7271063225	22.3013716202	82.688155326	0.046868435	26.6402510318	0.0511293401	1.6739577604	31.4819640194	0.5676018915	0	0	0	27.725
19960604	0	20.7	62.7	1.3	0.2	0.33	0	9.1	1	9.1	13.327329522	0.998666794	2.905	12.3890607215	73.0364954975	25.4671452702	90.394155326	0.931997749	29.8851216887	1.4067568053	4.499333527	36.3762796794	2.5723974504	0.5	0	250.6499495227	20.5
19960605	0	22.5	59.2	1.4	0	0.21	0	9.1	2	9.1	14.1362332466	1.147558562	2.56	12.1183023666	85.1555997033	29.095161363	98.352155326	2.8779288797	33.4510590597	6.5231335114	5.0808803468	41.476766642	4.7165011764	2	0	550.8770168087	19.175
19960606	0	23.2	61.1	1.4	0	0.13	0	9.1	3	9.1	15.2824782494	1.1434650708	2.765	12.0222239592	87.3204365843	32.428898721	106.418155326	4.5126586066	36.8128025964	10.2648987529	4.9661455403	46.5776854121	4.5123455626	4.5	0	817.3742610718	19.475
19960607	0	23.8	64.2	1.6	0.1	0.17	0	9.2	4	0.1	16.6225827008	1.0834128149	2.83	11.8324812705	87.4853019819	35.657856211	114.574155326	4.9678638439	40.1089034421	11.6599073969	5.3596292139	51.6731863496	4.5147784027	8	0	1072.451801968	20.1
19960608	0	24	63.1	1.4	0	0.21	0	9.2	5	0.1	16.5397279423	1.150884259	2.465	13.8820519699	88.4539333993	39.407027317	122.856155326	4.9363186041	43.7395711637	12.1798595699	4.8316645558	56.7054028603	5.4370104973	12.5	0	1383.6202017411	19.775
19960609	1	24	56.5	1.4	0	0.21	0	7.4	6	0.1	14.8147447407	1.3932554633	2.065	23.3463813181	89.7097987976	43.7514165224	131.264155326	5.3987053944	47.7304552725	13.7245500594	5.2566928604	62.2028578633	6.8766508262	18	1	1766.3369602204	18.125
19960610	0	24.3	51.6	1.3	0	0.04	0	0.3	7	0.1	13.6918678549	1.5930085726	1.91	23.9300705404	90.3451494107	48.3333506396	139.744155326	6.2437447898	51.8410256579	16.0534195261	5.1027776148	68.1700217387	7.9350350319	24.5	1	2179.6396914375	16.825
19960611	0	25.1	47.5	1.3	0	0.25	0	0.1	8	0.1	13.1546175489	1.7764130244	1.735	24.6542177098	90.9007440783	53.1901607874	148.332155326	6.6378517678	56.0938445281	17.5340876897	5.4731647528	74.0574016712	8.8878631161	32	1	2629.3971981158	15.6
19960612	0	24.7	53.2	1.2	0.1	0.33	0	0.2	9	0.1	14.5316027805	1.630554364	1.615	25.6702589561	91.2483143469	58.2412349166	157.046155326	6.8493130649	60.4433167979	18.6741148533	4.7138026056	79.9732805493	9.5312778463	40.5	1	3104.4313384295	17.125
19960613	0	26.6	35.2	2	0	0.08	0	0.2	10	0.1	9.9679311709	2.4057435496	0.805	26.536225118	93.7546103766	64.6848018996	166.246155326	13.0272433266	65.5790947319	30.5787332295	9.5196773764	86.4466131607	17.6925918095	50	1	3801.6311300379	12.15
19960614	1	22.8	50.7	2.4	0	0.33	0	0.1	11	0.1	12.0437595575	1.3838035226	2.895	28.9988720817	89.8854717393	67.8539980076	174.132155326	7.2677624119	68.7416637028	20.8700945758	9.0658752826	89.6606392551	5.3672393106	60.5	1	4051.5927266888	16.975
19960615	0	22.4	49.8	2.8	0	0.42	0	0.1	12	0.1	11.4056068364	1.4431001511	2.405	29.2915933244	89.9347914044	71.6872826006	181.928155326	8.0142235068	72.2252054146	22.9630710377	10.9041425074	92.7205829152	8.0561518427	72	1	4379.1481208628	16.85
19960616	0	20.3	62.6	2.1	0.9	0.88	0	1	13	0.9	12.9255200999	0.9423361072	2.665	29.277373666	87.0594161577	75.161051144	189.508155326	5.1189161352	75.4807906357	16.9771264255	7.0290076723	95.3376295959	6.9533724223	84.5	1	4665.8615286577	20.575
19960617	1	20	60.8	1.8	0	0.29	0	1	14	0.9	12.1986013554	0.9919986898	2.735	27.3545195427	88.1570379417	78.5452565942	197.088155326	5.0865183864	78.6899921653	17.2890696764	6.2303545836	98.183331319	6.1854820927	98	1	4942.0391416723	20.2
19960618	0	21.1	59.4	1.8	0	0.29	0	1	15	0.9	12.8763868014	1.0677867223	2.625	26.9040457694	88.4594242741	82.0841044928	204.956155326	5.4092462674	82.0823321764	18.5094513877	6.3688660137	100.9539557166	6.4034201814	112.5	1	5232.8645987224	19.575
19960619	0	21.5	63.8	1.6	0.5	0.54	0	1.4	16	0.5	14.3504989679	1.0095781929	3.04	24.7665381422	88.5082731291	85.063011936	212.770155326	5.3493734636	85.08553107	18.7242029331	5.3545913369	104.0800376361	4.8538525667	128	1	5463.5023463129	20.575
19960620	0	20.1	74.2	1.5	1.2	0.88	0	2.6	17	1.7	15.3569701424	0.6610290825	4.05	23.6751067315	79.7604738885	86.8173639068	220.170155326	1.566075693	87.4382408162	7.021115718	3.9676756975	106.2544663007	2.5256522021	144.5	1	5583.9948042819	23.525
19960621	0	17.4	88.9	1.4	102.5	1	0	105.1	0	104.2	15.5435275799	0.2238743608	4.955	20.5981370145	30.8545170889	34.6352491705	11.1058885087	0.0060209835	33.4048053725	0.007645937	1.9999694399	2.4619112684	0.0094355114	0	0	0	27.875
19960622	0	16.7	60.2	1.6	2	0.79	0	107.1	0	106.2	8.9481404366	0.8526170187	4.885	-83.1935634408	47.4267554502	32.2261508383	17.5158885087	0.1915822291	31.2385171007	0.2324649714	5.5690238589	3.2725717318	0.0112922226	0	0	67.4029453582	20.875
19960623	0	17.3	36.4	3.3	0	0.46	0	106.2	1	106.2	2.2547138991	1.3098196715	2.01	-86.0512530538	81.3622040692	36.3888601771	24.6638885087	2.2773265259	35.4519450949	5.4107811324	14.9641486397	3.4714485749	0.1040794095	0.5	0	468.0262803175	14.775
19960624	0	14.7	64.4	1.8	0.9	0.42	0	107.1	2	0.9	8.0547146418	0.6796907732	2.95	-84.667847335	84.793084466	39.4473792587	31.6858885087	4.0810810576	38.5704957443	9.694892193	5.7811813355	3.0451246961	0.1926712223	2	0	713.9250947145	22.425
19960625	0	15.2	71.8	2.1	0.4	0.63	0	107.5	3	1.3	10.1428135052	0.5800676924	3.65	-85.6904867742	85.7174576456	41.7177852427	38.4198885087	3.226435552	40.9043280877	8.2042674405	5.6980069612	3.6369348882	0.223664138	4.5	0	879.3266077612	24.15
19960626	0	16	69.3	2.1	0	0.42	0	107	4	1.3	10.3793736959	0.6290405112	3.535	-84.398912894	86.1525009485	44.1222726005	45.3878885087	4.5842857133	43.3627543064	11.4191502072	6.0800872196	3.5534677474	0.4415006721	8	0	1056.5379743695	23.325
19960627	0	18.3	57.6	1.4	0	0.63	0	105.8	5	1.3	9.7920506584	0.9552600134	2.86	19.8562120589	87.728097374	47.3275888037	52.6978885087	3.918082874	46.5978475567	10.4668589378	5.1115890311	4.5570981201	0.817714322	12.5	0	1315.4069345516	19.825
19960628	0	20.1	51.1	1.7	0	0.5	0	3.3	6	1.3	9.6786651957	1.2037584904	2.36	22.5905930834	89.4132895841	51.1915965389	60.2778885087	6.0914681229	50.4722103962	15.5292298843	6.4704548007	9.3659092499	1.7224147941	18	0	1651.6234390104	17.75
19960629	0	19.7	70.4	1.8	0	0.5	0	1.3	7	1.3	14.158003314	0.6806257556	3.835	21.4596957314	86.9114398816	53.2200610689	67.6238885087	5.0122737742	52.5507216057	13.6638958157	5.1901919263	12.9162358494	0.9147562619	24.5	0	1794.5736238252	22.675
19960630	0	22.1	44.7	2.4	1.6	0.67	0	2.9	0	1.6	9.5142491884	1.4933547443	1.505	22.0010400697	87.3914449626	56.2595976137	75.5998885087	4.0885079209	55.618030103	12.0110276616	10.0032227669	18.4378737718	4.4746725001	0	0	2312.7291386204	15.65
19960701	0	17.8	84.9	1.5	2.6	0.88	0	4.6	0	4.2	15.2193904558	0.3206730715	4.83	22.6171012352	63.3909536782	47.4883229431	82.7418885087	0.6459665593	47.147958479	1.2246249995	2.6353445648	20.854622036	1.0302461917	0	0	2377.3347018335	26.775
19960702	0	14.9	87.2	1.2	11	0.83	0	15.2	0	15.2	12.7850794056	0.210669824	5.675	18.3582164686	24.4360967531	23.9165402382	70.6465812569	0.0007810359	25.906908816	0.0008365042	1.8862248983	12.2482038921	0.1243423415	0	0	0	28.075
19960703	0	17.9	58	2.1	0	0.08	0	15.2	1	15.2	9.5210905015	0.9060636235	2.53	4.9342139554	67.7113109659	27.1293703182	78.2565812569	0.8059517821	29.0669724844	0.9316924639	7.4254527232	16.1664826923	1.4063354366	0.5	0	307.7751490059	20.025
19960704	0	20.4	66	1.6	0.6	0.54	0	15.8	2	0.6	13.8310230705	0.8428182917	3.38	4.7919206765	80.2296122708	29.4240073806	86.0105812569	1.644389258	31.7198278673	3.5242661572	5.1268995624	20.6453872146	1.869642346	2	0	499.4929486171	21.4
19960705	0	17.4	91	1.8	89.5	1	0	105.3	0	90.1	15.9082062147	0.1832730268	5.78	4.7472611765	14.1414433379	8.6093584262	6.818	1.56878091098009e-05	8.0743839217	8.45849898612453e-06	2.2139762468	2.6245344498	0.0067738996	0	0	0	28.4
19960706	0	18.2	78.4	1.2	0.8	0.63	0	106.1	1	90.9	14.3743656773	0.4667772653	3.82	-86.6098684862	50.7056883987	10.4482809062	14.374	0.2519875298	10.1386511946	0.1531497582	2.8160276672	3.3116540944	0.0323758506	0.5	0	145.7013403786	25.05
19960707	0	16.3	89.4	1.6	108.9	0.96	0	213.4	0	199.8	14.5463961938	0.2038450867	5.26	-84.1390546268	22.1049929243	4.5066998703	6.908	0.0004183729	4.2784280483	0.0001685627	2.1778587894	2.0994530989	0.0074125616	0	0	0	28.275
19960708	0	15.9	62.3	2.4	7.1	0.92	0	217.9	0	206.9	8.7014902228	0.7326045975	3.1	-182.1802601894	48.2725397302	4.4388039811	7.25	0.1636947337	4.239494343	0.0657079726	7.9153106402	2.9358014461	0.026877793	0	0	0	21.6
19960709	0	17.9	35.1	2	0	0.46	0	206.9	1	206.9	2.275392192	1.3925503873	1.815	-189.955260811	82.604039106	8.4036899443	14.824	2.5988593487	8.2264159405	2.2232105696	9.3663838011	3.8083157759	0.1017151625	0.5	0	444.4555020398	14.3
19960710	0	18.5	48.3	1.4	0	0.58	0	206.9	2	206.9	7.3795735317	1.2229845113	2.855	-188.2244256995	86.8443221857	11.2423709307	22.236	3.3309662902	11.1160626251	3.7525753926	5.712970055	4.4576682043	0.1429236884	2	0	703.5201701811	17.45
19960711	0	20.2	52.1	2.1	0	0.38	0	206.3	3	206.9	10.0596888407	1.1592911579	2.4	-96.4095536554	89.1328072138	14.6487223547	30.152	6.6433413088	14.5370688795	8.5722524847	7.8628674465	4.6074694056	0.4366247931	4.5	0	1032.7942245293	17.975
19960712	0	19.7	69.1	1.8	5.4	0.38	0	122.2	0	5.4	13.8708001809	0.7839442811	3.075	-93.8199745117	69.6876416314	11.2518019267	31.325592185	1.0107928992	11.8566574197	0.6699712644	5.3505963891	5.2475915911	1.9934236342	0	0	0	22.35
19960713	0	20.9	70.4	1.4	0	0.33	0	121.4	1	5.4	15.3065134081	0.7614859977	3.125	11.7967451359	82.5638623885	13.8144566563	39.367592185	2.2774517164	14.7175756285	2.8866389907	4.131826108	5.1361831574	2.1013681593	0.5	0	220.2096239323	22.375
19960714	0	22.8	66.6	1.4	0	0.5	0	12.5	2	5.4	16.251194561	0.9668285247	2.785	18.6746775228	86.7495068316	16.7573667355	47.787592185	4.3931486364	17.8587243023	6.6106375834	4.5210412998	11.3833216795	3.583199822	2	0	482.7438934601	20.95
19960715	0	23.7	69	1.5	0	0.33	0	5.4	3	5.4	17.666486004	0.9370644488	2.97	17.5717954357	87.0466286706	19.4713626715	56.153592185	3.8923620577	20.8597941582	6.4656062855	4.5939912823	17.1269749256	2.9913663565	4.5	0	719.0407425251	21.325
19960716	0	24.4	68.4	1.4	0	0.13	0	5.4	4	5.4	18.1951827055	0.9888443591	3.1	16.7478981537	87.0950110907	21.9955010171	64.645592185	4.2913763073	23.7709696474	7.6350559281	4.3818537803	23.5648938424	2.8778316439	8	0	934.4134915812	21
19960717	0	22.2	66.7	2.2	0	0.75	0	5.4	5	5.4	15.7045118675	0.9214635874	3.855	15.9924810403	86.2287607543	23.7403401835	72.507592185	5.2611919903	26.1091344604	9.6128346514	6.8778232965	27.7739909837	2.3476595617	12.5	0	1071.5701752466	21.125
19960718	0	22.5	68.1	1.8	0	0.5	0	5.4	6	5.4	16.3151801862	0.8984083611	3.405	20.9807883691	86.276873155	25.9773435835	80.513592185	4.1089794365	28.7580515182	8.2110973461	5.5267829125	32.3530511507	2.8833158057	18	0	1256.9358825283	21.4
19960719	0	22.5	55.3	2.3	3.2	0.25	0	3.2	0	3.2	13.0894809043	1.269395308	2.77	20.9032133027	75.8325819098	22.5999498852	85.3407473923	1.1988343785	27.1952644539	2.0113072555	8.437032292	37.3106732364	4.3330825522	0	0	0	18.2
19960720	0	19.8	68.2	2.8	0	0.75	0	3.2	1	3.2	13.7645231643	0.7501577656	3.64	18.3658503829	83.3904783325	24.6275087044	92.9147473923	4.1306493879	29.6246326173	8.3938484356	8.3479460616	40.2798104416	3.4128410062	0.5	0	164.2735824048	22.1
19960721	0	20.3	60.3	1.8	0	0.63	0	3.2	2	3.2	12.3549994425	0.9688091516	2.7	18.281029256	87.6470132817	27.681012474	100.7227473923	5.5667420412	32.8156899353	11.432307531	6.2791656281	43.4755165793	5.5685151995	2	0	445.9461977136	20
19960722	0	21.3	58.2	1.6	0	0.58	0	3.2	3	3.2	12.7521062496	1.1080825138	2.79	18.0179282875	88.1328642673	30.6372388884	108.6027473923	5.860593605	35.9326454948	12.5230973074	5.7908043133	47.2180804965	5.2375691151	4.5	0	714.0370243884	19.225
19960723	0	20.9	70	1.3	11.3	0.63	0	14.5	0	11.3	15.2178379359	0.7985798229	2.945	18.2654624005	64.0750306367	16.9290175583	96.2146122224	0.7701509799	23.5145415904	0.7742725904	3.9019651174	45.0979760036	1.1519060863	0	0	0	22.275
19960724	0	19.9	84.5	1.2	0.9	0.75	0	15.4	1	12.2	17.2019761513	0.3740675801	4.435	6.7690330353	69.8814078266	18.1232133471	103.7526122224	0.7471599784	25.2290699424	0.7864123497	2.2231941405	47.011043204	0.5743770441	0.5	0	88.2287761555	26.15
19960725	0	22.8	53.9	1.4	0	0.13	0	15.4	2	12.2	12.9756046091	1.3785178026	2.505	6.6306789732	84.5000075983	21.4278486375	112.0646122224	2.583726056	28.9952565119	5.3570428462	5.3558874149	52.415006724	4.0735871603	2	0	396.830924952	17.775
19960726	0	22.5	52.3	1.6	0.6	0.42	0	12.8	3	0.6	12.2392256942	1.3399563367	2.465	7.635812651	87.7182948038	24.7821559719	120.3226122224	4.6908028447	32.7176478548	9.9108665179	6.1137261235	56.9300297328	5.5805543169	4.5	0	712.7585389492	17.45
19960727	0	21.1	75.6	1	0.9	0.88	0	13.7	4	1.5	16.6139164631	0.6321199177	4.075	7.8733270499	81.6800743685	26.2820638159	128.1666122224	1.9015309352	34.7495981584	4.435430257	2.675088781	59.8979366084	2.0647997949	8	0	827.7758518711	23.625
19960728	0	20.9	77.3	1.2	0.4	0.83	0	14.1	5	1.9	16.7705656527	0.577614999	3.79	5.7295035151	83.7385343432	28.0846305871	136.1006122224	2.4638421623	37.0538981843	6.0177908352	2.9601828534	62.9049901463	2.5032802512	12.5	0	970.4281190747	24.1
19960729	0	22.5	65.3	1.5	0.5	0.13	0	14.6	6	2.4	15.6580331458	1.0156352003	2.715	15.9288697395	87.1664984568	31.1297499975	144.3406122224	3.8183167258	40.4500027594	9.4244333971	4.9302557529	67.5165430915	4.9628547531	18	0	1246.414014135	20.7
19960730	0	22.9	54.9	1.6	0	0.5	0	3.3	7	2.4	13.3496280328	1.3740516614	2.27	18.0395154402	89.1476086175	34.7336153175	152.7966122224	6.6574717578	44.2946571261	15.4855403337	6.0090086647	72.0690937321	7.4686270631	24.5	1	1594.075614321	18
19960731	0	23.3	43.8	1.6	0	0.04	0	2.4	8	2.4	10.2956330263	1.7027447294	1.605	17.8686112089	91.5628136347	39.1997309559	161.2706122224	7.0335563097	48.7658894793	16.9901471381	6.9008011514	76.5599483798	10.4569825702	32	1	2083.0572463425	15.125
19960801	1	22.9	59.5	1.1	4.1	0.17	0	6.5	0	4.1	14.5890386402	1.2001478079	2.485	18.8508237924	75.3845496012	30.5104202698	162.7556409991	1.0851765326	41.5488253745	2.64923354	4.0947522853	80.765673712	5.0429037748	0	1	0	19.15
19960802	0	22.5	68.3	1.6	0.8	0.54	0	6.7	1	4.9	16.3612077599	0.9600602108	2.765	17.0293982219	83.327697461	33.1181222742	170.4936409991	2.2111193589	44.584884761	6.1389032318	4.9292782941	84.8317265998	4.4198851347	0.5	1	265.2606468657	21.45
19960803	0	21.5	61.2	1.6	0.3	0.46	0	6.1	2	5.2	13.7093094016	1.0725182727	3.055	17.6242334994	86.2108981192	35.4315561502	177.9796409991	3.855319503	47.3149038684	10.4207713272	5.5756350191	87.9391288372	4.5472515917	2	1	492.783698605	19.925
19960804	1	21.6	47.8	1.8	0	0.17	0	5.7	3	5.2	10.0585270645	1.4213203867	2.25	17.6371116777	89.3227526779	38.5924508562	185.3036409991	5.5919875986	50.7573330237	14.590117227	7.3026644976	91.1458082774	7.9795510359	4.5	1	848.1129879304	16.55
19960805	0	20.6	69.5	1.7	0.4	0.71	0	5.6	4	0.4	14.8197155205	0.7749575531	3.2	17.7691218468	88.6236172264	40.7816042402	192.4476409991	4.6194269628	53.3171161883	12.9207243016	5.0420420825	93.5235122672	4.140434593	8	1	1060.9302086431	22.225
19960806	0	21	72.8	1	0	0.46	0	5.6	5	0.4	15.9255694306	0.7284484591	3.455	15.5857129584	87.7289742033	42.7130097932	199.6276409991	4.2906144329	55.6554471459	12.4878328809	2.8980167062	96.32568374	3.5617941317	12.5	1	1242.2594233233	22.95
19960807	0	20.4	79	0.7	1.2	0.92	0	6.8	6	1.2	16.6282472607	0.5355411898	5.215	18.7064896046	74.0736132591	43.1617201742	206.1596409991	0.9078977077	56.6649243168	2.8003550529	1.8069009493	98.4942287768	1.1472798939	18	1	1277.1892733337	24.65
19960808	0	22.4	68.7	1.7	0.7	0.42	0	3.4	7	1.9	16.3575245985	0.9180691249	3.04	16.8871905832	83.0236605026	45.4894401134	213.6636409991	2.4581651986	59.3757982966	8.1554801641	5.1685212469	101.9359492498	4.7061833622	24.5	1	1506.4851855733	21.575
19960809	0	22.9	70.6	1.7	10.1	0.75	0	12.7	0	12	17.2650235366	0.8760253187	3.25	16.3737177918	62.42905464	25.2287489605	197.9842302171	0.7391719901	38.266827645	1.1785657121	4.9564219268	98.1883092287	1.2196765472	0	1	0	21.925
19960810	0	21.6	80	1.3	82.5	0.83	0	94.9	0	94.5	17.9929741075	0.535623867	4.055	5.0013908438	39.4201858336	9.2254096675	31.9168044795	0.041508965	10.7109434898	0.0259966424	2.9005599542	5.1916436699	0.0170152547	0	0	0	24.6
19960811	0	18.4	85.8	1.3	46.5	0.83	0	141.4	0	141	15.9721292669	0.3155115868	4.205	-77.4905638941	34.0854803633	4.8471797046	6.784	0.0124172817	4.5767556257	0.0051441328	2.2238962444	3.3116540944	0.0098133372	0	0	0	26.85
19960812	0	17.8	73	1.7	0.3	0.63	0	141.3	1	141.3	12.8916769539	0.6067083104	4.025	-124.9039879575	66.5614004767	6.3202751376	13.208	1.2649334793	6.2321032686	0.6009243614	4.5650013597	3.8962820095	0.0221752744	0.5	0	130.1119693612	23.8
19960813	0	18.4	69.8	1.7	0	0.54	0	141.3	2	141.3	12.7828519331	0.6793734029	3.685	-123.3722966137	79.7989635469	8.0650947958	20.028	1.8177872527	8.0616740131	0.9793230178	4.9651113738	3.7218755598	0.0694614117	2	0	290.1457310713	22.85
19960814	0	19.7	72.8	1.3	7.6	0.67	0	147.7	0	7.6	14.6762144552	0.6521032106	3.605	-123.3919177808	60.0400410572	5.7054060087	16.771069944	0.6342592666	6.1663955446	0.2998241453	3.6177943465	4.3117481221	0.9327255271	0	0	0	23.275
19960815	0	20	76.7	1.2	0	0.67	0	147	1	7.6	15.777387938	0.5855445543	3.835	-121.3081267326	76.0621092671	7.2907461319	23.753069944	1.1730784634	8.2504940366	0.6395025486	3.0064449834	4.5570981201	1.000708089	0.5	0	142.4079722968	24.175
19960816	0	20.3	61.4	1.1	0	0.13	0	136.9	2	7.6	12.6301977628	0.9664730838	2.605	-38.8984600897	85.6328523285	10.0776639089	30.969069944	2.8597295742	11.1138864358	3.1357081282	3.9584604343	4.9726837951	3.2485104181	2	0	438.2379436146	20.275
19960817	0	21.2	60.9	1.2	0	0.17	0	54.4	3	7.6	13.3517886267	1.0498440707	2.43	8.8372787908	88.5267379547	13.0594460653	38.401069944	4.7239561399	14.1167888648	6.1939603646	4.3120343117	5.7737756392	4.1017304668	4.5	0	761.2691068586	19.925
19960818	0	22	66.5	1.6	0.3	0.25	0	8.2	4	0.3	15.4676055359	0.9147926982	3.035	9.6930198341	88.5756090334	15.3943503253	45.887069944	4.757206908	16.7447426134	6.8609554851	5.1061082598	11.2085904569	2.9244733187	8	0	991.5355482305	21.125
19960819	0	21.1	69.4	1.8	2.9	0.71	0	10.8	0	3.2	15.2750466154	0.8183720637	2.68	9.7223153025	77.3221822696	14.2279116383	50.7806629119	1.2822752052	16.7342000353	1.2179351113	5.3422891419	16.0614597682	3.9220397079	0	0	1274.5013225168	22.075
19960820	0	19.3	79.9	0.7	1.3	0.75	0	12.1	0	4.5	15.7371408956	0.4917498197	4.62	14.6829109177	71.6809808464	15.1221531319	57.5646629119	0.8531989286	18.25524232	0.7305097958	1.7392685287	19.7322128114	1.0943096888	0	0	1348.2403884171	25.15
19960821	0	19	83.1	0.9	23.1	0.92	0	27.6	0	27.6	16.0589486788	0.3719853294	4.81	12.8602376834	29.3618075296	7.0316553128	25.3575518	0.0032186279	8.3055104384	0.0017606209	1.8477749094	3.0451246961	0.0710231555	0	0	0	26.025
19960822	0	17.7	83.6	0.8	0.1	0.79	0	27.7	1	27.7	14.8817751412	0.3543316818	5.03	-11.7234064442	44.5611095696	7.6905070772	31.7095518	0.0871906692	9.575286506	0.051384722	1.6369018019	5.9461141957	0.100920142	0.5	0	52.0956207833	26.475
19960823	0	20.1	73.1	1.2	0	0.17	0	27.7	2	27.7	15.1245714034	0.6785459575	3.2	-13.508312965	72.5279312988	9.877761158	38.8895518	0.8966764581	12.0829761554	0.6007297314	3.3480852158	10.9320004457	1.0790035258	2	0	264.544328569	23.25
19960824	0	18.4	86.4	0.9	7.3	0.83	0	35	0	7.3	16.0812367551	0.3048466376	4.505	-13.7292763156	44.0289885474	6.0038127301	35.4524678939	0.0845671616	8.4360500669	0.0466316431	1.5774981135	3.3510799281	0.4805948679	0	0	0	27
19960825	0	19.1	68.8	1.3	4.7	0.42	0	39.4	0	12	13.2311222376	0.7347935042	3.155	-19.4721837858	58.2887143015	5.3430360283	36.8150141392	0.4788583813	7.8410897751	0.254382184	3.9838492525	4.4576682043	0.6231646726	0	0	0	22.425
19960826	0	16.1	89.5	0.7	24.7	1	0	61.2	0	36.7	14.3664555511	0.1975264383	5.69	-22.1469469246	14.9835646136	2.2427092244	5.902	1.70325703210933e-05	2.3002399599	5.49835663577627e-06	1.0807179052	1.8515219573	0.021187035	0	0	0	28.35
19960827	0	17.1	88.7	1	40.9	0.96	0	100.8	0	77.6	15.2128861421	0.2280858168	4.105	-24.4021633778	35.6126625408	1.8012421012	6.46	0.0190130256	2.1227606058	0.0059908126	1.5050720457	2.4938692281	0.0232272623	0	0	0	27.9
19960828	0	18	66.6	2	0	0.29	0	77.7	1	77.6	11.6884324469	0.7778280397	2.635	-65.5571727303	74.0261369392	4.549513187	13.568	1.1467452429	4.9497499839	0.4911427178	6.1975464572	4.5071656606	0.0904679907	0.5	0	291.5303275455	22.15
19960829	0	16.5	62.6	1.3	6.7	0.42	0	84.3	0	6.7	9.3390071063	0.7501492109	3.51	-65.2225388722	56.6752361278	3.8286284079	11.4558140862	0.4007747765	4.1717079918	0.1598274948	4.4447818629	3.0083642924	1.1337663598	0	0	0	21.525
19960830	0	17.3	72	1.4	0	0.63	0	84.3	1	6.7	12.2011257488	0.5908115172	3.585	-63.7543952304	77.7016317998	5.6709112227	18.1138140862	1.8314156795	6.3622395386	0.8785328969	3.9127385746	3.3908522516	1.629776448	0.5	0	171.6742055941	23.675
19960831	0	18.9	54	1.4	0	0.5	0	77	2	6.7	9.3906802007	1.0776387966	2.67	-59.4919387375	86.2540497908	8.3874515583	25.2578140862	3.6733870406	9.1656929866	3.7240598201	5.295051102	4.169608605	3.4897453711	2	0	457.7607642827	18.775
19960901	0	16.9	60.9	1.1	0.2	0.63	0	72.5	3	0.2	9.3074978669	0.8297178411	3.18	-32.8268739167	87.1506047676	10.2792620943	30.5438140862	3.809678081	11.1648960425	4.3606932748	3.9441836666	3.3510799281	2.792903147	4.5	0	674.8138819817	21
19960902	0	13.6	78.7	1.3	1.6	0.96	0	49.4	0	1.8	9.9675186081	0.3336637175	5.975	9.0087151314	66.8256523943	9.7473525371	34.6958140862	0.8411483901	11.4516867285	0.5467353079	2.9262767449	1.1939873532	0.5257062837	0	0	690.669485708	26.275
19960903	0	15.2	78.9	0.9	1.1	0.75	0	9.6	1	2.9	11.5594832591	0.3736185146	4.6	5.6723660173	69.4467422885	10.6465767659	39.4958140862	0.7369025614	12.7206434037	0.5084013284	2.1400690712	3.456540202	1.1470432594	0.5	0	776.8550649857	25.925
19960904	0	17.7	79.9	1.3	0	0.42	0	9.6	2	2.9	14.1813681442	0.4430329814	3.76	10.3862590087	79.868625925	12.0981398811	44.9258140862	1.5270751213	14.4608319386	1.5172142502	2.8562130272	7.2000744987	2.0140850246	2	0	929.9756424253	25.55
19960905	0	18.7	61.8	1.3	0	0.25	0	2.9	3	2.9	11.2218187317	0.8720084808	3.5	10.0009041508	84.1306255787	13.7461835259	50.5358140862	2.4140663458	16.3642911661	3.3539244745	4.5326622312	11.3129410929	2.3162753741	4.5	0	1109.2463787259	20.775
19960906	0	17.3	49	1.6	0	0.04	0	2.9	4	2.9	6.490047572	1.0890483623	2.99	9.6057512257	87.1062610673	15.7920308091	55.9298140862	4.3769418238	18.5147543286	6.7262814851	6.3848228595	14.7473935493	3.7583353412	8	0	1350.2910626117	17.925
19960907	0	17.8	29.2	2	0	0.08	0	2.9	5	2.9	-0.3604780903	1.5247518179	1.705	10.4005412105	91.9237638939	18.8861896675	61.5038140862	9.7176770012	21.3682910687	14.2045477956	10.0502553363	18.1595908373	9.2324472482	12.5	0	1821.6630512245	12.85
19960908	1	15.9	42.3	1.7	0	0.08	0	2.7	6	2.9	3.1148784256	1.1424311146	2.43	14.7085725779	91.9272828418	21.2981145739	66.6278140862	7.2732126048	23.6758173777	11.9066047878	7.3262494262	21.0694473222	5.3836715713	18	0	2140.751883059	16.6
19960909	0	13.4	67.4	0.9	1.3	0.75	0	2.4	0	1.3	7.4862116913	0.5420168577	5.85	17.4042470479	74.3569767226	21.5913398659	70.5638140862	0.8561749489	24.4666905775	0.8832582978	2.9399319155	22.8255972179	0.6219005011	0	0	2165.1844450605	23.5
19960910	0	14.7	69.2	1.3	0	0.17	0	1.3	1	1.3	9.1150818484	0.5429580784	3.53	15.9638005925	82.5105735351	23.1899607171	75.3818140862	1.9925511392	26.2169219739	3.7951883864	3.8827934482	25.0968147034	2.8188983497	0.5	0	2341.1504546939	23.625
19960911	0	16.5	69.7	1.2	0	0.63	0	1.3	2	1.3	10.9438371128	0.6007419687	3.775	15.2875968073	84.6101362902	24.6384794167	80.4338140862	2.6226515433	27.9063112944	5.3009138667	3.5993840989	27.6386359161	2.331944967	2	0	2494.5055291303	23.3
19960912	0	16.2	68.9	1.2	0	0.54	0	1.3	3	1.3	10.4838225298	0.6157444785	4.015	14.1060472895	84.7708815001	25.9180953631	85.5038140862	2.6325628707	29.4891547302	5.5185868089	3.6625749695	30.1135132364	1.9978459275	4.5	0	2625.7991221482	23.175
19960913	0	15.4	35.6	3.3	0	0.21	0	1.3	4	1.3	0.2657606426	1.1099576932	2.53	12.0223670725	89.3854871505	28.1718886943	90.3218140862	10.8416183861	31.6580004054	18.7415224834	15.0523533093	31.8295829124	8.4557662344	8	0	2923.086569957	15.05
19960914	0	16.7	34.4	2.3	0	0.13	0	1.3	5	1.3	0.9384162784	1.3632287509	1.535	12.577606182	92.8218131595	31.4617803311	96.0758140862	12.7511631339	34.5986559272	22.0134853006	10.7736231023	35.0413578283	12.3441440596	12.5	0	3439.3659211374	14.425
19960915	0	15.4	47.8	1.4	0	0.08	0	1.3	6	1.3	4.3937907227	1.0055767156	2.925	15.9918351172	90.9419474842	33.5224758167	101.2178140862	6.556927453	36.6770976565	13.8321022607	5.7118793729	37.5613579964	4.5166805511	18	0	3687.0244838414	18.1
19960916	0	15.8	57.4	1.8	0	0.38	0	0	7	1.3	7.4044830514	0.7877605139	2.865	16.682242865	90.5573915069	35.6128677071	106.2878140862	6.206768769	38.7591048999	13.6533415527	6.4174288014	39.7831156919	4.8519144337	24.5	0	3941.6529701558	20.4
19960917	0	16.3	62.2	2	5.3	0.63	0	5.3	0	5.3	9.0552054624	0.7366744843	3.34	17.1742905938	67.5211463252	24.1901433908	103.3672556272	1.0139114861	30.522812996	1.7231851587	6.6636890239	41.5714276523	2.9514304579	0	0	0	21.475
19960918	0	12.6	92.3	0.9	22.5	1	0	27.8	0	27.8	11.3782919487	0.1191786625	6.15	12.1550777683	15.7145299334	9.5725980476	65.2666906796	2.64181543280245e-05	14.0086211436	1.92766257943296e-05	1.0535836439	20.2493317741	0.0358417414	0	0	0	29.925
19960919	0	11.7	92.4	0.9	5.9	1	0	33.7	0	33.7	10.5034132517	0.104015276	6.205	-13.4387702827	10.7833248232	5.2736073195	60.8126325678	2.23773390018973e-06	8.668012416	1.2513683757777e-06	1.0378013436	0.7792567843	0.0193084351	0	0	0	30.175
19960920	0	11.7	88.7	1.6	3.3	0.92	0	37	0	37	9.8926689461	0.1663800203	6.02	-22.6178997915	16.1913286818	3.2425710697	61.3241812361	3.38268409540559e-05	5.7279640513	1.54561331408282e-05	2.2003931196	1.1939873532	0.0203311432	0	0	0	29.25
19960921	0	11.9	89.4	0.9	0.6	0.96	0	37.6	1	37.6	10.2071744247	0.1498466473	5.995	-27.762380413	25.4993516321	3.4596503645	65.2961812361	0.0011251808	6.1099741398	0.0005296169	1.2772458106	0.9579101053	0.0300421173	0.5	0	17.8793008057	29.375
19960922	0	11.8	88.2	0.6	1	0.83	0	38.6	2	38.6	9.9068957989	0.1596326903	5.45	-30.0805398559	37.8635019642	3.9397422421	69.3041812361	0.0257855612	6.8990122556	0.0128578004	1.0213080201	0.9579101053	0.1431951789	2	0	59.5468431096	29.1
19960923	0	14.4	77.6	1.2	0	0.79	0	38.6	3	38.6	10.5332585498	0.3875250838	4.48	-27.2643491743	59.9916028892	4.9236403925	73.9781812361	0.5370859117	8.4425410545	0.2962749697	2.8440844442	2.0994530989	0.498131709	4.5	0	155.166062336	25.8
19960924	0	15.6	50.3	1.7	0	0.58	0	33.3	4	38.6	5.3065652465	0.9717395722	2.71	-4.2312575274	81.3429711788	7.1700630333	79.2821812361	2.0012782719	11.6957884824	1.9881808922	6.4203711541	3.1196175375	2.2846846898	8	0	433.7732427742	18.675
19960925	0	12.2	61.9	1.4	0	0.42	0	10.8	5	38.6	5.1155784105	0.5463076247	3.775	3.5707979478	84.4839079735	8.5512307141	83.6321812361	2.4415412762	13.6207279241	2.9757195085	4.7374343999	4.3783428782	1.4995575615	12.5	0	581.5438377764	22.425
19960926	0	12.6	69.4	0.9	0	0.08	0	4.9	6	38.6	7.1491361394	0.4844832563	3.545	7.5870433708	86.140329512	10.1128022737	88.2521812361	3.4862102469	15.7217289924	4.8905465555	2.8025410876	6.4325591389	2.0682550358	18	0	753.7619766704	24.2
19960927	0	13.8	69.8	1.2	0	0.46	0	1.6	7	38.6	8.3816634017	0.509326261	3.895	8.8539338589	86.1884127171	11.4553895533	92.8361812361	2.9275929531	17.5094075329	4.3634296539	3.5537935454	8.6658012864	1.6854685446	24.5	0	894.4888395364	24
19960928	0	16.3	55	1	0	0.33	0	1	8	38.6	7.2469946977	0.9429950739	2.85	10.5773395323	87.8799990652	13.6194171333	98.3201812361	4.2281727312	20.2323255783	6.8583256287	3.8863054999	12.3117051147	3.4246107446	32	0	1154.5318147187	19.675
19960929	0	14.7	63	1.1	0	0.5	0	0	9	38.6	7.7323356432	0.6579480534	3.405	11.3608421946	87.9286566227	15.2999345445	103.1381812361	4.0322239151	22.3216570791	6.954765921	3.7915432014	14.6244513952	2.7731260874	40.5	0	1343.0839903757	22.075
19960930	0	15.3	75.8	1.2	3.3	0.29	0	3.3	0	3.3	11.0519694295	0.4334187644	3.94	10.4332798887	68.9142612888	12.2001527375	104.4292833212	1.0227561358	18.884701229	0.8943453862	3.0297314514	16.9091771238	2.1888780836	0	0	0	25.125
19961001	0	14.2	89.2	1.2	76.7	1	0	80	0	80	12.4414518474	0.1763241362	5.38	6.7611746219	25.3160336253	4.9962134335	3.458	0.0011827673	4.4518650157	0.0004843779	1.6745750996	1.5261703333	0.0105182379	0	0	0	28.75
19961002	0	14.3	56.2	2.4	0	0.58	0	80	1	80	5.6975371259	0.8153853814	3.27	-70.6568623074	65.1824927379	6.5068072255	7.312	1.0023400707	6.1307711529	0.4725433324	8.5164867927	2.899993448	0.0713407344	0.5	0	203.2765473014	20.475
19961003	0	14.4	48.9	2	0	0.04	0	80	2	80	3.8012229791	0.8872465416	2.59	-69.7450686582	83.7148722679	8.4470208255	11.364	2.998593695	8.1383749851	2.6958285104	7.8382493719	2.3676981823	0.3478402264	2	0	496.1902626688	18.625
19961004	0	12.3	69.7	1.1	0	0.58	0	80	3	80	6.9248706709	0.4656419282	4.175	-69.4947763033	84.5008959134	9.4374010015	14.804	2.8293725755	9.1976543846	2.7153537644	3.2840500662	1.6717418371	0.2495083164	4.5	0	613.7589234752	24.35
19961005	0	12	75.7	0.8	0	0.63	0	80	4	80	7.8424585119	0.3495412324	5.27	-69.93362492	83.4058322285	9.9202346335	17.848	1.9673308867	9.7479378724	1.6150325797	2.1434678126	1.2358001749	0.1853597702	8	0	663.9676208134	25.925
19961006	0	12.8	69.1	1	2.2	0.88	0	82.2	0	2.2	7.2772338707	0.468084353	5.035	-66.9769821849	62.8444604531	8.4671113003	20.856	0.5062777361	8.4594825837	0.2795690771	3.0787228836	1.1733537436	0.9117778217	0	0	726.1796429198	24.075
19961007	0	13.6	85.7	1.3	0.8	0.79	0	79.7	1	3	11.2451456308	0.238389011	4.615	7.9163706703	71.311439816	9.2334237003	24.512	0.9055952119	9.5105377604	0.5317710711	2.1717907243	1.8515219573	1.2389871775	0.5	0	812.3237571584	28.025
19961008	0	14	84.1	1.4	0	0.63	0	3	2	3	11.3529944371	0.2619157302	5.14	5.4253326235	76.2420847839	9.7434400203	27.988	1.2996531731	10.4189918361	0.8017104167	2.5136760135	3.4591056478	0.967360445	2	0	866.4167782805	27.525
19961009	0	15	75.7	1	0.5	0.38	0	3.5	3	0.5	10.7421964854	0.4296965346	3.955	3.8568645677	81.8301086943	10.8690821003	31.914	1.8003823498	11.741249903	1.6586276418	2.59629825	5.8170981781	1.8736393421	4.5	0	1003.3804706212	25.175
19961010	0	12.6	89.6	0.5	13.4	1	0	16.9	0	13.9	10.9311658808	0.1585425068	6.255	3.1192017873	19.0048880572	4.9500623554	14.4325174007	9.84900072459636e-05	5.3299561143	4.35698429261068e-05	0.8461011455	1.2783511611	0.0752110941	0	0	0	29.25
19961011	0	12.2	89	0.5	0	0.96	0	16.9	1	13.9	10.4359006101	0.1590750753	6.135	-10.7226073751	24.1899975227	5.0830211554	17.3685174007	0.0006222884	5.8707497713	0.0002875521	0.875498573	2.2865943078	0.1183850311	0.5	0	12.7099382004	29.2
19961012	0	12.7	86.5	0.5	0	0.92	0	16.9	2	13.9	10.5011886217	0.2065519841	5.165	-9.1608722427	43.4798450462	5.5944769154	20.7005174007	0.0816309869	6.6774028308	0.0400692694	1.011360738	3.5718740755	0.5494655019	2	0	66.7253128143	28.45
19961013	0	13.4	81	1	0	0.92	0	14.7	3	13.9	10.2030616649	0.311494608	4.605	-8.5784440785	63.3501621617	6.3651682434	24.3745174007	0.6932671828	7.7020486669	0.3649820375	2.1342030282	5.3138290242	1.0525746677	4.5	0	153.4625704261	26.9
19961014	0	12.5	86.9	0.6	14.5	1	0	28.4	0	14.5	10.3737478892	0.1928300648	5.665	-8.6512554926	24.8375862734	2.9033121339	5.5253960569	0.0008598978	2.7783876814	0.0002950205	1.1031488276	0.995555214	0.1005534136	0	0	0	28.6
19961015	0	11.7	93.1	1	60.5	1	0	88.9	0	75	10.6165338797	0.0949245526	6.01	-23.1142002899	10.6764462755	0.9159017673	2.81	2.31538604647136e-06	1.0093364327	6.09114184229555e-07	1.0709649311	0.7120591198	0.0077780398	0	0	0	30.35
19961016	0	12	89	1.3	23	1	0	111.4	0	98	10.2387481372	0.1580336283	6.125	-70.2553709856	4.4401384043	0	3.152	5.21584682374706e-08	0	1.04316936474941e-08	1.7919787768	0.995555214	0.0046349454	0	0	0	29.25
19961017	0	10.2	80.8	1.4	4.7	0.79	0	102.7	0	102.7	7.0481054162	0.2423790191	5.935	-93.2509721487	20.1752382471	0	2.558	0.0002781733	0	5.5634668540474e-05	2.839472109	0.8312211958	0.0073129461	0	0	0	27.65
19961018	0	10.5	68.4	0.9	0	0.08	0	102.7	1	102.7	4.9317342334	0.4344839096	4.365	-97.8496870231	48.4780547607	0.87661896	5.674	0.1776136304	1.2647399414	0.048967999	2.845393572	1.4105645765	0.023002255	0.5	0	101.5484333223	24.475
19961019	0	11.5	61	1.1	0	0.33	0	102.7	2	102.7	4.2461519376	0.5939791707	4.41	-97.7285318698	66.0716215504	1.728646224	8.736	0.6707738513	2.3130491694	0.2169062966	3.8713583012	1.9320060123	0.0718782998	2	0	199.6502114568	22.375
19961020	0	12.8	47.3	1.2	0	0.38	0	102.7	3	102.7	1.8678012744	0.879717503	2.905	-82.6213725583	81.5073044252	3.379759664	12.302	1.732735379	4.0072289166	0.6799792433	4.9812939121	2.1282256338	0.394451036	4.5	0	439.3653406819	18.625
19961021	0	15.5	51.4	1.2	0	0.21	0	88.2	4	102.7	5.5253614697	0.9329656044	3.52	-20.938156657	85.1094334562	4.737984944	16.048	2.8596626365	5.4519259303	1.8932639301	4.6505945685	3.2725717318	0.4324043538	8	0	615.5714480487	18.975
19961022	0	16.3	40	1.3	0	0.17	0	27.7	5	102.7	2.6872586293	1.142541269	3.05	3.1244117771	87.2342052859	6.40603832	20.118	3.457755335	7.1334424061	2.9757240187	5.8994904295	6.1258602753	0.8164712857	12.5	0	846.7572675065	15.925
19961023	0	12.1	62.1	0.9	0	0.04	0	4.7	6	102.7	5.0674120115	0.5433407511	4.235	9.0817272709	86.6125643248	7.36364472	23.504	3.5938510346	8.2587571319	3.4102399521	3.2281581795	7.4504079662	0.5908203075	18	0	959.5684093035	22.5
19961024	0	12.6	76.5	1.1	0	0.58	0	0	7	102.7	8.5774587081	0.3588186282	4.845	9.1686396942	85.0341375901	8.02957512	26.71	2.8819720555	9.1685292663	2.7756374265	2.7136813608	8.7236023695	0.5067260122	24.5	0	1032.3163461085	25.975
19961025	0	10.9	81.6	1.2	0	1	0	0	8	102.7	7.8746626136	0.2387231298	5.5	8.7181727401	83.3174972499	8.432133456	29.43	1.9099014586	9.8260165684	1.534080467	2.403234127	9.3278026733	0.3872863084	32	0	1072.8530237667	27.675
19961026	0	10.8	83.8	1.4	0	1	0	0	9	102.7	8.1675654958	0.2107217378	5.755	7.6746858109	81.7117036482	8.73838568	32.168	1.8406852238	10.4082858838	1.5157680669	2.503048711	9.9002377122	0.3997849625	40.5	0	1102.9188928946	28.25
19961027	0	10.5	85.2	0.6	0	1	0	0	10	102.7	8.1171617532	0.1893571467	5.77	6.6937393265	81.3618708674	9.045910672	34.798	1.473431247	10.9654894874	0.9348438104	1.1896549969	10.4416996341	0.4137211849	50	0	1132.948656312	28.675
19961028	0	11	79.4	0.5	0	0.92	0	0	11	102.7	7.5717414306	0.277352927	4.94	5.23768915	82.1168716592	9.667748752	37.734	1.8639299685	11.7862022804	1.7753326894	1.3738795342	11.368163483	0.8107048616	60.5	0	1199.9125399257	27.1
19961029	0	11.4	78.2	1	0	0.71	0	0	12	102.7	7.7374146724	0.2992531063	5.81	4.6957447355	80.9313606841	9.945303088	40.562	1.6513750411	12.3316712204	1.4709584615	2.349001389	12.2032434681	0.4939473711	72	0	1227.0967245949	26.7
19961030	0	13.7	28.5	2.4	0	0.08	0	0	13	102.7	-4.22305815	1.2142478409	1.81	4.5662033686	90.8190542602	12.299287504	44.47	7.8659379587	14.5430009995	9.9032262933	11.9749711052	14.3709903518	7.5696425713	84.5	0	1667.6713467258	13.7
19961031	0	9.6	46.1	0.8	0	0.38	0	0	14	102.7	-1.4091299014	0.6815845557	3.405	6.6481911972	90.1748988306	13.549100224	47.406	5.3668227626	15.8050816676	7.4178505582	3.5950340162	15.2785686544	2.8083953758	98	0	1836.1567076452	19.125
19961101	0	11	50.1	0.7	0	0.13	0	0	15	102.7	1.0156887504	0.6837109873	3.455	7.1215305888	89.6511408793	14.66213584	49.504	5.2572441133	16.8486521831	7.5400861242	3.0010555516	16.5416004165	2.8343187987	112.5	0	2005.4313608372	19.775
19961102	0	11.8	59.5	1	0	0.17	0	0	16	102.7	4.1741461455	0.6015923172	4.47	7.6106443579	86.9603433147	15.38880682	51.62	4.2099039196	17.6346414268	6.3053093744	3.6505793497	17.9435320696	1.5823444209	128	0	2100.3294140316	21.925
19961103	0	11.3	61.6	0.5	0	0.21	0	0	17	102.7	4.1968592658	0.5514603761	3.915	8.1055703393	87.0086972476	16.34603442	53.862	3.4721530215	18.5887720744	5.4008822596	2.1657605218	19.2502492222	2.23448616	144.5	0	2235.1911493801	22.575
19961104	0	11.3	70.5	1	1.8	0.67	0	1.8	0	1.8	6.132426913	0.3983010412	4.55	8.1765278994	72.8832598964	15.5088458326	55.96	0.94308539	18.3227201594	0.8093206129	2.9592710414	20.3689752763	1.5501453022	0	0	2325.0178398258	24.8
19961105	0	10.5	92	0.9	8.5	0.96	0	10.3	0	10.3	9.2507166502	0.0955404601	6.24	4.2134934558	27.4813193976	8.0628160959	44.7921231322	0.0027299886	11.1210255101	0.0017456803	1.05890435	15.661676657	0.2339888999	0	0	0	30.375
19961106	0	9.2	67.5	1	0	0.21	0	10.3	1	10.3	3.5020207299	0.4042190867	4.41	-5.2311570433	52.9648423586	8.7823542719	46.6021231322	0.2952486826	11.939563656	0.1964684765	3.1488411543	16.5804992734	0.9708372062	0.5	0	94.5390495347	24.575
19961107	0	10.1	69.6	0.9	0	0.29	0	10.3	2	10.3	4.7979944989	0.393121941	4.275	-5.624583185	69.6526428516	9.5688320899	48.5741231322	0.7832186516	12.8226750269	0.5428435537	2.7625837781	17.6207048241	1.726512657	2	0	199.9042402224	24.875
19961108	0	11.7	46.8	1.6	0	0.04	0	10.3	3	10.3	0.7148540731	0.820812497	2.33	-6.072709544	85.8788688107	11.3202404059	51.3021231322	3.9565140365	14.5912686635	5.3128909011	6.4881791488	19.4352610261	6.9370875785	4.5	0	527.305828842	18.775
19961109	0	8.8	57.3	1	0	0.46	0	10.3	4	10.3	0.8320212554	0.5002770723	3.745	-5.3463057413	86.7068260954	12.2274190559	52.9501231322	3.387273194	15.5041582586	4.706607039	3.7165934568	20.1093339362	2.8435258516	8	0	659.3148384396	22.125
19961110	0	7.4	84.1	0.3	12.5	1	0	22.8	0	12.5	4.8904852569	0.1634080034	5.955	-3.3316869918	27.8132252642	5.8392131942	34.1042196364	0.0019148879	8.1779301186	0.0010391926	0.8867370563	12.834602271	0.1429176607	0	0	0	29.175
19961111	0	8.7	91.8	1.3	73.5	1	0	94.5	0	86	7.4372218851	0.1091573817	6.665	-7.2048955405	3.9350445361	2.1392872565	1.09	3.58753685236971e-08	1.5391951662	1.03584743506116e-08	1.4486348265	1.2148022991	0.0045652257	0	0	0	30.775
19961112	0	12.9	87	2.5	61.5	1	0	147.5	0	147.5	10.7841691992	0.2083244586	6.265	-81.3929178217	5.9390069369	0.4205129975	1.846	1.58587458550994e-07	0.5358586849	3.77104995270178e-08	3.7336890993	1.4793202385	0.002963916	0	0	0	28.525
19961113	0	12.4	91.5	2.5	54.6	1	0	202.1	0	202.1	11.0492110815	0.1211875865	6.155	-142.9959365178	11.0221870346	0	1.918	5.05566732139187e-06	0	1.01113346427837e-06	2.8182820069	1.0338649103	0.0028090511	0	0	0	29.775
19961114	0	9.9	75.4	2.7	7.2	0.92	0	209.3	0	209.3	5.7546976366	0.3074544074	4.755	-198.7979676969	32.5614981116	0	1.792	0.0100717138	0	0.0020143428	6.402233904	0.8488480101	0.0060201565	0	0	0	26.375
19961115	0	8.6	91.1	0.6	13.1	1	0	222.4	0	222.4	7.2265464335	0.0987538932	6.375	-206.0957853182	11.5337195882	0	1.342	3.30983347985246e-06	0	6.61966695970492e-07	0.8288873753	0.4091899044	0.0017394288	0	0	0	30.625
19961116	0	10	91.6	0.7	4	1	0	226.4	0	226.4	8.691471734	0.1033953143	6.2	-206.9345951382	13.8830723436	0	1.612	1.1168250229092e-05	0	2.2336500458184e-06	0.8976727676	0.5389452931	0.0018772832	0	0	0	30.4
19961117	0	9.9	96.1	0.4	32	1	0	245.9	0	258.4	9.302032319	0.0476646583	6.56	-137.1685306189	1.8883998184	0	1.522	8.22962904814994e-09	0	1.64592580962999e-09	0.4363900383	0.5092213457	0.0012139993	0	0	0	31.55
19961118	0	7.8	92.6	1	20.6	1	0	193	0	279	6.6724979023	0.0798023077	6.725	-107.987510751	2.9571688689	0	1.108	1.83122639854906e-08	0	3.66245279709812e-09	1.0771371002	0.2513377168	0.001092697	0	0	0	31.2
19961119	0	7.2	82.2	1.2	17.7	0.88	0	149.2	0	296.7	4.3685489889	0.1837321698	4.98	-74.0534725096	25.9629889244	0	1.432	0.0014276971	0	0.0002855394	2.2969461076	0.3817169228	0.0035787237	0	0	0	28.75
19961120	0	4.4	91.5	0.7	2.8	0.71	0	97.4	0	299.5	3.1353429243	0.0753723485	6.885	-85.0796821814	19.5417885959	0	2.054	0.000124009	0	2.48018099634492e-05	0.8637949074	0.0435642824	0.0010173154	0	0	4.6116433566	31.775
19961121	0	5.7	55.8	1.3	1.8	0.33	0	92	0	301.3	-2.4287908354	0.4626652391	3.715	-74.8786226955	50.3134718679	0.4065079541	3.558	0.2831946544	0.6323873916	0.0688753627	4.6971160559	0.5999766935	0.0126272898	0	0	133.2224582558	22.525
19961122	0	4.4	59.6	1.3	0.4	0.38	0	79.3	1	301.7	-2.7624590719	0.3842977232	5.465	-72.1490184761	62.5963817761	0.7361946401	4.522	0.6105722929	1.0464688954	0.1617669082	4.4712893965	0.3953933168	0.0104698064	0.5	0	169.8405141661	23.8
19961123	0	3	57.4	0.9	0	0.42	0	75.3	2	301.7	-4.5787746472	0.338185424	4.82	-40.0768013924	72.5724105089	1.0819102481	4.982	0.8506625181	1.4024285662	0.240142194	3.3474505573	0	0.0340530787	2	0	208.7828420189	23.6
19961124	0	4.5	35.2	1.9	0	0.17	0	43.3	3	301.7	-9.5343549858	0.5844003013	2.84	-19.1722220379	85.3426082003	2.0781694001	6.162	4.4824227059	2.2550325508	2.2781812967	8.6725454862	0.2266031179	0.2403290716	4.5	0	389.9059486681	17.675
19961125	0	2.5	53.9	0.8	0	0.88	0	22.7	4	301.7	-5.8727099258	0.3470633785	4.53	-0.3493911933	85.5612504597	2.4587270321	6.604	2.8831672108	2.5468850476	0.9611417454	3.1582913759	0.2266031179	0.1034444547	8	0	434.6171891197	22.85
19961126	0	4.7	57.9	1.1	0	0.13	0	5	5	301.7	-2.8686854303	0.3939516444	5.375	3.0043148091	84.8274008997	2.7571115801	7.226	2.6529864793	2.8221829023	0.9150410074	3.9517541462	0.7206049067	0.0790429826	12.5	0	466.7582820298	23.3
19961127	0	6.9	42.8	1.5	1.1	0.5	0	3.3	6	1.1	-4.8577543523	0.5759104138	3.28	4.5121136263	82.3596020295	3.7387869321	8.658	2.0277704478	3.7029210717	0.7716084519	6.3636187797	1.1562025506	0.3919906075	18	0	623.8145375242	18.975
19961128	0	5	54.3	1.1	0	0.54	0	1.5	7	1.1	-3.4468417934	0.4482884349	4.405	4.2385874776	83.982854485	4.3323078181	9.766	2.1227829397	4.2832732072	0.8556650278	4.106444869	1.5908630853	0.2285072267	24.5	0	700.5782939915	22.325
19961129	0	3.5	44.7	1.3	5.3	0.58	0	6.4	0	5.3	-7.380996506	0.4402549776	3.765	4.3654661577	56.402788802	2.5203027817	4.2156087925	0.436987935	2.3389956678	0.1417962942	5.4191403241	1.3708630853	2.0387487781	0	0	0	20.3
19961130	0	1.2	91.1	0.8	0.9	0.83	1	7.3	1	6.2	-0.0911540035	0.0596444094	7.345	-1.4602223116	NA	NA	NA	NA	NA	NA	0.9563759123	0.4708630853	0.2083052015	0.5	0	0.72756978	32.475
19970501	0	17	34.9	2.8	0	0.17	0	59.7	4	59.7	1.4027112268	1.3613342977	1.625	-42.0683669124	92.8226512635	36.3393286304	106.5765048385	19.0074098568	39.2343628098	30.8129870934	12.9671356152	3.8083157759	3.9412533384	8	0	1249.9771029312	14.475
19970502	0	16.3	46.8	1.6	0	0.13	0	59.7	5	59.7	4.9138474489	1.0583128744	2.61	-2.7407036664	91.729556237	39.7335645152	112.4545048385	7.6046549931	42.1951153396	16.6864914071	6.5509863842	3.5534677474	2.0302198531	12.5	0	1541.8006238468	17.625
19970503	0	18.3	47.5	1.6	0	0.04	0	22.6	6	59.7	6.9532628288	1.2199767307	2.445	22.3320433388	91.4529287392	43.4283975188	118.7285048385	8.1527518937	45.369116394	18.2512871734	6.5207203025	8.3344170075	2.9299001705	18	0	1863.1559357378	17.3
19970504	0	17.5	58.9	2.5	0.5	0.63	0	0.5	7	0.5	9.3753442237	0.9028234943	2.97	23.792510516	89.9591408605	46.4887594624	124.9125048385	8.4920282966	48.1642379281	19.3973032514	8.6795160286	12.0708897697	2.8279594253	24.5	0	2107.0492943861	20.35
19970505	1	11.5	90	1.5	30.9	1	0	31.4	0	31.4	9.9123407935	0.1433104732	6.31	24.1829859589	16.7068360516	17.363208065	68.5551203956	3.66115938557645e-05	21.2630123345	3.45018163979e-05	1.909590669	1.0926012782	0.0209876286	0	0	0	29.625
19970506	0	10.8	88	1.6	26.1	0.96	0	57.5	0	57.5	8.8885858858	0.1619221385	5.885	-10.0228751625	14.3559703561	7.3383606765	28.2636007785	1.798875601088e-05	8.8998373953	1.01989917815172e-05	2.2786421676	1.1528998905	0.0130028034	0	0	0	29.3
19970507	0	9.3	70.9	3	1.3	0.79	0	58.8	0	58.8	4.2952235543	0.357673887	4.49	-39.5529956903	49.219297676	8.7132410349	32.7736007785	0.403833576	10.4685314745	0.2497580126	8.0478037965	0.762236237	0.0675603832	0	0	89.9922295525	25.4
19970508	0	11.7	48.3	2.6	0	0.5	0	58.8	1	58.8	1.1516957666	0.7803450617	2.125	-42.5057045655	80.3091715423	12.4062048499	38.2376007785	1.9882497011	13.6999908983	2.2636343952	10.1096596323	2.0146307472	0.819773322	0.5	0	456.2993926297	19.15
19970509	0	9.8	58.1	1.4	2.2	0.75	0	61	0	2.2	1.9615371695	0.565116403	2.985	-42.8161017799	74.2529825889	12.8137444996	43.2516007785	0.9326281495	14.7229296578	0.700794446	4.9549334737	1.4332828882	3.8649313551	0	0	679.300880938	22.075
19970510	0	11.4	80.3	0.7	4	0.79	0	65	0	6.2	8.1262284645	0.2697215131	4.605	-45.556046755	51.7901081312	9.5923574772	43.6684470581	0.2211774596	12.3839596958	0.1502678839	1.6468984806	1.2148022991	0.649626136	0	0	0	27.225
19970511	0	12.9	84.8	0.7	1.7	1	0	66.2	0	7.9	10.4001778181	0.2386542528	5.535	-18.1324490366	48.6263630819	9.2340954256	48.5384470581	0.1510565752	12.5156545088	0.1032501609	1.3658044776	1.5261703333	0.4181045421	0	0	36.1772788003	27.975
19970512	0	11.9	92.5	0.5	3.9	1	0	39.2	0	11.8	10.7176962949	0.106017138	6.265	6.3001818493	26.289111087	5.8362126185	48.7365698882	0.0012954151	8.9831044756	0.0007380497	0.6885481928	0.8312211958	0.3313942609	0	0	0	30.15
19970513	0	14.7	80.8	0.9	0	0.63	0	13.1	1	11.8	11.4325161605	0.3416800901	4.845	2.3796256726	50.2434101864	6.9585155765	54.0745698882	0.2473343888	10.5295708774	0.1534562774	1.9867365603	3.0978371792	0.9663870069	0.5	0	70.7700692367	26.525
19970514	0	19.1	60.1	1.1	0	0.58	0	11.8	2	11.8	11.177836939	0.9675734546	2.8	0.6242364914	77.2010025368	10.2602924421	60.6725698882	1.1815503746	14.4229496115	0.8770788366	4.0156779166	8.2103328826	3.5584760006	2	0	337.3038304323	20.25
19970515	0	19.6	58.6	2.4	1.8	0.63	0	13.6	0	1.8	11.2657359987	1.0939416956	2.26	3.8218872136	84.9534905769	13.0340600696	67.4685698882	7.3205925791	17.5783447569	10.2620985719	8.4270532082	13.5780733414	7.9140400995	0	0	690.4341341686	19.75
19970516	0	18.9	64	2.1	0	0.67	0	11.4	1	1.8	11.9392880117	0.8542354188	3.235	8.5996793614	86.355262628	15.7892177394	73.7965698882	3.0521591701	20.5737455405	5.0592542654	6.8367031326	17.8776659876	2.6873373276	0.5	0	900.543921927	21.275
19970517	0	20.7	55.7	1.3	0	0.42	0	7.4	2	1.8	11.5261771678	1.1291445856	2.53	12.4804746342	88.3841146202	19.4563551598	80.6285698882	4.7129827289	24.2708234198	8.3944414914	4.9076662551	22.6125455263	4.3418052524	2	0	1206.9458641941	18.75
19970518	0	17.3	67.7	1.5	3.1	0.63	0	8.8	0	3.1	11.2693696926	0.6964256852	3.015	19.4198653557	72.3451574685	17.5512426653	83.7410422887	0.8280488176	23.0335238297	0.821422468	4.6152898628	25.9584849741	3.4073253963	0	0	0	22.6
19970519	0	16.9	66.3	1.7	0	0.54	0	4.9	1	3.1	10.5745040468	0.6834116845	3.27	17.4738651626	83.1362722199	20.2568273473	89.8170422887	2.6334503812	25.9065903234	5.0661373804	5.3267959211	28.9864613754	3.4456725097	0.5	0	206.5931664177	22.35
19970520	0	15	81.6	1.2	22.7	0.92	0	27.6	0	22.7	11.8738878878	0.3207822037	4.31	17.1166103031	37.9077412698	9.7426917612	54.2976174365	0.0250953723	13.4513849853	0.0178820215	2.4553289353	13.3484767157	0.1286886415	0	0	0	26.65
19970521	0	16.1	60.1	1.6	0	0.67	0	27.6	1	22.7	8.3597703753	0.7904899179	2.755	-6.0104552448	71.7453913581	13.0231177542	60.3376174365	0.8867628548	16.9176040339	0.7245045324	5.5661497988	16.6685124676	0.5885706338	0.5	0	272.4983021002	21
19970522	0	18.8	39.3	2	0	0.38	0	25.8	2	22.7	4.6720792029	1.43908918	1.87	-6.0740432378	88.060834013	17.5411835398	67.0076174365	5.2022072401	21.204885549	8.480987014	8.9158688564	21.1353948484	3.3400787231	2	0	704.1946491606	15.125
19970523	0	16.8	59.9	1.1	0	0.67	0	25.8	3	22.7	8.9681707824	0.81446922	3.775	-4.9405614297	87.4536143738	19.6831420424	72.7596174365	4.1249705896	23.4839314958	7.3158431361	3.997709488	23.8970140045	1.6124797006	4.5	0	857.549723597	20.775
19970524	0	17.6	66.6	1.3	0	0.58	0	25.8	4	22.7	11.3080096335	0.724254841	3.23	-1.9317543237	87.5021311604	22.4430121736	78.9976174365	4.7160587897	26.2454024552	8.7814503367	4.1514109373	27.1435446525	2.8623275214	8	0	1068.6478359131	22.25
19970525	0	15	86.2	0.7	13.6	0.96	0	36.3	0	13.6	12.7073827144	0.2375836098	5.16	-2.0854832867	33.8732148917	10.9200446034	60.9312371481	0.0105862362	15.0824358355	0.0080697465	1.2902022069	1.5499046338	0.1417978186	0	0	0	27.8
19970526	0	16.7	74.4	2.1	0	0.42	0	36.3	1	13.6	12.1216681306	0.5061615653	4.185	6.265484335	63.1173199286	12.6412250582	66.6292371481	0.8524815064	17.148640193	0.7022997106	5.3334534133	2.8293105936	0.462845446	0.5	0	117.0228845266	24.425
19970527	0	19.3	67.8	1.4	0	0.13	0	13.6	2	13.6	13.197688256	0.7574475217	3.55	5.4034664938	79.561388288	15.0197280618	72.9212371481	1.9431944643	19.8289422745	2.9746587932	4.3560787256	7.1285666331	1.6162208402	2	0	290.8989345008	22.125
19970528	0	19.9	42.3	2.1	0	0.13	0	13.6	3	13.6	6.7176845566	1.5513938869	2.125	3.8019703388	88.2568558377	19.2289565028	79.7172371481	4.462837108	23.9906681751	7.9483207218	9.0225724299	13.1859199049	4.8081673543	4.5	0	669.3507817556	15.6
19970529	0	17.3	47.5	2.1	0	0.63	0	13.6	4	13.6	6.0400591365	1.0876522747	2.915	6.0827522573	88.4825703899	22.2955841772	85.5952371481	6.1620781129	27.0054360166	11.1641461525	8.4098188257	16.1383905485	4.3764009896	8	0	918.6776335698	17.55
19970530	0	19.7	47.1	1.4	0	0.42	0	13.6	5	13.6	8.1068943726	1.3251323504	2.675	6.950142455	88.6944446997	25.748001848	92.0852371481	5.3954752165	30.3091264884	10.6649102707	5.8146463643	21.5098200757	4.3272207118	12.5	0	1204.1538853598	16.85
19970531	0	17.2	55.1	3.2	2.8	0.67	0	16.4	0	2.8	8.1103380767	0.9322758409	2.925	23.9875476699	77.7197264284	23.4999987063	98.0712371481	1.8340988798	29.3923710277	3.7658632003	11.4826073788	24.1997327212	4.6960331001	0	0	1453.0897001784	19.475
19970601	0	10.3	84.9	1.7	16.8	1	0	19.6	0	19.6	7.8692798813	0.2107617874	5.945	22.4972378057	25.8343158537	10.332476735	72.6732468213	0.0012294166	15.2459044945	0.000943223	2.8330863516	10.7584027178	0.0686249528	0	0	0	28.65
19970602	0	13.5	73.4	1.2	0	0.71	0	19.6	1	19.6	8.8355842295	0.4346642705	4.305	4.0615259978	54.6952611045	11.9429275102	78.8312468213	0.3900624895	17.3242854234	0.3233594593	3.2304033879	12.7739496683	0.2955899952	0.5	0	108.1822445835	24.975
19970603	0	16	76	1.5	0.4	0.67	0	20	2	0.4	11.7683618147	0.4608948131	3.77	1.3565639098	75.5722535472	14.090072353	85.7632468213	1.4145634149	19.975635288	1.9018636027	3.6912722769	15.4253986914	1.2066360974	2	0	261.5982963212	25
19970604	0	18.1	71.9	1.4	21.3	0.54	0	41.3	0	21.7	12.9479992076	0.608029403	3.66	-0.3237852549	51.7228505213	8.1605234944	54.8182425418	0.2988384707	11.8943957677	0.198431408	3.9356491188	3.8521064678	0.1967160955	0	0	0	23.45
19970605	0	15.5	93.1	1	13.8	1	0	55.1	0	35.5	14.3826954911	0.1235112835	5.78	-23.1398583061	17.8985205462	3.8406803408	38.6569946728	6.87820470928504e-05	6.153053159	3.2481493656133e-05	1.1070163994	1.721988947	0.022946323	0	0	0	29.4
19970606	1	18.4	74.9	1.6	0	0.67	0	55.1	1	35.5	13.863526432	0.5470033001	3.635	-36.9797878474	56.890602279	6.1272245306	45.8409946728	0.4978493404	9.1851668564	0.2869871749	4.0957172438	3.8083157759	0.142892162	0.5	0	165.6178048868	24.125
19970607	0	20.6	71.8	1.5	6.9	0.38	0	59.2	0	6.9	15.3256346547	0.6880795807	3.615	-18.759204353	56.6150691801	5.1030964273	43.7010907974	0.4868948513	7.8999466672	0.2596299994	4.2447080866	4.5071656606	1.0116787392	0	0	0	22.8
19970608	0	20.4	78.7	1.4	3.5	0.54	0	45.9	0	10.4	16.568408498	0.5351297314	4.245	-25.0357867162	56.982604876	4.378366434	47.3650512328	0.5106936356	7.1129518168	0.2584690126	3.2313728808	4.3599631754	0.4031409613	0	0	0	24.575
19970609	0	21.7	69.4	1.3	0	0.67	0	45.9	1	10.4	15.8481819128	0.8218483634	3.31	-28.1252706841	77.8187575868	7.0026545752	55.1250512328	1.3831717446	10.6295669177	0.8626396413	3.9687697947	5.3040312047	0.9580076274	0.5	0	196.1755061088	21.925
19970610	0	21.9	69.8	1	0	0.83	0	45.5	2	10.4	16.1292366832	0.8143632223	3.52	-6.6439511794	83.17059922	9.3588852752	62.8310512328	2.127680515	13.638882892	2.4844794901	3.1356566729	4.866044397	1.496953264	2	0	367.8457447001	21.975
19970611	0	21.3	75.6	0.7	0.4	0.92	0	24.6	3	0.4	16.8069999011	0.6499525665	4.33	8.9197566692	83.2177019677	10.7994768272	70.1410512328	1.8853793432	15.5958134474	2.3430655938	2.0301609389	9.1215992339	1.1078513583	4.5	0	463.8343233721	23.575
19970612	0	22.5	69.6	1.8	0.1	0.58	0	10.9	4	0.5	16.6575407239	0.8596250525	3.19	7.8317388177	85.6695187778	13.5551873556	78.0810512328	3.1472978511	18.905287944	4.9448445344	5.3460869891	14.5783767876	2.6156492516	8	0	672.2935429216	21.775
19970613	0	19.9	74.1	1.3	0.9	0.79	0	11.8	5	1.4	15.1433300226	0.6452145161	4.005	14.9533151557	81.1430751785	15.39367914	85.3550512328	1.5448559891	21.2199004982	2.3146078195	3.4919055089	18.4924374316	1.5944202867	12.5	0	799.3686118704	23.55
19970614	0	18.6	77.2	1	0.2	0.67	0	5.1	6	1.6	14.5235399788	0.5204746101	5.19	17.6660394493	81.1895085384	16.0948618044	92.0350512328	1.3929283101	22.3976219709	2.086844637	2.5139691094	21.7225179744	0.7636279492	18	0	842.1634077235	24.65
19970615	0	22	47	1.7	0	0.21	0	1.6	7	1.6	10.1711381077	1.4863848837	1.945	16.6113927464	89.2469418752	20.5713842152	99.9570512328	5.4320333133	27.1658084301	10.0938590586	6.9969926769	27.100101387	6.7470851299	24.5	0	1256.0926234353	16.25
19970616	0	19.4	77.9	1.5	14.6	0.79	0	16.2	0	14.6	15.4386896175	0.5386432264	3.48	18.324438586	60.0936687618	11.5242312526	81.1452866816	0.722550728	17.0093164265	0.5922939134	3.5216500106	21.5188132437	0.4946608263	0	0	0	24.625
19970617	0	19.5	72.2	1.6	0.4	0.46	0	16.6	1	15	14.356047522	0.6858246552	3.29	4.5988595917	78.5254721032	14.210966089	88.5452866816	1.3666545024	20.2834958385	1.8229408483	4.4389329425	25.5266930577	0.8092094085	0.5	0	202.9639375558	23.175
19970618	0	20.9	53.3	1.6	15.7	0.25	0	31.9	0	30.7	11.0476526132	1.2122171744	2.425	4.2109319129	65.8374784766	10.0834286786	68.5208414623	0.8267308966	14.7429711677	0.6217232114	6.0488701297	5.3609668318	0.6734714663	0	0	0	18.1
19970619	0	14.9	88.6	1.4	22.9	1	0	54.7	0	53.6	13.0283496594	0.2095138426	5.925	-9.0904940285	15.9775656543	4.4084615845	35.1585599611	2.96907013245581e-05	6.712694722	1.46108413666902e-05	2.0012236685	2.2458667371	0.0185981417	0	0	0	28.425
19970620	0	18.1	65.9	1.4	0.5	0.5	0	54.3	1	54.1	11.623699097	0.7666073966	2.99	-32.4200651736	59.0272940197	7.4647165785	42.5945599611	0.5042695549	10.3811706245	0.3104486426	4.5076184161	4.5071656606	0.174787622	0.5	0	240.882062192	21.95
19970621	0	16.7	86.7	0.9	51.3	1	0	105.4	0	105.4	14.4656763963	0.2537351732	4.935	-33.8558210784	25.778234153	3.8137803157	6.554	0.001143773	3.6398809091	0.0004323808	1.5372085098	1.9868478317	0.0220195301	0	0	0	27.5
19970622	0	16.1	86.3	1.4	23.4	0.96	0	128.8	0	128.8	13.8051067473	0.2539663965	6.01	-71.9630043806	5.8153344591	1.3614500018	6.14	1.38946060653679e-07	1.7518087743	4.14791447205042e-08	2.2865750223	2.1865315187	0.0071255674	0	0	0	27.55
19970623	0	18.7	47.5	1.8	0	0.21	0	114.2	1	128.8	7.3184551979	1.2429276282	1.82	-96.5188802513	64.3246961881	5.9222701858	13.738	0.7644691414	5.8856557098	0.3536636019	7.2859539037	5.0812058075	0.1616130076	0.5	0	443.2034204955	17.2
19970624	0	18.4	43.9	1.7	0	0.58	0	113.8	2	128.8	5.9018886287	1.2913602608	2.8	-80.324912153	81.5814504402	9.1864526666	20.958	1.7479186388	9.1387961969	1.0520334755	7.2192497708	4.3117481221	0.2770117725	2	0	710.3219420636	16.375
19970625	0	16	62.3	1.1	15.7	0.88	0	113.8	0	15.7	8.7958693802	0.760228064	2.91	-54.804355984	55.4793275666	7.0321687869	6.932	0.3556680942	6.5976364403	0.1735818444	3.851040251	3.1954254771	0.5028641564	0	0	0	21.575
19970626	0	13.8	93.2	0.6	29.5	1	0	120.4	0	45.2	12.7142682015	0.1077636435	5.865	-70.5401673581	13.9103496531	3.0698393176	5.906	1.03327374703657e-05	2.9494153122	3.61824154913383e-06	0.7392420287	1.1528998905	0.0148886547	0	0	0	29.85
19970627	0	14.4	94.3	0.9	73.6	1	0	193.5	0	118.8	13.4889103481	0.0956374635	6.05	-49.3148933023	4.844338515	0.968793919	5.978	6.92967107733942e-08	1.3789191737	1.94850069578359e-08	0.9110244621	1.4562008573	0.0038408331	0	0	0	29.975
19970628	0	16.3	93	1	63.2	0.92	0	205.4	0	182	15.1587933362	0.1444355826	5.635	-100.310659251	8.7115520652	0.0968233211	6.446	7.3195565264661e-07	0.1866380644	1.58175281061457e-07	1.1233061703	2.9719241391	0.0029301332	0	0	0	29.175
19970629	0	15.6	93.6	1.1	56.1	0.92	0	238.1	0	238.1	14.5646668327	0.1086959575	5.7	-166.4867485228	17.2463580836	0	6.122	9.02042580727863e-05	0	1.80408516145573e-05	1.1541729592	1.5980008271	0.0028650551	0	0	0	29.5
19970630	0	13.6	78.6	2.3	0.8	0.75	0	238.9	1	238.9	9.9485539503	0.3615924227	4.125	-225.761123959	54.671143636	1.7860228706	12.55	0.5800737612	2.6346766624	0.1955255224	5.0054847962	2.1282256338	0.0112436195	0.5	0	122.5890532233	26.25
19970701	0	16	74.7	1.1	2.9	0.58	0	241.8	0	241.8	11.5075088575	0.4860934068	3.49	-211.4981978283	62.7702358241	2.7632382687	17.5151210297	0.6271209447	3.9633151769	0.245030764	2.9146210411	3.0822081648	2.2174258081	0	0	304.5893839383	24.675
19970702	0	15.1	91.5	0.7	12.8	1	0	238.9	0	254.6	13.7195048916	0.1495061019	5.36	-182.9031592938	28.9133735524	1.3414572486	6.566	0.0032188013	1.775872012	0.0009644186	0.9415019808	1.721988947	0.1043596249	0	0	0	29.1
19970703	0	14.9	94.8	0.5	21.1	0.96	0	230.5	0	275.7	14.0667110375	0.0886860257	6.05	-121.8917137649	5.6492866312	0.0819974105	6.368	1.12194848036254e-07	0.1588802752	2.40246398072531e-08	0.5845232928	1.5261703333	0.0172637933	0	0	0	29.975
19970704	0	16.5	88.8	1.2	91.7	0.83	0	248.6	0	367.4	14.6392829664	0.2234184898	4.53	-80.5222717006	26.8821813444	0.4370044209	7.304	0.0017035491	0.7602872836	0.0004261456	1.7422424727	2.7255787554	0.0086690173	0	0	0	28.075
19970705	0	14.5	78.2	2	10	0.92	0	195.4	0	377.4	10.7457574006	0.3577891627	4.495	-115.4939765428	35.1660068576	0.7825155521	6.656	0.0168714738	1.2095329331	0.0046061653	4.4598085075	1.6717418371	0.0094270982	0	0	0	25.925
19970706	0	20.6	39.8	2	0	0.38	0	139.3	1	377.4	6.4612247664	1.5420528985	1.675	-125.1194008891	80.4644924858	5.0996385441	14.842	2.0217875841	5.4864681188	0.9060040117	8.8939439145	5.4763436015	0.08239339	0.5	0	475.569715513	14.8
19970707	0	20.1	37.3	2.8	0	0.33	0	138.5	2	377.4	5.0811448194	1.5149790965	2.075	-119.9831016657	89.7363131427	8.8311715857	22.56	13.6688756338	8.9265445596	12.4447522736	12.6741380791	4.5570981201	0.2879084671	2	0	864.4073944694	14.3
19970708	0	21.3	42.1	1.6	0	0.13	0	135.6	3	377.4	7.9077633907	1.5138145563	2.26	-103.1451647308	89.9759442679	12.4127255857	30.566	5.9223141242	12.4043557925	7.1292020582	7.0186161269	5.5937572353	0.3351034274	4.5	0	1217.9926985846	15.2
19970709	0	21.1	52.9	1.6	3.7	0.46	0	126.5	0	3.7	11.1191771812	1.2531791414	2.475	-78.4032972952	74.848259263	11.5198433128	34.7813897557	0.9793090897	12.6036448799	0.672068528	6.068370576	5.5347935777	3.5740004408	0	0	0	17.95
19970710	0	18.5	75.4	1.5	0	0.83	0	105.4	1	3.7	14.0625142263	0.5951001373	3.525	11.8928641771	82.5878207899	13.6670847496	42.3913897557	2.1244126838	15.1351492928	2.6947296536	3.8025468675	4.2165744803	2.0206008619	0.5	0	176.4792847816	24.225
19970711	0	19.9	67.3	1.1	0.1	0.46	0	13.8	2	0.1	13.6555858831	0.795184475	3.27	22.5868345578	85.6293172446	16.0867121752	50.0553897557	3.0734345961	17.8399754008	4.6492232323	3.5642482164	8.930112323	2.7045059121	2	0	382.1216060106	21.85
19970712	0	21.4	63.8	1.5	0.3	0.25	0	4.1	3	0.4	14.2559613548	0.9573502717	3.045	20.7670419815	86.8982732651	18.7475132272	58.0433897557	4.3270877791	20.7443843342	7.1078734835	5.0432171487	14.1657848444	3.2478927388	4.5	0	613.6538477758	20.6
19970713	0	22.3	70.6	1.4	0	0.38	0	4.1	4	0.4	16.6907895471	0.8173820835	3.095	18.8345136174	86.9466067056	21.3150999328	66.3373897557	4.356926583	23.6403166892	7.7145350126	4.1342939493	19.7672911497	2.9344795121	8	0	833.8564260326	22.075
19970714	0	20.9	75.5	1.5	3.4	0.46	0	7.5	0	3.4	16.400041112	0.6574856795	3.635	17.5785452532	69.8599840268	17.4597625427	70.807330182	0.9625256513	21.6025584626	0.9162764063	3.8308234852	24.6067432561	2.2073108407	0	0	0	23.65
19970715	0	22.6	49.6	1.8	0	0.25	0	7.5	1	3.4	11.5281943443	1.5300917114	2.025	16.7115887456	87.0593171229	21.3787106723	79.245330182	4.5909465552	25.5352488727	8.4456883619	7.1535323287	31.2413746525	6.8013526738	0.5	0	395.0623114904	16.75
19970716	0	22.3	58.9	1.4	0	0.38	0	3.8	2	3.4	13.8707073781	1.1148200123	3.05	18.7906701702	87.1077037321	24.0205588451	87.395330182	3.8557786151	28.4751612998	7.7162326091	5.0963202038	35.9751089276	3.3898752263	2	0	623.8182924482	19.15
19970717	0	20.3	82	1.2	8.8	0.83	0	12.6	0	8.8	17.1184025612	0.4380426591	3.925	19.2950768786	57.0997627468	13.9967779243	80.7813364307	0.5344921808	19.5326316111	0.4773582837	2.4830503124	35.7628514906	0.8440124333	0	0	0	25.425
19970718	0	19.8	56.4	2.3	0	0.33	0	12.5	1	8.8	10.8765949009	1.1254052727	2.775	9.488404729	81.3545436992	16.9715814483	88.6973364307	2.4025568302	22.9600649708	4.2400535829	8.2880244529	40.0868759618	2.6876203167	0.5	0	270.0743135306	19.15
19970719	0	21.3	38.9	1.9	0	0.38	0	12.2	2	8.8	6.7535575825	1.6425853266	1.63	10.3097080568	90.5738531286	21.3955639203	97.1173364307	8.1669724828	27.5935458371	14.1240016997	8.5769583465	45.0739147413	9.2346185817	2	0	753.6950380421	14.4
19970720	0	22.1	35.2	2.4	0	0.25	0	12.2	3	8.8	6.0136249278	1.8414412711	1.53	15.7778472403	92.1336709442	25.9552931603	105.5733364307	10.1936007705	32.1502014526	18.0488075289	11.2385203489	49.9589994446	11.2472416562	4.5	0	1262.1809990062	13.275
19970721	0	20.6	46	1.5	0	0.13	0	8.8	4	8.8	8.5782184192	1.3763839193	2.455	16.3666147719	91.2723275369	29.2938886283	113.4533364307	7.3899832937	35.6047348447	14.9332146953	6.290576715	53.8742192797	6.1908762689	8	0	1582.2986672161	16.35
19970722	0	21.7	49.3	1.4	0	0.29	0	8.8	5	8.8	10.6122440366	1.3950840934	2.095	16.8286895918	91.3221050729	33.0980861163	121.6393364307	7.3086843128	39.3966099532	15.6193349281	5.6792336118	58.2530082721	7.5764685822	12.5	0	1965.9965119313	16.9
19970723	1	20.6	70.2	1.1	1.2	0.88	0	10	6	1.2	14.9752259516	0.8005695124	3.12	27.4187626649	83.4451533811	35.6711684523	129.6273364307	2.165186333	42.2655159695	5.8032299799	3.3503842053	61.8386682992	3.7528509019	18	0	2187.5503247833	22.4
19970724	0	20	77.4	1	0	0.67	0	1.2	7	1.2	15.9194315167	0.554762322	4.475	24.7981146381	83.4923467729	36.8489947779	137.0753364307	1.9539017902	44.0762332026	5.4014260425	2.5133604533	64.7069759056	1.5762859649	24.5	0	2274.2241269745	24.35
19970725	0	23.2	54.2	1.9	0	0.71	0	1.2	8	1.2	13.4309808825	1.4469388641	2.765	22.0491548072	86.8153811257	39.8245968123	145.4233364307	3.3780277563	47.2798726094	9.3224954446	7.1052341396	70.0636815196	4.5844201071	32	1	2541.0121752752	17.75
19970726	0	23.8	41.2	1.8	0	0.33	0	1.2	9	1.2	9.8316447765	1.8947229024	2.035	21.1383729572	89.6479376138	43.7402334723	154.0593364307	6.0755392647	51.1642943532	15.61329951	7.9637518109	75.3706294064	7.9544844643	40.5	1	2931.0546708648	14.35
19970727	0	22.5	50.9	1.3	0	0.42	0	1.2	10	1.2	11.8276889202	1.4043588797	2.275	21.98787837	89.6971788569	47.3312991403	162.3353364307	6.0086009972	54.7526847084	16.0630942105	5.0965659785	79.319739396	7.2680537998	50	1	3279.9961025861	17.1
19970728	0	23.1	63.9	1.3	0	0.58	0	1.2	11	1.2	15.8873168284	1.0651539696	2.85	21.8061934129	89.1141933941	50.1833904043	170.8093364307	5.6275792905	57.8651561515	15.7541175795	4.4472878425	83.1468471444	4.7999222958	60.5	1	3531.7300555918	20.2
19970729	1	21.4	72.5	1.1	0.6	0.54	0	1.8	12	0.6	16.2451548082	0.7958149397	3.575	23.5276085721	86.591961842	52.2243125299	178.7973364307	3.3325714607	60.3673699919	10.6736116392	3.1718631188	86.7042903943	2.9988269335	72	1	3697.3360998898	22.775
19970730	0	22.3	69	1.4	0	0.17	0	0.6	13	0.6	16.3305047966	0.8734487065	3.035	23.442759814	86.9284578677	54.8717972467	187.0553364307	4.425248567	63.3125226483	13.7706194811	4.2910017095	90.3032627464	4.6539387723	84.5	1	3926.4306567292	21.675
19970731	0	23.1	67.2	1.3	0	0.83	0	0.6	14	0.6	16.677290604	0.9554586159	3.385	22.1953411254	86.9768012737	57.0892371419	195.2953364307	4.5373473948	65.9683662679	14.3705623281	4.1830889201	93.57929057	3.7320015785	98	1	4109.8489875742	21.025
19970801	1	23.1	47.6	2.4	0	0.54	0	0.6	15	0.6	11.3639361666	1.7083170559	1.94	20.1811155029	90.2216318332	60.6318505019	203.0513364307	8.0527515131	69.4320551226	22.5735519239	9.6668330414	97.819257698	10.3092353542	112.5	1	4522.2492288543	16.125
19970802	1	21.1	67.6	1.9	0	0.75	0	0.6	16	0.6	14.8667009475	0.8630300232	3.485	21.1821547041	87.875359245	62.5331562281	210.2313364307	5.34911236	71.7278339603	17.0589166159	5.8481627965	100.3428175928	3.8651891495	128	1	4700.0675891475	21.625
19970803	0	22.4	69.4	1.4	0	0.83	0	0.6	17	0.6	16.5167634281	0.8970247407	3.23	20.8428781725	87.9240152707	64.6561230245	217.7353364307	5.0095094824	74.2162704538	16.5494971729	4.2540461487	103.4227165609	4.2123451578	144.5	1	4903.9536942519	21.75
19970804	0	23.6	70.8	1.3	0.2	0.71	0	0.8	18	0.2	17.9798589011	0.9117022158	2.97	21.5753981846	87.9726873603	67.0236044633	225.5273364307	5.8324318769	76.9075552245	18.8894099664	3.8680322431	106.8748991664	5.1350700258	162	1	5137.7119823853	21.8
19970805	0	25.1	70.1	1.5	1.8	0.67	0	2	0	2	19.2558695022	1.00581172	2.915	21.1168007333	81.2002862851	64.3589810498	233.5173364307	2.0413146511	76.2087946355	8.1318468667	4.5040122158	110.4896598323	4.8331214493	0	1	5374.8855703201	21.25
19970806	0	21.6	81.2	1.2	55.2	0.92	0	57.2	0	57.2	18.2299355711	0.5154048527	4.23	19.3597368798	41.720611266	23.3587749612	107.9437105373	0.0672978696	30.3164965886	0.0800258054	2.5809886447	4.5071656606	0.031525392	0	0	0	24.9
19970807	0	20.2	88.9	1	11.5	0.96	0	68.7	0	68.7	18.3022068885	0.2940143037	4.595	-38.9405365855	34.7050568072	11.8753857337	94.0498050614	0.0157298226	18.0522601252	0.0133749417	1.519038197	4.6074694056	0.0194146941	0	0	0	27.175
19970808	0	21.8	76.5	1.6	3.6	0.33	0	72.3	0	72.3	17.4769659305	0.6688761582	3.315	-51.7986030052	59.6425241852	9.903295259	97.2442169614	0.5963889574	15.7871936584	0.467240434	3.9570773665	5.8964401448	0.0415953055	0	0	0	23.675
19970809	0	23	67.7	1.2	0	0.13	0	72.3	1	72.3	16.6988028833	0.9699148289	2.705	-55.7459339542	80.8402713909	12.580383764	104.9642169614	1.6345879688	19.359871328	2.3095169582	3.8553224877	7.0304931269	0.0837251243	0.5	0	274.8412081011	21.175
19970810	0	23.8	66.3	1.8	0	0.42	0	72.3	2	72.3	17.1299104417	1.0260670364	2.93	-55.4383396785	85.7898574727	15.0084777484	112.6482169614	3.2592538491	22.5169459301	5.7179180457	5.7593267482	6.3430719484	0.2500486182	2	0	516.5463339235	20.625
19970811	0	22.6	61.3	2.2	0	0.79	0	72.1	3	72.3	14.7690930255	1.0695223806	3.115	-53.6040852939	86.7695587119	17.2765760828	119.9182169614	4.6520748203	25.403476839	8.5183244727	7.5502017002	4.9726837951	0.5324784632	4.5	0	738.9699665975	19.675
19970812	0	22.8	64.7	1.3	0	0.33	0	70.3	4	72.3	15.7980398717	1.0169067198	2.815	2.90175647	87.5508200161	19.8436082252	127.4762169614	4.0336373453	28.5691584773	8.047126567	4.3818153876	6.2126593796	0.9032768995	8	0	999.6119507214	20.475
19970813	0	23.9	65.5	1.4	0	0.33	0	15.1	5	72.3	17.0331227362	1.0555931171	2.885	15.8087225258	87.5993688951	22.3278142324	135.1062169614	4.2889016044	31.5999960591	9.0041635548	4.6346689521	12.4904547773	1.3193393708	12.5	0	1248.8161723064	20.4
19970814	0	23.9	68.3	1.2	0	0.29	0	3.6	6	72.3	17.6954513658	0.9956518949	2.96	19.7308705739	87.6479338025	24.7199453236	142.8082169614	4.397852863	34.5070567143	9.6789644343	3.8192754852	19.1564681496	1.686014814	18	0	1485.8569953194	21.1
19970815	0	23.7	69.5	1.5	6.4	0.46	0	6.4	0	6.4	17.7810521385	0.9584198628	2.745	19.4770178627	70.3599747548	16.8811990694	139.4962211297	0.9432883814	25.9204579286	1.0870739147	4.5425776445	24.7925449979	2.232643655	0	0	0	21.45
19970816	0	21.4	73.3	1.7	0.1	0.42	0	6.5	1	6.5	16.4173873504	0.7407562859	3.71	13.0463631795	80.1231960953	18.5212473826	146.8562211297	1.5967597956	28.1628670614	3.0922202273	4.5952092757	29.7647004856	1.5649184337	0.5	0	148.8053482581	22.975
19970817	0	20.3	77.3	1.4	0.3	0.79	0	6.8	2	6.8	16.1896719052	0.5995318081	3.63	12.4363469592	83.6754095956	20.279836989	154.0182211297	2.2723975026	30.5148278295	4.8714394879	3.3879738418	33.5801583773	2.2992027495	2	0	310.3610713198	24.25
19970818	0	21.5	71.3	1.5	0	0.33	0	6.8	3	6.8	16.0794980662	0.7725954367	3.555	11.2160518441	85.136338499	22.105748636	161.2342211297	4.2780715093	32.9258783537	9.2016931921	4.3143592183	38.0076629684	3.035423209	4.5	0	479.5225961485	22.45
19970819	0	21.8	72.5	1.7	2.2	0.58	0	9	0	2.2	16.6293015977	0.7838757959	3.315	10.8026946171	77.5724066388	20.9770147305	168.7382211297	1.6256200946	32.0066192281	3.5022556006	4.7032813093	42.8517185864	3.3295392172	0	0	672.4906566357	22.675
19970820	0	21	73.7	1.6	7.5	0.58	0	16.5	0	9.7	16.1179353345	0.7216070226	3.135	8.3409796467	62.6564636005	13.6100981422	161.5135325502	0.6584883095	22.4836736002	0.6431239237	4.2877341249	42.9191686084	1.1886211415	0	0	0	23.175
19970821	0	20.5	71.4	1.9	0.4	0.29	0	16.9	1	10.1	15.1428078004	0.7264663278	3.2	6.6998219184	80.1910839714	15.7881034422	168.8195325502	1.7292781465	25.5926152519	3.1552444609	5.3455449746	46.537142888	1.6485884845	0.5	0	210.9255594661	22.725
19970822	0	21.6	71.2	1.5	0	0.38	0	10.5	2	10.1	16.1533389647	0.7612964324	3.145	6.3803140525	85.2890616231	18.0183602248	176.1795325502	3.3893584195	28.6989270363	6.8977129788	4.3268647113	50.6264375866	3.2092804392	2	0	428.2550517313	22.4
19970823	1	22.4	65.8	1.3	0	0.25	0	10.4	3	10.1	15.6822914674	0.9962840889	2.815	7.0389646007	87.2150988219	20.5853923672	183.7375325502	3.8448616474	32.162354612	8.2753202036	4.2886812454	55.2912386378	4.2893562286	4.5	0	688.8970358552	20.85
19970824	0	22.1	74.1	1.4	1.6	0.5	0	11.7	0	1.6	17.2620434462	0.7449590732	2.86	7.2014538157	81.6595349684	22.1416115021	191.3135325502	1.8969023647	34.345739589	4.3864873245	3.7677605838	59.7665733916	4.3854616913	0	0	942.6304724315	23
19970825	0	22.9	75	1.4	0	0.63	0	11.7	1	1.6	18.2244852678	0.739609569	3.445	7.5432409657	84.6208706106	24.0363728901	198.7995325502	2.9821030316	36.9146055564	7.1745210446	3.6830652177	63.8852300478	3.1402810384	0.5	1	1119.7751700808	23.025
19970826	0	22.2	73.7	1.7	0.3	0.54	0	9.8	2	0.3	17.272721616	0.7479232905	3.23	14.647330816	85.8960323114	26.1538895121	206.3395325502	3.0765315704	39.7210128325	7.7246119324	4.559584951	67.7611144135	3.423841016	2	1	1322.9842733351	22.875
19970827	0	21.7	75.6	1	10.5	0.71	0	12.8	0	10.8	17.1931510746	0.7072889244	4.02	14.4010248679	52.7762711424	13.9438821182	189.7485599986	0.3287224613	23.5595208329	0.3308912824	2.6821012305	66.0520383055	0.6570355781	0	0	0	23.475
19970828	0	17.8	87.1	2.5	160	1	0	172.4	0	170.8	15.6180161262	0.2724066239	5.05	3.3881692097	21.435389005	5.6431388549	6.55	0.0002836907	5.2869719123	0.0001250497	3.8302821698	3.4714485749	0.0045466897	0	0	0	27.325
19970829	0	18.1	49.6	1.9	0	0.25	0	172.4	1	170.8	7.4010123525	1.132902591	2.115	-157.7568376226	68.4628739459	8.8803979363	13.55	0.7963739141	8.6296180469	0.4443165766	7.4573804487	4.4086019615	0.0458941513	0.5	0	380.9212617809	17.875
19970830	0	17.5	54.2	1.1	0	0.54	0	172.4	2	170.8	8.1469390294	0.988269394	2.645	-155.1956669609	83.4949673073	11.5736924523	20.316	2.2192154533	11.3829731812	2.2767639704	4.2549693866	3.9408457832	0.0986044427	2	0	670.2925055407	19.175
19970831	0	19.9	65	1.3	0	0	0	170.8	3	170.8	13.1224294114	0.8737468899	2.825	-154.7137683373	87.1337076661	14.1383711103	27.55	4.6398473562	13.9968340633	6.0597737775	4.3151701658	5.0812058075	0.1837588062	4.5	0	932.9704953326	21.275
19970901	0	21.2	69.5	1.2	0	0.21	0	170.8	4	170.8	15.3930028059	0.8101495607	3.06	-154.246214772	87.1821188353	16.1346531711	33.664	4.1148304367	16.0279774013	5.8347422964	3.6815200761	5.4763436015	0.2408541213	8	0	1160.8873900428	22.075
19970902	0	21.2	73.5	1.2	0	0.92	0	170.5	5	170.8	16.2677798747	0.7103890515	3.64	-143.4931418751	86.9044428992	17.6401968015	39.544	5.3841344528	17.5740380186	7.8821908666	3.326407287	5.1361831574	0.2901533914	12.5	0	1321.0265434095	23.075
19970903	0	21.1	72.4	0.9	0	0.79	0	160	6	170.8	15.9354322091	0.7369695749	3.6	16.8783961645	86.9527783766	19.1780005551	45.442	3.7716834728	19.1445791578	5.9610598844	2.6883070218	4.866044397	0.3448110677	18	0	1485.3586046449	22.825
19970904	1	21.7	66.2	0.9	0	0.33	0	0	7	170.8	15.1122645685	0.9268913391	2.735	15.341215665	87.7893430038	21.4653714759	51.736	4.2500463725	21.4416737153	7.1278507502	3.1035088873	10.5611566571	0.8232269584	24.5	0	1757.5413913619	21.125
19970905	0	22.2	70.2	1	0	0.21	0	0	8	170.8	16.5057503744	0.8520805854	3.06	14.9205761867	87.8379706313	23.4469121559	58.012	4.5191006773	23.4399635358	7.9304409159	3.1098878313	16.1511340652	0.8998834124	32	0	1982.8696528993	22
19970906	0	21.8	75.5	1	0.2	0.46	0	0.2	9	0.2	17.2687563139	0.6874542313	3.28	14.4677727597	87.7964119757	25.2312601623	64.216	4.0290097797	25.4567958923	7.5102695083	2.6914528911	21.0859901981	0.9363943043	40.5	0	2180.3013870654	23.425
19970907	0	21.1	77.5	1.3	0.1	0.63	0	0.3	10	0.3	17.0049507787	0.5999264461	3.955	13.7128947004	85.946131859	26.4569490043	70.132	4.3732001607	27.2315140901	8.4003837878	3.1597102911	25.1701999014	0.8764287411	50	0	2305.8798478277	24.1
19970908	0	21.2	68.9	1.2	0	0.25	0	0.3	11	0.3	15.2579992928	0.8328951132	3.2	13.2022095807	86.4822691231	28.3338045163	76.156	3.2222436682	29.3595715505	6.6758859143	3.7319132481	29.7187593735	1.4174568847	60.5	0	2516.5582876087	21.925
19970909	0	21.1	60.3	1.3	0	0	0	0.3	12	0.3	13.1062242665	1.067362735	2.66	13.3812632041	88.0697940959	30.6940633755	82.216	4.3447285089	31.7524343864	9.1298965294	4.6658389302	34.4944087088	2.4181748307	72	0	2802.9248376815	19.8
19970910	0	22.3	40.3	1.4	0	0	0	0.3	13	0.3	8.1625365924	1.7263309692	1.81	13.5828998012	90.9013965435	33.8499651187	88.456	6.5191305286	34.5992225966	13.3453415555	6.3610749024	39.7063324849	4.7168008824	84.5	0	3246.1793607887	14.5
19970911	0	19.2	74.5	0.6	0.1	0.75	0	0.4	14	0.1	14.5523365501	0.5904949163	4.695	14.8097949895	85.6270370708	34.6531389255	93.508	2.6096448639	35.9756908327	6.2346492169	1.8730752885	42.5322937713	0.8230645612	98	0	3322.3744906945	23.825
19970912	0	19.6	86.4	0.7	10.6	0.96	0	11	0	10.7	17.2593385663	0.3272382693	5.275	14.4915713501	30.347388292	16.6960271717	80.4614347596	0.0044617131	21.9864121383	0.0042954751	1.3133470216	39.7200143169	0.255778816	0	0	0	26.7
19970913	0	18	89.7	0.9	2.4	0.79	0	13.2	0	13.1	16.275172583	0.2174196406	5.675	3.2856797541	25.2200285783	13.7295096592	85.3694347596	0.0009564229	19.5847448628	0.0008556177	1.3090021461	39.572989367	0.1510260422	0	0	14.2959230414	27.925
19970914	0	18.1	56.6	2.7	0	0.38	0	13.1	1	13.1	9.3449597421	0.9838349409	2.02	-0.3953878063	73.974672375	16.6265114512	91.1954347596	1.2079220336	22.8418555567	1.6720974043	9.6141273661	42.8559179349	2.7126395023	0.5	0	414.3594012037	19.625
19970915	0	17.2	66.4	1.5	0	0.63	0	13.1	2	13.1	10.8823536303	0.6822505606	3.78	0.0279447007	81.9635940523	18.0718076992	96.2654347596	2.2335994383	24.5988333379	4.1124428277	4.7387986292	45.0609886311	2.0747504626	2	0	567.2298535599	22.3
19970916	0	16.9	72.7	1.2	0	0.38	0	13.1	3	13.1	11.9636118143	0.5550430323	3.95	-1.5928366712	83.9824183781	19.3911612808	101.4974347596	2.8894224095	26.2463569513	5.6040367432	3.3406558382	47.4308361161	2.2917741096	4.5	0	703.4662254866	23.95
19970917	0	17	73.6	1.1	0	0.13	0	13.1	4	13.1	12.2465404143	0.5421088284	3.695	-1.3953837354	85.1799920715	20.8978799488	106.7834347596	2.9404962496	28.0648126232	5.9510144211	3.0223075948	49.9997087465	2.8062938894	8	0	864.1026466598	24.15
19970918	0	18	67	1.1	0	0.08	0	13	5	13.1	11.7790357482	0.7397829325	3.31	9.7248477068	86.3347824205	22.7004588416	112.3214347596	3.3322912267	30.1615800585	7.0019983828	3.5617960291	53.0734409551	3.5032200859	12.5	0	1065.6601493864	22.25
19970919	0	18.3	65.5	1.1	0	0.08	0	2.4	6	13.1	11.7215062683	0.788742442	3.055	13.0743141483	87.2491664242	24.7104318708	117.9494347596	3.7259239675	32.4336973631	8.0903010163	3.672303526	56.2946332241	4.1375987896	18	0	1298.3805302663	21.8
19970920	0	18.7	61	1	0	0.25	0	0	7	13.1	11.0256378458	0.8742889203	2.48	11.9485010492	88.9660213215	27.212407386	123.7574347596	5.0314380061	35.1192960275	10.9331483345	3.6542103885	59.2420672908	6.1789384991	24.5	0	1614.4858127769	20.575
19970921	0	18	75.8	1.9	0	0.83	0	0	8	13.1	13.6610437346	0.523318584	4.315	12.0641572992	85.8575633242	28.267181668	128.9534347596	4.3983138803	36.5206372585	10.0016307192	4.6734643738	61.1730155343	2.2859088605	32	0	1718.7954119667	24.45
19970922	0	18.3	75.6	1.1	0	0.58	0	0	9	13.1	13.9101986142	0.5318428499	4.015	11.8956585661	85.9055531739	29.5299732124	134.2934347596	3.4348721883	38.1098657764	8.3012041143	2.8644462559	63.2502469493	2.4519012277	40.5	1	1848.0086198209	24.325
19970923	0	18	76.9	1.2	0	0.67	0	0	10	13.1	13.8826234033	0.491115767	3.82	11.5882395421	85.9535588675	30.9396622604	139.6514347596	3.458073805	39.8226402746	8.5753907489	2.9601070752	65.2722188361	2.8193596008	50	1	1995.734626084	24.725
19970924	0	18.2	71.5	1.3	0	0.25	0	0	11	13.1	12.9587169211	0.6215353986	3.55	10.9447020684	86.0238376571	32.5533805644	145.1174347596	3.6876835058	41.7134180809	9.31832419	3.7212017797	67.6562779609	3.4442959557	60.5	1	2170.5789856849	23.325
19970925	0	17	75.1	1.3	0	0.13	0	0	12	13.1	12.5534459791	0.5054576865	3.965	10.5159038236	86.0718824024	33.8616781104	150.3494347596	4.0651539911	43.3277065817	10.3421210849	3.3485243035	69.6145922088	2.8461223215	72	1	2305.422203136	24.525
19970926	0	16.3	72.3	1.6	0	0.67	0	0	13	13.1	11.30353152	0.5280571625	4.06	9.831977865	86.1199430096	35.1132711904	155.1854347596	3.5398598566	44.8540920094	9.3985023266	4.3701627049	71.2330736101	2.7091288322	84.5	1	2433.4012280288	24
19970927	0	16.3	76.2	1.1	0	0.04	0	0	14	13.1	12.0982468039	0.4754015639	3.78	9.7764671418	86.1680194841	36.5579265088	160.4174347596	3.4369089819	46.5785819923	9.3756975773	2.7861732212	73.2347937774	3.0129954796	98	1	2585.8396381834	24.975
19970928	0	17.1	77.6	0.6	0	0.96	0	0	15	13.1	13.1500984916	0.4670978956	4.65	9.6800074858	84.7580419859	37.4126061304	165.3254347596	2.3145635252	47.7889843943	6.7110902582	1.6827229283	75.0896079827	1.6160092402	112.5	1	2667.3062622972	25.125
19970929	0	18.1	73	1.1	0	0.29	0	0	16	13.1	13.1801924034	0.576979893	3.395	9.4111284481	86.0135255277	39.147584754	170.8454347596	3.2432222426	49.7791426184	9.2899204789	3.0874157141	77.1528483737	3.7031294539	128	1	2859.0877079469	23.725
19970930	0	17.8	72.7	0.9	0	0.46	0	0	17	13.1	12.8288028623	0.5931005504	3.165	9.1422788198	86.9871366711	41.062896042	176.3114347596	3.5894097529	51.9044521401	10.3731195841	2.6312276781	79.3062253662	4.3439160664	144.5	1	3078.2244017609	23.725
19971001	0	19.4	57.1	0.8	0	0.33	0	0	18	13.1	10.6888524696	1.0515310249	2.96	9.0518571148	87.557036294	42.844346986	181.1014347596	3.9646466761	53.8434525564	11.4987366619	3.2150169241	82.3054856304	4.7821181148	162	1	3322.886130425	19.425
19971002	0	20.2	47.8	1.2	0	0.13	0	0	19	13.1	8.780454001	1.3041346191	2.755	9.454974876	88.3072463487	44.770696506	185.8374347596	4.8335159787	55.8836291334	13.7478014793	5.0273671881	85.2640003574	5.8593045055	180.5	1	3596.5915333437	16.9
19971003	0	21.3	34.7	1.6	0	0.17	0	0	20	13.1	5.1044758454	1.7929789261	1.185	10.515490203	93.2011216663	47.999966506	191.2934347596	11.8433015315	58.9930908004	27.1977382223	7.6816858086	88.7223238602	16.6633570017	200	1	4206.3999343373	13.35
19971004	0	17.1	62.6	1.1	0	0.54	0	0	21	13.1	9.9055011455	0.782387634	3.585	12.5962844022	89.1776548599	49.351146106	195.4894347596	5.0018430957	60.5118659471	14.7590482098	3.8466190577	90.4587610063	3.5738986603	220.5	1	4378.469025282	21.375
19971005	0	16.5	72.4	1.1	0	0.13	0	0	22	13.1	11.5165706021	0.5543650737	3.53	12.8012978492	88.1474371643	50.738675354	199.7934347596	4.8104750568	62.0698653095	14.5274687607	3.1176653774	92.2105532855	3.8411552028	242	1	4556.1449816773	23.975
19971006	0	17.2	80.3	0.8	21.5	0.79	0	21.5	0	21.5	13.7719109227	0.4153465762	4.72	12.6986468045	38.7431443198	21.3877883097	153.3801372263	0.035659111	31.7183284766	0.0437169749	1.8707702289	77.6768428033	0.1563911705	0	1	0	25.775
19971007	0	16.3	93	1.2	3.5	0.96	0	25	0	25	15.1587933362	0.1303623533	5.72	-9.8257100993	28.3270129595	15.5632580528	152.3771728125	0.0030310292	24.7952669585	0.0031542609	1.313218472	75.3026988225	0.0685794006	0	0	0	29.175
19971008	0	17.9	80.5	0.9	0	0.58	0	25	1	25	14.4915202846	0.4315049775	4.06	-15.1704411392	55.0110143026	16.6104430768	156.6991728125	0.3289072415	26.2614605318	0.3554335867	2.0428290747	77.5133827424	0.2636757855	0.5	1	125.246919906	25.65
19971009	0	17.8	79.7	0.9	0	0.42	0	25	2	25	14.2399172806	0.4397767378	3.87	-17.479694309	73.2969955323	17.7731469488	161.1291728125	0.9423340188	27.8628531179	1.2832248044	2.1045577924	79.5617616826	0.9919289909	2	1	267.3893307196	25.475
19971010	0	17.1	84.6	0.8	0.4	0.92	0	25.4	3	0.4	14.4788086541	0.3129851035	4.83	-18.1980754794	77.163635146	18.3872575088	165.1091728125	1.0377172309	28.7658089149	1.6707208686	1.5586682432	81.0404505048	0.858210206	4.5	1	334.8706438479	26.875
19971011	0	18.8	48.2	2	1	0.25	0	26.4	4	1.4	7.6236640136	1.2642763916	1.185	-19.1520513829	90.1450228331	21.5220850928	170.1511728125	7.143519235	32.7028676678	13.9093578519	7.981591652	83.9977280902	12.7140702194	8	1	957.9010261715	17.35
19971012	1	15.5	50.4	2.6	0	0.38	0	26.4	5	1.4	5.2430542908	1.0081446545	2.085	3.0277723238	91.2112863123	23.8681147088	174.5991728125	9.7932026569	35.5774337137	18.4397319826	9.6290789604	85.9175016405	9.3907264742	12.5	1	1343.2650600261	18.725
19971013	1	14.1	31.5	2.1	0	0.29	0	4.9	6	1.4	-2.5401929258	1.2194626786	2.17	8.5585457099	91.5119709501	26.0692457488	178.6871728125	8.6812079939	38.2041690674	17.4919731145	10.1697890084	87.4710342608	9.48460854	18	1	1707.4960835102	14.35
19971014	0	12.4	27.4	2.2	0	0.17	0	1.4	7	1.4	-5.8598016178	1.1235091173	2.13	10.4548008075	92.4258654636	28.0986137168	182.1991728125	8.2400593917	40.5595661348	17.3551634823	11.1279521475	88.4662601834	10.5087316946	24.5	1	2066.0033263759	13.75
19971015	1	9.6	48.1	1	0	0.75	0	1.4	8	1.4	-0.8311639532	0.6694773911	3.75	12.3062787857	90.2886310351	29.1769512528	185.0091728125	5.1659604548	41.8528486974	12.3220801113	4.1896553041	89.1057789505	3.7694493675	32	1	2203.016606133	19.625
19971016	0	10.6	58.9	0.8	0	0.33	0	1.4	9	1.4	2.9037454704	0.5817202037	3.49	13.3391484735	89.4056313008	30.4853264528	188.3411728125	5.5571655375	43.4061214429	13.3212188679	3.066762229	90.0030361335	4.5689901606	40.5	1	2375.1519808654	22.075
19971017	1	11.2	67.5	0.9	0	0.25	0	1	10	1.4	5.4099723196	0.4620693279	4.005	12.8076762748	87.9823303576	31.5378449808	191.5831728125	4.2906099209	44.6856479572	11.0076226788	2.9101005828	90.8401158725	3.2311219646	50	1	2503.2179484057	24.075
19971018	0	12.5	70.7	0.8	0	0.21	0	0	11	1.4	7.3241150993	0.4619722695	3.98	11.0844896063	87.3485039132	32.6324254608	195.1131728125	3.8482890377	46.0220360899	10.2369426138	2.4750906158	91.9084228197	3.1120459608	60.5	1	2636.5269895408	24.55
19971019	0	12.1	78.7	0.8	0	0	0	0	12	1.4	8.5107351903	0.3235795027	4.395	9.070195252	86.2809788442	33.5110293328	198.4631728125	3.4920540433	47.1278884885	9.5701246228	1.9367423704	92.8104465908	2.4888132145	72	1	2737.9284119415	26.65
19971020	0	12.3	78.8	0.9	0	0.33	0	0	13	1.4	8.7237382223	0.3256615261	4.305	6.8651741648	86.1172588741	34.4371953328	201.9031728125	3.1736017183	48.2852200031	8.9515527803	2.1180643588	93.7597555597	2.5221307062	84.5	1	2846.0330350072	26.625
19971021	0	13.1	83.5	1.2	0	0.92	0	0	14	1.4	10.3647633281	0.2519364837	4.93	6.0591465293	84.4750417272	35.0604577008	205.2351728125	2.8710907135	49.1360550211	8.2953765299	2.2398011289	94.4715767455	1.7785327286	98	1	2913.5456694315	27.6
19971022	0	12.6	87.3	1.8	0	0.96	0	0	15	1.4	10.5408407611	0.189488246	5.57	5.498091696	82.1597855002	35.4133174768	208.2971728125	2.0891819556	49.7017303998	6.25817583	2.6774054163	95.0351627352	1.1972326067	112.5	1	2949.1426160319	28.675
19971023	0	12.1	87	1.2	0	0.92	0	0	16	1.4	9.9977422992	0.1870527965	5.64	5.147235362	81.2680977477	35.7380551408	211.3411728125	1.7474161222	50.2378872573	5.3004766773	1.8730858433	95.5351766055	1.1082820598	128	1	2981.6663539307	28.725
19971024	0	13.3	60	1.4	0	0.04	0	0	17	1.4	5.7037326	0.636243115	4.125	4.8017611515	83.5387173822	36.7588150768	214.8711728125	2.1918353937	51.4943167922	6.7030565325	4.8878479095	96.5302897048	2.8020658905	144.5	1	3103.5775622795	21.675
19971025	0	10.3	61.8	0.9	0	0.38	0	0	18	1.4	3.2989960035	0.5101000765	4.115	5.4006892618	84.757482865	37.7324825968	217.8971728125	2.6277489424	52.6653041556	8.0152760226	3.2244298353	97.1355037664	3.144792618	162	1	3220.3217481479	22.875
19971026	0	9.8	75.8	1.3	0	0	0	0	19	1.4	5.7342596749	0.305009759	4.46	5.6948717485	84.8051095228	38.5423266928	220.7611728125	2.7928365225	53.6625253402	8.5551563142	3.1738378966	97.7058098892	2.6275649761	180.5	1	3312.8410931815	26.5
19971027	0	10.3	73.7	2.3	0	0.75	0	0	20	1.4	5.8120458289	0.3495364333	4.79	5.6864355476	84.8527519046	39.2255303728	223.6971728125	2.8111043214	54.5413538664	8.6911651291	5.7813252524	98.2226666364	2.0658523563	200	1	3387.7394069869	25.85
19971028	0	5.1	61.5	2.8	0	0.92	0	0	21	1.4	-1.6792004897	0.3597857324	5.055	6.0107519737	84.9004100155	39.6357253168	225.3551728125	3.2714417467	55.0609802963	9.9463848355	8.9876631437	98.2907995232	2.3635647762	220.5	1	3428.2969650388	24.1
19971029	0	4.5	66.9	1.1	0	0.08	0	0	22	1.4	-1.1060896273	0.2985131169	4.735	6.6995169872	84.9480838607	40.2088497168	227.3911728125	3.1184939889	55.7655793484	9.6277187734	3.3987110337	98.4077914126	2.6699606931	242	1	3489.8261748258	25.6
19971030	0	4.4	63.9	1.4	0	0.33	0	0	23	1.4	-1.8237968875	0.3239459618	4.94	6.0624142368	84.9957734455	40.7145022608	229.3551728125	2.9192872182	56.3993562829	9.1660762062	4.4625338802	98.5636000056	2.2736267354	264.5	1	3542.3293461867	24.875
19971031	0	5.1	65.2	0.5	0	0.83	0	0	24	1.4	-0.8852202312	0.3110210753	4.89	5.8294763279	85.043478775	41.2161849808	231.2471728125	2.5880837803	57.0235045839	8.3165630232	1.9920954993	98.5971060587	2.2503134433	288	1	3594.4657759969	25.025
19971101	0	7.8	68.7	0.6	0	0.5	0	0	25	1.4	2.4128135803	0.362315627	4.73	5.7620182131	85.0911998544	41.8026128368	232.8051728125	2.8524859163	57.7025010635	9.1139851649	2.0827882493	98.9721932423	2.3031013281	312.5	1	3667.9945168625	25.225
19971102	0	9.7	69.8	0.6	0	0.5	0	0	26	1.4	4.4559105065	0.3963740564	4.46	5.3554057521	85.138936689	42.5202418608	234.7591728125	2.7690134811	58.5352918555	8.9641076705	2.0438515903	99.5326235321	2.5284704411	338	1	3761.7545639247	25.025
19971103	0	9.4	72.6	0.8	0	0	0	0	27	1.4	4.7293476079	0.355504953	4.695	4.6607605102	85.1866892839	43.1444947908	236.5871728125	2.8383485053	59.2682895602	9.2267037042	2.3244386791	100.1312382184	2.2254382545	364.5	1	3840.775562401	25.8
19971104	0	8.7	86.7	0.5	1.3	1	0	1.3	0	1.3	6.6048001899	0.1502168698	5.855	4.51539633	72.0564352214	43.3950709908	238.0371728125	0.8968719404	59.6184660582	2.8900531384	0.9757731767	100.3317928424	1.0858602889	0	1	3868.2916900165	29.5
19971105	0	8.9	94.2	0.3	26	1	0	27.3	0	27.3	8.0134697889	0.066673073	6.45	2.7827697802	14.1426362042	16.4830831511	172.7925471	1.13239284470997e-05	26.6182292357	1.23466626006447e-05	0.4671004798	78.3301558143	0.0443740432	0	0	0	31.325
19971106	0	8.7	95	1.2	88.5	1	0	115.8	0	115.8	7.9389609682	0.060880491	6.635	-23.5499158207	3.7918586779	5.9816309299	1.252	3.50108729392214e-08	5.1530446781	1.5259453874781e-08	1.0288269428	0.647172691	0.0032486433	0	0	0	31.575
19971107	0	11.7	90.4	1.7	34.7	0.92	0	150.5	0	150.5	10.1760089615	0.1306196594	5.77	-112.5405595067	17.2595900296	2.4537442126	1.972	6.91011480094841e-05	1.9848588459	2.13524473092542e-05	2.0922283342	0.9579101053	0.0043944162	0	0	0	29.675
19971108	0	9.6	90.9	0.7	4.8	0.83	0	155.3	0	155.3	8.1829139885	0.1113690622	5.995	-147.5768992911	16.3064123416	0.9884476949	1.558	3.02165743798489e-05	0.7876565438	7.60270974483984e-06	0.9404442778	0.5540034718	0.0032124856	0	0	0	30.325
19971109	0	7.7	92.7	0.8	19	0.96	0	174.3	0	174.3	6.5890931867	0.0739829841	6.535	-152.6440911542	6.4102169178	0	1.216	1.83909117291293e-07	0	3.67818234582587e-08	0.8932188928	0.2022976089	0.0021075945	0	0	0	31.25
19971110	0	7	88.9	0.9	17.2	0.71	0	191.5	0	191.5	5.2930511952	0.1176105112	6.405	-170.509750411	7.7572707254	0	1.072	4.06567056318042e-07	0	8.13134112636085e-08	1.2725371294	0.4231077417	0.0021220772	0	0	0	30.475
19971111	0	7	90.9	0.5	34.6	0.88	0	224.8	0	226.1	5.6129112603	0.0990595065	5.94	-161.8468653334	15.8624606819	0	1.306	3.14594887051366e-05	0	6.29189774102733e-06	0.7441310344	0.4371478945	0.0025438844	0	0	0	30.975
19971112	0	5.3	94	0.7	25.5	0.96	0	224.3	0	251.6	4.4094062546	0.0530391293	7.07	-107.9752549105	3.0694086615	0	0.478	1.98063530454518e-08	0	3.96127060909035e-09	0.7083590593	0	0.0010906825	0	0	0	32.175
19971113	0	7.1	65.2	1.1	0	0	0	135.8	1	251.6	1.016549491	0.4084296832	3.9	-98.9053555057	38.3217285472	0.870202088	2.18	0.0358616886	0.8711001163	0.0091801363	3.5515292561	0.9766503115	0.0123085592	0.5	0	123.3291757289	24.525
19971114	0	6.6	50.7	1.1	0	0.04	0	101.1	2	251.6	-2.880345946	0.5347213269	3.97	-93.7858140989	62.7283844273	1.682201556	3.72	0.6372879534	1.62714151	0.1866073701	4.229599443	0.647172691	0.0334950212	2	0	237.065308335	21.025
19971115	0	5.3	56.1	0.6	0	0.21	0	96.3	3	251.6	-2.7304826341	0.4302971057	4.25	-74.0505504704	74.844880955	2.335237604	4.918	0.9791308632	2.2573124632	0.3142586304	2.545751582	0.4513114377	0.0568738692	4.5	0	323.9227870715	22.7
19971116	0	7.7	63.7	1.2	0	0.29	0	77.3	4	251.6	1.263314771	0.3998765818	4.46	-56.4269180153	80.1818222308	3.006092404	6.494	1.4409748624	2.9387714232	0.5039579251	3.9465453629	0.647172691	0.0748347656	8	0	411.1946879344	24
19971117	0	6.5	77	1.2	0	0.5	0	60.1	5	251.6	2.7623887203	0.2322030304	5.445	-21.2850814343	80.9715375195	3.361274224	7.692	1.7837171033	3.3201730956	0.6515378939	2.7985686226	0.3547205361	0.0643768297	12.5	0	451.4116632815	27.625
19971118	0	5.6	71.7	0.6	0	0	0	25.5	6	251.6	0.8985605867	0.2868888758	4.935	4.4173447994	82.308611523	3.848744368	8.926	1.9083043636	3.8135020587	0.7344482848	1.9151474059	0.8052441321	0.1224895338	18	0	510.2596070812	26.525
19971119	0	3.4	84.2	1.8	1.2	1	0	1.2	7	1.2	0.9885081419	0.1234979752	6.625	4.1236476396	70.5381546415	3.941351498	9.422	1.1583261189	3.92028949	0.4506427556	2.9702012754	0.8052441321	0.0682714615	24.5	0	518.7320579699	30.2
19971120	0	3.3	73.3	0.8	0	0.96	0	1.2	8	1.2	-1.0130922525	0.2148966539	5.915	2.3564421631	74.1863610495	4.12144817	9.792	0.8489783257	4.0974012403	0.3361332181	2.2209222719	0.8052441321	0.117045422	32	0	535.8578673056	27.5
19971121	0	4.1	79.6	0.7	0	0.29	0	1.2	9	1.2	0.894212253	0.1803967477	5.585	2.2047821782	77.4343678674	4.416677314	10.666	1.2029399197	4.400233667	0.4902716565	1.6314490625	0.9829508575	0.174866151	40.5	0	567.9146736907	28.875
19971122	0	5.2	76.3	0.7	0	0.42	0	1.2	10	1.2	1.3750413454	0.2283288494	5.475	1.6895030977	79.5013425863	4.751375524	11.702	1.4983918357	4.7442187378	0.6302130048	1.8475827577	1.2581222659	0.2223019964	50	0	605.2668178602	27.775
19971123	0	5.1	68.3	0.5	0	0.5	0	1.2	11	1.2	-0.2501149525	0.2955202631	5.55	1.5708603994	80.34322366	5.047532728	12.522	1.2227618562	5.0438270423	0.5279845831	1.8652063807	1.4591673397	0.2244663832	60.5	0	637.3655392292	25.8
19971124	0	5	60.1	0.5	0	0.58	0	1.2	12	1.2	-2.0849087509	0.3567213322	4.575	1.6003830735	82.7296625291	5.576831862	13.522	1.8705070761	5.5619608686	0.843371731	2.1702915728	1.6129989094	0.5190258996	72	0	703.6824823871	23.775
19971125	0	5.4	77.2	0.4	2.9	1	0	4.1	0	2.9	1.73210258	0.204113157	6.375	2.8699225078	51.22665043	3.5866963253	11.9435343655	0.2192274746	4.0972995768	0.0867971565	1.295285383	1.6129989094	0.4556281811	0	0	717.0260957435	27.95
19971126	0	7.1	88.3	0.3	0	0.83	0	2.9	1	2.9	5.2943689611	0.1174768614	6.155	-0.0769460116	57.0101867971	3.7659975173	13.1055343655	0.3560782461	4.3831485244	0.1448914391	0.7076042975	1.8136906826	0.4856142777	0.5	0	735.8169105815	30.3
19971127	0	7.9	83.1	0.5	0	0.42	0	2.9	2	2.9	5.2084438579	0.1897546258	5.69	-0.1029932735	65.0857077741	4.0639047773	14.5375343655	0.6460631972	4.7842609668	0.2727019531	1.1604422584	2.3183669003	0.7069186048	2	0	769.0598544038	28.8
19971128	0	7.9	86.4	0.4	2.5	0.96	0	5.4	0	2.5	5.7684947575	0.1466637006	6.27	-0.2098602686	45.5830287213	2.6273079294	15.7715343655	0.1002510095	3.7096723809	0.0381742645	0.8824453758	2.5668370332	0.4648669082	0	0	784.4454969901	29.625
19971129	0	7.4	93.1	0.3	0	0.96	0	5.4	1	2.5	6.3542000889	0.0688963937	6.69	-2.7896311886	47.6550534525	2.6798096094	16.8975343655	0.1279188219	3.8379508345	0.0493546413	0.5065224642	2.7198239818	0.3516334398	0.5	0	789.6924016232	31.425
19971130	0	9.2	59.2	1.2	0	0.21	0	5.4	2	2.5	1.660052389	0.5310000864	3.935	-3.1487277066	68.6983640631	3.6014129634	18.9415343655	0.787950857	4.8821702923	0.3354841797	4.2504017492	4.0672638569	2.2375672385	2	0	919.3695987725	22.5
19980501	0	9.7	85	0.7	0.4	0.88	0	69.6	1	69.6	7.2982605341	0.1859558727	5.645	-58.3861382484	31.4184573577	3.702507025	6.994	0.0066178055	3.5721179708	0.0024839546	1.3273791776	0.7120591198	0.1057133337	0.5	0	34.8326103905	28.825
19980502	0	12.1	70.8	0.7	0	0.71	0	69.6	2	69.6	6.9611384596	0.4297197817	4.27	-59.1874381835	57.8144390448	5.3288590666	12.008	0.4795685823	5.2786647175	0.2112449762	2.2340165506	1.4562008573	0.713760018	2	0	144.6207706802	24.675
19980503	0	14.6	60.7	1.5	0	0.79	0	69.6	3	69.6	7.094641703	0.7168038618	3.62	-11.0228466435	75.36022202	7.5734649826	17.346	1.0077935992	7.5292306831	0.5245844874	5.1762444137	2.7255787554	1.5610310129	4.5	0	310.061706064	21.525
19980504	0	17	38.6	1.6	0	0.96	0	21.2	4	69.6	2.8117575272	1.2855534024	2.075	-8.3766517581	87.807988887	11.6612224912	23.494	4.3394151316	11.5438801819	5.0894309035	7.2630830599	6.2723764926	5.0847790044	8	0	697.419883905	15.4
19980505	1	16.3	38.8	2.1	0	0.33	0	20.3	5	69.6	2.2600264219	1.2149618779	2.225	2.1338395762	90.4747626129	15.4846346092	29.408	7.3539399116	15.3248960362	9.6067457504	9.3506157141	9.7161558169	5.9246555049	12.5	0	1053.3535137482	15.625
19980506	1	13.4	59.2	1	0	0.88	0	12.2	6	69.6	5.6043673364	0.6411932129	4.73	17.6019443152	86.6452623311	16.7198786812	34.098	4.0994000858	16.5985927989	5.9338702203	3.6830183107	10.9746133441	1.4080631737	18	0	1131.9144265111	21.45
19980507	0	15.1	60.2	1.1	0	0.38	0	0.4	7	69.6	7.4442531004	0.7160196415	3.235	18.8349025661	87.2590302196	19.4315184812	39.904	4.1602039798	19.3087400758	6.5742080895	3.9604882369	13.5854105319	3.2437206336	24.5	0	1341.5906191646	21.275
19980508	0	17	56.5	1	0	0.38	0	0	8	69.6	8.2930639566	0.8807989475	3.355	19.8992098178	87.3074827642	22.0213714296	45.746	3.4940880178	21.9006050982	6.011046809	3.839635147	16.7495594376	2.7251919208	32	0	1538.0205471939	19.875
19980509	0	18.4	51.7	1	0	0.54	0	0	9	69.6	8.2850026348	1.077622653	2.86	20.1142216715	88.1228729156	25.2068900296	51.912	3.9264263147	25.0737776248	7.2717786323	4.0016517275	20.5327525531	3.5961991674	40.5	0	1796.6293778308	18.325
19980510	0	19.8	50.7	1.2	0	0.17	0	0	10	69.6	9.2858601399	1.2125379788	2.4	19.616666287	89.3450135632	29.0167702752	58.474	5.2172371508	28.8596905425	10.0930828856	4.719132323	25.1499397565	5.0574087589	50	0	2126.0165381024	17.725
19980511	0	20.3	52.3	1.2	0	0.13	0	0	11	69.6	10.2092035487	1.1793094118	2.495	19.1305441595	89.3941547958	32.7147624708	65.108	4.9758634287	32.5390313026	10.378259199	4.6853163639	29.460232766	4.7473283568	60.5	0	2439.3761932789	18
19980512	0	21.2	50.6	1.1	0	0.08	0	0	12	69.6	10.5436167641	1.3235885354	2.365	20.9016201815	89.5585049847	36.5958298428	71.85	5.1878523654	36.3987826197	11.4364135118	4.3933587405	34.3969179807	5.3486578559	72	0	2774.1556920446	17.35
19980513	0	21.8	48.1	1.2	0	0.08	0	0	13	69.6	10.3346282276	1.4612126197	2.235	21.8837977391	89.8160321142	40.67229324	78.772	5.2862493609	40.4518027943	12.3145084007	5.0252046649	39.7765084055	5.8326687769	84.5	0	3130.9294899816	16.575
19980514	0	19.4	61.6	1.5	7.3	0.38	0	7.3	0	7.3	11.8322703324	0.949029651	2.745	22.9812435107	66.6425010411	26.3693752233	74.0525778667	0.7496089894	27.9007828465	0.8432083528	5.1878094386	41.6101142442	2.317557149	0	0	0	20.55
19980515	0	18.3	69.4	1.5	0	0.13	0	7.3	1	7.3	12.5996163957	0.7065902213	3.395	15.8165940647	80.7457848984	28.9344548411	80.1645778667	1.8701005104	30.4197702759	3.9494269352	4.4608878724	45.1943287333	2.2247458147	0.5	0	192.2019980359	22.775
19980516	0	16.6	60.8	2.6	0	0.54	0	7.3	2	7.3	9.0008595314	0.7576770008	3.72	15.2053552884	84.4882337865	31.1184042707	85.7185778667	3.2656605288	32.6261452672	7.2155082549	8.7675231501	47.1838862195	3.1368448653	2	0	350.2405005759	21.05
19980517	0	15.4	63.9	2	0	0.33	0	7.3	3	7.3	8.603091644	0.6775602124	3.61	14.7378079019	85.6663656604	33.4351450707	91.5245778667	3.1459132661	34.9505441077	7.2787709744	6.4600622863	49.2504871655	3.0862525489	4.5	0	519.7389692279	22.125
19980518	0	16.6	48.8	1.6	0	0.21	0	7.3	4	7.3	5.7892720386	1.07041591	2.42	13.9435272522	88.9159647856	37.1642553075	97.8165778667	4.7308188256	38.1202048329	10.887622798	6.3915995686	52.5171777308	6.3334024384	8	0	845.3225733946	18.05
19980519	0	17.9	43.6	1.4	0	0.38	0	7.3	5	7.3	5.3510550133	1.2394062138	2.09	14.0304122284	90.7086025962	41.3118005247	104.1805778667	7.3328089977	41.4912330933	16.0925436922	6.0521124677	55.6791092695	8.6719445055	12.5	0	1231.0195092528	16.425
19980520	0	19.6	40.3	1.8	0	0.25	0	7.3	6	7.3	5.7476070542	1.4258706678	2.005	21.9604404812	91.1685517422	45.6092757289	110.6885778667	7.2816737413	45.5816948666	16.8234124141	7.9835588492	59.0240796963	8.7858748026	18	0	1634.1604240462	15.175
19980521	0	18.8	51.7	1.4	0	0.54	0	0	7	7.3	8.6539022213	1.1367938175	3.275	23.2517935542	89.1818620735	48.3133071415	116.8365778667	5.4800399388	48.2813051316	13.973509726	5.3745556362	61.9825302766	3.9779803316	24.5	0	1840.1087733084	18.225
19980522	0	20.8	33.8	2	0	0.17	0	0	8	7.3	4.290371939	1.7806925413	1.365	23.7325599645	92.7463318334	53.6085078325	123.8125778667	9.7870631483	53.5268206265	22.6744814121	9.5697682492	66.0375562591	13.3006697463	32	0	2397.994974588	13.25
19980523	0	17.8	52.1	1.7	0	0.33	0	0	9	7.3	7.8445161804	1.0353820851	3.505	25.9113997583	89.1126491157	56.0460087467	129.7805778667	5.425862628	55.9645582097	15.0435849261	6.396712419	68.4642371396	3.6126093495	40.5	1	2578.391434152	18.575
19980524	0	14.9	77	1.6	2.6	0.83	0	2.6	0	2.6	10.9012086947	0.4188229306	4.01	25.3677461651	73.2321791362	48.3080685458	135.4065778667	1.4789528605	51.0681025094	4.5217820686	3.7738444354	70.0548274062	3.2738139245	0	1	2710.5592465482	25.525
19980525	0	16.1	68.1	1.9	10.5	0.42	0	13.1	0	13.1	10.2136119333	0.6293124045	3.75	20.9694093039	53.1755967391	26.5314791832	120.9838567268	0.3425557164	34.2729902078	0.4426921318	5.6809283885	64.3904880525	0.6872094714	0	0	0	23
19980526	0	15.7	74.7	1.2	17.4	0.83	0	30.5	0	30.5	11.2180945705	0.4836702722	3.79	9.3048037482	42.8275349116	12.9782959191	93.0854599605	0.0705661924	19.2476555225	0.0624450072	3.1393285035	2.7255787554	0.1021529351	0	0	0	24.75
19980527	0	12.9	92.4	0.7	41.9	1	0	72.4	0	72.4	11.6916956522	0.1139674276	6.145	-9.2621089486	8.3654457158	5.253941264	22.1910923173	6.11506761006636e-07	6.6008535111	2.98511969662452e-07	0.8664299087	0.995555214	0.0069724337	0	0	0	29.875
19980528	0	12.9	94.3	0.7	59.7	1	0	132.1	0	132.1	11.9999464212	0.0845308353	6.045	-55.5699813972	6.2502014689	2.042182538	4.888	1.75885982268767e-07	2.0224789137	5.46427034429651e-08	0.7423266201	1.0532726372	0.0034880864	0	0	0	30.35
19980529	0	12.7	93.4	0.7	3	0.96	0	135.1	0	135.1	11.6563174017	0.0992707629	6.07	-118.0176763851	10.0773019866	0.9816798112	7.2082607646	1.56180171306833e-06	1.4646795644	4.45493431814987e-07	0.799636745	1.1326242279	0.0033827166	0	0	13.6009860695	30.175
19980530	0	16.2	74	1.6	0	0.38	0	135.1	1	135.1	11.5581088091	0.5002387754	3.75	-119.741810446	52.099648027	3.1501492	13.1582607646	0.360104891	3.9413527006	0.1403933115	4.1663527407	2.9719241391	0.023468609	0.5	0	168.9045241077	24.45
19980531	0	14.7	84.8	0.9	42.6	0.96	0	175.1	0	42.6	12.1639876615	0.2675685796	5.005	-109.723371108	26.571307486	1.7952522423	5.464	0.0016055016	1.971288087	0.0004951358	1.6698640448	2.0146307472	0.0288263798	0	0	0	27.525
19980601	0	16.2	69.1	1.5	0	0.54	0	164.6	1	42.6	10.527248153	0.6083593935	3.505	-135.6221013781	61.8460418217	4.2241180317	12.288	0.6549099073	4.5435304642	0.2704861516	4.4562546656	3.3510799281	0.1221625847	0.5	0	180.2934266671	23.225
19980602	0	18.1	67.1	1.2	1.6	0.63	0	148.8	0	1.6	11.8967998777	0.7050929513	3.795	-91.3252846553	69.2348314935	5.7740797471	19.238	0.787060107	6.5976354051	0.3841202993	3.8348627239	3.5534677474	0.3235110058	0	0	331.1813137081	22.25
19980603	0	18.4	81.3	1.2	7.6	0.92	0	114.5	0	9.2	15.1318078984	0.4273914701	3.975	-31.1060727571	50.3458526699	4.4437121325	16.2571198568	0.2126748921	5.2796100511	0.0936884895	2.5292594951	3.7649065811	0.665026691	0	0	0	25.725
19980604	0	21.3	71	1	0.4	0.42	0	55.2	1	9.6	15.8218878597	0.7707482262	3.185	-34.2868031895	75.4296372657	7.2297245775	24.0531198568	1.0684867321	8.2557813959	0.5826756573	3.0395720444	5.4184028316	1.4307199012	0.5	0	211.5665802253	22.425
19980605	0	21.9	70.9	1.1	5.5	0.54	0	57.7	0	15.1	16.3744893796	0.8157186244	3.865	-34.2859233039	58.8278905117	5.6588200484	24.8575500204	0.5446529511	7.2127083421	0.2775454231	3.310739905	5.5347935777	1.0753918092	0	0	0	22.25
19980606	0	20.8	76.8	1.5	45.6	0.79	0	103.3	0	60.7	16.571672079	0.6067695918	3.35	4.1488788675	49.7433779446	4.5929439908	7.814	0.216425614	4.4116838698	0.0883012302	3.6760563088	5.0812058075	0.0590604093	0	0	0	24
19980607	0	17	89.4	1.4	63.3	0.96	0	124	0	124	15.2366288049	0.213478859	5.145	-41.6339389759	27.23311805	2.2462277076	6.734	0.0028765965	2.4496558631	0.0009470593	1.9360373771	2.3988281604	0.0082812038	0	0	0	28.1
19980608	0	19.1	57.3	1.6	0	0.21	0	124	1	124	10.4612544451	1.0206526455	2.4	-104.8139464196	72.2575659622	6.0767480076	14.44	1.0447841097	6.0518352036	0.4895955158	5.8106531235	4.9726837951	0.0621961539	0.5	0	328.9358892992	19.55
19980609	0	20.3	53.2	1.5	0	0.21	0	122.4	2	124	10.4644759245	1.1331794208	2.36	-95.5098972302	86.1528219334	9.9467582076	22.056	3.7551757442	9.8834133584	3.9928259702	5.6937191822	4.8134204501	0.2068563243	2	0	665.0782669165	18.225
19980610	0	17.9	82.5	1.1	28.1	0.79	0	142.9	0	28.1	14.8716873199	0.3819756121	4.62	-94.2144598884	36.1844023873	5.2158994807	7.004	0.0193681293	4.9252091783	0.0082774866	2.2267556433	3.3116540944	0.0624397316	0	0	0	26.15
19980611	0	15	78.2	2.1	16.6	0.88	0	159.1	0	44.7	11.2308694868	0.4247510441	3.31	-117.6551790343	53.2928727627	4.6271047508	7.004	0.4468936257	4.3926434267	0.1820070452	4.6834727727	3.0451246961	0.0959113025	0	0	0	25.8
19980612	0	16.6	37	1.7	0	0.75	0	153.6	1	44.7	1.8629307277	1.2088962554	2.315	-88.8551975821	80.5910628303	8.3600849978	13.936	1.7729646415	8.1549427297	0.9607901314	7.8302383037	2.864497403	0.2534423906	0.5	0	340.0967989624	15.1
19980613	0	16.5	29.2	2.8	0	0.08	0	108	2	44.7	-1.4822079404	1.4018045566	2.04	-22.9974765998	89.9521287586	12.4343896138	20.958	10.3570517778	12.2189173345	11.4309644021	13.8698122422	3.1954254771	1.3349040654	2	0	733.3299770351	13.175
19980614	0	15.9	49.1	1.5	0	0.25	0	44.7	3	44.7	5.2355603863	0.9374181921	3.105	-21.8189023982	89.6103719443	15.2829277338	27.764	6.042893135	15.098441095	8.0469795852	5.9902264264	2.864497403	1.0257764554	4.5	0	958.2195325865	18.3
19980615	0	14.4	78.2	1.1	3.3	0.83	0	48	0	3.3	10.6487315012	0.3695057558	4.66	-22.1467973163	64.6153947822	12.1434225491	31.0323764526	0.9110885788	12.2767074102	0.6159304735	2.5827363211	1.7990277392	1.1804035864	0	0	0	25.95
19980616	0	16.1	64.5	1.3	0	0.33	0	48	1	3.3	9.4044886505	0.6960408547	3.635	2.3614756992	79.1750444677	14.4366800219	37.9103764526	1.6183251361	14.7914761365	1.7445796477	4.297936888	3.3116540944	2.1927609331	0.5	0	166.9841649176	22.1
19980617	0	18.8	40.2	2.1	0	0.42	0	19.9	2	3.3	4.9959547793	1.3270229719	1.9	19.5093728023	89.2347770298	18.8479651179	45.3643764526	5.3250762981	18.8244282767	8.1052913922	9.2383525654	7.2324966591	6.8816712854	2	0	592.4395877489	15.35
19980618	0	18.4	53.7	1.4	0	0.42	0	3.3	3	3.3	8.8447690192	1.010759513	2.885	20.0743923697	89.2838818678	22.0123434581	52.5843764526	5.560877615	21.9826146401	9.163134865	5.2997502996	10.9474951192	3.7858198227	4.5	0	847.7804900531	18.825
19980619	0	20.7	56.6	1.3	0	0.13	0	3.3	4	3.3	11.7685365474	1.0982842637	2.38	18.5654401218	89.4936362276	25.8735079205	60.3263764526	5.4272622587	25.824975087	9.8081127955	4.8658103529	16.0196373534	4.7537237812	8	0	1179.9643873244	18.975
19980620	0	22.1	62.7	1.4	0	0.54	0	3.3	5	3.3	14.6480493847	1.0375318306	2.86	18.8674265082	89.3544490423	29.0950413093	68.1403764526	5.7203162217	29.0472450954	10.9304374438	4.832133777	21.508463915	3.51504413	12.5	0	1435.8910417279	20.15
19980621	1	23.6	68.9	1.5	0	0.08	0	3.3	6	3.3	17.5480866303	0.9286646625	3.04	24.0527145604	88.5316597344	32.0274033237	76.2603764526	6.0940846705	31.9900892521	12.1269708384	4.6024724679	27.2392036953	3.3779730964	18	0	1661.2186802996	21.325
19980622	0	24.3	72.3	1.4	0	0.25	0	0	7	3.3	18.9854039195	0.862339468	3.225	24.2695504397	87.7402552051	34.6643019063	84.4883764526	6.2901991566	34.6440795534	12.9843893935	3.9930483899	33.3896930156	3.2897320854	24.5	0	1858.6407202674	22
19980623	0	23	70.3	2	1.8	0.29	0	1.8	0	1.8	17.293365024	0.8626746298	3.23	23.1137845692	80.1505310046	34.8705980725	92.5543764526	2.0272532739	35.9139910889	4.8552113939	5.8224231286	38.474399567	3.2905426995	0	0	2059.2516684518	21.825
19980624	0	21.6	74.5	1.3	0	0.67	0	1.8	1	1.8	16.8653979223	0.6753393718	3.465	21.1340258152	84.3536764176	37.3090993975	100.2063764526	2.9823304742	38.6461295023	7.384414717	3.4767155737	42.5493375417	2.9423930806	0.5	0	2238.3137579538	23.225
19980625	0	23.4	71.5	1.4	5.5	0.58	0	7.3	0	5.5	17.9446938962	0.8553235049	3.38	20.072016584	65.1687820575	25.7818708187	99.9712296804	0.7631439168	31.3508422183	0.9282441283	4.0610116032	46.9523489784	2.014919275	0	0	0	22.025
19980626	0	20.2	86	1.4	20.7	0.92	0	28	0	26.2	17.7746700771	0.3542269275	4.52	13.9427304908	37.7495705216	11.2950992114	69.0528274714	0.031880864	16.0335887234	0.0252115483	2.3794203929	29.7232060647	0.1013748471	0	0	0	26.45
19980627	0	20.5	83.9	1.2	11.6	0.75	0	39.6	0	37.8	17.6762714522	0.4358296687	3.685	-8.2648433264	45.6186119603	7.3547472183	57.7228083634	0.1186649688	11.1559182557	0.076012162	2.2921026428	5.2475915911	0.0712245028	0	0	0	25.85
19980628	0	22.3	76.6	1.2	0.1	0.58	0	39.7	1	37.9	17.9810981858	0.6647723529	3.34	-20.8153699836	72.7971606063	9.9027408727	65.6628083634	0.9570000677	14.3827519873	0.709221984	3.047342862	5.7132436919	0.1343722604	0.5	0	189.076123279	23.575
19980629	0	23.2	68.6	1.3	0	0.25	0	39.7	2	37.9	17.0975552559	0.9257083184	3.19	-19.7626937991	83.3465158055	12.6363370571	73.7108083634	2.8573903328	17.6907885172	4.2804522491	4.0630502631	6.0212701722	0.5543464611	2	0	395.3870136028	21.35
19980630	0	22.4	76.4	1.4	0	0.75	0	37.9	3	37.9	18.0361912083	0.6730675001	4.365	-19.4369313708	83.3936766321	13.9845748963	81.1648083634	3.7740512729	19.5486444188	6.0400064974	3.5211002792	5.0267074109	0.575343936	4.5	0	484.836348798	23.5
19980701	0	21.8	79.2	1.2	65.7	0.88	0	103.6	0	65.7	18.0274556501	0.5264822075	3.475	-14.5474790465	50.7159719426	7.3848962861	8.114	0.2433024039	6.9927407178	0.1221187177	2.7845900795	4.8134204501	0.0385419008	0	0	0	24.35
19980702	0	21.5	75.8	1.9	10.1	0.38	0	108.2	0	75.8	17.0417690172	0.6588517689	3.015	-58.7483297057	58.4602273887	5.9755285407	8.222	0.530798454	5.6913527485	0.2418264108	4.7459407606	5.9585820945	0.0450709189	0	0	0	23.575
19980703	0	18.9	78.5	1.4	2.2	0.71	0	89.7	0	78	15.0732334616	0.5142832276	4.005	-56.3603234242	62.9843204968	6.0031397791	15.796	0.6222885266	6.1567367488	0.2939503084	3.2311664437	3.9858012009	0.0228733335	0	0	127.0750689488	24.9
19980704	0	22.5	41.2	2	0	0.08	0	78.1	1	78	8.666887951	1.688971841	1.5	-58.8565834564	87.8665467102	10.6160873887	24.324	4.9684454005	10.5694340179	5.5472145427	8.7762925984	6.6792650676	0.1773146472	0.5	0	642.1194055147	14.675
19980705	0	23	42.7	1.7	0	0.25	0	78	2	78	9.6458504578	1.6843328677	2.195	-56.9590492061	89.5308865028	14.3118988327	32.672	5.6579395107	14.2598949696	7.3610705857	7.3973075742	6.4091390741	0.3636453588	2	0	1005.0714844203	14.925
19980706	0	22.4	55.2	1.6	0	0.08	0	78	3	78	12.9689458765	1.2363351905	2.955	-54.8122169856	89.100878739	17.0715507751	40.786	5.3193270776	17.0442778717	7.6681817573	5.9855327543	5.6532390886	0.4619068065	4.5	0	1247.4671238171	18.2
19980707	0	19	83.6	1.1	7.6	0.83	0	85.6	0	7.6	16.1529301233	0.3684635905	5.045	12.0711996257	39.9897596331	9.720946365	37.3641752303	0.0446772943	11.7799745747	0.0295046388	2.1360687951	3.1196175375	0.3307604631	0	0	0	26.15
19980708	0	20.1	33.2	2.2	0	0.25	0	19.9	1	7.6	3.4235615739	1.6577727564	1.635	13.0262104846	79.9721407658	14.0418975098	45.3881752303	1.5434925123	15.8358303468	1.7239770356	10.5442746082	7.80777557	4.3979957572	0.5	0	487.1265802268	13.275
19980709	0	20	43.8	1.6	0	0.38	0	9.8	2	7.6	7.3153374973	1.327184151	2.17	17.7702576645	88.4510690768	17.6821185386	53.1601752303	4.8455870808	19.3083750273	7.5587511524	6.8539711561	12.0469810025	5.3324568445	2	0	857.6660299276	15.95
19980710	0	22.1	49.5	1.5	0	0.21	0	7.6	3	7.6	11.0395503363	1.4234093743	2.29	16.7885348186	89.4858224348	21.246621993	61.3281752303	5.3237255291	22.7711062662	9.0003966298	6.0382829547	17.6523006694	4.8839831501	4.5	0	1204.8687382543	16.85
19980711	0	21.7	64.2	1.4	0	0.67	0	7.6	4	7.6	14.6363154435	0.9687704863	3.035	16.2971883379	88.9574298326	23.9191188738	69.3161752303	6.2473489211	25.6824541016	10.9887462869	4.7078671606	22.5999984029	3.4574325753	8	0	1437.7495902006	20.625
19980712	0	23	65.4	1.3	0	0.17	0	7.6	5	7.6	16.1559277104	0.9945391966	2.905	15.7584848465	88.9972449318	26.7260003578	77.5921752303	6.1702095182	28.720574124	11.5540640298	4.3297883418	28.12168292	3.7499592643	12.5	0	1684.9348491267	20.6
19980713	0	22.4	75.3	1.6	1.2	0.71	0	8.8	6	1.2	17.8057181686	0.7151390622	2.935	25.0154169424	84.6289744525	29.479264217	85.9941752303	4.1381903748	31.7491130738	8.7550526122	4.117377465	32.9412971076	4.1381678504	18	0	1925.576964025	23.225
19980714	0	22.6	58.4	1.6	0	0.63	0	1.2	7	1.2	14.0200471522	1.2028369104	2.495	21.5891389225	88.0502395243	32.795665793	94.3601752303	5.1009364054	35.0963011947	11.0525032433	5.8000632474	38.0394301797	5.1782792329	24.5	0	2235.1359109275	18.95
19980715	0	19.4	62.2	2.1	0	0.46	0	1.2	8	1.2	11.9791368402	0.8746875741	3.445	21.2196699385	87.8243105634	35.026562937	102.0061752303	5.8143136503	37.6945407208	12.7748468159	7.0521777296	41.353127294	3.4180179404	32	0	2420.3197781486	20.7
19980716	0	18.7	65	1.2	0	0.75	0	1.2	9	1.2	11.9848744381	0.7758756907	3.565	20.5372900166	87.6952712432	37.1424745834	109.3641752303	4.1178313425	40.1745508207	10.0032041162	4.0030414068	43.837873074	2.9078522092	40.5	0	2594.1096181942	21.575
19980717	0	21.1	58.7	1.5	0	0.13	0	1.2	10	1.2	12.6955009571	1.1037280974	2.73	19.6079851895	88.1572943531	40.1728215514	117.4241752303	5.0867053929	43.3061790948	12.40563179	5.42096798	48.4622295836	4.963004465	50	0	2869.7891099529	19.4
19980718	1	22.4	64.4	1.3	0	0.5	0	1.2	11	1.2	15.3469318351	1.0012045242	3.07	20.0124326637	88.2060434598	42.7743214634	125.7001752303	4.5115366116	46.2244896855	11.690829094	4.3989578764	52.9997183048	3.637949057	60.5	0	3093.7426799155	20.5
19980719	0	23.6	68.6	1.3	0	0.25	0	1.2	12	1.2	17.4789613301	0.9341586673	3.04	21.8242500412	88.2548086611	45.3728621898	134.2101752303	4.974542806	49.1797970715	13.0884236266	4.0690761039	57.688356068	3.7893647632	72	1	3317.1072096146	21.25
19980720	1	25.1	69	1.3	0	0.29	0	0	13	1.2	19.0021337708	1.023237291	2.93	21.2278934938	88.3035899622	48.094185633	142.8281752303	4.5750995282	52.2246616149	12.6728982976	4.056052001	62.932182934	3.9311687046	84.5	1	3553.831642641	20.975
19980721	0	25.7	66.7	1.2	0	0.46	0	0	14	1.2	19.0298460828	1.1645240044	3	20.9216673733	88.2872618288	50.7094481066	151.5001752303	4.5643965109	55.2153339503	13.0553823082	3.972344147	68.5796623766	3.7943136048	98	1	3778.9757567236	20.25
19980722	0	25.8	61.8	1.2	0	0.42	0	0	15	1.2	17.9065949935	1.3692648489	2.35	21.7813365043	88.5961453165	54.1650253482	160.4781752303	4.6012476113	58.753474139	13.6080006743	4.319681269	74.2769524307	5.6219197072	112.5	1	4101.5601942045	19
19980723	0	25.8	55	1.2	0	0.13	0	0	16	1.2	16.0676305341	1.5767006843	1.955	21.4825797521	89.8474783585	58.1846327594	169.4561752303	5.6071222545	62.6179064304	16.4045263785	4.6656839088	79.9540162078	7.5909468224	128	1	4500.9486722347	17.3
19980724	0	26.3	58.1	1.3	0	0.17	0	0	17	1.2	17.3960836505	1.4893510659	1.955	22.1369285825	89.9374816186	62.1962080954	178.5421752303	5.4775338321	66.4883793417	16.6570332725	4.8692355222	85.4350489094	7.4334889634	144.5	1	4897.586369489	17.95
19980725	0	23.9	69.8	1.6	15	0.63	0	15	0	15	18.0405472047	0.9175394158	3.395	22.8868169904	55.6951171299	30.2337795922	153.953277604	0.3827221059	40.5562042618	0.5555893399	4.7919691813	79.2592480399	0.519047046	0	1	0	21.475
19980726	0	23.9	62.1	1.5	0	0.42	0	15	1	15	16.1946756366	1.1569311914	2.78	7.6031614912	79.6773021746	33.1810345074	162.391277604	1.5250128673	43.9245596024	4.1680955159	5.224440279	83.2091195382	1.1974107701	0.5	1	262.9709476664	19.55
19980727	0	20.6	87.1	1.5	19.8	0.96	0	34.8	0	19.8	18.3696336764	0.309997949	5.195	7.6712883165	23.8556504248	12.6031557266	127.3945656661	0.0006199354	20.2082913066	0.0005656533	2.4021737051	3.5122787453	0.0684804511	0	0	0	26.625
19980728	0	22.8	51.5	2	0	0.63	0	34.8	1	19.8	12.2814608986	1.4446850258	1.975	-14.0977678262	74.8562506686	16.5864544002	135.8325656661	1.1961012887	25.414519512	1.8610514257	7.5812626983	6.9590128703	0.9459001152	0.5	0	405.318388668	17.175
19980729	0	22.5	53.3	1.7	0	0.13	0	34.8	2	19.8	12.5272974113	1.3335212551	2.79	-13.7745947743	85.2136146495	19.5389231186	144.0725656661	3.4781006515	29.1833364134	7.1358240692	6.4279959356	6.2126593796	1.6110070281	2	0	669.9410955328	17.7
19980730	0	23.2	66	1.1	0	0.67	0	34.8	3	19.8	16.4889428693	1.033584091	2.66	-13.7868126246	87.5378480514	22.6336676018	152.5825656661	4.654979646	33.0215325927	9.8994252037	3.7005568615	6.8179151035	2.4649337686	4.5	1	950.2754816948	20.7
19980731	0	21.9	81.9	1.1	32.9	0.83	0	67.7	0	32.9	18.659255452	0.4962024828	4.73	1.4888036108	40.8874085777	9.1652154132	91.4225274558	0.0862656561	14.65698185	0.0646491982	2.3309790567	4.8134204501	0.0569286446	0	0	0	25
19980801	0	19.8	90.1	1.4	31.6	0.96	0	84.3	0	64.5	18.1213728856	0.2416480723	5.135	-32.8364486482	20.3518603934	4.1095635349	40.6787186044	0.0002108421	6.5618511553	0.0001026337	1.8916482973	3.7649065811	0.0144775315	0	0	0	27.575
19980802	0	21.4	76.3	1.4	3.2	0.71	0	87.5	0	67.7	17.0489273649	0.6422998908	3.875	-44.7581841802	43.4760472698	3.6755537676	44.957661278	0.0758698386	6.103595314	0.0356942037	3.5165698637	5.4763436015	0.027261477	0	0	0	23.725
19980803	0	19.3	87.7	1.1	6.4	1	0	74.1	0	74.1	17.2005992105	0.2756425416	5.145	-49.7466256014	29.2896400555	1.9365564796	42.6661437678	0.0035166287	3.478412308	0.0013068269	1.750637892	2.8293105936	0.0114798317	0	0	0	27.1
19980804	0	21.4	75.1	1.1	0	0.79	0	74.1	1	74.1	16.7989675923	0.6619038856	3.755	-58.8586682774	60.5146328535	3.5601510466	49.8821437678	0.5546250191	6.0422030958	0.2597105704	2.9477551653	5.0812058075	0.0403786583	0.5	0	146.807458779	23.425
19980805	0	25.2	49.3	1.9	0	0.17	0	74.1	2	74.1	13.8166339405	1.6907480035	1.92	-59.6119099665	85.423690776	7.1403375786	58.0701437678	3.3301755462	10.9229461372	3.7104139771	7.5984675631	7.7807736547	0.4464425964	2	0	555.6792522884	16.025
19980806	0	22.5	57.2	1.4	0	0.17	0	74.1	3	74.1	13.6072600177	1.2154389079	2.825	-24.4841437231	87.3019592263	9.7006808706	65.5561437678	4.1857599227	14.1622198621	5.5204770243	5.1973060351	5.8964401448	0.5416949094	4.5	0	815.8284407991	18.675
19980807	0	23.5	68.5	1.5	0	0.13	0	41.2	4	74.1	17.3605290894	0.9497538562	2.9	8.9629398595	87.3504259438	12.1601959362	73.2581437678	4.214812003	17.1878279914	6.2187251519	4.6412553874	6.5430202998	0.8068954071	8	0	1061.5592201673	21.25
19980808	0	24.4	67.8	1.4	0	0.08	0	9.6	5	74.1	18.0549411312	1.0387080781	2.91	12.5400966886	87.3989086627	14.5820552514	81.1401437678	4.0928674494	20.1230872608	6.6336788807	4.4378850024	13.8487080712	1.1767994626	12.5	0	1302.0778273375	20.85
19980809	0	25.5	67.4	1.2	0	0.13	0	6.4	6	74.1	19.0071061563	1.119523676	2.625	20.8164591135	87.7938828614	17.307266319	89.2381437678	4.2528093185	23.3116192742	7.4879346392	3.9144607851	21.7042727307	1.8727893004	18	0	1581.8545623143	20.475
19980810	0	25.9	64.6	1.2	0	0.33	0	0	7	74.1	18.7072453816	1.2563884928	2.375	21.4956005047	88.3387200778	20.292785148	97.6421437678	4.6823885525	26.7085826466	8.8147233747	4.1322333602	29.6963489219	2.6710807666	24.5	0	1896.4335828835	19.675
19980811	0	25.9	55.7	1.1	0	0.13	0	0	8	74.1	16.358729405	1.6086503591	2.07	20.5365962345	89.4543687044	23.6831652276	105.9021437678	5.1109207625	30.3809230869	10.2104207712	4.3017370986	38.0446500759	3.9103601059	32	0	2272.7231143279	17.45
19980812	0	25.4	59.7	1.2	0	0.21	0	0	9	74.1	16.9837285562	1.3879721142	2.22	20.9033859793	89.5035460406	26.8877851964	114.1441437678	5.3372801482	33.8445322511	11.2383323198	4.4389665691	44.8283969439	4.0831043295	40.5	0	2620.271449982	18.575
19980813	0	24.1	60.4	1.2	0	0.83	0	0	10	74.1	15.9479546854	1.2735815226	2.93	21.2451446731	89.006660157	29.3241370208	121.7561437678	4.880556589	36.6069426926	10.915965255	4.3812680036	50.3078775876	3.0803016023	50	0	2863.2611131346	19.075
19980814	0	25.1	54	1.6	2.2	0.25	0	2.2	0	2.2	15.1329073677	1.5438416737	2	21.1913803602	83.4497405151	28.9468179915	129.7461437678	2.3721745063	37.1646999588	5.8134931402	6.0879706685	56.0454104366	7.1910849977	0	0	3259.4703593483	17.225
19980815	0	23.4	74.6	1.3	0	0.75	0	2.2	1	2.2	18.62110751	0.7996007168	3.94	19.453474697	83.7056581294	30.3262901635	137.1781437678	2.2814748188	39.0631355548	5.7883077249	3.4932315941	60.9324250671	2.0811177391	0.5	0	3381.3117453502	22.8
19980816	0	23.6	63.6	1.3	0	0.38	0	2.2	2	2.2	16.2860517466	1.1471976207	2.315	18.6091703439	88.1644695848	33.4395784219	145.0961437678	4.4847213	42.4316401546	11.0786103135	4.4770783719	66.1643723586	6.0920754289	2	0	3718.186002785	20
19980817	0	22.5	66.3	1.5	11.8	0.54	0	14	0	11.8	15.8955146537	1.0626633319	2.745	17.9864477406	64.4468734933	17.57537929	129.3806523899	0.701797134	26.2396242592	0.7579812477	4.8381565492	64.6777482338	1.1692009288	0	0	0	20.95
19980818	0	20	82.7	1.4	10.5	0.88	0	24.5	0	22.3	16.9598087741	0.483948945	4.12	5.8850017063	43.0515734737	9.8331643484	116.678416307	0.0706809181	16.2439085966	0.0563374186	2.7636468736	58.4568866722	0.1765500168	0	0	0	25.675
19980819	0	21.1	74.9	1.6	7	0.33	0	31.5	0	29.3	16.4676784334	0.6894769148	3.14	-5.6924591538	59.7485885923	7.2750799119	112.3039326895	0.6456663737	12.522183519	0.4414575021	4.1435511778	5.8964401448	0.1652365825	0	0	0	23.45
19980820	0	21.3	74.8	1.3	0	0.33	0	31.5	1	29.3	16.6395187212	0.6764101593	3.355	-11.6031372079	78.2084695959	9.2930895619	119.6099326895	1.3535197801	15.5632196079	1.2565341669	3.4419112629	5.5347935777	0.2042416217	0.5	0	191.459802585	23.375
19980821	0	21.5	74.4	1.2	0	0.88	0	29.3	2	29.3	16.7478844401	0.6895609795	3.64	-11.7262235882	82.9930914244	11.0299610491	126.8439326895	2.1178053634	18.1206344945	3.0871956022	3.2466292463	10.2171053241	0.5855217834	2	0	350.652480974	23.225
19980822	0	21.9	63.3	1.1	0	0.33	0	29.3	3	29.3	14.6067612535	0.9834212776	3.14	-12.8431406948	85.7376184814	13.2542928315	134.3119326895	2.9549825235	21.2628786325	5.0009608614	3.864137209	15.2544443759	1.4276506586	4.5	0	567.0003699491	20.35
19980823	0	25.1	45.9	2	0	0.33	0	29.3	4	29.3	12.6313326686	1.834269703	1.125	-1.5269798926	92.4992183569	17.8449293105	142.7159326895	11.5405098669	27.1902999064	18.2058962577	8.3241616631	23.4489720418	8.2197534572	8	0	1174.0493897815	15.2
19980824	0	21.8	61	1.5	0	0.63	0	17.5	5	29.3	13.9410461924	1.0762626912	3.29	11.2622547383	88.5907904183	19.9115363489	150.1659326895	5.2202311847	29.9086029992	10.3010360826	5.2730809727	27.8956050357	2.4035201232	12.5	0	1371.2058059825	19.8
19980825	1	21.7	37.7	2	0	0.08	0	7	6	29.3	6.6539230782	1.7621885807	1.51	18.3823306214	92.0305959277	23.9248465889	157.8319326895	9.3430645599	34.699821024	17.5857007001	9.1453967587	33.3678904202	9.3252331488	18	0	1886.5417900405	14
19980826	0	20.1	57.1	1.3	0	0.25	0	0	7	29.3	11.3419878066	1.0860798287	2.4	20.3047175091	91.3659237522	26.9212038329	165.0659326895	6.9648133007	38.2475693727	14.8208306128	4.8326538649	37.5239995698	5.4315807266	24.5	0	2215.7631523411	19.25
19980827	0	21.1	53.7	1.7	0	0.29	0	0	8	29.3	11.3453702413	1.2361324365	2.45	21.0773392905	90.8539833935	29.8826304137	172.5159326895	7.3519273835	41.7051819727	16.1680310895	6.385698004	42.133281271	5.6387179809	32	1	2535.267435073	18.15
19980828	0	18.6	46.2	2.7	0	0.13	0	0	9	29.3	6.8230139989	1.1950126908	2.845	21.7198426348	90.1710169461	32.3965440003	179.2999326895	10.1208169436	44.6322894523	21.1791289732	10.9259805241	44.8210442919	6.0409486909	40.5	1	2795.999620574	16.9
19980829	0	17.3	59.5	2	0	0.29	0	0	10	29.3	9.3382450042	0.8476309687	3.05	20.8639509468	89.5998612027	34.7115468659	185.9579326895	6.4878869587	47.334188119	15.735661688	6.9468749965	47.6557586107	4.6209486294	50	1	3029.25089112	20.55
19980830	0	18.2	53	1.7	0	0.54	0	0	11	29.3	8.4659529173	1.0727841877	2.775	20.973140808	89.6490865734	37.2785170745	192.6699326895	6.1877772453	50.2504230156	15.6779204382	6.3669267461	50.5047562018	5.4788983224	60.5	1	3299.4179077229	18.7
19980831	0	18.2	62.3	1.5	0	0.08	0	0	12	29.3	10.8716719337	0.8292563284	2.94	19.462428542	89.5699314366	39.7167269129	199.5799326895	5.5874360869	53.0439005003	14.9383165502	5.1130534564	53.4998983578	4.5833123826	72	1	3547.3545538275	21.025
19980901	0	18.6	69.9	0.8	0	0.92	0	0	13	29.3	12.9960084574	0.6543974106	3.965	19.0948060781	87.1549521621	41.0202530941	204.8839326895	3.4189100479	54.674338666	10.275545172	2.5844420237	55.7706014855	2.2688342077	84.5	1	3681.5997791945	22.825
19980902	0	20.4	67.8	1.1	4.4	0.92	0	4.4	0	4.4	14.2457218327	0.7866855895	3.63	17.4353096375	61.1696982535	29.6997471972	203.0677319792	0.4894519202	43.4957693146	0.7462082747	3.533597238	58.8989402265	2.0586526766	0	1	0	21.85
19980903	0	18.3	91	0.9	35	0.71	0	39.4	0	39.4	16.7975381203	0.190066701	5.48	11.5603050156	18.5980254082	10.0787988802	126.2825861528	0.0001159376	16.8045984777	9.43366970847069e-05	1.2077123643	2.657921606	0.0241942511	0	0	0	28.175
19980904	0	18.4	87.6	1	121.9	0.92	0	161.3	0	161.3	16.2974743006	0.2729658576	4.27	-25.4083251262	31.3576083461	4.8192121637	5.484	0.0062811556	4.4606206254	0.002574411	1.6144855081	3.1573556785	0.0078803224	0	0	0	27.3
19980905	0	18.3	69.3	2.4	26	0.42	0	187.3	0	187.3	12.5776484494	0.7042078343	3.97	-149.0762150069	43.671662381	3.0057037142	5.178	0.1167843197	2.8357152641	0.0403456727	6.973831317	4.2165744803	0.0103034121	0	0	0	22.75
19980906	0	18.7	55.1	1.4	0	0.13	0	187.3	1	187.3	9.5045940851	1.0538686229	2.655	-175.1778739675	75.1742611584	5.3559391466	10.95	1.0153517777	5.258904768	0.4465121662	5.2448757427	4.6582833737	0.0278189403	0.5	0	288.5390881358	19.1
19980907	0	15.7	80.9	0.6	0.4	0.96	0	187.7	2	0.4	12.4253679295	0.3353874579	5.145	-174.1322733609	77.1530477505	5.9290370306	15.588	0.9299579876	6.0782655912	0.4366691337	1.4809446758	1.6469461116	0.0159193862	2	0	340.3269321144	26.3
19980908	0	17.9	81.1	1.2	0.3	0.67	0	188	3	0.7	14.6064322072	0.4130341454	4.63	-171.3475205511	80.0986175896	6.777805857	20.64	1.5358929557	7.4442314458	0.7949738269	2.5429284114	3.3510799281	0.0487154142	4.5	0	421.4097350282	25.8
19980909	0	19.5	71.4	1.4	0	0.38	0	183.6	4	0.7	14.1840070492	0.6921863698	3.28	-136.1861839643	84.8118201962	8.599826281	26.43	2.7451484895	9.4844760338	2.6656952502	4.0089438077	4.6074694056	0.1838305653	8	0	624.8039417524	22.975
19980910	0	19.5	75.8	1	1.7	0.67	0	150.3	0	1.7	15.1101206085	0.5689705441	3.765	-13.4172682791	75.9050869453	9.0904708531	32.04	1.0416165847	10.6364439288	0.6498536567	2.6400787728	3.8962820095	0.1982211055	0	0	775.4776987726	24.075
19980911	0	17.4	88.8	1.6	85.6	1	0	114	0	87.3	15.5259742711	0.2252652615	5.565	9.944255792	19.382840632	3.713972763	4.746	0.0001346985	3.4109152048	4.96922343789934e-05	2.2740010349	2.3368394033	0.0079642376	0	0	0	27.85
19980912	0	16.4	61.7	2.4	0	0.75	0	88	1	87.3	9.0300162127	0.7458123215	3.535	-77.551186992	61.0944398877	5.3374474398	9.924	0.8398418135	5.1952316507	0.3673550713	8.0018549218	2.6916021817	0.0512679735	0.5	0	177.2467360868	21.325
19980913	0	12.9	53.5	2.2	0.2	0.38	0	88.2	2	0.2	3.6919360441	0.7644625913	3.4	-75.7727065185	78.2721123076	7.0073539054	14.652	1.3609812773	6.918271392	0.6795620298	7.9869825807	2.0709312255	0.1758190288	2	0	365.1780884951	20.15
19980914	0	13.1	48	1.9	0	0.38	0	87.8	3	0.2	2.3477555454	0.8756740712	3.135	-74.6448670787	85.4434454298	8.8750761706	19.524	3.6563687295	8.8089007237	3.6171693754	7.5304808103	2.4619112684	0.4606550755	4.5	0	583.8020679791	18.725
19980915	0	14.3	52.2	1.4	0	0.38	0	87.5	4	0.2	4.6385086008	0.8651966354	3.25	-74.0645622516	86.9267378772	10.6896190826	24.558	3.8965793755	10.6443314359	4.3427628756	5.2955547278	2.9719241391	0.6405275581	8	0	791.2129218349	19.475
19980916	0	15.2	60.3	1.3	0	0.42	0	87.5	5	0.2	7.5625396673	0.730364885	3.02	-71.6012205405	87.8771299246	12.6846192842	29.718	4.8865289136	12.6485224064	6.0193323373	4.5805198743	2.7598539287	1.0827021072	12.5	0	1026.9827726526	21.275
19980917	0	16.8	49	1.6	0	0.17	0	85.8	6	0.2	6.0316372218	1.0753993733	1.935	15.0273433571	90.9811956003	15.616925615	35.382	6.714413199	15.5592689335	8.9596422753	6.3781001038	3.8521064678	2.5782247555	18	0	1444.6658283241	18.05
19980918	0	17	47.5	1.7	0	0.13	0	0.2	7	0.2	5.7660359532	1.1090919941	2.815	15.3467311344	90.430246114	17.7973681142	40.776	6.2065721704	17.7442770273	8.9699993531	6.8807976858	7.3789736526	1.9003215503	24.5	0	1709.1357695073	17.625
19980919	0	15.5	61.9	1.1	0	0.42	0	0.2	8	0.2	8.2291788629	0.697282434	3.43	15.7635079019	89.0026024057	19.4846152862	45.792	5.2448063902	19.4458913915	8.1419724351	3.8687598101	9.9403759008	1.6300479674	32	0	1896.8268160476	21.6
19980920	0	15.9	64.7	1.2	0	0.42	0	0	9	0.2	9.2608534784	0.6894262001	3.205	14.8516542915	89.0516305912	21.3439164486	50.934	5.7833255339	21.3138360221	9.316529496	3.9863939147	12.6312789608	2.2381348522	40.5	0	2110.204399143	22.2
19980921	0	16.2	63.3	1.3	0	0.38	0	0	10	0.2	9.2204967361	0.7150625375	3.265	14.1495271215	88.7903660756	23.175533013	56.274	4.731335095	23.1561027392	8.2009487485	4.3898083246	15.4871132066	2.1551854305	50	0	2317.3616615097	21.775
19980922	0	14.6	74.6	0.8	0	0.71	0	0	11	0.2	10.136792559	0.4141893755	5.005	13.9556279404	85.3159645263	23.8605977374	60.678	2.2825133712	24.0641474878	4.1454837062	2.2427340802	17.0085354949	0.758171338	60.5	0	2380.0417353409	25
19980923	0	14.5	75.5	0.9	0	0.54	0	0	12	0.2	10.2194390226	0.4494309676	4.175	12.2785417824	85.363775567	25.0356353374	65.352	2.6565454212	25.5762845502	5.0676630498	2.3915453892	19.4439799652	1.4738861863	72	0	2498.5895726156	25.25
19980924	0	15.9	73.2	0.9	0	0.54	0	0	13	0.2	11.1052886122	0.5110226823	3.775	10.7403160788	85.5783919741	26.4844566982	70.422	3.0516976511	27.3006736985	6.0591437747	2.5750052531	22.0025570032	2.0206500235	84.5	0	2651.9353019977	24.325
19980925	0	15.2	80.1	0.7	0	1	0	0	14	0.2	11.7877653299	0.3461774069	4.885	10.2223845844	84.2658903096	27.2259766382	74.988	2.2451450051	28.5435799274	4.5927052522	1.6915824801	23.4492530843	1.0244407183	98	0	2720.7519941585	26.225
19980926	0	14.3	90.1	0.7	24.5	1	0	24.5	0	24.5	12.6930206614	0.1648313277	5.32	9.3020410515	27.8587804398	10.5979344168	36.5614567676	0.0021251539	12.2898414652	0.0014375602	1.0276270016	5.367892204	0.0560982455	0	0	0	28.95
19980927	0	15.8	90.2	1.1	4.1	0.96	0	28.6	0	28.6	14.1907498752	0.1812557158	5.255	-16.516780912	28.0878828924	7.0236857182	36.7870298369	0.0023575332	9.508680506	0.0013842137	1.4757233599	3.2699524068	0.0425472096	0	0	0	28.6
19980928	0	15.5	80.5	1.1	0	0.54	0	28.6	1	28.6	12.1552655098	0.369000763	4.475	-21.0860152102	53.0534745284	7.9961361538	41.6950298369	0.2979569476	10.8096663541	0.187553676	2.3848502934	5.8851019796	0.1169066882	0.5	0	94.5255422549	26.25
19980929	0	15.8	77.8	1.3	19.3	0.42	0	47.9	0	19.3	11.9292488104	0.4154115197	3.75	-21.3437810042	44.9724218765	4.7497785239	15.7560597321	0.1094756131	5.4170411518	0.0487798283	3.0521338902	2.6245344498	0.2183504985	0	0	0	25.5
19980930	0	14.5	93.9	1	51.8	1	0	99.7	0	71.1	13.5229100962	0.0998843312	5.81	-40.861366595	12.1356259472	1.8262099873	4.404	4.92480129362638e-06	1.8099758059	1.48317929359669e-06	1.0284602369	1.2783511611	0.0086171778	0	0	0	29.85
19981001	0	12.1	89.7	1.8	17.7	0.92	0	117.4	0	88.8	10.4545945101	0.142129652	5.705	-93.079264899	13.7783113139	0.5055437225	3.116	1.06254113790441e-05	0.7193264117	2.6346163430468e-06	2.3166878505	1.0728509269	0.0072379267	0	0	0	29.4
19981002	0	11.7	81.2	1.1	0	0.67	0	117.4	1	88.8	8.5826231169	0.2806910049	4.86	-86.2872540294	37.1908204527	1.1648375465	6.268	0.0236464627	1.590659496	0.0068841398	2.2748030519	1.6469461116	0.018838558	0.5	0	71.8604867354	27.375
19981003	0	12.9	78.9	1.3	6.9	0.42	0	99.8	0	6.9	9.3253759575	0.3381899768	4.125	-82.0591877011	45.8314249782	0.9560956184	3.602	0.1416451602	1.1494389296	0.0382535442	2.8953365798	2.0426578298	0.871737922	0	0	0	26.5
19981004	0	10.7	91.5	1.1	31.9	1	0	127.6	0	38.8	9.3677501538	0.1095884718	6.195	-89.0622520071	14.0384750674	0	2.684	1.49445027574452e-05	0	2.98890055148904e-06	1.2999059337	0.6313028379	0.0185866217	0	0	0	30.2
19981005	0	10.9	91.1	1	17.6	1	0	145.2	0	56.4	9.5004519716	0.1179957984	5.99	-102.3963208228	14.4363123872	0	2.756	1.76865556067889e-05	0	3.53731112135779e-06	1.2355910284	0.7453639698	0.0125011792	0	0	0	30.05
19981006	0	12.6	92.9	0.9	43.7	1	0	169.6	0	100.1	11.4760902127	0.1111505291	5.86	-68.2697344323	12.3229705861	0	3.152	6.14368857386103e-06	0	1.22873771477221e-06	1.0061298287	1.4562008573	0.0060567614	0	0	0	30.075
19981007	0	12.8	87.9	0.8	4.4	0.88	0	122.2	0	104.5	10.8403771928	0.1887515927	5.77	-94.5047447051	17.4368830709	0	3.152	5.57081521054584e-05	0	1.11416304210917e-05	1.2810853553	1.502642802	0.0057221597	0	0	0	28.775
19981008	0	11.7	92.5	0.8	15.6	1	0	120.1	0	120.1	10.5196193678	0.1064604083	6.14	-99.2371251151	9.7010544859	0	2.846	1.36784764681156e-06	0	2.73569529362311e-07	0.9392196727	0.8845677342	0.0039622821	0	0	0	30.2
19981009	0	11.8	90.4	0.8	2.8	0.88	0	122.9	0	122.9	10.2747731144	0.1380873968	5.665	-108.5222089945	19.8689426221	0	5.962	0.0001487462	0	2.97492423105465e-05	1.0916041913	1.0338649103	0.0050483245	0	0	30.5653823119	29.65
19981010	0	11.7	88.8	0.8	1.8	0.79	0	117.8	0	124.7	9.9094676284	0.1612209179	5.92	-79.4605212036	25.4593927505	0	8.952	0.001090885	0	0.000218177	1.2065844569	1.1939873532	0.0062018838	0	0	51.3505886878	29.275
19981011	0	11.9	80	1.1	0	0.46	0	85.9	1	124.7	8.5578521894	0.2943992242	4.395	-63.691062601	52.0320696758	0.881210016	12.374	0.2674130117	1.4960655838	0.0766721315	2.3879428266	1.502642802	0.0536126112	0.5	0	153.0483039717	27.025
19981012	0	12.9	66.6	1.5	0	0.08	0	68.3	2	124.7	6.8358194739	0.5410182424	4.435	-19.7143724421	70.0969186245	1.744010352	15.958	0.9876136655	2.7395296533	0.3372371789	4.64771364	2.0994530989	0.1161877586	2	0	252.11435415	23.425
19981013	0	13	41.4	1.9	0	0.04	0	24.6	3	124.7	0.2029001365	0.9837607958	2.74	-14.6152262562	84.2643548636	3.54079512	19.758	2.9466517132	4.8905319688	1.8371172515	8.1774182055	4.2633934741	0.6233433144	4.5	0	518.7467812876	17.1
19981014	0	12	59	1	0	0.38	0	20.2	4	124.7	4.2418756379	0.6299149392	3.42	2.8340857136	86.414726777	4.914111792	23.252	3.3701271014	6.4305950855	2.6992428674	3.6766384226	6.0502593222	0.5844115683	8	0	700.8290573146	21.75
19981015	0	12.6	73	0.9	0	0.13	0	4.6	5	124.7	7.8886507772	0.4330113403	4.065	6.414246792	86.4629005744	5.968645536	26.836	3.5185213236	7.6716343141	3.1791952354	2.5542057607	8.0049046439	0.5208264853	12.5	0	827.7281629889	25.1
19981016	0	13.7	78	1.1	0	0.21	0	1.8	6	124.7	9.9313236169	0.3493942217	4.29	8.578900588	85.996960278	6.907311936	30.528	3.5428918801	8.8235494264	3.4909688224	2.592346855	9.7834873457	0.5854774283	18	0	937.396459733	26.075
19981017	0	13.6	92.3	0.4	8	1	0	8	0	8	12.3683653669	0.1201142095	6.13	8.5548151227	26.6772529075	3.2977221211	22.3764864017	0.0014089608	4.8196947297	0.0005965931	0.6341644462	7.9578549197	0.1890083581	0	0	0	29.675
19981018	0	14.4	90.1	0.9	4.6	0.92	0	12.6	0	12.6	12.7917318293	0.1699374673	5.835	-0.3413233409	19.5415631285	1.5234781029	20.4930272468	0.0001333301	2.5694210167	4.45745138555632e-05	1.2442369794	5.0019714293	0.1145109999	0	0	0	28.925
19981019	0	12.1	82	1.4	1.6	0.75	0	14.2	0	14.2	9.1177577224	0.251613899	6.025	-6.8441420192	23.5088140334	1.2401515347	23.4290272468	0.0005312038	2.1904406006	0.0001689491	2.7294816595	4.3622706756	0.149719429	0	0	17.1580234774	27.475
19981020	0	12.5	38.7	2.3	0	0.04	0	14.2	1	14.2	-1.1682741068	1.0094806555	2.255	-9.0869984501	67.8707903525	3.3058994547	27.2290272468	0.919866227	5.0722372634	0.3981663331	10.1378980517	6.5307657258	4.5478929386	0.5	0	359.6349364314	16.55
19981021	0	9.2	65.5	0.9	0	0.46	0	14.2	2	14.2	3.0772667494	0.4102285133	4.25	-7.4908792894	77.259008666	4.1809274547	29.9850272468	1.0838647533	6.2004674594	0.513680194	3.0104321919	7.2685039987	1.5908573116	2	0	462.4793007485	24.075
19981022	0	10	74.7	1	0	0.42	0	14.2	3	14.2	5.716892214	0.330172454	4.33	-7.4290023996	81.6420511356	5.0569251827	32.9570272468	1.7927111485	7.3098084441	0.9195703159	2.6199073626	8.3801644332	1.6612688373	4.5	0	564.394597297	26.175
19981023	0	10.2	74.9	0.9	0	0.5	0	14.2	4	14.2	5.9485843885	0.3339390586	4.595	0.778353713	82.9352503425	5.8214344947	35.9110272468	1.9908731651	8.2851597714	1.3760850488	2.3909170513	9.5051279341	1.438503683	8	0	650.2789289462	26.175
19981024	0	13.7	57.1	1.6	2.3	0.54	0	8.5	0	2.3	5.3659418187	0.7043065913	3.4	5.5379990139	74.2363428981	5.5305265746	39.5670272468	1.0971269919	8.1967706299	0.5961016535	5.7314958744	11.5338011224	3.2013565094	0	0	837.1560481169	20.85
19981025	0	11.7	69.1	1.8	8.2	0.54	0	12.1	0	10.5	6.22533799	0.4394324143	4.925	5.561903041	45.9091532591	3.0193748975	30.6857027837	0.1513084127	4.8465398008	0.0642204345	5.1911418055	7.2518514633	0.3608240798	0	0	0	24.35
19981026	0	11.8	44.5	1.7	0	0.33	0	10.5	1	10.5	0.1111952999	0.8340486523	2.985	-4.1115232054	74.7560341277	4.5927888815	34.1077027837	1.3026524407	6.8721471764	0.6483330595	7.067971695	8.8639317675	1.8486477876	0.5	0	226.258612641	18.175
19981027	0	11.6	47.3	1.7	0	0.08	0	10.5	2	10.5	0.7703541344	0.7843697474	2.605	-3.2026147144	86.4491843257	6.4250444815	37.7637027837	4.6099062311	9.0154220937	4.7184507504	6.8204744321	10.5597082229	4.6415685527	2	0	508.3196200133	18.925
19981028	0	11.3	56.9	0.9	0	0.25	0	10.5	3	10.5	3.072831332	0.6327059462	3.63	-2.2393888452	86.7500445975	7.6668114895	41.0957027837	3.3468396569	10.4566453723	3.6306632732	3.4500938975	12.1210673738	2.501442305	4.5	0	668.0148285136	21.4
19981029	0	11.8	55.6	1.2	0	0.42	0	10.5	4	10.5	3.2135549293	0.6596839022	5.12	-1.8542536089	84.7454984788	8.2149502415	44.0497027837	2.2690649943	11.2055267263	2.321806938	4.4613596303	13.6697716311	0.9836460593	8	0	725.8584362422	20.95
19981030	0	11.6	38.4	2	0	0.5	0	10.5	5	10.5	-2.0776107587	0.910816716	2.6	0.1885690139	89.1977021556	9.9950072015	47.5257027837	6.9532649976	13.1016037192	8.4592264919	8.8835384555	15.2059235634	6.3500033027	12.5	0	1003.327775869	16.7
19981031	0	11.5	46.4	1.7	0.6	0.42	0	8.8	6	0.6	0.4137353478	0.7570730381	3.305	9.3418537889	87.6385166947	11.3699602895	50.7677027837	3.7986521681	14.5777948716	5.0973976609	6.8969619827	16.510932347	3.4217325361	18	0	1190.5785018302	18.725
19981101	0	9.7	73.6	1.2	0.5	0.67	0	1.1	7	1.1	5.2141793523	0.3275708385	5.4	8.5161470692	84.6559660857	11.7520558495	52.2537027837	2.7866611855	15.0449474225	3.7358848274	3.1608932887	17.180365801	0.9823114297	24.5	0	1234.6735477891	25.975
19981102	0	11.7	56.9	1.6	1.6	0.13	0	2.7	0	2.7	3.4467164645	0.6162905482	3.43	7.022744325	78.067179857	12.1623097048	54.5677027837	1.2664683203	15.6206224392	0.9858999104	5.7102537511	18.4306154648	3.19103653	0	0	1411.9264186829	21.3
19981103	0	9.5	91.7	0.6	1	0.96	0	3.7	1	3.7	8.2128646122	0.0980900103	6.46	5.5895152117	68.7323521353	12.2396303608	56.0177027837	0.6461114062	15.8314817554	0.5070507577	0.7995385669	18.8281132376	0.4217114554	0.5	0	1419.9753057254	30.55
19981104	0	10.2	87.8	1	1	0.79	0	4.7	2	4.7	8.2643962073	0.1520731121	6.245	3.6780131921	63.2681040212	12.3621740548	57.6297027837	0.6082591867	16.093687394	0.4821037706	1.5137150545	19.3171209174	0.5062748992	2	0	1433.0576060063	29.4
19981105	0	10.7	37.5	2.3	0	0.04	0	4.7	3	4.7	-3.198983775	0.8568170414	2.615	1.0566140949	83.0492663074	13.8926378008	60.0337027837	3.01090451	17.6019389482	4.510745432	10.250409087	20.6141493821	6.4220200829	4.5	0	1706.0107141137	16.7
19981106	0	7.5	50.8	1	0	0.04	0	4.7	4	4.7	-2.0225915165	0.5581580734	3.605	2.0826225483	86.0755741863	14.8088186328	61.5557027837	3.3924982882	18.494381221	5.2609192368	3.908907392	21.3453445614	3.3965315262	8	0	1842.8891060917	20.825
19981107	0	8.1	48.8	1.2	0	0	0	4.1	5	4.7	-2.0122562763	0.6006836964	3.55	2.8420222538	87.2718608745	15.7775276608	63.2037027837	4.0193229746	19.4295614766	6.3886802167	4.8392093097	22.1531867746	3.4735177006	12.5	0	1988.9310177246	20.175
19981108	1	7	58.6	0.8	0	0.54	0	3.6	6	4.7	-0.547055788	0.4396187704	4.18	4.2714412332	87.3203176551	16.5077783008	64.6537027837	3.9744512952	20.1521387277	6.4596273402	3.0448001521	22.7016474604	2.3322286795	18	0	2087.7359860203	22.9
19981109	0	9	58	0.7	0	0.5	0	2	7	4.7	1.1876190166	0.502744646	4.315	5.6360555448	87.0637688792	17.2228485308	66.2297027837	3.1960384763	20.8746872931	5.3478476462	2.7969043851	23.5525391724	1.9232393357	24.5	0	2182.7107408835	22.25
19981110	0	8.3	73.7	0.8	0	0.63	0	1	8	4.7	3.8839051463	0.2932214675	5.63	6.8717248737	84.2329810168	17.5346766908	67.4997027837	2.276148625	21.2614297461	3.7833323078	2.2421195632	23.8900119871	0.8482051575	32	0	2217.4420777457	26.35
19981111	0	11	28	2.4	0	0.04	0	0	9	4.7	-6.7823553626	0.9417608471	2.195	5.3967356517	90.70229519	19.2186150448	69.8317027837	8.7833883785	22.7704215675	13.5533312154	11.9822710546	25.0562799258	9.135578035	40.5	0	2557.1530436815	14.25
19981112	1	5.6	47.1	1	0	0.83	0	0	10	4.7	-4.7797245847	0.5074999712	4.355	6.5740105038	89.0692993134	19.7668200868	70.7237027837	4.3373734534	23.2724146284	7.6140532568	4.2075193685	25.3325267654	2.1971832338	50	0	2627.7149467665	20.375
19981113	0	5.9	56.2	1.1	0	0.58	0	0	11	4.7	-2.1456555093	0.4076642928	4.47	6.3864581988	87.6604885835	20.3763964108	71.9757027837	4.0973919503	23.8634054724	7.340331686	4.0427000085	25.563499135	2.0282283356	60.5	0	2706.2464271126	22.575
19981114	1	5.2	64.6	0.9	0	0.75	0	0	12	4.7	-0.916214505	0.3367397922	5.205	6.4195654296	85.8960472872	20.7510542328	72.8677027837	2.9135834445	24.2426959131	5.3675601906	3.0203736051	25.7403467697	1.2586978282	72	0	2748.9238707291	24.85
19981115	0	8.3	44.2	1.9	0	0.04	0	0	13	4.7	-3.1601637649	0.6781343518	2.755	6.3153035057	89.304413718	22.1138307948	74.9117027837	6.686608327	25.4474970073	11.5565305564	7.8207523497	26.7830858527	6.4604900153	84.5	0	2989.2800937474	18.975
19981116	0	7.4	36.7	1.9	0	0.08	0	0	14	4.7	-6.4219840735	0.7279096226	3.195	7.1126469647	89.3535415466	23.2178377128	76.6317027837	6.8571907866	26.4222060994	12.0307319505	8.5654703278	27.5986087737	5.1643726493	98	0	3167.8090191696	17.325
19981117	0	6.6	28.2	2.3	0	0	0	0	15	4.7	-10.4896461051	0.7336642741	2.77	6.5090081837	90.6884697335	24.4255884808	78.2617027837	8.7660691903	27.4405727433	14.8738785293	11.3735674215	28.1037375861	7.2623938164	112.5	0	3385.7473140365	15.4
19981118	1	2.5	48.7	1.2	0	0.33	0	0	16	4.7	-7.1908137634	0.4091443518	3.885	7.4109563177	90.0587205641	24.9760208668	78.9017027837	6.1026591545	27.8849031674	11.2699099037	4.7882030726	28.1230689097	3.5994536246	128	0	3461.2345074477	21.55
19981119	0	1.5	58.3	0.9	0	0	0	0	17	4.7	-5.7824394975	0.3038906968	4.655	7.4684746397	88.2644208488	25.3825111468	79.4877027837	4.6327494342	28.2292054938	9.0147584207	3.2957858215	28.1230689097	2.1204282288	144.5	0	3509.39235268	24.2
19981120	0	3.4	32.5	1.9	0	0	0	0	18	4.7	-11.5075136911	0.5921199664	3.18	7.3520418005	89.6384129135	26.2188257868	80.4877027837	6.643286018	28.9012417659	12.3020353756	8.9414834355	28.3396212529	5.8489534407	162	0	3647.533180456	17.275
19981121	1	2.2	33.2	2.5	0	0	0	0	19	4.7	-12.300747467	0.537912913	3.155	7.3893790426	90.2738879053	27.0365792268	81.4337027837	7.9673444136	29.5478816089	14.3544882177	11.5081135831	28.423984695	6.27757525	180.5	0	3783.5961347645	17.75
19981122	0	-1	52.3	1	0	0.42	0	0	20	4.7	-9.5158337161	0.2898259014	4.79	7.3893130321	88.7056628129	27.1791557588	81.4337027837	5.3070208618	29.6328250311	10.3892034846	3.7863282251	28.423984695	2.3147780292	200	0	3792.4083743385	23.325
19981123	0	0.9	51.1	0.8	0	0.38	0	0	21	4.7	-8.0491132996	0.3244566929	5.2	6.0925517966	86.8819451453	27.3939353588	81.5877027837	4.088396228	29.7857054801	8.3452554121	3.2091397592	28.423984695	1.6430820866	220.5	0	3812.6794294669	22.55
19981124	1	3.6	57.4	0.8	0	0.88	0	0	22	4.7	-4.0161558186	0.344030975	5.245	5.7810417709	85.7266543573	27.7029130488	82.1557027837	2.897419052	30.0628415005	6.1316971295	3.0581886918	28.423984695	1.3502959616	242	0	3846.2022859812	23.45
19981125	0	3.7	75.3	0.5	3.9	1	0	3.9	0	3.9	-0.2589231765	0.1956259984	5.71	5.9084019901	49.1009333892	19.7088758977	77.9968658092	0.157714571	24.1571769658	0.1613595985	1.5312405168	28.423984695	0.8728001704	0	0	0	27.9
[truncated: 3,001 more rows]
