# Supplementary material for: Modelling the Meteorological Forest Fire Niche in Heterogeneous Pyrologic Conditions
Source: PLoS One. 2015 Feb 13;10(2):e0116875. doi: 10.1371/journal.pone.0116875 (PMC4332634; doi:10.1371/journal.pone.0116875)
Supplement: S1 Data — (ZIP) [file pone.0116875.s007.zip › data/w_1991_2012.csv]

Date	fire_days	T	H	U	P	CloudCover	SnowCover	WeekRain	DaysSinceRain	LastRainSum	Tdew	VPD	Angstroem	Baumgartner	FFMC	DMC	DC	ISI	BUI	FWI	FFWI	KBDIsi	FFDI	Munger	Orieuxdanger	Nesterov	FMI
19910101	0	5.4	67.3	1.1	0	0.54	1	2.1	6	0.4	-0.165789594	0.3347767184	6.355	2.4699610675	NA	NA	NA	NA	NA	NA	3.3805776329	0.8651675134	0.4990504091	18	0	552.342908477	25.475
19910102	0	3.8	58.8	0.9	0	0.92	0	0.4	7	0.4	-3.507728735	0.3447654236	4.53	2.862481655	85.2690198632	6.416013312	15.658	2.4830312254	6.4041012051	1.6800589579	3.2977119793	0.8651675134	1.7446079013	24.5	0	607.0743756955	23.75
19910103	0	4.6	73.8	0.8	0.6	0.42	0	1	8	0.6	0.3340228021	0.2343032294	5.795	2.7169028009	82.6659872307	6.644148453	16.442	1.8895263222	6.6390911896	0.9249378086	2.2004389703	0.9964878262	0.7369362789	32	0	632.8527668139	27.3
19910104	0	4.3	90.2	0.5	6.3	1	0	7.3	0	6.9	2.8349163331	0.0836587462	6.935	1.9394773523	29.4946896109	3.2750049234	8.881015737	0.0032217068	3.408070126	0.0011881671	0.7650048205	0	0.1725363452	0	0	0	31.475
19910105	0	5.7	55.4	1.8	0	0.04	0	7.3	1	6.9	-2.5255763778	0.4406816909	3.38	-4.6275105645	60.4694449158	4.1545520074	10.295015737	0.6056329825	4.1503766097	0.2410258957	6.3621925164	0.4945533012	2.3488684543	0.5	0	148.2846836345	22.425
19910106	0	3.2	64.6	0.8	0	0.38	0	7.3	2	6.9	-2.8167049395	0.2960165446	5.045	-3.6175431546	70.8372392077	4.4857302184	10.935015737	0.8287762194	4.4737323949	0.3400978952	2.7353619381	0.5380115558	1.1319396147	2	0	188.5312374172	25.35
19910107	0	1.7	88.4	0.7	0	0.75	0	6.9	3	6.9	-0.0106524446	0.0806868928	6.905	-3.5928682198	71.8657698109	4.5330290804	11.053015737	0.7428680567	4.5211361545	0.3061827205	1.044964502	0.5380115558	0.3477045002	4.5	0	192.3780583675	31.675
19910108	0	3.9	75.7	0.7	0	0.25	0	6.9	4	6.9	0.007296338	0.2066556951	5.33	-4.0309851969	76.5446772965	4.8572269544	11.945015737	1.0478600746	4.8493462326	0.4448576048	1.8734883056	0.6469418973	0.9585063906	8	0	231.5314265132	27.95
19910109	0	3.7	74.1	0.6	0	0.54	0	6.9	5	6.9	-0.4789404426	0.2122974537	6.155	-3.5233435368	77.5669584738	5.0025459984	12.387015737	0.9777759127	4.9979372974	0.420530787	1.7735017163	0.6469418973	0.5608688948	12.5	0	246.3363326885	27.6
19910110	0	4.3	71.5	0.6	0	0.83	0	6.3	6	6.9	-0.3897955445	0.2354039759	5.82	2.9486913425	78.8164861054	5.2018364664	12.919015737	1.0885321108	5.1986507205	0.4762722368	1.9153609574	0.6469418973	0.6995480116	18	0	267.8744275563	26.8
19910111	0	6.2	73.4	0.4	0.8	1	0	0.8	7	0.8	1.8018394004	0.2544865416	5.88	2.4485538694	75.386740336	5.4175251864	13.739015737	0.9387063209	5.4562864139	0.4196162377	1.4674409582	0.7010379758	0.6712661598	24.5	0	292.126687124	26.8
19910112	0	5.9	89.3	1	4.6	1	0	5.4	0	5.4	4.2724024588	0.0998294465	6.82	1.7022932745	32.7157586778	2.7891600542	9.2934012545	0.0072831689	3.1870531506	0.0026211262	1.3419718486	0.3810379758	0.2400789397	0	0	0	30.85
19910113	0	4.1	82.5	1.9	38.3	1	0	43.7	0	43.7	1.3905766755	0.1436934202	5.725	-2.7340553397	21.1345235951	0.9099728429	0.748	0.0002779493	0.4631771797	6.49251719759703e-05	3.3971754215	0	0.0257520181	0	0	0	29.6
19910114	0	2	93.7	0.6	13.7	1	0	57.4	0	57.4	1.0895973569	0.0435339903	7.435	-40.8861226634	4.232096367	0	0	4.22365249443565e-08	0	8.4473049888713e-09	0.634867975	0	0.0056170777	0	0	0	32.925
19910115	0	3.9	90.6	0.6	0	1	0	57.4	1	57.4	2.501872151	0.0744018626	6.73	-54.8307961235	11.6499139711	0.07177313	0.496	3.57777650125633e-06	0.1054123257	7.51838591870958e-07	0.8274494727	0	0.0123451481	0.5	0	7.0033933252	31.675
19910116	0	2	55.9	2.5	0	0.71	0	57.4	2	57.4	-5.8632271335	0.3167146405	4.605	-55.0189743168	37.9891028126	0.388276629	0.848	0.0328988021	0.3292512725	0.0074181273	8.5764325303	0	0.2112217588	2	0	45.5868114961	23.475
19910117	0	-0.3	67.7	0.9	0	0.04	0	57.4	3	57.4	-5.5318284104	0.2058727849	5.65	-53.7168414512	54.1302678182	0.509909309	0.848	0.3834408722	0.3335561911	0.0865627051	2.7763730717	0	0.2292003657	4.5	0	55.2992671883	27
19910118	0	1.1	61	0.7	0	0	0	56.6	4	57.4	-5.5667641651	0.2844325204	5.245	-49.072787088	66.456451142	0.744249194	1.164	0.7583407211	0.5412270437	0.1805578233	2.6190937638	0	0.4210243048	8	0	80.9167815648	24.975
19910119	0	2.7	55.8	0.6	0	0.63	0	52	5	57.4	-5.2321671142	0.3445203646	4.8	-10.6770629044	74.9077395077	1.10909799	1.786	0.9474613381	0.9168435259	0.2447804949	2.5345094461	0	0.6863819402	12.5	0	126.710631455	23.275
19910120	0	3.4	59.9	0.6	0	0.13	0	13.7	6	57.4	-3.637178073	0.3405164946	4.935	3.4770557711	79.4319464569	1.476605962	2.516	1.4351227669	1.3071189909	0.3985983787	2.415836686	0.098036225	0.7671561695	18	0	172.6332741835	24.125
19910121	0	1.7	62.5	0.7	0	0.58	0	0	7	57.4	-4.6797108246	0.2626501911	5.53	3.8531909176	80.7218840924	1.661763402	2.742	1.4208242217	1.4777604032	0.4061548754	2.5613195773	0.098036225	0.5982107349	24.5	0	191.3805959285	25.2
19910122	0	1.7	63.4	0.7	0	0.58	0	0	8	57.4	-4.4908052643	0.2743052772	5.435	3.3848268008	81.6866557743	1.875051477	3.058	1.8022208823	1.6851934463	0.5325287769	2.5215298404	0.098036225	0.7302992176	32	0	214.1113334771	25.425
19910123	0	1.6	54.5	0.8	0	0	0	0	9	57.4	-6.5672434266	0.3339455509	4.77	3.5145762988	83.337678	2.187750877	3.464	2.2139870281	1.9838740444	0.6840312891	3.1337664916	0.098036225	1.2145596422	40.5	0	251.819144553	23.225
19910124	0	2.4	47.5	0.7	0	0.08	0	0	10	57.4	-7.6044806572	0.4135359566	4.38	3.6881525433	84.8440008726	2.589138721	3.996	2.6590210559	2.3724908975	0.8666436416	3.1528239605	0.1100372836	1.6177419385	50	0	304.913409881	21.275
19910125	0	2.8	48.9	0.7	0	0	0	0	11	57.4	-6.8615437578	0.4084997715	4.265	3.8706635656	85.6913111869	3.07417981	4.744	3.1568862758	2.8553278061	1.3931527478	3.0996553599	0.1642767539	1.7915084943	60.5	0	372.3322519246	21.525
19910126	0	1.9	58.4	0.7	0	0.08	0	0	12	57.4	-5.3840551719	0.3163253984	4.795	4.0549653931	85.7392461484	3.40325284	5.222	3.1780944643	3.1804371863	1.5386246185	2.7238451225	0.1642767539	1.350032364	72	0	412.5694916153	24.125
19910127	0	2.5	60.5	0.7	0	0	0	0	13	57.4	-4.3534075419	0.3033064811	5.04	4.1051895922	85.5751850934	3.716001484	5.772	2.9954993115	3.4971803547	1.4597720392	2.6508766331	0.1642767539	1.1319431882	84.5	0	450.0171252966	24.5
19910128	0	2.2	67.1	2	0	0.13	0	0	14	57.4	-3.260939812	0.2468851411	5.68	4.1481284673	84.310530413	3.911007724	6.142	3.3059683597	3.6962168941	1.8411727589	5.7916700073	0.1642767539	0.8720394691	98	0	470.5490350281	26.225
19910129	0	2.7	60.7	1.1	0	0.08	0	0	15	57.4	-4.1209375421	0.3057411247	5.185	4.2700381488	84.3580095093	4.180520136	6.584	2.6763324601	3.9658432593	1.2373367632	3.7807654335	0.1659458587	1.1109269455	112.5	0	501.4289991479	24.5
19910130	0	2.5	60.2	1.8	0	0.04	0	0	16	57.4	-4.4192002509	0.3058758756	5.11	4.1916361353	84.4055042808	4.475590184	7.098	3.2884171544	4.2627889197	2.0043527123	5.9456253995	0.1659458587	1.2821507569	128	0	536.1647890625	24.425
19910131	0	1.4	75.3	0.7	0	1	0	0	17	57.4	-2.4839877474	0.1669450327	6.01	4.3327487474	83.5141037061	4.595031506	7.198	1.8896533562	4.3761385062	0.7684109846	1.8768162904	0.1659458587	0.6170727436	144.5	0	546.6796462556	28.475
19910201	0	0.6	67.4	2	0	0.96	0	0	18	57.4	-4.7299522239	0.2195112014	6.545	4.2137268872	81.8581896242	4.660346096	7.198	2.3713862292	4.4347958796	0.9696104002	5.7195109166	0.1659458587	0.5532183722	162	0	550.2125595599	26.7
19910202	0	-1.1	63.2	1.6	0	0.46	0	0	19	57.4	-7.1888527789	0.2230230647	5.725	4.427759854	82.1351271248	4.732550111	7.198	2.1598506963	4.4997484452	0.8884560172	5.0136745496	0.1659458587	1.0143884789	180.5	0	551.5402448769	26.075
19910203	0	-1.7	66.9	0.9	0	0.04	0	0	20	57.4	-7.0245582791	0.1890195784	5.48	4.3766694052	82.6640003782	4.807893431	7.198	2.2240721857	4.5676425499	0.9206031434	2.8117950253	0.1659458587	1.2001317908	200	0	552.3166091461	27.15
19910204	0	-1.1	62.4	0.7	0	0.46	0	0	21	57.4	-7.3533065707	0.2268530893	5.5	4.1776443337	82.889045765	4.905623831	7.198	2.1671007183	4.655883446	0.904253397	2.5418479593	0.1659458587	1.1380080124	220.5	0	556.0738550045	25.875
19910205	0	-1.1	64.9	2.7	0.8	0.67	0	0.8	22	0.8	-6.8454363215	0.1949369582	5.68	3.8417214464	79.3558567913	4.968750851	7.198	2.4996102341	4.7129816922	1.2460222915	8.0001352902	0.1659458587	1.3170565712	242	0	556.0738550045	26.5
19910206	0	-4.2	75.1	3	0	0.83	1	0.8	23	0.8	-7.9386218501	0.1114370548	6.82	3.4178619393	NA	NA	NA	NA	NA	NA	6.7273227194	0.1659458587	0.7186242753	264.5	0	542.1182101164	29.825
19910207	0	-5.1	75.4	1.7	3.3	0.63	1	4.1	0	3.3	-8.7591122801	0.1057543532	6.26	3.2308573034	NA	NA	NA	NA	NA	NA	3.8445916757	0.1659458587	0.727312205	0	0	0	30.125
19910208	0	-1.7	76.2	1.2	0	0.92	1	4.1	1	3.3	-5.3282238092	0.1290831027	6.215	-0.3734175375	NA	NA	NA	NA	NA	NA	2.7690884167	0.1659458587	0.6203820612	0.5	0	-0.4782389181	29.475
19910209	0	-0.3	76.8	0.9	2.3	0.88	1	6.4	0	2.3	-3.8671232518	0.1400923621	6.08	-0.4104392728	NA	NA	NA	NA	NA	NA	2.1424069458	0.1659458587	0.7108124347	0	0	3.0386501926	29.275
19910210	0	0.6	92.1	0.9	1.7	1	1	8.1	0	4	-0.535377197	0.0512540804	7.42	-2.8027891143	NA	NA	NA	NA	NA	NA	0.9655446563	0.1659458587	0.259166141	0	0	3.3108793169	32.875
19910211	0	1.1	43.5	2.1	0	0	1	8.1	1	4	-9.9134447891	0.4069844235	3.93	-4.2368623226	NA	NA	NA	NA	NA	NA	8.5493754568	0.1659458587	3.5570409619	0.5	0	54.1365642631	20.6
19910212	0	0.6	34	2.1	0	0.21	1	7.3	2	4	-13.4224362535	0.4632971049	3.855	-3.4283007747	NA	NA	NA	NA	NA	NA	9.6040322273	0.1659458587	3.8842285796	2	0	106.9685897439	18.35
19910213	0	0	33.7	1.9	0	0.13	1	7.3	3	4	-14.0615960231	0.4387236035	3.695	1.0765898566	NA	NA	NA	NA	NA	NA	8.7522867967	0.1659458587	4.2133609154	4.5	0	162.9108152399	18.425
19910214	0	-0.8	44.5	1.4	0	0	1	4	4	4	-11.3596038984	0.3409729224	4.71	2.1227076212	NA	NA	NA	NA	NA	NA	5.7559010616	0.1659458587	1.9761984981	8	0	174.2970082526	21.325
19910215	0	1.1	39.1	2	0	0.25	0	4	5	4	-11.2507318612	0.451305505	3.625	5.0522542296	87.4703665239	6.550344315	15.46	4.3661135141	6.5218360941	3.7320338341	8.6201063786	0.1659458587	3.7659012079	12.5	0	247.1512908807	19.5
19910216	0	2.1	58.3	1.9	0	0.21	0	1.7	6	4	-5.2186071785	0.3291080472	4.81	7.9961993251	86.7851945566	6.938538555	15.974	4.1815857182	6.8974151584	3.6633749396	6.413264812	0.2639020211	1.6907214848	18	0	288.5114376561	24.05
19910217	1	3.1	58.2	1.7	0	0.46	0	0	7	4	-4.3018197711	0.3447662294	4.69	7.744879165	86.5732642378	7.414889025	16.722	3.705946144	7.3630097494	3.3022216786	5.8004629332	0.4420840559	1.6870165979	24.5	0	342.0832405643	23.775
19910218	0	4.4	56	1.1	0	0.29	0	0	8	4	-3.5956358463	0.3940825256	4.385	7.2881165397	86.6214903764	7.990305165	17.596	3.6642710742	7.9257673253	3.4040026621	4.0335327956	0.7307155034	2.0236815074	32	0	410.778507964	22.9
19910219	0	4.6	63.5	1.1	0	0	0	0	9	4	-1.719053103	0.3445965843	4.6	6.9052708426	86.5575500107	8.538049965	18.542	3.6977095267	8.4656901244	3.5782611689	3.6339133263	1.1246869697	1.7453333093	40.5	0	474.3583128281	24.725
19910220	0	4.7	68.2	1.7	0	0.04	0	0	10	4	-0.6526283674	0.3006466968	4.725	6.8318798834	86.2782229739	9.065708895	19.524	3.3058057721	8.9882955156	3.2528903519	4.8922251249	1.5454528622	1.546734401	50	0	534.6514414514	25.875
19910221	0	5.9	65.5	1	0	0.13	0	0	11	4	-0.0613993486	0.3675325257	4.455	6.3227855575	86.3263517045	9.69781719	20.668	3.7789758304	9.6140031293	3.9553532356	3.2434381234	2.2851479103	1.9347588994	60.5	0	610.4992983815	24.9
19910222	1	8.1	51.3	1.3	0	0.17	0	0	12	4	-1.3355269103	0.5788573801	3.975	6.2079031735	86.4679162352	10.56170847	22.19	3.4577208735	10.4689442588	3.7706956806	4.8997499419	3.3459337631	2.4110809897	72	0	723.3318909717	20.8
19910223	0	8.4	43.4	1.1	0	0.38	0	0	13	4	-3.3135277605	0.673499924	3.18	6.6144782648	88.3522367068	11.72470023	23.838	4.4429842131	11.6121423977	5.2290744819	4.8063818938	4.3250959564	4.0818599945	84.5	0	899.8613878722	18.75
19910224	1	9.6	53.2	0.7	0	0.17	0	0	14	4	0.5517052114	0.6093297224	3.89	7.1829266224	88.13428468	12.69973143	25.72	4.30625122	12.5830041111	5.3044113063	2.9350831402	5.6186180127	2.4194824375	98	0	1028.9468975081	20.9
19910225	1	11.3	54	0.9	0	0.21	0	0	15	4	2.3376765347	0.7004410206	3.525	7.5743982183	88.1830261901	13.89374691	27.962	4.2584956407	13.7709418694	5.5247483226	3.5456855661	7.5237488008	2.9201437391	112.5	0	1195.8634076509	20.675
19910226	0	11.3	53.4	0.9	0	0.17	0	0	16	4	2.1812354129	0.7007816002	3.48	8.1301889447	88.2317837922	15.11083131	30.222	4.3668783851	14.9817413273	5.9423204347	3.5623178528	9.3067157084	3.0590513749	128	0	1367.2322100544	20.525
19910227	0	10.1	59.6	1.5	2.7	0	0	2.7	0	2.7	2.6001270476	0.5246004204	3.885	8.7219117787	69.1013122819	12.5831406892	32.14	0.7837396896	12.718107005	0.5406531035	5.1820271173	10.4068119005	2.4645530699	0	0	1497.5901192964	22.375
19910228	0	7.4	88	0.9	24.7	1	0	27.4	0	27.4	5.5409292426	0.1281334249	6.42	6.0404563154	18.3173100713	5.3110302445	0.982	7.87966736373203e-05	4.4770848295	3.23451732969918e-05	1.3472135376	0.3151015247	0.0272845403	0	0	0	30.15
19910301	0	6.3	90.8	0.4	4.8	1	0	32.2	0	32.2	4.9051781393	0.0876634897	6.645	-19.6604137443	13.4798905043	2.7334244397	0.838	8.72250011127473e-06	2.0156665517	2.70719794863853e-06	0.6665678021	0.0329529632	0.0183210949	0	0	0	31.125
19910302	0	8	81.7	0.8	0	0.75	0	32.2	1	32.2	5.0625079198	0.2144218758	5.52	-25.2797000259	33.2932561525	3.1803023757	2.432	0.011028413	2.6876912567	0.0037419092	1.6866241955	0.7120591198	0.0572079515	0.5	0	39.7493677203	28.425
19910303	0	9.3	70.8	1	0	0.83	0	32.2	2	32.2	4.2751259808	0.362607321	5.05	-26.0349724946	51.7587565461	3.8099134317	3.99	0.2413380365	3.4255092186	0.0891741473	2.9138203825	0.9766503115	0.2546368709	2	0	98.7414746627	25.375
19910304	0	8.9	76.6	0.4	0	1	0	32.2	3	32.2	5.0140183364	0.2622336375	5.385	-26.4662232282	62.7925111565	4.3051338237	5.44	0.5630617252	3.993702552	0.2206669535	1.3436237604	0.3547205361	0.3589657823	4.5	0	143.2023213024	26.925
19910305	0	9.7	74.8	0.8	1.7	1	0	33.9	0	1.7	5.44646357	0.3100617183	4.9	-24.4387865717	61.9636699038	4.2378382237	7.088	0.5699931163	4.0500945952	0.2246312602	2.1823536012	0.6793320345	0.6728911088	0	0	209.9455729135	26.275
19910306	0	8.4	90.1	0.4	18.2	1	0	49.4	0	19.9	6.8681532338	0.1104499426	6.41	-1.0366711022	15.8332928152	1.6060908564	1.216	2.49797816309636e-05	1.1258900279	6.71712412593018e-06	0.7105782071	0.3151015247	0.0470896645	0	0	0	30.425
19910307	0	7.6	89.8	0.6	54.2	1	0	78.9	0	74.1	6.0300149156	0.1062059326	6.52	-14.3270710723	6.6715360448	0.1924417432	1.09	2.19879356072877e-07	0.2670242737	4.87056228964774e-08	0.8986327397	0.1549442151	0.0062949979	0	0	0	30.55
19910308	0	7.9	88.5	0.9	63.2	1	0	137.3	0	137.3	6.1151513627	0.1240676224	6.525	-68.687138476	6.3575545752	0	1.126	1.81282145986031e-07	0	3.62564291972063e-08	1.3122562182	0.2638682871	0.0028902416	0	0	0	30.15
19910309	0	8.6	84.4	1.6	29.8	0.96	0	167.1	0	167.1	6.1172210208	0.179624019	6.34	-132.3239985622	8.4724165819	0	1.252	6.50252598896631e-07	0	1.30050519779326e-07	2.716073534	0.5389452931	0.0025818776	0	0	0	28.95
19910310	0	9.7	71.1	1	0	0.21	0	167.1	1	167.1	4.7193280398	0.3765449949	4.785	-162.0347823984	36.186826458	0.77090535	3.188	0.0220022767	0.960907025	0.0057340725	2.8960138647	1.2783511611	0.0101851636	0.5	0	75.1681781937	25.35
19910311	0	11.1	64.1	1.1	2.4	0.54	0	169.5	0	2.4	4.5746462416	0.5083234858	3.82	-160.0109084944	54.73522583	1.212917649	5.376	0.3707732866	1.5510031371	0.1072592634	3.6756115756	1.5738475207	2.2707814317	0	0	216.4086813092	23.25
19910312	0	9.7	78.3	0.9	0.5	0.83	0	168.3	1	2.9	6.1056753871	0.2720881125	5.64	-143.2055619884	64.1872832583	1.612339521	6.97	0.6816123262	2.0431162473	0.2123794087	2.1299788943	0.762236237	0.7145788706	0.5	0	251.4917179282	27.15
19910313	0	10.8	65.2	1.2	0	0.08	0	150.1	2	2.9	4.5327694462	0.4935170199	4	-89.0546296869	77.2082258253	2.785036137	9.122	1.2711678709	3.1589364853	0.4560264473	3.8802266849	1.6223664022	2.118733341	2	0	378.5005957235	23.6
19910314	0	11.4	63.3	1.4	0	0.38	0	95.9	3	2.9	4.6794914579	0.5220855683	3.98	-24.8632494525	82.7422678355	3.970755897	11.292	2.3717457171	4.2262131651	0.950820875	4.6181881217	1.5738475207	2.1938893297	4.5	0	507.2786711965	22.975
19910315	0	11.1	66.5	0.9	0	0.58	0	32.7	4	2.9	5.1004377293	0.461961658	4.835	5.8281344053	83.017385369	4.716637719	13.192	2.1243982334	4.9810194681	0.9123415954	2.9708286249	1.1125252034	1.1904802699	8	0	579.5317692339	23.85
19910316	0	11.7	50.5	1.2	0	0.04	0	2.9	5	2.9	1.7711910941	0.7331119898	3.27	5.9860017858	86.4955915672	6.296631459	15.488	3.4088792532	6.2886247539	2.7024736863	4.6265796017	2.9017032197	3.3245545319	12.5	0	771.7077120354	19.7
19910317	0	10.8	51.2	0.8	0	0.92	0	2.9	6	2.9	1.1323256188	0.6355046604	3.96	8.9647902313	86.5437920622	7.435167891	17.37	3.3099183822	7.4010226053	2.8808508156	3.2912944878	3.8644069301	2.227163752	18	0	895.9480910081	20.1
19910318	1	12.1	50.3	1.3	0	0.58	0	0.5	7	2.9	2.084354057	0.7648971769	3.81	10.1905608986	86.5920084706	8.688082983	19.45	3.9236189165	8.6311438843	3.871390734	4.9765635962	5.5288939347	2.6069716883	24.5	0	1035.6878318531	19.55
19910319	1	12.7	42.2	1.2	0	0.71	0	0	8	2.9	0.1959050849	0.8720585207	3.4	10.779600618	87.3853102984	10.176198783	21.656	3.3459805378	10.0908617941	3.5493091267	5.3087103064	7.0599184435	3.0121872607	32	0	1212.9648742255	17.375
19910320	1	14.4	45.9	1.3	0	0.42	0	0	9	2.9	2.906651104	0.9388844151	2.895	11.3778258676	88.6568250766	12.078634659	24.366	4.8129881609	11.9610823749	5.7523938254	5.4609483477	9.5296523745	4.27032773	40.5	0	1457.3781797422	17.875
19910321	1	10.7	76.2	0.8	24.6	1	0	24.6	0	24.6	6.6811122326	0.3280912011	4.895	12.553825299	39.0326035491	5.6871316509	1.81	0.0406168856	4.9328427223	0.0173702874	2.0970279255	1.0532726372	0.0864452321	0	0	0	26.375
19910322	0	9.6	86	2.8	119.8	1	0	144.4	0	144.4	7.3709143909	0.1626326748	5.595	-12.9273631706	26.0869863752	2.4033594918	1.648	0.0024227135	1.8838337365	0.0007376973	4.3053432924	0.5389452931	0.0063289026	0	0	0	29.1
19910323	0	8	87.6	0.9	41.1	1	0	185.5	0	185.5	6.0658960536	0.1337772624	6.19	-133.3170593893	10.7531858127	0.6957506261	1.198	2.24267126569858e-06	0.5334512194	5.32976459838576e-07	1.3843156583	0.2638682871	0.0025036092	0	0	0	29.9
19910324	0	9.4	84.3	1	0.3	1	0	185.8	1	185.8	6.8837533154	0.1898337684	5.625	-175.8179510113	25.8822034023	1.1017181621	2.576	0.0011194729	1.0720125109	0.000298029	1.8078158569	0.6793320345	0.0049219307	0.5	0	35.386892059	28.725
19910325	0	9.9	82.4	1.6	7.2	0.96	0	193	0	193	7.0410187473	0.2327642062	5.06	-177.3955548748	26.9744255764	0.5353986971	1.936	0.0016002701	0.6330938517	0.0003892619	2.9975203481	0.9579101053	0.4188769465	0	0	0	28.125
19910326	0	9.3	85.2	0.9	0.3	0.96	0	193.3	1	193.3	6.9402552287	0.1770680337	5.695	-185.9192862694	44.5871300503	0.9115357331	3.566	0.1235776591	1.1122757151	0.0331469411	1.5863729599	0.5240182987	0.424755993	0.5	0	32.895884454	28.975
19910327	0	11.1	69.8	1.3	0	0.75	0	193.3	2	193.3	5.7967247771	0.4183954149	4.475	-161.8944377325	65.5987720846	1.8448042331	5.7	0.8193424605	2.0394440142	0.2551609356	3.7755521049	1.2358001749	1.3176840298	2	0	127.635990506	24.675
19910328	0	9.8	51.1	2.8	0	0.13	0	168.7	3	193.3	0.1818345064	0.6068801966	4.7	-41.5061497683	76.6777703319	2.6353295291	7.438	1.8899154685	2.7949705547	0.6497120355	10.1625027725	0.9026633788	1.5793738895	4.5	0	205.3098430202	20.325
19910329	0	7.8	29.4	3.7	0	0.04	0	48.9	4	193.3	-8.9233946284	0.7893272227	2.685	1.4696643393	87.6462775381	4.2595065011	9.14	8.760164959	4.1872932158	6.2554002494	17.8766548322	0.8137479434	7.4177839232	8	0	437.7512675952	15.4
19910330	0	7	53.9	1.8	0	0.5	0	7.8	5	193.3	-1.6848654392	0.4826553767	4.04	4.5603869118	87.6948579325	5.1467848931	10.284	4.2697202828	5.0392292494	3.1670591017	6.4719659848	1.4742741362	2.3900964049	12.5	0	532.6432728194	21.725
19910331	0	8.8	58	1.9	0	0.08	0	7.5	6	193.3	1.0001294908	0.5106943212	4.015	12.6927206967	87.709973861	6.2223704471	12.004	5.8246441492	6.0954701387	4.9165690559	6.5689253726	2.5589482795	2.5868014375	18	0	649.0424316316	22.3
19910401	0	10.2	61.3	1.4	0	0.25	0	0.3	7	193.3	3.0899998626	0.4995473842	4.05	14.3529869145	87.5019612734	7.7998754711	15.19	4.6311664627	7.673750552	4.3458804632	4.750438012	3.8212008456	2.2710639715	24.5	0	768.4150838795	22.775
19910402	1	11.8	60.7	1.5	0	0.42	0	0	8	193.3	4.4585375792	0.5648646049	3.825	14.8058032156	87.5504940217	9.6165639063	18.682	4.4163958138	9.4847357324	4.640434217	5.1305165506	5.4371759341	2.4766204108	32	0	910.281289595	22.225
19910403	1	13.7	57.1	1.5	3.8	0.79	0	3.8	0	3.8	5.3659418187	0.6844461281	3.69	14.4876509979	66.6418039466	7.9815460151	18.522779287	0.8357835837	7.943654859	0.4469160899	5.4000146718	7.1880657288	2.2725234188	0	0	0	20.85
19910404	0	10	82.8	1.7	21.3	1	0	25.1	0	25.1	7.2093171896	0.2194572284	6.005	9.3073282464	24.8106613962	3.6209106141	2.7	0.0010790226	3.11549228	0.0003851868	3.1183096525	0.762236237	0.0426307482	0	0	0	28.2
19910405	0	8.7	76.2	1.3	0.9	1	0	26	1	26	4.7454513901	0.2698234583	5.305	-12.8325262358	43.9571732934	4.3671163101	5.4	0.0984147894	4.0461553204	0.038769714	3.117398971	0.5240182987	0.1004733957	0.5	0	47.5346065497	26.875
19910406	0	14.1	39.1	2.1	0	0.54	0	26	2	26	0.4023651124	1.0514152781	2.38	-14.613773212	79.0901667204	7.5699339485	9.468	2.4363791353	7.2332892862	1.8060292372	9.2746201268	2.8243203336	2.4338069379	2	0	368.7335514088	16.25
19910407	0	14.7	40.6	2	0	0.08	0	26	3	26	1.4610465581	1.1196728411	2.465	-13.188431849	87.687528642	10.8071042013	13.806	4.7556914943	10.4593492939	5.2817536316	8.7013644125	6.0899450382	3.0984168572	4.5	0	681.578672783	16.475
19910408	1	15.5	28.9	2.5	0	0.13	0	26	4	26	-2.4846378211	1.356245616	1.925	-11.6327527587	91.5977488817	14.5744974813	18.162	8.0255665571	14.1893093335	9.9493999895	12.4426104741	8.9377599221	5.8203556949	8	0	1096.9372335108	13.35
19910409	0	14.9	41.1	2.1	0	0.13	0	26	5	26	1.8111636053	1.0666748025	2.45	-5.8000820925	91.6476338557	17.7619934173	22.338	7.6544481451	17.3596050496	10.580609111	9.0638350517	11.5762215682	4.8086933554	12.5	0	1409.126893248	16.55
19910410	1	14.8	48.4	1.5	0	0.17	0	22.2	6	26	4.0220502752	0.9303498652	3.195	17.9231503382	90.1448068151	20.2284480989	26.37	6.8887787433	19.8291923693	10.3839650316	6.0296462704	14.1788477381	3.4582478076	18	0	1619.6153873397	18.4
19910411	1	13.1	52.7	3.2	0	0.5	0	0.9	7	26	3.6638350239	0.721458239	3.88	20.633117495	88.1399004877	22.0360210909	30.006	9.232867581	21.6503937608	13.7400299857	11.5675436283	15.4492707937	3.2405509428	24.5	0	1759.3821066875	19.9
19910412	1	13.8	54.1	2.4	0	0.83	0	0	8	26	4.6858948291	0.7446136979	3.495	20.2331197249	88.1886438519	24.1914840029	33.822	4.9275637824	23.8083942183	8.6315833746	8.6664027031	17.1356641218	3.0622925469	32	0	1935.5363264705	20.075
19910413	0	12.9	59.5	1.8	1.4	0.71	0	1.4	0	1.4	5.2075270658	0.6613931383	3.54	19.4302962996	81.0416364424	26.3012242397	37.602	2.155536596	25.919390556	4.1065900198	6.2022096449	18.8799649945	3.1601980846	0	0	2106.8662542862	21.65
19910414	1	12.3	68.2	1.2	0	0.63	0	1.4	1	1.4	6.6086908639	0.5088106656	4.315	16.290012817	83.2896171898	27.7666044637	41.184	2.6861348285	27.4003812753	5.3633519157	3.666793434	20.5594560968	1.8828435474	0.5	0	2213.6566108181	23.975
19910415	0	13.6	55.4	1.2	0	0.63	0	1.4	2	1.4	4.8393644509	0.759184776	3.6	14.8094809345	85.601235325	29.8233005789	44.946	2.9523459921	29.4562638065	6.1615329632	4.4926954303	22.6323628679	2.7547094568	2	0	2379.1809641357	20.45
19910416	0	14.7	49.9	1.7	0	0.04	0	1.4	3	1.4	4.3645301397	0.9241056062	2.775	14.4329813404	88.2738785656	32.7173325789	49.14	4.2367864057	32.3313373154	9.029532833	6.6423691733	25.305656332	4.5628273932	4.5	0	2643.8897764853	18.8
19910417	0	6.5	64.6	2.8	3.6	0.79	0	5	0	3.6	0.318677818	0.3702866582	4.85	14.7986384172	59.5807421051	24.6536561577	47.3862173699	0.5728404093	24.4752134359	0.5910952963	8.5608187248	25.943553486	1.7691233817	0	0	0	24.525
19910418	0	7.8	29.7	2.3	0	1	0	5	1	3.6	-8.7941360691	0.7632222529	2.895	10.6866653807	79.8209982131	26.7529960617	50.2122173699	1.959000442	26.5519816287	3.7585042144	11.198545768	26.3622808785	6.4553362636	0.5	0	200.7892116458	15.475
19910419	1	7.9	27.7	2.4	0	0.58	0	5	2	3.6	-9.5925668794	0.837254651	2.765	12.533449838	87.641349127	29.0029347241	53.1462173699	5.1729246485	28.7775747631	10.0054817919	11.95171758	27.1797490557	6.8526992369	2	0	422.3314724782	14.95
19910420	0	5.3	62	1.8	1.1	0.83	0	4.7	3	1.1	-1.3803628071	0.3847404082	4.175	14.0140039842	81.0952474048	30.2563324073	55.6482173699	2.0538506625	30.0292677446	4.3326051658	5.8360605595	27.6208576633	2.759905921	4.5	0	514.7611683039	24.175
19910421	1	6.9	58.9	2	0	0.67	0	4.7	4	1.1	-0.5711632519	0.4641652386	3.38	12.2986891998	86.0895582524	32.2021886121	58.6902173699	4.3031957553	31.9614874288	9.0896815307	6.7806574506	28.4008225347	4.5161180675	8	0	680.0695356474	23
19910422	1	5.9	64.6	1.4	0.4	0.71	0	5.1	5	0.4	-0.2512307455	0.3439489177	6.495	11.4411368847	82.3763365274	32.4039162793	60.4002173699	1.8557828184	32.1793985994	4.0835415256	4.4279157452	28.6386844561	0.583301556	12.5	0	690.1958892227	24.675
19910423	0	8.7	46.9	2.1	0	0.58	0	5.1	6	0.4	-1.9984926549	0.6732921657	3.95	13.9660349622	84.8821044322	33.8678661545	63.1182173699	2.5776969542	33.6382544714	5.8964147789	8.322230569	29.700312922	2.8000275549	18	0	802.6559616166	19.55
19910424	0	8.7	37.4	2.2	0	0.46	0	1.5	7	0.4	-5.0167765696	0.7557222592	3.58	14.0833407695	86.940385457	35.5852544425	65.9442173699	5.2188973943	35.3452859783	11.3050234069	9.7934341907	30.4555896203	4.3246666911	24.5	0	943.5704320553	17.175
19910425	0	7.8	62.4	1.3	2.6	0.92	0	4.1	0	2.6	1.0719280706	0.4213642068	4.35	13.6968074081	67.2045363174	30.6639786073	68.7342173699	0.7504927642	30.5821871049	0.897690978	4.3332130657	30.9922728707	2.1734778143	0	0	1035.7739059322	23.65
19910426	0	9.1	64.6	1.7	0.1	0.79	0	4.2	1	2.7	2.7874550913	0.4409936472	4.155	12.1481055121	77.5029570215	32.0800239193	71.6142173699	1.1663352842	31.9933247892	2.2783131575	5.3550990981	31.8521472908	2.4407466748	0.5	0	1141.1759169947	23.875
19910427	0	11.2	58.6	1.8	0	0.71	0	3.1	2	2.7	3.3947420462	0.622404031	4.165	11.8667222055	82.3999877365	33.5867872857	74.8182173699	2.2314284031	33.4964442579	5.0997358111	6.2414140719	33.4358631917	2.4663479542	2	0	1253.2919641764	21.85
19910428	1	9.8	75.2	1.2	2.3	0.88	0	5.4	0	2.3	5.6197927979	0.3280661345	4.01	13.5339742234	72.3212533317	30.5100984147	78.2382173699	1.2786104432	30.8977050817	2.5106637068	3.0132331912	34.3486806763	2.9576399137	0	0	1379.8723079276	26.35
19910429	0	13	54.5	1.8	0	0.38	0	5	1	2.3	4.0475852484	0.7667202851	3.69	10.0095756601	81.5808084882	32.4861616467	81.9642173699	1.9487583141	32.6352370531	4.349867404	6.5478251182	36.6707439009	3.117903813	0.5	0	1536.831756814	20.375
19910430	1	13	47.5	1	0	0.96	0	5	2	2.3	2.109653282	0.7941245319	3.365	10.4231775097	85.4898507698	34.6552977235	85.4922173699	2.5602675603	34.6446917535	5.9727379418	4.2519480548	37.9605650468	3.6703230453	2	0	1719.3021044792	18.625
19911201	0	4.7	69.8	1.1	0	0	0	0	11	0.5	-0.335366102	0.2671115719	4.985	3.1398839514	83.7785798783	4.9475528689	14.034	2.3886610847	5.2595740502	1.253569656	3.1810140272	3.9464605932	1.3582869723	60.5	0	540.4319290539	26.275
19911202	0	2.6	81.6	0.8	0	0.71	0	0	12	0.5	-0.2263239511	0.1409477367	6.395	3.1875277821	82.0599071156	5.0438173129	14.314	1.7529969807	5.3631277473	0.7776258481	1.6457044249	3.9464605932	0.5587374057	72	0	550.2289984572	29.75
19911203	0	2.9	64	0.7	0	0	0	0	13	0.5	-3.2266491707	0.2854394864	5.14	2.9743501016	82.7756115843	5.3326901929	14.936	2.0600245343	5.6353356602	0.9343299339	2.5044809375	3.9480986057	1.2849354348	84.5	0	587.6628201604	25.275
19911204	0	4	53.3	0.6	0	0	0	0	14	0.5	-4.6240987684	0.3979689362	4.73	3.0154913769	83.7257435775	5.7262482409	15.774	2.127420632	6.0037872159	0.9932558515	2.6020258933	3.9804113053	1.5676939328	98	0	643.1777042411	22.325
19911205	0	3.5	63	1.6	0	0.13	0	0	15	0.5	-2.8683409332	0.3112640765	4.945	3.1904488107	83.847805368	6.0867711409	16.63	2.5920820792	6.3568457556	1.8051423441	5.1100715829	4.0874913651	1.4668978918	112.5	0	692.5919599905	24.875
19911206	0	3.6	54.9	2.2	0	0	0	0	16	0.5	-4.6059152061	0.3816625145	4.3	3.1269789277	85.066066674	6.5707411729	17.54	2.741343946	6.7860746712	2.084488758	7.6917064353	4.2167203099	2.1565146083	128	0	766.0250756194	22.825
19911207	0	1.9	73.2	1.3	0	0	0	0	17	0.5	-2.3816641661	0.1971304996	5.895	3.6127721662	83.5317658102	6.7413716329	18.036	2.673459087	6.9698692108	2.0451014659	3.3215550029	4.2167203099	0.8463208899	144.5	0	785.6725691874	27.825
19911208	0	1	75.5	1	0	0.17	0	0	18	0.5	-2.8354568675	0.1655565552	6.575	3.7660869687	81.5607129572	6.8105329369	18.154	1.8748765927	7.028837234	0.943403709	2.4547153951	4.2167203099	0.541896265	162	0	791.9646065465	28.625
19911209	0	0.1	80.7	1.7	0	0.79	0	0	19	0.5	-2.8165591981	0.1185140723	7.095	3.6784625548	79.5511931023	6.8307154009	18.154	1.2334390008	7.0395703678	0.6211059119	3.2359881294	4.2167203099	0.3675908835	180.5	0	792.7729373997	30.15
19911210	0	-0.4	75.3	1.2	0	0.54	0	0	20	0.5	-4.2258339146	0.1474469583	6.355	3.4595042798	79.7664647258	6.8853421489	18.154	1.6249280252	7.0684675207	0.8198800774	2.8703811199	4.2167203099	0.6819433502	200	0	795.9502127236	28.925
19911211	0	-0.9	63.2	0.9	0	0.29	0	0	21	0.5	-6.9990647069	0.2171679995	5.645	3.1504490563	81.0568901369	6.9540375289	18.154	1.8340169452	7.10449163	0.9276807101	3.0348388325	4.2167203099	1.1193490502	220.5	0	798.7135703405	26.025
19911212	1	0.5	45.5	0.6	0	0	0	0	22	0.5	-9.893537104	0.3643148852	4.625	2.6129568994	83.2679177495	7.2072274489	18.38	2.0038004658	7.2788939372	1.1585046175	2.9015905622	4.2167203099	1.9046672305	242	0	830.4491277316	21.25
19911213	1	3.4	39.9	0.6	0	0	0	0	23	0.5	-8.9267998473	0.4847991374	4.1	2.7665584544	85.2615185257	7.6965158329	19.182	2.7656747355	7.6949524099	2.3178674416	3.1310117533	4.2167203099	2.5072569605	264.5	0	906.7030742944	19.125
19911214	0	5.2	41.3	0.6	0	0.04	0	0	24	0.5	-6.8613952912	0.5478169538	3.865	3.2217087399	86.3925297788	8.3431842529	20.398	2.9589413493	8.3317473637	2.6912208855	3.0885443778	4.5381022751	2.6159892006	288	0	1013.930172875	19.025
19911215	1	5	39.5	0.6	0	0	0	0	25	0.5	-7.6169503168	0.5631102793	3.885	3.5200264886	86.9056137475	8.9667610249	21.542	3.2997021538	8.946100609	3.2359936522	3.1569021601	4.7477112992	2.6668729484	312.5	0	1116.7849511994	18.625
19911216	1	3.1	43.7	0.7	0	0.04	0	0	26	0.5	-8.0361443414	0.4533849221	4.46	4.0385027645	86.9539496115	9.3514551529	22.164	3.3832799161	9.3235672716	3.4217627492	3.312746009	4.7477112992	2.0030291418	338	0	1171.966241766	20.15
19911217	1	1.8	48.3	0.6	0	0.33	0	0	27	0.5	-7.9412565117	0.3757177745	5.02	4.3557378202	86.4047634752	9.5732349769	22.408	3.0183196574	9.5386783431	3.0240590606	2.8078794217	4.7477112992	1.4409932109	364.5	0	1198.2966868236	21.625
19911218	0	3.5	61.3	1.7	1.2	0.79	0	1.2	28	1.2	-3.2345518512	0.3146549036	6.465	4.4612782986	73.2954455501	9.6565785529	22.598	0.9253320332	9.6218495601	0.5467494155	5.5602437802	4.769621221	0.5653030848	392	0	1206.3448147492	24.45
19911219	1	4.7	77.6	1.2	0	0.29	0	1.2	29	1.2	1.124828858	0.2034613522	5.415	3.1485174771	77.2679026861	9.9483719809	23.562	1.1662267974	9.9197934293	0.7004724071	2.7175398897	4.9096187093	1.0041478593	420.5	0	1244.3804195502	28.225
19911220	0	5.4	52.9	1.9	0	0.63	0	1.2	30	1.2	-3.4234253583	0.4687987004	3.375	2.738498947	84.6039707333	10.7561819209	24.958	2.9217705685	10.7161701152	3.140704977	6.8345898994	5.3500257815	3.9829669164	450	0	1392.1207562358	21.875
19911221	1	2.2	73	1.4	48.7	1	0	49.9	0	48.7	-2.1292816821	0.2006084359	7.095	2.8992845747	16.3519507487	4.1990001085	0	3.62900238242194e-05	3.2530071977	1.31573005402908e-05	3.576257806	0	0.0093774516	0	0	0	27.7
19911222	0	7.5	78.2	3.2	11.3	0.71	1	61.2	0	60	3.9511400662	0.2662302171	6.56	-46.1288085006	NA	NA	NA	NA	NA	NA	6.8012267907	1.4105645765	0.0107324644	0	0	0	27.675
19911223	1	7.6	59.5	1.2	0	0	0	61.2	1	60	0.2259259913	0.4560990075	5.29	-57.7118179794	84.4828850112	6.318805656	16	2.6729772144	6.3591436637	1.9034342001	4.2125411367	0.8137479434	0.0308623598	0.5	0	42.3152535497	22.975
19911224	1	9.7	31.2	1.9	0	0	0	61.2	2	60	-6.505290661	0.8742767435	2.22	-56.5615409456	90.2331790564	7.77517044	18.404	5.925586029	7.7474458236	5.6173508247	9.1976846641	1.3880441829	0.6771093724	2	0	379.7128747008	15.375
19911225	0	7.2	23.2	2.6	0	0	0	60	3	60	-12.4053373271	0.8059273045	2.6	-55.3117122945	91.6355142079	8.816294664	19.926	7.6413026967	8.7641346888	7.5608271107	13.6008173373	0.5999766935	1.2709077728	4.5	0	612.7669082934	14
19911226	1	2.9	44.9	0.8	0	0.33	0	60	4	60	-7.8706574932	0.4263244125	5.025	-54.2249522174	88.5045308318	9.099485544	20.44	4.0728230425	9.0438543921	4.1440756572	3.5989645275	0	0.4126811749	8	0	649.3145711092	20.5
19911227	1	9.3	29.1	2.1	0	0.13	0	60	5	60	-7.7537763576	0.7846232763	2.985	-5.1426043586	89.4968091234	10.135916436	22.268	5.9452467815	10.0674458452	6.4252150013	10.366343755	0.9209180551	1.993380584	12.5	0	853.4510284392	14.95
19911228	1	8.3	26.8	3	0	0.04	0	11.3	6	60	-9.6660370558	0.7704700944	3.055	7.3365726271	89.8192574849	11.083719492	23.862	5.2886939647	11.0031442144	6.0220321421	15.0203188076	1.5651577096	2.2805355087	18	0	1038.9570877149	14.625
19911229	1	2.4	54.5	0.8	0	0	0	0	7	60	-5.8212084507	0.3520606698	5.045	8.8090571253	87.5561051242	11.345102856	24.286	3.9641189724	11.2610639859	4.5710457065	3.1408240946	1.5651577096	0.8484560498	24.5	0	1071.8882107932	23.025
19911230	0	4	57.7	0.6	0	0.04	0	0	8	60	-3.5716694747	0.3473138033	5.345	7.8805012545	85.8654917892	11.599429176	24.872	2.797767418	11.5159018578	3.1277778415	2.490992491	1.597856851	0.701964263	32	0	1103.7702207656	23.425
19911231	0	7.6	41.3	0.7	0	0.04	0	0	9	60	-4.6956030426	0.6412971541	3.575	6.2702066656	87.0467104179	12.418750848	26.502	3.1882858576	12.3313329038	3.815096304	3.445455869	2.208587566	2.0777049896	40.5	0	1247.2345417887	18.425
19920101	1	3	57.7	0.6	0	0.04	0	0	10	60	-4.5098744749	0.3376751931	4.94	6.3491003508	86.355746318	12.75818974	27.106	3.1082440619	12.6677776281	3.7722347693	2.4835216674	2.208587566	1.0812180885	50	0	1288.8569573412	23.675
19920102	0	2.8	57.2	0.5	0	0.04	0	0	11	60	-4.8123707595	0.3364343944	5.265	5.3848285258	85.5225526927	13.021140389	27.566	2.8161265958	12.9283096847	3.4120790244	2.2380725082	2.208587566	0.9342962673	60.5	0	1318.7957839853	23.6
19920103	0	2.6	61.9	0.5	0	0.04	0	0	12	60	-3.9555509267	0.2879396096	5.115	3.7683786831	85.3860386539	13.307666603	28.044	2.7135421351	13.2117980928	3.3140321421	2.0952455946	2.208587566	1.0576962782	72	0	1352.2353322414	24.825
19920104	0	3.3	63.7	0.7	0	0.25	0	0	13	60	-2.909863015	0.3056729325	4.87	3.5493657963	85.4338728296	13.686057499	28.774	2.6825132502	13.5882167422	3.3331949096	2.5216706999	2.262266574	1.214503894	84.5	0	1399.9552834611	25.1
19920105	0	2.8	66.5	0.6	0	0.25	0	0	14	60	-2.8086693625	0.2627231466	5.25	3.5343717066	85.0625822499	13.968816547	29.324	2.6424003497	13.8696207043	3.3209630076	2.146702727	2.262266574	1.0050460189	98	0	1432.8577244412	25.925
19920106	0	2.9	67.5	0.6	0	0.08	0	0	15	60	-2.5127379239	0.2613094982	5.37	3.0561004053	84.670472642	14.234438683	29.874	2.5042210868	14.1346247341	3.1544427266	2.1014265492	2.262266574	0.9411085616	112.5	0	1463.2871244401	26.15
19920107	0	2.8	65.7	0.6	0	0.33	0	0	16	60	-2.9709212112	0.2670019485	5.41	2.8780450006	84.4864711261	14.475143355	30.316	2.313023637	14.3737123791	2.8921718635	2.1825212775	2.262266574	0.9246908138	128	0	1490.0545717581	25.725
19920108	0	4.3	64.2	0.7	0	0.88	0	0	17	60	-1.8553699688	0.3035136925	5.37	2.8042496883	84.363214765	14.755908021	30.956	2.1937348767	14.6549305394	2.7410345203	2.5072947501	2.262266574	0.9099228907	144.5	0	1522.741621767	24.975
19920109	0	3.4	90.4	0.6	41.9	1	0	41.9	0	41.9	1.9768489175	0.0757282404	7.145	2.9327942279	12.9177880257	5.7138056196	0.28	6.51785384743812e-06	4.7764236303	2.74925401284431e-06	0.8358642968	0	0.0098150409	0	0	0	31.75
19920110	0	1.7	92.7	0.7	10.7	1	1	52.6	0	52.6	0.6436172205	0.0502792682	7.32	-39.1477215595	NA	NA	NA	NA	NA	NA	0.7671009372	0	0.0068033334	0	0	0	32.75
19920111	0	3	91.4	0.7	2.2	0.67	1	54.8	0	54.8	1.7348815231	0.0644551153	6.97	-50.1114190155	NA	NA	NA	NA	NA	NA	0.8602492107	0	0.0075041815	0	0	3.9131292305	32.1
19920112	0	3.1	75.8	0.8	0	0.04	1	54.8	1	54.8	-0.7489911189	0.1993662541	5.86	-52.4876456767	NA	NA	NA	NA	NA	NA	2.0529652964	0	0.0241386968	0.5	0	24.1448362665	28.175
19920113	0	2.8	64.2	0.8	0	0	1	54.8	2	54.8	-3.2799177177	0.2870161427	4.985	-52.555264599	NA	NA	NA	NA	NA	NA	2.7522222523	0.0016704553	0.1473852391	2	0	66.4531471372	25.35
19920114	0	0.7	80.1	0.9	0	0.04	1	54.8	3	54.8	-2.331884226	0.1323050259	6.755	-52.6143158595	NA	NA	NA	NA	NA	NA	1.9019889623	0	0.1069077925	4.5	0	70.0376651347	29.85
19920115	0	3.4	75.5	0.6	0	0.08	1	54.8	4	54.8	-0.5128303732	0.1958753668	6.1	-10.7015710369	NA	NA	NA	NA	NA	NA	1.6949618231	0.0016704553	0.21980691	8	0	85.8948418715	28.025
19920116	0	6.5	61.4	0.6	0	0	0	12.9	5	54.8	-0.3791199708	0.4064131978	4.64	0.12501177	85.0477067249	6.537153552	16.324	2.5430374529	6.5365808494	1.786459168	2.3861892029	0.4816795515	0.6836187387	12.5	0	158.8140704135	23.725
19920117	0	4.9	63.9	0.8	0	0.04	0	2.2	6	54.8	-1.3493141594	0.3205142527	6.135	2.7318411986	82.8103558784	6.70024968	16.982	1.9595132454	6.7462074336	0.9665902491	2.7874854789	0.6247022876	0.3404360668	18	0	176.2535954595	24.75
19920118	0	2	82.4	1.1	0	0.88	0	0	7	54.8	-0.6790027786	0.133444152	7.19	2.9560770087	79.0130323223	6.722704944	16.982	1.4553940761	6.7575707061	0.7184994946	2.0519349007	0.6247022876	0.2277559412	24.5	0	177.6802336626	30.1
19920119	0	-0.2	94.6	0.7	0	1	0	0	8	54.8	-0.9632430303	0.0332446142	7.44	2.7755968086	76.7912612304	6.728909688	16.982	1.2105577623	6.7607039026	0.5977619593	0.6316088037	0.6247022876	0.2208988318	32	0	177.5218176477	33.7
19920120	0	0.6	91.3	0.9	0.6	1	0	0.6	9	0.6	-0.6546334256	0.0540240947	7.145	2.6135700016	74.8525595172	6.751131043	16.982	0.9619271541	6.7719014226	0.4753691274	1.0279289488	0.6247022876	0.2651354704	40.5	0	178.6235408387	32.675
19920121	0	-0.3	73.5	2.9	0	1	1	0.6	10	0.6	-4.4495438421	0.1563845648	6.395	1.9276088568	NA	NA	NA	NA	NA	NA	6.9611502451	0.6247022876	0.6225951381	50	0	177.792934731	28.45
19920122	0	-0.9	70.7	0.7	0	0.96	0	0.6	11	0.6	-5.5387554383	0.1702571794	6.185	1.9451008572	83.8069823014	6.019389825	15	2.1897538536	6.0178076948	1.1488931432	2.126866253	0.6247022876	0.5783017253	60.5	0	174.7539253994	27.9
19920123	0	0.8	88.3	0.7	2.7	1	0	3.3	0	2.7	-0.9131340037	0.0790972256	7.425	1.7990728311	48.0448450883	3.9465382842	15	0.1348681774	4.7613006714	0.0568112321	1.0447948714	0.6247022876	0.2566029738	0	0	174.9622386315	31.875
19920124	0	4.8	82.4	0.9	1.9	0.96	1	5.2	0	4.6	2.0578690406	0.1511544206	5.95	-0.9884559356	NA	NA	NA	NA	NA	NA	1.7635704869	0.647067406	0.6440719383	0	0	197.2962706649	29.4
19920125	0	6.6	78.6	0.7	0	0.33	0	5.2	1	4.6	3.1490789565	0.2250206251	5.585	-2.6872969454	83.6328274227	6.297409138	16.198	2.2190760813	6.3870112713	1.3081154087	1.7155149529	1.1111842128	0.7933334023	0.5	0	232.9943226195	28
19920126	0	5.3	69.9	0.8	0	0.04	0	5.2	2	4.6	0.2595161154	0.2896266003	5.235	-1.8869602233	83.6800827751	6.649417561	17.162	2.1533609212	6.7553924549	1.2963060411	2.4548131063	1.3736095556	1.0522540689	2	0	276.2897300583	26.15
19920127	0	3.6	72.5	1.1	0	0.42	0	4.6	3	4.6	-0.8735563164	0.2247060174	5.535	-1.9398671205	83.6631245182	6.907062169	17.82	2.8204669885	7.0157920995	2.2308786102	2.9483241756	1.3736095556	1.0312535103	4.5	0	305.764311549	27.225
19920128	0	2.6	69.5	1.1	0	0	0	4.6	4	4.6	-2.4069349797	0.2424977433	5.545	-1.8059359829	83.7103898732	7.130482197	18.262	2.3672452494	7.2165885837	1.7112306483	3.1785910726	1.3752687188	0.9820621914	8	0	330.1886592378	26.725
19920129	0	4.7	49.4	0.9	0	0.5	0	4.6	5	4.6	-4.9783253332	0.4353766821	4.245	1.2354646225	85.0655657778	7.675120837	19.208	2.5959644935	7.6791582935	2.1049703811	3.7414628715	1.5291642629	2.0968899263	12.5	0	407.3567833533	21.175
19920130	1	9.7	34.9	1.2	0	0.33	0	1.9	6	4.6	-5.0396474999	0.8082716015	3.21	3.6852663065	87.7733081966	8.651998687	20.784	3.9435172056	8.6314165965	3.8933874006	5.7708667454	2.5552489111	3.9051060759	18	0	577.6913436429	16.3
19920131	0	7.1	50.3	0.9	0	0	0	0	7	4.6	-2.5251334506	0.5247247753	4.315	4.8276889307	87.4176285681	9.251199679	22.018	4.7447665731	9.225539016	4.921866891	3.5916176862	3.058066776	2.1870701573	24.5	0	662.7460083926	20.8
19920201	0	6.2	56.5	1.2	0	0	0	0	8	4.6	-1.7932127718	0.4385452175	4.42	5.2909489642	87.1509094779	9.892356559	23.162	3.4794913285	9.8577522632	3.6592515518	4.3499869415	3.5451772769	1.8352185693	32	0	740.0898076708	22.575
19920202	0	5.3	68.8	1.2	0	0.46	0	0	9	4.6	0.0413215335	0.291218107	5.365	5.7078498931	85.2603828002	10.258774534	24.054	2.9733495579	10.2246849143	3.1092461212	3.5226985928	3.7558339406	1.059029391	40.5	0	778.2776545324	25.875
19920203	0	4.8	62	1	0	0.25	0	0	10	4.6	-1.8531593602	0.3816382464	5.65	5.8771866893	84.2877543927	10.510345084	24.55	2.2112825297	10.4740582647	2.1129722415	3.44112046	4.3600273099	0.8771598819	50	0	802.1239680687	24.3
19920204	0	9.4	45.4	3.8	0	0.67	0	0	11	4.6	-1.7988875641	0.6821552369	3.12	5.7833261326	87.7917782551	11.791351984	26.486	5.5810922532	11.7328421037	6.5553435203	15.1362235871	5.2611853853	4.6842602064	60.5	0	997.090262399	19
19920205	0	12	44.1	2.5	0	0.17	0	0	12	4.6	0.1685395817	0.8105110403	3.22	6.782607336	88.2018446167	13.138383724	28.818	4.7609959552	13.0651261385	5.9769699445	10.2672628256	6.7942833805	3.705240731	72	0	1195.2823716189	18.025
19920206	0	11.8	33.4	2.3	0	0.04	0	0	13	4.6	-3.7700190103	0.9836955709	2.04	7.8641396196	91.9410785429	15.156118744	31.528	13.5031568209	15.0495461681	15.484660202	10.7978052326	8.6355317922	9.9554740692	84.5	0	1577.917442909	15.4
19920207	1	6.4	55.1	0.6	0	0.04	0	0	14	4.6	-1.9457321119	0.4500864216	5.28	9.2916182161	87.2602263693	15.566415964	32.6	3.5341439907	15.4629731622	4.9090269853	2.5791729809	8.9880455295	1.0758256393	98	0	1621.7723433448	22.175
19920208	1	6.5	53.7	1	0	0.08	0	0	15	4.6	-2.2000500025	0.4846288731	4.17	9.4858368911	87.3086793087	16.307007844	33.87	3.8264792997	16.1973467358	5.468733754	3.8232994057	9.5175440386	2.3085849355	112.5	0	1715.1000417686	21.8
19920209	1	6.6	59.7	1.2	0	0.08	0	0	16	4.6	-0.6688966365	0.4052506604	4.555	9.7842674799	86.8393382634	16.913263039	35.014	3.4515908007	16.8004817409	5.0436373721	4.1879927445	9.9889333003	1.7876867808	128	0	1786.7715528509	23.275
19920210	0	5.2	76.7	1.4	0.1	0.38	0	0.1	17	0.1	1.4477336869	0.221679724	5.835	8.2592091768	83.6831542258	17.184933664	36.05	2.6299870039	17.0795196723	3.8159825644	3.2253970003	10.2639745464	0.8153089109	144.5	0	1813.9552843507	27.875
19920211	0	3.9	60.2	0.9	0	0.42	0	0.1	18	0.1	-3.0992534222	0.3393656547	5.495	6.7201041192	83.7304261937	17.477272564	36.636	2.2889425237	17.3708758985	3.2874322206	3.2357940295	10.3465328928	1.0526933624	162	0	1842.7250903775	24.075
19920212	0	5.2	56.6	1.1	0	0.42	0	0.1	19	0.1	-2.7048785901	0.4000399636	4.765	5.214914247	84.1644291681	17.961861934	37.474	2.4250279095	17.8517035415	3.5886274962	4.0172843365	10.5385299168	1.6595056761	180.5	0	1897.1315510719	22.85
19920213	0	4	83.4	1	20.4	1	0	20.5	0	20.4	1.4436099401	0.1372635722	6.86	5.3554894109	19.8595884257	7.5346094475	5.5043116024	0.000168275	6.9813792124	8.43940339164986e-05	1.8287100291	0	0.0366374925	0	0	0	29.85
19920214	0	8.5	47.1	2	0	0.25	0	20.5	1	20.4	-2.1240474804	0.6544054641	2.725	-15.6096937949	59.2068867122	9.0443310525	7.6563116024	0.5389664428	8.5306830424	0.2989114497	7.9201164933	1.2569825883	0.7154277424	0.5	0	248.6861487969	19.65
19920215	0	6.2	45.1	0.9	0	0.79	0	20.5	2	20.4	-4.8036949888	0.5577527552	3.92	-14.7788254916	74.0319925266	9.7968551325	8.7463116024	0.9395661246	9.2973336312	0.5451068026	3.9637890919	1.7484766135	1.1034153475	2	0	347.1930932857	19.725
19920216	0	7.3	45.5	1.3	0	0.29	0	20.5	3	20.4	-3.6837107127	0.6018377319	4.11	-14.0461058768	80.9110569541	10.5963409425	10.1783116024	1.647608043	10.1201909651	1.0096262335	5.4076495084	2.4874269442	1.3919205111	4.5	0	449.2506143617	19.55
19920217	1	4.2	35	2	0	0.54	0	20.4	4	20.4	-9.8724457661	0.5386278674	3.84	-13.3967569603	85.2867534402	11.1941441625	10.8183116024	4.0622017548	10.7153327617	4.5562407427	9.122287206	2.4874269442	2.7544806325	8	0	526.4989308038	17.7
19920218	1	2.6	26.6	2.9	0	0.08	0	20.4	5	20.4	-14.6608203583	0.5893474185	3.02	-12.6625791712	89.2666942928	12.0642856425	11.6923116024	6.7722503452	11.5789948531	7.7674807393	14.4026063066	2.5516979446	4.9635068356	12.5	0	667.3670955812	16
19920219	1	0.8	43.1	1.3	0	0	0	20.4	6	20.4	-10.3025340361	0.3906503955	3.92	9.5880990147	89.3158096683	12.4520821425	11.9003116024	5.688682821	11.9571110492	6.7395763809	5.4980916433	2.5516979446	2.9455186527	18	0	711.6689778359	20.575
19920220	0	0.3	60.3	1.3	0	0.25	0	0	7	20.4	-6.4727323602	0.2665916889	5.32	9.0087376176	87.086111605	12.6278832225	11.9103116024	4.058927752	12.1254805032	4.8910412748	4.3698842672	2.5516979446	1.1945449737	24.5	0	725.0431209579	25
19920221	1	2	51	1.1	0	0.04	0	0	8	20.4	-7.0558868611	0.3664468047	4.47	8.6521961488	87.1345070603	13.0246288725	12.2983116024	4.0870055544	12.5190899573	5.017935915	4.172355511	2.5635540192	2.0395035168	32	0	768.3924554735	22.25
19920222	0	6	38.4	1.4	0	0.17	0	0	9	20.4	-7.0844907367	0.6179028437	3.625	8.2666069606	87.7860928857	13.8977391975	13.5143116024	4.4050228428	13.3975610538	5.6220951911	6.2982110608	3.1105682301	3.1631186176	40.5	0	889.6943930593	18.1
19920223	0	5.9	43.8	0.8	0	0.5	0	0	10	20.4	-5.4613480742	0.5861001951	4.645	8.2222145347	87.1757929746	14.3829109725	14.2623116024	3.3068999332	13.8874472248	4.2828141951	3.671985601	3.7322071381	1.5995626772	50	0	944.6319351781	19.475
19920224	0	10.1	36.4	1.4	0	0.13	0	0	11	20.4	-4.1291883998	0.8841687968	3.2	7.3092524671	88.3951536535	15.6053932725	16.1083116024	4.3900614769	15.1183495708	6.00375466	6.5084548136	5.2771475478	3.8154269436	60.5	0	1128.1718076743	16.575
19920225	1	7.7	53.9	0.8	0	0.88	0	0	12	20.4	-1.0339179199	0.4889203473	4.745	8.255089922	87.1024673397	16.1479248375	17.1803116024	3.0991946768	15.6711094118	4.3146180775	3.2041047773	5.6226559156	1.4350690578	72	0	1190.349232309	21.55
19920226	0	8.9	62.3	1.5	0	0.83	0	0	13	20.4	2.0896504136	0.4429417119	4.685	8.6070463785	86.1752078352	16.7931869625	18.7563116024	3.2581626468	16.3355460541	4.6708240371	4.9596315471	6.3150119674	1.4930577078	84.5	0	1266.3390496478	23.35
19920227	0	7.7	70.9	1.6	0	0.46	0	0	14	20.4	2.7595423525	0.3171795981	5.11	8.880493814	84.9872808697	17.2818673725	20.1163116024	3.4330047853	16.8417742568	5.0237122605	4.3799163624	6.7941956327	1.2900688135	98	0	1320.5061155989	25.8
19920228	0	7.7	64.6	1.4	0	0	0	0	15	20.4	1.458280341	0.398491588	4.885	8.3173686065	85.0349833953	17.8287598725	21.4223116024	2.9888000079	17.4013486254	4.4425099075	4.4556154638	7.5309457373	1.4310980472	112.5	0	1382.7252469157	24.225
19920229	0	9.6	47.7	1.1	0	0.04	0	0	16	20.4	-0.945033737	0.6827437748	3.37	8.2067563742	87.1492284411	19.0038827025	23.3223116024	3.6732167229	18.5793401353	5.7062733903	4.5646265603	8.7826764306	3.5016319357	128	0	1552.9793948345	19.525
19920301	0	10	40.4	1.3	0	0.04	0	0	17	20.4	-2.8278445894	0.7929196375	3	7.8281527913	88.8092616492	20.6245481985	25.3303116024	4.6589014083	20.1886325694	7.4827247024	5.7952099694	10.0263995739	4.4526428954	144.5	0	1763.3063475021	17.6
19920302	0	8.5	48.1	1.1	0	0.38	0	0	18	20.4	-1.8402153716	0.605283618	3.37	8.6360658597	88.8582260031	21.9359992545	26.9603116024	4.4432580067	21.4908626376	7.4310093632	4.5309921204	10.7999951451	3.6323540051	162	0	1922.6703635103	19.9
19920303	0	9.9	48.8	1.4	0	0.17	0	0	19	20.4	-0.3583031238	0.672814249	3.545	8.9425974236	88.9072065227	23.2385863905	28.7703116024	5.5628163972	22.788109326	9.3483535253	5.5749139353	12.051403165	3.4513717856	180.5	0	2075.1691858748	19.725
19920304	0	10.2	53.2	1.6	0	0.08	0	0	20	20.4	1.1083981348	0.6243822595	3.665	9.7382732427	88.765331121	24.5298549825	30.7243116024	6.3019546773	24.0768593394	10.6906262801	5.8802449865	13.3571251036	3.3124132928	200	0	2222.8616663843	20.75
19920305	0	8.3	64.9	0.5	0	0.88	0	0	21	20.4	2.092737713	0.3827798103	5.305	10.3692202432	85.9678746441	25.0313823945	31.9223116024	2.6395656499	24.5857473438	4.9038909423	2.0261874017	13.7010842137	0.9953219628	220.5	0	2267.7565312398	24.15
19920306	1	12.8	47	1.2	0	0.75	0	0	22	20.4	1.7790390691	0.8308962817	3.18	9.7146105754	87.5999522156	26.7166181385	34.4343116024	4.136430729	26.2655400439	7.8318304634	5.0002012873	15.3788096372	3.6928818687	242	0	2474.6512550312	18.55
19920307	0	11.5	45.8	2.4	0	0.29	0	0	23	20.4	0.2344354017	0.7714482886	3.085	9.7631129937	88.631114917	28.3478692005	36.5863116024	4.795258743	27.8859647714	9.2201156119	9.6513465062	16.8114126553	4.2263260182	264.5	0	2681.3033637336	18.575
19920308	0	9.4	61.9	1.6	0	0.96	0	0	24	20.4	2.4718913166	0.4549271059	4.915	10.7065395011	86.3883065251	28.9998787005	37.9283116024	3.6102585111	28.5420130685	7.2829521468	5.3065604324	17.2384915175	1.4237595909	288	0	2742.9686312974	23.125
19920309	0	9.3	56.1	1.4	0	0.54	0	0	25	20.4	1.0064600485	0.5521742655	4.15	10.3092048461	86.4364715999	29.9839442805	39.5043116024	3.9800214965	29.5239965726	8.1084798314	5.0585069669	18.0645773618	2.40138779	312.5	0	2847.1745943898	21.7
19920310	0	8.2	60.9	1.3	0	0.33	0	0	26	20.4	1.1122886007	0.4453307405	4.395	10.1613651565	86.4846525764	30.8479207905	40.9723116024	3.6597609235	30.3873550501	7.6570196133	4.441736297	18.6688021776	1.983076122	338	0	2935.2271854958	23.175
19920311	1	7.9	59.4	1.4	0	0.38	0	0	27	20.4	0.4848715257	0.4514590702	4.61	10.6204913799	86.2375417259	31.6099110825	42.3323116024	3.4707334783	31.1496838935	7.4111282763	4.8455473295	19.2710549903	1.7287999058	364.5	0	3010.3360451988	22.875
19920312	0	7.4	51.3	1.7	0	0.33	0	0	28	20.4	-1.9827036606	0.5256847378	3.95	10.159719864	86.5854669887	32.6097612585	43.7103116024	3.9199853671	32.1431737901	8.4135936289	6.2536541853	19.8141311727	2.8049991692	392	0	3119.4781058758	20.975
19920313	0	7.9	54.3	1	0	0.75	0	0	29	20.4	-0.7470602037	0.5016091312	4.1	9.4829472838	86.6336971561	33.5674055385	45.1243116024	3.4137028198	33.0961564013	7.5765579437	3.8190599859	20.4126459855	2.3580822745	420.5	0	3221.4874551352	21.6
19920314	1	12	47.1	1.7	0	0.29	0	0	30	20.4	1.0774629172	0.8977157249	2.87	9.6278544484	88.3794960895	35.5286501145	48.0143116024	4.6251922728	35.0474567197	10.186903484	6.8434817614	22.9893876236	4.359101773	450	0	3472.6729978835	18.775
19920315	1	13.4	45.9	2.8	0	0.42	0	0	31	20.4	1.9958666681	1.0020969924	1.935	10.6758033712	91.6699966537	38.2425778665	51.3363116024	13.7213201969	37.7370032372	24.1833848901	11.2401505546	25.689996808	10.4607523481	480.5	0	3888.2613535114	18.125
19920316	1	14.4	36.8	3.1	0	0.21	0	0	32	20.4	-0.1641594798	1.1270042726	1.87	12.6639052476	92.549712965	40.9612444065	54.5323116024	9.3491416328	40.4293108053	19.0178081532	13.9239413915	28.1616057278	9.0734423006	512	0	4317.3744695281	15.6
19920317	0	9.9	49.9	3	0	0.08	0	0	33	20.4	-0.0525933476	0.6541558202	3.915	15.0126301549	89.5778208921	42.0931328985	56.3063116024	7.0814410726	41.5565815545	15.6863078631	11.345555496	29.1027827618	3.1535880959	544.5	0	4441.8173569801	20
19920318	1	8.4	48.1	2.2	0	0.5	0	0	34	20.4	-1.9319662247	0.6064599699	3.83	15.8771797888	88.9715503645	43.1792017425	57.8103116024	6.2600263813	42.6352817793	14.4718761471	8.5649446415	29.7128590968	3.4858463537	578	0	4562.9620008119	19.925
19920319	0	8.2	54.8	1.3	0	0.25	0	0	35	20.4	-0.3424048194	0.5191284147	4.045	16.5884479895	88.2577651683	44.1943080885	59.3503116024	5.0677549505	43.6453195086	12.4229369653	4.7760240362	30.4680811792	2.8563597307	612.5	0	4672.2099668741	21.65
19920320	1	12.3	44.1	1.2	0	0.58	0	0	36	20.4	0.4406824176	0.8402656275	3.76	15.7419075177	88.3065474455	45.4460299605	61.3223116024	4.1801648903	44.8916690864	10.8034842408	5.1802652753	31.9535112283	2.950555474	648	0	4813.1090102481	17.95
19920321	1	14.4	34.5	1.6	0	0.46	0	0	37	20.4	-1.0462998046	1.1266991513	2.745	14.6961991778	89.5298632267	47.3730120765	63.8163116024	5.4555431428	46.8027386016	13.6877617692	7.5944164214	34.1934705908	5.7030317409	684.5	0	5071.1603142309	15.025
19920322	0	11	46.5	2.8	0	0.71	0	0	38	20.4	-0.0130990184	0.7210404374	4.505	13.9606198811	87.2671895226	48.2246131905	65.4283116024	5.2727556988	47.654129341	13.4618114621	11.0996891	35.1022144395	2.3189697051	722	0	5156.8434013388	18.875
19920323	0	8.8	76	2.1	28.9	0.5	0	28.9	0	28.9	4.8046574431	0.3115312921	4.475	14.0943444664	45.6020277418	19.1214168061	17.8349601734	0.1701386162	18.5526436475	0.1471420263	4.9029531903	12.4493996411	0.1235483128	0	0	0	26.8
19920324	0	2.6	88.9	1.9	31.9	0.92	1	60.8	0	60.8	0.9544349674	0.0918209227	7.125	-15.4290838852	NA	NA	NA	NA	NA	NA	2.3951917096	0.0016704553	0.006850139	0	0	0	31.575
19920325	0	4.2	78.9	1.6	6.8	0.54	1	67.6	0	67.6	0.8692548396	0.1911018086	6.375	-48.3662416548	NA	NA	NA	NA	NA	NA	3.3535895583	0.2389163108	0.0093338585	0	0	0	28.675
19920326	0	5.5	54.9	1.6	0	0.38	0	67.6	1	67.6	-2.8339041043	0.4502144801	4.01	-56.3621298924	86.085125931	6.909949572	16.18	3.587052087	6.8772908955	3.0468968492	5.7225731334	0.5540034718	0.0629933925	0.5	0	97.9306474364	22.35
19920327	0	7.6	52.4	1.8	0	0.38	0	67.6	2	67.6	-1.5103576335	0.5386463065	3.455	-57.5303222131	87.541147682	8.193973614	17.828	4.4912379136	8.123036891	4.3369695068	6.5561102994	0.9579101053	0.2939527587	2	0	251.2699521047	21.2
19920328	0	8	38.4	2.3	0	0.21	0	67.6	3	67.6	-5.2948931494	0.7455574506	2.755	-58.0207568166	89.7236883218	9.953700378	19.89	6.6041299178	9.8357362455	7.0013574463	10.0823180095	1.0926012782	0.9383609093	4.5	0	492.3973676859	17.6
19920329	0	9	37.1	1.6	4.8	0.38	0	72.4	0	4.8	-4.8555717329	0.7660958055	2.94	-27.7296437424	66.6718427929	7.36284838	16.2321626698	0.8519783292	7.299638841	0.4367217432	7.2782625155	1.1939873532	3.2337313019	0	0	0	17.025
19920330	1	5.6	86.9	1	24.2	1	0	67.7	0	29	3.5901349887	0.127213065	6.705	1.3439400436	15.3386360045	3.0175027337	0.658	2.07547467658639e-05	2.2419949483	6.6475851172308e-06	1.5451410717	0.2022976089	0.0213366034	0	0	0	30.325
19920331	0	3.3	92.2	0.9	76.4	1	0	112.2	0	105.4	2.1535299989	0.0627359504	7.26	-16.3003147388	3.8283258864	0.7897479866	0	3.46091864696719e-08	0	6.92183729393439e-09	0.9808275809	0	0.0029139597	0	0	0	32.225
19920401	0	4.5	90.6	1.1	13.3	0.96	0	118.7	0	118.7	3.0948360844	0.0809950889	6.965	-93.86188864	5.6791979877	0	1.62	1.25198605747864e-07	0	2.50397211495728e-08	1.3192939989	0	0.0029524715	0	0	0	31.525
19920402	0	7	68.5	1.3	0.1	0.58	0	118.8	1	118.8	1.6070521599	0.3375434542	4.605	-108.6982478273	35.2931762822	1.122702592	4.356	0.0186755079	1.3655336474	0.0052393044	3.8328345614	0.6956239871	0.0188969639	0.5	0	78.1398169768	25.375
19920403	0	6.3	89.9	0.5	20.7	1	0	139.5	0	139.5	4.7626921785	0.0975440381	6.68	-110.0649489236	8.759579746	0	2.106	7.25393601994478e-07	0	1.45078720398896e-07	0.7925445589	0.0435642824	0.0344408604	0	0	0	30.9
19920404	0	6.6	93.6	0.5	23.5	1	0	163	0	163	5.6382344151	0.0624015601	6.695	-128.0273262923	4.541728681	0	2.142	5.28302767135907e-08	0	1.05660553427181e-08	0.6002845049	0.1205011012	0.0108646567	0	0	0	31.75
19920405	0	7.7	91.7	0.8	9.7	1	0	167.9	0	172.7	6.4317960733	0.0881869979	6.56	-127.4922978906	5.8381533365	0	2.376	1.31092766274455e-07	0	2.62185532548911e-08	0.9649304069	0.276508981	0.0089996539	0	0	0	31
19920406	0	9.4	70.5	1.5	3.5	0.88	0	147.2	0	176.2	4.310585216	0.3546522891	5.04	-60.7148799612	25.612996829	0.2046058002	2.718	0.0011252575	0.3443976269	0.0002547892	4.1970884779	0.6793320345	0.0228382621	0	0	0	25.275
19920407	0	8.7	86.7	0.8	3.2	0.96	0	74	0	179.4	6.6048001899	0.1553040278	6.3	-49.9879572274	22.6041051727	0	2.466	0.0003948127	0	7.8962546119222e-05	1.3332667565	0.5240182987	0.0091692942	0	0	0	29.5
19920408	0	10	76.2	1.1	1.6	0.67	0	62.3	0	181	6.0036890296	0.3090975595	5.83	-53.7395504249	32.3131932033	0.1200319564	5.202	0.0078906658	0.2269709817	0.0017269555	2.7084327666	0.9766503115	0.0183484254	0	0	28.3039144019	26.55
19920409	0	10.7	67.8	1.6	0	0.67	0	62.2	1	181	4.9965525187	0.4339558931	5.16	-33.7192434885	53.770956035	0.9564223564	8.028	0.398133119	1.4738684114	0.1137369393	4.7707728504	0.995555214	0.1113720521	0.5	0	82.7230493093	24.275
19920410	0	10.6	61.5	2.1	0	0.5	0	41.5	2	181	3.5133491223	0.5215131927	4.115	-9.0219387605	72.6489375234	2.5008354124	11.25	1.1405663314	3.2149761258	0.411767812	6.9279500805	1.3435902681	0.4425041807	2	0	198.4711594666	22.725
19920411	0	10.3	60	1.6	0	0.33	0	18	3	181	2.8822567471	0.5431465557	3.805	2.3875565915	81.9395217511	4.2323332428	14.418	2.5749484602	4.881970325	1.4027184225	5.4736138891	2.6782965066	0.9310535857	4.5	0	334.5922923892	22.425
19920412	1	11.8	55.7	1.3	0	0.08	0	8.3	4	181	3.2389180511	0.6658629918	3.6	6.6723169916	85.3051120096	6.2314275148	17.964	3.0465826756	6.6745850377	2.409090508	4.7847906824	4.5581311388	1.2234541809	8	0	496.1557898121	20.975
19920413	0	12.4	50.4	1.6	0	0.63	0	4.8	5	181	2.388521183	0.7360096648	3.78	11.5398228385	86.0587414489	8.1083360588	21.564	4.5242279851	8.3589734373	4.4396809871	6.0157232862	5.8932156358	1.5314386186	12.5	0	643.5142787425	19.5
19920414	0	12.7	37.8	2.5	0.2	0.54	0	1.8	6	0.2	-1.3097455684	0.9914744433	2.4	14.2039245399	89.961910814	11.2231023948	25.488	6.8335201292	11.1711337831	7.6913125608	11.1149504826	7.9317803005	4.1409948002	18	0	957.6775421813	16.275
19920415	0	7.9	80.5	1.4	11.3	0.88	0	11.5	0	11.5	4.7532072628	0.2095836066	6.285	16.0526598016	32.5801542117	5.4991582222	11.1310458446	0.0112825577	5.3970512732	0.005018975	2.8401593094	2.0026541926	0.1401281607	0	0	0	28.15
19920416	0	8.6	39.5	2.2	0	0.83	0	11.5	1	11.5	-4.3851116051	0.6875465476	2.735	3.7246836056	67.1985963869	7.7144291086	13.9930458446	0.9498979998	7.5532255835	0.4952329669	9.5420568011	2.7241117254	2.0706586118	0.5	0	221.1152221554	17.725
19920417	0	10.5	25.4	3.4	0	0.08	0	11.5	2	11.5	-8.4651773984	1.0415551319	2.36	4.3128830076	86.8975515789	10.6567778062	17.5570458446	11.5233310027	10.4365259999	11.6054827804	17.3397126575	4.4230155825	7.5861052732	2	0	530.2159468485	13.725
19920418	0	11.2	44.4	3.3	0	0.25	0	11.5	3	11.5	-0.4645852749	0.7672493649	3.505	6.4675725215	87.3872104882	12.6639935502	20.9230458446	5.8731052085	12.4369589886	7.0847909436	13.3903165811	5.8475195939	3.1535866284	4.5	0	695.635414451	18.3
19920419	0	14.3	46.7	1.6	0	0.54	0	11.5	4	11.5	3.0588881855	1.0564020018	3.935	7.6709299228	87.4357053515	14.3870305038	24.3610458446	4.0404673856	14.1663636714	5.3316702126	6.5318498776	9.7626661872	2.21950986	8	0	828.0679711072	18.1
19920420	1	18.2	27.1	3	0	0.08	0	11.5	5	11.5	-1.0363202589	1.6493417581	1.48	7.9568751589	92.7773072315	18.9452369678	29.4010458446	14.3874868679	18.6546174283	17.9145685318	15.2608827719	13.8672580219	11.7612364075	12.5	0	1359.8864036752	12.225
19920421	1	12.6	52.2	1.9	0	0.63	0	11.3	6	11.5	3.0663958014	0.7117997108	3.705	23.4074670673	89.5670287412	20.8841353742	33.0190458446	6.4574037266	20.5951539787	10.0378598661	7.0015462122	15.202727408	2.8523909519	18	0	1513.8178441241	19.9
19920422	0	13.2	58.6	2.2	0	0.5	0	0	7	11.5	5.2703110427	0.6817699696	3.3	23.2989791518	89.3111159088	23.2402834958	36.9790458446	5.8948900354	22.9438526532	9.854110802	7.6008036358	17.2529980304	3.4342725313	24.5	0	1711.822842474	21.35
19920423	0	14	69.5	2	0	0.58	0	0	8	11.5	8.5095806251	0.5129736071	4.2	21.6887635914	87.0648295352	24.816479387	40.8310458446	4.1961569198	24.5342250665	7.622281808	5.7324521899	19.0209642005	1.862316743	32	0	1828.2822853263	23.875
19920424	0	14.8	64.5	1.5	0	0.71	0	0	9	11.5	8.1723023731	0.6182991122	4.075	20.40056633	86.7075729311	26.5037576206	44.7910458446	3.4496458099	26.2318723435	6.6345873004	4.8717260293	21.1390588271	1.8777604753	40.5	0	1954.8801196442	22.425
19920425	1	17.1	57.4	1.2	0	0.46	0	0	10	11.5	8.6192739188	0.8727954986	3.385	19.1884816604	86.8455312868	28.8628149262	49.2190458446	3.7146208327	28.5870114431	7.4800167798	4.447938786	23.9341400524	2.9175164855	50	0	2148.1500219582	20.075
19920426	0	18.8	55.8	1.5	0	0.42	0	0	11	11.5	9.785415819	1.0098864429	2.885	16.6485299092	87.8985585208	31.7850175246	54.0610458446	4.7269040259	31.4946740648	9.760826014	5.5524568427	27.6126266282	4.1120505547	60.5	0	2403.567763363	19.25
19920427	0	18	57.2	1.2	0.2	0.79	0	0.2	12	0.2	9.4081980317	0.942478027	3.775	17.3661691666	87.3605682975	33.7584140046	58.4170458446	4.2981863108	33.4724542243	9.3272217399	4.4693555487	30.6476256413	2.4951537219	72	0	2556.8724171394	19.8
19920428	0	13.6	77.1	1.6	26.7	1	0	26.9	0	26.9	9.6615076489	0.3632742616	5.985	17.1175865895	20.4117947993	11.6620989579	16.7093754624	0.0001735126	11.3658620121	0.0001123072	3.7389023253	10.1986423642	0.0366769208	0	0	0	25.875
19920429	0	12.9	43.6	2.3	0	0.79	0	26.9	1	26.9	0.8270214627	0.8986638371	2.935	-10.1611687333	59.9021099102	14.1167229579	20.1653754624	0.6174753872	13.8053829005	0.4467113263	9.5495342849	11.7864791958	0.5075158333	0.5	0	225.0997769055	17.675
19920430	0	14.3	32.5	2.6	0	0.5	0	26.9	2	26.9	-1.9442301844	1.1631380687	2.255	-9.3764131484	83.8107307078	17.4923218827	24.3593754624	3.3251494685	17.1476860582	4.9177844668	12.3518620068	14.0461649438	2.561627931	2	0	570.8315739728	14.55
19921201	0	6.1	76.2	0.5	1.2	0.96	0	1.2	15	1.2	2.2283286041	0.2258742333	5.915	4.8652654494	72.09389205	13.3380256276	45.0710832234	0.7094412325	15.3325375922	0.5461405619	1.5030954371	14.4626825271	0.6946102563	112.5	0	1576.5758411167	27.525
19921202	0	6.6	91	0.5	8	1	0	9.2	0	9.2	5.2332760081	0.087265736	6.585	3.3166449509	26.2760529781	6.946684332	34.3390503318	0.0014126371	9.2269231728	0.0008162751	0.7365363464	10.4044381638	0.1909337198	0	0	0	31.1
19921203	0	6.1	92	0.8	30.6	1	0	39.8	0	39.8	4.8952409079	0.0748374793	6.755	-6.038918259	5.8680329366	2.7210371234	0.91	1.43635622270622e-07	2.0195361201	4.46047318183976e-08	0.9307540813	0.054268858	0.0134368366	0	0	0	31.475
19921204	1	5.6	76.9	1.2	44.1	0.67	0	83.9	0	83.9	1.8717193543	0.2135264774	5.45	-37.3281242585	19.6602101211	0.9102936425	0.874	0.0001371503	0.5166418217	3.2462075410903e-05	2.796477982	0.0650675097	0.0118713131	0	0	0	27.825
19921205	0	5.7	69.9	1.7	7.4	1	0	91.3	0	91.3	0.6429947753	0.3022520461	6.45	-81.5347625573	16.3527027047	0	0.712	3.76431813952494e-05	0	7.52863627904988e-06	4.7159067224	0.5240182987	0.0057672131	0	0	0	26.05
19921206	0	7.2	32.9	2.1	0	0	0	91.3	1	91.3	-8.0106312039	0.7261039677	2.79	-88.6778376258	57.8189581884	1.065306816	2.45	0.6184337336	1.0282944562	0.1632845011	9.8630907118	0.6956239871	0.0978444063	0.5	0	221.4605308113	16.425
19921207	0	1.7	77.5	1	14.3	1	0	105.6	0	14.3	-1.8047228845	0.1599948186	7.15	-86.2576117563	17.7823643504	0	0	8.29775656712543e-05	0	1.65955131342509e-05	2.2998667543	0	0.0626998074	0	0	0	28.95
19921208	0	4.9	82.7	1.1	0.3	1	1	104.7	1	14.6	2.2064508774	0.1542411002	6.445	-92.4492695828	NA	NA	NA	NA	NA	NA	2.057209295	0.1784137462	0.1127957585	0.5	0	11.9449921238	29.45
19921209	0	6.6	83.1	1.2	0	0.92	0	96.7	2	14.6	3.9369487251	0.1644655334	6.33	-62.2031317417	81.9158012425	6.124253976	15.892	1.5172456044	6.2383605983	0.7211277313	2.1996147867	0.1433625728	0.2682162706	2	0	26.5192486664	29.125
19921210	0	5.9	76	0.9	0	0.33	0	66.1	3	14.6	1.9979454391	0.2267283062	5.18	-18.2272857516	82.3990838006	6.476219784	17	1.9297811759	6.6341617189	0.9443072587	2.2649357449	0.1903034319	0.8120218668	4.5	0	74.2397675122	27.525
19921211	0	3.6	79.5	0.6	0	0.88	0	22	4	14.6	0.3901373648	0.1640379114	6.13	-10.9902565861	82.0028205265	6.61331508	17.442	1.5613555438	6.7901966067	0.7726007741	1.4717420045	0.1903034319	0.4966511661	8	0	89.4115720852	28.975
19921212	0	3.5	74.8	0.6	0	0.58	0	14.6	5	14.6	-0.5435244795	0.2005635737	5.96	-12.3240080619	82.0495377316	6.779138568	17.974	1.7828383962	6.9783387256	0.8939479493	1.7340310004	0.1903034319	0.6142396819	12.5	0	108.5216655432	27.825
19921213	0	8.5	33	1.7	0	0.04	0	14.6	6	14.6	-6.828581272	0.7504429662	3.21	1.8954415475	86.4443955481	7.744987656	19.784	3.1474170383	7.8283860155	2.7993498178	8.0862361624	0.9518258098	3.3153596827	18	0	289.6200522954	16.125
19921214	0	4.7	60.8	0.8	0	0.04	0	0.3	7	14.6	-2.211552145	0.3524321871	5.475	3.4815285818	84.7759150585	8.015166756	20.64	2.7317062623	8.1338010642	2.3708077008	2.932398878	1.0494028153	0.8917153991	24.5	0	324.2261803737	24.025
19921215	0	4.4	68.7	0.7	0	0.04	0	0	8	14.6	-0.8398643545	0.2778928303	5.16	3.7171589007	84.7552453584	8.339040756	21.496	2.4878049673	8.4667346229	2.1281825486	2.2823594492	1.2151699275	1.0797928433	32	0	367.3647422828	26.075
19921216	0	4.7	74.8	0.7	0	0.92	0	0	9	14.6	0.6162359009	0.2152585115	5.98	3.7212175148	83.3437446931	8.502273252	22.028	1.8819707166	8.6539805142	1.2572319173	1.9350526337	1.2151699275	0.632018779	40.5	0	386.1345975431	27.525
19921217	0	4	87.1	0.8	0	0.92	0	0	10	14.6	2.0487854673	0.1056397393	6.57	3.7810094747	80.9199886661	8.588526012	22.524	1.5338288883	8.794025444	0.8642070368	1.2649925884	1.2151699275	0.4447790698	50	0	395.3890512103	30.775
19921218	0	1.3	94.3	0.6	0	1	0	0	11	14.6	0.4830301059	0.0378324051	7.255	3.7180084996	78.0608793995	8.60570838	22.524	1.0948049497	8.8030238867	0.6171765966	0.5956790338	1.2151699275	0.3030215269	60.5	0	396.5655347219	33.25
19921219	0	1.9	82.6	0.4	0	0.33	0	0	12	14.6	-0.7436693012	0.1178193627	6.63	2.3252508319	78.1062951714	8.677460676	22.768	1.099027496	8.8871383388	0.6226443061	1.0267917009	1.2151699275	0.4410468256	72	0	403.5795528311	30.175
19921220	1	3.2	73.8	0.7	0	0.58	0	0	13	14.6	-1.0169642077	0.2071795835	5.665	1.8542323056	79.6518022734	8.892353916	23.39	1.4405294252	9.118286901	0.8272021075	1.9823252798	1.2151699275	0.8482726406	84.5	0	429.6461404869	27.65
19921221	0	4.5	70.7	0.6	0	0.54	0	0	14	14.6	-0.3517435028	0.2464509585	5.735	1.7812721701	80.2742838722	9.102872016	24.066	1.2586228377	9.3573190779	0.7327094815	1.9578109638	1.2151699275	0.7308814022	98	0	455.2007963994	26.55
19921222	0	4	85.3	0.6	0	0.63	0	0	15	14.6	1.75727305	0.1165242796	6.655	1.7956135411	79.2810325794	9.178601712	24.58	1.2454690495	9.4940721393	0.730671509	1.1381770758	1.2151699275	0.4179596653	112.5	0	463.2964565867	30.325
19921223	0	4.2	76.8	0.5	0	0.75	0	0	16	14.6	0.4965019468	0.1859557412	6.025	1.6517954672	79.6512475279	9.337447704	25.13	1.1798772915	9.6815572835	0.699465981	1.4601923229	1.2151699275	0.6156747339	128	0	481.5417857691	28.15
19921224	0	5	78.4	0.8	0	0.54	0	0	17	14.6	1.5586603825	0.1887197392	5.75	1.8411172708	80.3233783442	9.550727256	25.86	1.4896319259	9.9315483409	0.8952917328	1.8921178481	1.227104976	0.776549222	144.5	0	507.5942880399	28.35
19921225	0	3.8	79.6	0.9	0	0.92	0	0	18	14.6	0.6021675682	0.1591049856	6.19	2.031354067	80.3695410808	9.679390464	26.284	1.5244349462	10.0792638677	0.9235542589	1.9709268151	1.227104976	0.6145167245	162	0	521.6705458496	28.95
19921226	0	2.8	76.5	1	0	0.29	0	0	19	14.6	-0.9141699574	0.1758476879	5.87	2.1196102401	80.7227385342	9.849236808	26.744	1.7988668797	10.25590427	1.414357709	2.3937468403	1.227104976	0.8081135758	180.5	0	541.1108129702	28.425
19921227	0	2	66.1	0.8	0	0.04	0	0	20	14.6	-3.6520552258	0.2543351389	5.445	2.0301906209	81.6242098262	10.061175408	27.15	1.7567699213	10.4453371094	1.3683794182	2.6437430911	1.227104976	1.0396723271	200	0	566.2794049262	26.025
19921228	0	1.5	58.9	2.8	0	0.46	0	0	21	14.6	-5.6484658456	0.2812221916	5.695	2.3099631848	81.9840424751	10.159712652	27.15	2.3218606064	10.4981910293	2.2781848309	9.2269847891	1.227104976	1.0735356999	220.5	0	573.953958589	24.35
19921229	0	-0.6	66.8	0.9	0	0	0	0	22	14.6	-5.9935181295	0.2060000498	5.83	3.0801351011	82.0307534806	10.240624332	27.15	1.9833107509	10.5412217663	1.7752725615	2.8293538059	1.227104976	0.9162661437	242	0	579.3036197877	26.85
19921230	0	0.8	56.5	0.6	0	0	0	0	23	14.6	-6.8474232025	0.3005966177	5.31	3.1508052412	82.6170845049	10.435380564	27.394	1.8779520571	10.690116389	1.6267075928	2.5017934804	1.227104976	1.1485078675	264.5	0	601.4908498459	23.925
19921231	0	2.1	53.1	0.6	0	0.21	0	0	24	14.6	-6.4398332012	0.3504747254	4.915	3.2291327413	83.4885789442	10.716071364	27.836	2.0621660318	10.9212312181	1.9615873324	2.592594739	1.227104976	1.4388865616	288	0	637.6974315424	22.75
19930101	0	0.9	64.2	1.5	0	0.08	0	0	25	14.6	-5.0849958846	0.2434125024	5.6	3.4905994957	83.5357866729	10.89083832	28.044	2.5795603651	11.0518043989	2.7407848888	4.6698539813	1.227104976	1.0388014466	312.5	0	655.072298827	25.825
19930102	0	-0.6	62.8	2.9	0	0.88	0	0	26	14.6	-6.7967310498	0.2310178891	5.275	3.6901551563	83.6297999748	11.03647745	28.044	2.7576466617	11.1263016606	2.9999272192	8.9332112557	1.227104976	1.395635118	338	0	667.3130636193	25.85
19930103	0	-2.4	60.4	1.5	0	0.33	0	0	27	14.6	-9.0003681905	0.2142544793	5.79	3.5014617427	83.6770543277	11.06073012	28.044	2.6278743576	11.1386127709	2.8237532497	4.9253460285	1.227104976	1.0270058153	364.5	0	663.3182277557	25.7
19930104	0	-1.8	56.8	1.3	0	0.63	0	0	28	14.6	-9.2163780097	0.2379266759	5.47	3.6754333287	83.7243242816	11.099854478	28.044	2.6927101177	11.1584166299	2.9169933171	4.5460322491	1.227104976	1.282526029	392	0	660.114366802	24.65
19930105	0	0.2	48.6	0.8	0	0	0	0	29	14.6	-9.3352357411	0.336506332	4.65	3.8462719922	84.6776197412	11.335930214	28.162	2.4615990738	11.3325150501	2.6237930097	3.4143181903	1.227104976	1.8561484099	420.5	0	685.6281112398	22.1
19930106	0	3.7	42.3	0.5	0	0.54	0	0	30	14.6	-7.9093708518	0.4750875519	4.805	3.8640252665	84.7274777387	11.668388769	28.658	2.2228000438	11.658703981	2.3271665376	2.7258016483	1.2598589395	1.473404345	450	0	726.3772180236	19.65
19930107	0	8	54.2	0.9	0	0.58	0	0	31	14.6	-0.6791869202	0.5054596672	4.68	3.9906792952	84.7750944903	12.181314273	29.892	2.1187974598	12.1710631603	2.2482499118	3.5076105825	2.0173692408	1.3703049574	480.5	0	795.3833418253	21.55
19930108	0	9.7	52.7	0.9	0	0.63	0	0	32	14.6	0.5141285528	0.5807802793	4.605	3.8536990669	84.8227269626	12.743791552	31.324	2.3778674056	12.7343547099	2.7358988028	3.564954275	2.7060870742	1.4736055674	512	0	872.3670683331	20.75
19930109	1	7.6	58	0.7	0	0.04	0	0	33	14.6	-0.1250114771	0.4478097272	4.48	4.2708125714	84.8873390276	13.339200756	32.756	2.5795468797	13.3291204773	3.1364811348	2.7851455461	3.1654859753	1.6709053642	544.5	0	955.29762501	22.6
19930110	0	5.5	66.7	0.6	0	0.42	0	0	34	14.6	-0.1932344731	0.305805436	5.3	4.335925403	84.5268766811	13.666673356	33.63	2.3683044996	13.6577103564	2.8686421716	2.1587032912	3.3295178614	1.0426923528	578	0	994.9233031859	25.3
19930111	0	6.4	69.3	0.5	0	1	0	0	35	14.6	1.1943277373	0.3034797103	5.67	4.2150088554	83.6660404167	13.921757276	34.468	1.9277200473	13.9162336578	2.1915317412	1.8309156194	3.4705313779	0.7812107614	612.5	0	1024.3460477768	25.725
19930112	0	6.6	80.6	0.5	0	1	0	0	36	14.6	3.5040308487	0.1909652112	6.2	4.0834166331	81.9973716618	14.079535052	35.27	1.5047298281	14.0937531535	1.4195747968	1.2823867114	3.5889743942	0.5373844841	648	0	1041.4627210949	28.5
19930113	0	7.5	85.5	0.6	0.9	0.96	0	0.9	37	0.9	5.2251160728	0.1500429187	6.12	3.8343718341	74.7879612401	14.255286888	36.324	0.8291067122	14.3911363747	0.6146532165	1.1508550256	3.7526590122	0.5507902857	684.5	0	1061.1968708232	29.5
19930114	0	7.8	83.7	0.6	0	0.29	0	0.9	38	0.9	5.2138272333	0.1803860128	5.8	2.38581367	76.7027155098	14.503673624	37.702	1.0595028157	14.7866075948	0.7981738463	1.2586972037	4.2096598655	0.6873233112	722	0	1090.6300703996	28.975
19930115	0	5.5	88.6	0.7	0	0.75	0	0.9	39	0.9	3.7661676019	0.1073323683	6.815	1.9821760942	76.6845872777	14.560291913	38.342	1.0021007876	14.9384619522	0.7595326524	1.0601463531	4.3166167047	0.3847693954	760.5	0	1096.2877876552	30.775
19930116	0	4.7	85.5	0.5	0	0	0	0.9	40	0.9	2.4770416187	0.1287673475	5.89	1.7452397383	77.9834756072	14.781668315	39.306	1.1076104712	15.2375282874	0.8494925858	1.0141166342	4.5028774842	0.6850468099	800	0	1121.5361748022	30.2
19930117	0	1.7	96.1	0.5	0	1	0	0.9	41	0.9	1.1422191335	0.0281941468	7.345	1.2537938112	76.0153036765	14.794631798	39.306	0.9072442863	15.2444130557	0.6960078084	0.4425328105	4.5028774842	0.2959957723	840.5	0	1122.4278538118	33.6
19930118	0	5.7	70.8	0.7	0	0.63	0	0.9	42	0.9	0.8198409568	0.2794995311	5.255	0.8726392158	79.0424857882	15.142651457	40.27	1.262300438	15.6104156744	0.9822693492	2.1780278245	4.7364994501	1.0823317327	882	0	1165.1262446839	26.275
19930119	0	5.4	69.5	0.8	0	0.21	0	0.9	43	0.9	0.2763345805	0.2871217884	5.13	1.824359665	81.0910844599	15.520722267	41.27	1.743646167	15.9991448331	2.1346214781	2.4800498767	4.9458991446	1.2348558024	924.5	0	1212.3829540109	26.025
19930120	1	4.7	64.1	0.6	0	0.58	0	0	44	0.9	-1.4967158893	0.3090539461	5.495	2.0751265801	81.5409544051	15.796796442	42.018	1.5046075804	16.2863419294	1.6968835742	2.2660127522	4.9458991446	0.9191740389	968	0	1244.5332280214	24.85
19930121	0	5.3	54.1	0.6	0	0.04	0	0	45	0.9	-3.216789917	0.4301683639	4.915	2.4677028643	82.7685322498	16.196313014	42.892	1.9491653077	16.6627266847	2.5952637905	2.5943341247	5.2156778818	1.4111819229	1012.5	0	1295.3747832901	22.2
19930122	0	4.9	62.2	0.6	0	0.38	0	0	46	0.9	-1.7149947253	0.334528103	5.665	3.085889701	82.8155022549	16.441597378	43.622	1.8235530015	16.9302319551	2.3986529438	2.3436814264	5.3003964211	0.8371021536	1058	0	1323.3031313085	24.325
19930123	1	5.6	65.6	0.6	0	0.21	0	0	47	0.9	-0.3259374143	0.3309181316	5.065	3.6658321579	83.1326645184	16.821871857	44.55	1.9337163967	17.3065565123	2.648951761	2.2087847003	5.6072786397	1.2320968949	1104.5	0	1370.9579085046	25
19930124	0	4.3	82.6	0.6	0	0.75	0	0	48	0.9	1.6029473261	0.1463565419	5.935	3.7365904887	82.5802456154	17.016484145	45.208	1.7702884163	17.5336327711	2.3709166803	1.2978804755	5.6072786397	0.7066593955	1152	0	1392.2186857443	29.575
19930125	1	8.3	47.4	1.8	0	0.17	0	0	49	0.9	-2.2215384428	0.7183268728	2.295	3.5466440418	89.7859162478	18.648590348	47.9	9.5775805917	18.9008364384	13.2215679788	7.1375860934	7.3820735947	8.1736975495	1200.5	0	1724.7568120518	19.775
19930126	0	5.8	23.2	2.1	0	0	0	0	50	0.9	-13.5901817575	0.7405708858	2.825	4.4112272606	91.1611645433	19.607506449	49.152	14.4926919066	19.6341170604	18.44134811	11.038865273	7.7499230844	8.3345330812	1250	0	1912.6031025847	14.35
19930127	1	8.5	38.1	2	0	0.38	0	0	51	0.9	-4.9510912393	0.7858569354	3.795	5.6879118669	89.3768368224	20.462209935	50.926	7.2649551357	20.4593446705	11.0264706966	8.8601271667	9.2178862194	3.175305239	1300.5	0	2045.2952484219	17.4
19930128	0	4.8	66.5	1.7	0	0.33	0	0	52	0.9	-0.9016849711	0.3015044649	5.24	6.8314931701	86.4627416593	20.781606519	51.674	4.067959621	20.7781446104	6.7216228166	5.0798829076	9.3221511487	1.3280367854	1352	0	2083.6907359585	25.425
19930129	0	5.2	68.4	0.9	0	0.25	0	0	53	0.9	-0.1344204577	0.3010774443	5.175	7.1306237097	85.3755658702	21.143057479	52.62	2.861148974	21.1401534545	4.8202988844	2.7892432457	9.6104152789	1.2196459039	1404.5	0	2128.4167354001	25.8
19930130	0	4.2	76.9	2	0	0.67	0	0	54	0.9	0.5144551831	0.1891688354	6.64	7.4207341618	81.5672748081	21.227313963	53.17	1.4555012869	21.2476375046	2.1201074421	4.4463388578	9.6104152789	0.4408328827	1458	0	2136.8112309482	28.175
19930131	0	3.3	70.9	1.3	0	0.79	0	0	55	0.9	-1.4656829167	0.2311251075	5.545	6.6543475472	81.9509770259	21.444603113	53.576	1.9642428214	21.4441739754	3.2050939601	3.5612647285	9.6104152789	1.0860601143	1512.5	0	2160.330469535	26.9
19930201	0	4.6	52.3	0.9	0	0.17	0	0	56	0.9	-4.3174505592	0.4374881036	4.585	5.3274194071	83.6090516825	21.986410223	54.486	2.2526479854	21.9806774668	3.8299581215	3.5262433947	9.974078766	1.8484401858	1568	0	2223.1931806591	21.925
19930202	0	6.2	30	1	0	0.42	0	0	57	0.9	-10.0586718901	0.6959218297	3.535	4.4473497045	86.6020207046	22.870202708	55.666	3.4606272129	22.8524601536	6.1137854001	5.2000230127	10.3241673113	3.6543806585	1624.5	0	2348.2692762084	15.95
19930203	0	7.6	30.9	0.8	0	0.08	0	0	58	0.9	-8.4630240304	0.7584505682	3.27	5.0513259304	88.2156465192	23.964925238	57.206	4.2015493331	23.9337244302	7.5213727403	4.315880836	10.9536544338	4.0303997147	1682	0	2511.6745648401	15.825
19930204	0	7.8	34.9	0.7	0	0.33	0	0	59	0.9	-6.7201635649	0.7340923916	3.585	5.827335341	88.2644148909	24.935737553	58.674	3.9349023571	24.8941933482	7.2549917579	3.7286409246	11.6909047736	3.1873099514	1740.5	0	2647.6197768759	16.775
19930205	1	7.9	36.8	0.9	0	0.08	0	0	60	0.9	-5.9414648477	0.753315884	3.295	6.413504332	88.704076765	26.053756283	60.304	4.5890808676	25.9999846101	8.5303248665	4.408949015	12.5761943588	3.9425261293	1800	0	2813.2181498243	17.225
19930206	0	7.7	41.1	0.8	0	0	0	0	61	0.9	-4.6695186172	0.6691891973	3.53	7.1942180832	88.7530063921	27.047538083	61.79	4.7060276093	26.9836438982	8.9048828506	3.8118662356	13.3072223795	3.4816086888	1860.5	0	2953.8657160693	18.35
19930207	1	8.7	47.9	1	0	0.13	0	0	62	0.9	-1.7131567933	0.627343027	3.69	7.5954737534	88.8019521734	28.028109233	63.402	5.0042718623	27.9561388853	9.5738210715	4.1923394704	14.1338612773	3.1224104318	1922	0	3088.3777114773	19.8
19930208	0	7.1	66.1	1	0	0.29	0	0	63	0.9	1.2066626364	0.3643014453	4.675	7.4380902605	87.0924475174	28.631409788	64.69	3.710323929	28.5578996635	7.4676507323	3.2183295254	14.6493302598	1.644309278	1984.5	0	3158.9215300094	24.75
19930209	0	5.8	73.7	1.3	0	0	0	0	64	0.9	1.4729284071	0.2600444759	5.38	6.9041266129	85.1440094952	29.004205808	65.654	2.8733302009	28.9316225412	5.9349365322	3.327711515	14.9909481405	1.0862448086	2048	0	3197.9603695742	26.975
19930210	1	5.3	72.3	0.8	0	0.13	0	0	65	0.9	0.7252321179	0.2651168723	5.425	6.3391010105	84.3577606198	29.357498363	66.546	2.4002463625	29.2855352478	5.0082313657	2.3045472015	15.3071601659	1.0325689619	2112.5	0	3234.5137415248	26.75
19930211	0	5.9	64.3	1.3	0	0	0	0	66	0.9	-0.3150277779	0.3530727794	5.405	5.5654868758	83.9526987979	29.734982033	67.6	2.2733930048	29.6647669886	4.7792745668	4.1651700709	15.6727683015	1.0141653218	2178	0	3274.2103786413	24.6
19930212	1	6	56	1	0	0	0	0	67	0.9	-2.1003035024	0.4413725757	4.445	5.2541921766	84.7115766292	30.369675638	68.744	2.6113357532	30.2955403291	5.5732247008	3.7382942225	16.0892701939	1.9649725471	2244.5	0	3350.4837878193	22.5
19930213	0	6.5	49.2	0.9	0	0	0	0	68	0.9	-3.3743456762	0.5491087099	4.03	5.0455937151	85.8210979094	31.159473638	70.05	3.1568940331	31.0792727309	6.7869487141	3.7654072708	16.7602156527	2.5763156299	2312	0	3452.4272108757	20.675
19930214	1	7.4	42.3	1.2	0	0	0	0	69	0.9	-4.5602574063	0.6713443767	3.59	5.4248235366	87.1530719124	32.134504838	71.536	3.6752290609	32.0456014835	7.9354285272	5.2443706034	17.6220713214	3.30900133	2380.5	0	3588.8140520678	18.725
19930215	0	4.7	61.1	2.3	0	0.38	0	0	70	0.9	-2.1451661499	0.3357641286	5.465	6.2746790743	84.9532295731	32.464302323	72.32	4.1716141302	32.3754863201	8.9172173123	7.4632922403	17.6330369052	1.2742186362	2450	0	3622.3727393216	24.1
19930216	0	4.2	60.7	2.5	0	0.63	0	0	71	0.9	-2.7054590974	0.3463859239	4.805	6.8976321752	85.0009208568	32.918109458	73.068	3.7659970229	32.8259084788	8.2257039999	8.1255558432	17.6728208205	1.9235233248	2520.5	0	3672.5482410733	24.125
19930217	0	3.8	61.3	1.4	0	0.63	0	0	72	0.9	-2.9511513462	0.3290989919	5.295	7.3135352619	84.7596453105	33.240776033	73.636	2.7755366416	33.1465667224	6.2676483547	4.6532767924	17.6728208205	1.2521956988	2592	0	3705.0088219865	24.375
19930218	0	5.5	59.1	1.4	0	0	0	0	73	0.9	-1.840995556	0.4137514009	4.96	7.3172125159	84.8072726822	33.695790593	74.528	2.7434415967	33.5997244475	6.2535567141	4.8289753461	18.220616015	1.4669549927	2664.5	0	3754.9660698575	23.4
19930219	1	5.6	52.4	1.4	0	0.13	0	0	74	0.9	-3.3646033464	0.5173360492	5.255	7.3075716583	84.610975142	34.071143513	75.33	2.7198608817	33.9742464422	6.2472429894	5.1672583969	18.9933491941	1.2260820963	2738	0	3794.250505934	21.7
19930220	1	8.1	28.5	2.4	0	0.13	0	0	75	0.9	-9.0588317973	0.8491705111	2.28	7.1997476553	90.7270788768	35.658126113	77.23	7.3521738746	35.5423496048	14.8608715373	11.8432755645	19.8787108225	8.1520500116	2812.5	0	4099.7939629339	15.1
19930221	1	4.8	46.9	2.2	0.1	0.96	0	0.1	76	0.1	-5.5685672531	0.4796459683	5.175	8.580266265	87.6326494471	35.996744903	77.78	3.7954658646	35.878491954	8.7323336313	8.6306096067	20.0942543565	1.3027305151	2888	0	4134.2866066009	20.525
19930222	1	2	42.7	2.8	0	0.63	0	0.1	77	0.1	-9.3305459715	0.4416335775	4.305	8.8318955255	87.6812253422	36.423605153	78.186	5.4934887549	36.2992656395	11.958882901	11.4257029003	20.0942543565	2.8904218431	2964.5	0	4182.5561980199	20.175
19930223	1	0.4	19.8	2	0	0.17	0	0.1	78	0.1	-20.0114216758	0.5457244477	3.18	9.6571564588	90.0875109964	36.989532353	78.556	6.7096691391	36.8554093512	14.1183748547	10.849051547	20.0942543565	5.9138701095	3042	0	4266.7090668507	14.85
19930224	0	0	30.1	1.6	0	0.29	0	0.1	79	0.1	-15.4267763683	0.4595778421	3.605	10.4171668298	90.1368973648	37.322355503	78.602	6.171358799	37.1807027901	13.2895341142	7.7803555203	20.0942543565	4.5054620876	3120.5	0	4303.7170740356	17.525
19930225	0	2.8	35.3	1.4	0	0.21	0	0.1	80	0.1	-11.0076893094	0.5167850265	3.6	10.5596764716	90.1863000382	37.963114643	79.242	6.6829056504	37.8127605738	14.2691740689	6.4994925512	20.1926732636	4.1680106483	3200	0	4391.1438519891	18.125
19930226	1	3.3	46.9	1.8	0.9	0.29	0	1	81	0.9	-6.9429894226	0.4386138454	3.74	9.5489212374	84.8487493674	38.633306543	80.008	2.7590569852	38.4749138134	6.8588512752	7.107705959	20.3217894112	3.4859851589	3280.5	0	4480.6491169194	20.9
19930227	0	3.2	75.2	0.9	2.6	0.88	0	3.6	0	3.5	-0.7607145966	0.2005716241	6.355	8.6209857655	56.291108616	32.1431663468	80.45	0.395410029	32.1615726273	0.4893407727	2.2964860461	20.3217894112	0.5960019678	0	0	4492.5920712103	28
19930228	0	1.7	90.6	0.6	32.2	1	0	35.7	0	35.7	0.3275208765	0.0668031411	7.1	4.9236753654	11.8904192809	10.5219636051	23.5213164567	4.51045803696638e-06	10.462250572	2.78865628903098e-06	0.8131577435	0	0.0146845032	0	0	0	32.225
19930301	0	3.3	89.6	1	5.1	1	1	40.8	0	40.8	1.7540461115	0.0803934579	6.795	-28.765403232	NA	NA	NA	NA	NA	NA	1.2910834768	0	0.0134291062	0	0	0	31.575
19930302	0	3.3	87.6	1.7	3.4	1	0	44.2	0	44.2	1.4397215296	0.1012169288	6.875	-34.9028615056	47.0806712637	3.5922670475	12.0846558026	0.1607746967	4.1215897759	0.0638053556	2.3464928836	0	0.0129021518	0	0	0	31.075
19930303	0	3.9	86.6	0.9	0.6	1	0	44.8	1	44.8	1.870039239	0.1086127963	6.47	-39.2689036527	53.1800494714	3.7436355275	12.6706558026	0.2858549335	4.3063882977	0.11547757	1.4255247151	0	0.0219312846	0.5	0	11.1525057638	30.675
19930304	0	5.9	39.4	2.2	0	0.21	0	44.8	2	44.8	-6.8413712442	0.6259049226	2.99	-39.9148703886	78.0969209483	5.1824883875	14.2466558026	2.3103193948	5.4283323693	1.177866849	9.5011061725	0.6313028379	0.9681672344	2	0	202.0924231129	18.375
19930305	0	4	35.5	2	0	0.04	0	43.9	3	44.8	-9.8709384702	0.5745168097	3.67	-35.8048093844	84.2897743029	6.0311405435	15.0666558026	2.9035980337	6.0307762191	2.0901519959	9.0632008517	0.2513377168	1.0780194728	4.5	0	298.3300269249	17.875
19930306	0	6.7	52.4	2.1	0	0.08	0	41.3	4	44.8	-2.3446282061	0.5785709161	5.09	-1.9483951412	84.3372465465	6.5306565275	15.9046558026	3.0856718171	6.5176874108	2.4138357708	7.5713421457	1.4332828882	0.6189264976	8	0	343.0113422292	21.425
19930307	0	9.5	46.1	2	0	0.08	0	9.1	5	44.8	-1.5003983942	0.7646160612	1.925	4.8023838099	91.2867510761	9.0903009335	18.7766558026	9.5461918647	8.9912936485	9.2919635295	8.0376510565	3.4337033215	5.1668302978	12.5	0	754.7786592416	19.15
19930308	0	5.3	57.5	2.1	0	0.46	0	4	6	44.8	-2.3991221233	0.4038330199	4.435	10.1082268553	88.7135856915	9.8045624255	19.7586558026	6.3698248345	9.6913413624	6.7225464408	7.1928757353	3.7307225947	1.5126922446	18	0	825.8078854044	23.05
19930309	0	5.1	55.7	1.2	0	0.04	0	0.6	7	44.8	-3.0133035971	0.4143354909	4.225	11.779125045	88.163257345	10.5841271435	20.7586558026	4.909659236	10.4549132181	5.4503554456	4.3722626553	4.10543125	1.7755446142	24.5	0	906.097973579	22.65
19930310	0	6.7	52.7	1.2	0	0.04	0	0	8	44.8	-2.2677141942	0.4906921324	3.905	11.0100864637	88.2120084204	11.5873524275	22.1006558026	4.7679403306	11.4407472709	5.5620678742	4.5062827669	4.7395285326	2.2009869331	32	0	1016.4185450943	21.5
19930311	1	8	51.1	1.3	0	0.08	0	0	9	44.8	-1.4809821163	0.5712344582	3.585	10.5938925234	88.260775591	12.7994593955	23.6946558026	4.7150903897	12.6332668489	5.8118843972	4.9040540465	5.6933990114	2.7620898207	40.5	0	1157.7055342407	20.775
19930312	0	8.2	57.8	1.2	0	0.5	0	0	10	44.8	0.3899811422	0.4876125994	3.98	10.3160308764	88.0931864244	13.8553568195	25.2886558026	4.2809543202	13.6781033046	5.5318501866	4.3121516279	6.4675110827	2.1332305441	50	0	1272.5786711205	22.4
19930313	0	9	56.7	1.2	0	0.54	0	0	11	44.8	0.8734736892	0.5360805054	3.875	9.4509778758	88.0598257764	15.0321444755	27.1706558026	4.7504364347	14.8456174088	6.4045217574	4.3763557777	7.3769468633	2.376152595	60.5	0	1402.7186425543	21.925
19930314	1	8.8	53.8	1.4	0	0.08	0	0	12	44.8	-0.0367766947	0.568395844	3.64	9.542967477	88.1085427038	16.3041169955	29.0166558026	4.5303468552	16.104413568	6.4128642362	5.1580924361	8.4298824841	2.8470624441	72	0	1549.0525727912	21.25
19930315	0	9.4	56.2	1.2	0	0.04	0	0	13	44.8	1.1245284798	0.5549971017	3.845	10.0225928852	88.1572757152	17.4805466855	30.8446558026	4.9054502266	17.2716651263	7.1801686063	4.4044872991	9.5349535823	2.6504801602	84.5	0	1679.8285408383	21.7
19930316	1	10.9	52.4	1.1	0	0.08	0	0	14	44.8	1.546676075	0.673233644	3.63	10.228357827	88.2060248157	18.8212145855	32.9246558026	4.4304215341	18.6022714083	6.8207952798	4.2344355452	11.1282506319	2.8830874992	98	0	1833.7701560317	20.375
19930317	1	15	40.8	1.5	0	0.71	0	0	15	44.8	1.7988135469	1.0737723823	2.715	10.4498904072	89.2492301086	20.8725643175	35.7786558026	4.6997943949	20.6332866556	7.6355747637	6.6333915607	13.8358737976	4.5233506046	112.5	0	2104.9807899372	16.45
19930318	1	17.7	41.1	1.6	0	0.13	0	0	16	44.8	4.3262309915	1.2836053536	2.34	11.7117781419	90.2712133415	23.2937781575	39.1006558026	6.4063120085	23.0312386188	10.5822700256	7.0535051338	17.3848816185	5.7606370589	128	0	2441.8936293144	15.85
19930319	1	18.3	30.3	2.1	0	0.42	0	0	17	44.8	0.5801681143	1.6150491109	1.355	13.1604200767	93.661222966	26.5825481675	42.8366558026	11.7441771629	26.2782271469	18.1380878456	10.4028908386	21.3277358889	11.2223796138	144.5	0	3013.8313561381	13
19930320	0	15.6	33.1	1.3	0	0.75	0	0	18	44.8	-0.5573553948	1.2596181107	2.31	15.2687234575	93.0624885884	28.9315210595	45.8166558026	8.0813784504	28.6036763543	14.271323517	6.4067996955	23.7979173979	6.0448929183	162	0	3350.5377777463	14.375
19930321	1	13.2	51.7	1.1	0	0.92	0	0	19	44.8	3.4851343218	0.7422271115	3.365	16.478034348	90.981864627	30.4375351595	48.0226558026	6.0225417125	30.0993579018	11.6215064771	4.2789856352	25.0432826669	3.4405490905	180.5	0	3531.0679096901	19.625
19930322	0	10.8	86.8	0.7	1.3	1	0	1.3	0	1.3	8.6857254734	0.1724646251	6.135	16.4967956606	73.1974164835	30.6412007675	49.6166558026	0.7547704337	30.3205132914	0.8975989487	1.2179724988	25.6247311449	0.5438747541	0	0	3548.1218816209	29
19930323	0	12.6	74.3	1.5	7.9	0.96	0	9.2	0	9.2	8.1478205033	0.3822591552	4.76	13.2451860878	45.2354358822	17.0705156005	40.2289386294	0.1160912546	17.0350163513	0.0952509959	3.8317955445	22.6670689796	0.6415938535	0	0	0	25.425
19930324	0	9.4	80.5	2.9	13	1	0	22.2	0	22.2	6.2146117457	0.2438733714	5.945	3.7763862765	26.0078211729	8.1373674579	21.3849953337	0.0018331214	8.3404830678	0.0010049013	5.7142156301	10.3452524861	0.0756329021	0	0	0	27.775
19930325	0	8.7	29.5	2.6	0	0.83	0	22.2	1	22.2	-8.0988251029	0.778913444	2.86	-11.7784056453	61.8037246318	9.6451202499	22.9969953337	0.6899741757	9.6202163267	0.407646871	12.6617628272	10.8425921351	0.8576861969	0.5	0	206.6183740575	15.2
19930326	0	7	23.7	2.7	0	0.25	0	22.2	2	22.2	-12.3115078547	0.8099308819	2.77	-11.7844084039	81.8434333423	11.0933143179	24.4289953337	3.0516085118	11.0248833338	3.3727622469	14.0212443287	11.3246418304	3.3312757063	2	0	412.6365477507	14.175
19930327	1	5.9	22	2.6	0	0.08	0	22.2	3	22.2	-14.1525952919	0.7799786709	2.6	-10.5628850697	88.9679209088	12.5503382139	25.7709953337	5.4115748003	12.4415129757	6.5702742601	13.7582669924	11.7241691409	4.8303577986	4.5	0	633.8283163734	14.025
19930328	0	5.6	22.7	4.7	0	0.04	0	22.2	4	22.2	-14.0248383355	0.7742942056	2.675	-6.9458316878	91.4444915386	13.9917991119	27.1309953337	19.8070262981	13.8478845393	19.8427304934	24.4067266763	12.217952798	8.5959924741	8	0	846.5071981147	14.275
19930329	1	6.5	17.6	2.6	0	0	0	20.9	5	22.2	-16.3380489586	0.858037567	2.615	3.8092110725	92.0707773265	15.5172286059	28.5989953337	9.2273602502	15.3402092966	11.5931357478	14.4955889705	12.9184997313	6.5594431031	12.5	0	1074.1094526044	12.775
19930330	0	7	29	1.6	0	0.08	0	13	6	22.2	-9.7911199276	0.7718366997	2.855	18.9524698065	92.120818471	16.9344159999	30.0309953337	8.6424080148	16.7304212864	11.4711304662	7.9939940038	13.7468308118	5.7792017501	18	0	1270.6473166063	15.5
19930331	1	8.9	43.8	1.7	0	0.21	0	0	7	22.2	-2.7370931928	0.6799325278	3.375	18.8235397233	90.8827503731	18.2850728559	31.7689953337	7.3821508273	18.0640697183	10.478793465	7.0872903842	14.8217350343	3.9501747749	24.5	0	1434.2085595249	18.725
19930401	0	9.6	61.8	2	1.8	0.54	0	1.8	0	1.8	2.6380709607	0.4872611047	4.285	18.2684555507	76.1043106186	18.0757262528	34.9009953337	1.3848973798	17.9185375788	1.6193508198	6.560745407	15.9095024674	2.1555268126	0	0	1537.4297826178	23.05
19930402	0	9.7	78.4	1.8	2.7	0.96	0	4.5	0	4.5	6.1241254659	0.2857350204	4.85	15.5670263096	61.4678906687	15.189861655	38.0509953337	0.6300570997	15.2051145626	0.4826135291	3.9169876777	16.9165587518	1.3357322615	0	0	1608.8948878367	27.175
19930403	0	9.1	75.1	2.7	2.8	0.63	0	7.3	0	7.3	4.9242986335	0.3132275473	4.585	10.1188767742	60.3510537482	12.7213350822	41.2009953337	0.7751550447	14.3589194104	0.5738963374	6.4400105212	15.6025722588	1.2639206271	0	0	1694.7604854544	26.5
19930404	0	7.5	73.8	1.9	3.4	1	0	10.7	0	10.7	3.1316112594	0.2865933281	5.68	5.681100066	46.6122518657	9.2462310539	40.2406771972	0.1476998646	11.7454732802	0.0973790111	4.745175691	12.5486231987	0.3242548732	0	0	0	26.575
19930405	1	10.6	32.1	2.3	0	0.5	0	10.7	1	10.7	-5.3471363083	0.9343629039	2.415	0.9141744541	76.285946037	12.1134500747	43.7506771972	1.2344059678	14.3169213972	0.9123300838	10.9418714557	13.9365879635	3.4655089629	0.5	0	297.9193759709	15.375
19930406	1	12.2	47.2	1.8	0.1	0.79	0	10.8	2	0.1	1.2897387708	0.8062235352	3.56	1.8171463354	83.63164475	14.1074047883	47.1886771972	2.7087298011	16.1467975652	3.7959241467	7.2145936626	15.7108792763	2.8537492884	2	0	460.4725321232	18.75
19930407	1	12.7	50.9	2.5	1.5	0.71	0	12.3	0	1.6	2.8036570822	0.7910221891	2.925	4.3002859754	82.0262572426	16.8410922635	51.3106771972	2.6497577264	18.501152428	4.0643829083	9.1807967918	17.7013374424	4.7246587666	0	0	704.3350164068	19.55
19930408	1	13.9	53.2	1.8	0.6	0.33	0	11.1	1	2.2	4.5391392582	0.7892870535	3.59	7.2303235589	84.5409663649	18.9403594379	55.2346771972	3.0588890415	20.3959402962	5.0423951029	6.6310653785	19.8066828681	2.8383825429	0.5	0	873.0040077881	19.825
19930409	0	11.9	59.9	1	0	0.79	0	8.4	2	2.2	4.3635305689	0.5675501516	4.465	10.5446049342	84.5885215397	20.2606441099	58.5106771972	2.6628248273	21.719295826	4.5542388959	3.6321422955	20.8289058711	1.661987637	2	0	967.3177193923	22
19930410	0	9.6	79.1	1.3	4.9	1	0	10.5	0	4.9	6.1554847763	0.2570002873	6.345	14.5120912455	38.1465116095	12.9880855272	54.8157524886	0.0293896958	16.3130847188	0.0234859834	2.8283107503	21.3673822788	0.4051055556	0	0	0	27.375
19930411	0	9.2	83	1.2	1.6	0.92	0	8.7	0	6.5	6.4623320267	0.2020265192	5.93	7.4062453647	42.9025210404	12.628571437	57.4257524886	0.0796880942	16.2972626507	0.0636431282	2.2417027198	20.4066152739	0.6402119717	0	0	25.1865453545	28.45
19930412	0	9.3	70.7	1.7	0.4	0.5	0	9.1	1	6.9	4.2550033514	0.3710382778	4.775	4.0893919453	63.101261759	13.724242861	60.5397524886	0.7639827959	17.5194331164	0.6377115743	4.6878790888	20.9041503592	1.4955293244	0.5	0	100.3217734883	25.35
19930413	0	7.7	80.1	1.2	2.5	0.96	0	11.5	0	9.4	4.4872663834	0.2070373439	6.15	3.8634359223	47.4568574621	11.0773132622	62.9337524886	0.1465515697	15.3847444336	0.1130479795	2.5117764765	18.6102296687	0.5934702809	0	0	119.2713388707	28.1
19930414	0	9.9	67.4	1.3	0	0.63	0	10	1	9.4	4.1487970594	0.4205418579	4.775	0.1581933461	64.2670911688	12.1247649614	65.7417524886	0.6716542297	16.597040789	0.5423916606	3.9706194369	19.5494072591	1.4459796311	0.5	0	190.6770324655	24.375
19930415	0	11.7	61.9	2	0	0.63	0	9.4	2	9.4	4.6436156596	0.5714046878	3.4	0.1989009409	79.2882380033	14.2866765646	69.3237524886	1.4673750579	18.8576131873	1.903571818	6.5954135626	21.271079968	3.3366161596	2	0	371.1756125273	22.55
19930416	0	13.6	43.8	2	0	0.38	0	9.4	3	9.4	1.5245828712	0.9803707343	2.055	6.6133538622	88.8497066706	17.8660638286	73.5537524886	4.6017912576	22.2319088189	7.8186079664	8.3438300008	23.8675006181	7.3356832568	4.5	0	756.3171960779	17.55
19930417	0	13.4	34.5	1.8	0	0.42	0	4.5	4	9.4	-1.9274093003	1.1189022977	2.535	10.9076780114	90.2739698773	20.794448443	77.3337524886	5.747906883	24.8703108704	10.0804698399	8.4615288553	25.9570932992	5.9269260886	8	0	1045.03546602	15.275
19930418	0	14.4	40.3	1.7	0	0.42	0	2.9	5	9.4	1.0888902658	1.064713683	2.56	13.1605960309	90.3234178052	23.8663528014	81.4737524886	6.6928060948	27.5540081699	12.0645236033	7.4864904401	28.3643990689	5.9451470487	12.5	0	1339.3788131931	16.475
19930419	1	15.5	49	1.8	0	0.58	0	2.5	6	9.4	4.8394111845	0.9662173491	2.965	18.2705956791	90.2858511664	26.5472628302	85.5417524886	7.6966265018	29.8979756197	14.0612302863	7.1011425358	30.8903961656	4.9904448071	18	0	1577.3052716136	18.375
19930420	0	15.1	63.6	2.5	0	0.13	0	0	7	9.4	8.249802975	0.6802214863	3.755	19.8163312131	88.0422489545	28.533726395	89.7357524886	6.4501546822	31.7935595804	12.6462010859	8.0390234448	33.4105293892	3.0851918409	24.5	0	1732.4253567378	22.125
19930421	0	15.8	63.5	1.7	0	0.5	0	0	8	9.4	8.8888993213	0.7076956798	3.775	20.3320839775	87.5795041258	30.4967225422	93.8577524886	4.5986003049	33.6550412656	9.9057619338	5.5867226703	35.7746393689	2.771677365	32	0	1885.460956391	21.925
19930422	0	16.6	50.7	1.9	0	0.46	0	0	9	9.4	6.3411876269	1.0090261362	2.73	19.4055134331	88.7493804333	33.535219771	98.4117524886	5.7423471059	36.2168815884	12.3748461511	7.1343217983	38.4710542428	5.4826476336	40.5	0	2161.2049926986	18.525
19930423	0	16.6	39.8	1.9	0	0.29	0	0	10	9.4	2.8852874508	1.2365610948	2.6	19.2550254433	89.4695129077	36.676168763	102.8577524886	5.5075181667	38.7814308776	12.4295706004	8.4021184095	41.3183671115	5.8420971946	50	0	2454.7627538211	15.8
19930424	1	15.4	45.3	2	9.9	0.88	0	9.9	0	9.9	3.6306140772	1.0195679474	3.18	19.7035561629	60.1745545373	20.5424554048	89.548389829	0.6280904064	26.1104994466	0.6761721457	8.2195024126	38.6243364633	1.481419751	0	0	0	17.475
19930425	0	9.4	88	1	44	1	0	53.9	0	53.9	7.5102263488	0.1548783137	6.285	9.9669647531	15.5112862108	7.6959704854	13.3867420102	2.32618754162855e-05	7.5142066152	1.20964119079448e-05	1.4884213955	0.9209180551	0.0110859728	0	0	0	29.65
19930426	0	9.9	89.1	0.8	23	1	0	76.9	0	76.9	8.1850186503	0.1307400389	6.3	-35.9009016952	7.0266461779	3.2961226076	2.772	2.63090088150976e-07	2.8348380321	9.08805909152671e-08	1.1699566001	0.5092213457	0.0061759182	0	0	0	29.8
19930427	0	14.8	66.1	1	0	0.58	0	76.9	1	76.9	8.5330588694	0.6132975887	4.015	-60.6947344735	41.803918518	5.0418754396	6.948	0.063520648	4.7635600605	0.0267625315	3.3078153937	2.657921606	0.0372750009	0.5	0	131.7355411724	22.825
19930428	0	13.1	80.3	1.2	14.6	0.96	0	91.5	0	14.6	9.7813606875	0.3004804928	5.22	-61.5759629572	27.5960989821	2.6929829826	3.564	0.0022726152	2.4106029428	0.0007444175	2.5610081988	1.3657199832	0.1364670714	0	0	0	26.8
19930429	0	13.2	76.6	2	5	0.79	0	96.5	0	19.6	9.1775464646	0.3786356922	4.625	-78.5418614184	37.7615629433	2.1483602686	3.582	0.0286644036	1.9670347194	0.008834662	4.6810613469	1.8251600179	0.129862337	0	0	0	25.85
19930430	0	12.2	84.7	1.1	5.4	1	0	101.9	0	25	9.6966185368	0.2215053839	5.755	-74.9772426728	29.1770407727	1.0283128265	3.132	0.0038679305	1.1295103812	0.001040789	1.9539645421	0.9393331606	0.0458391127	0	0	0	28.125
19931201	0	2.2	68.1	0.7	0	0.88	0	0	8	2.7	-3.06308448	0.2387038827	5.79	2.8616721958	82.6398608425	7.810146938	19.156	1.8162261496	7.8004508228	0.9623035405	2.2952350028	3.7747790335	0.826599629	32	0	1008.1848559478	26.475
19931202	0	3.4	68.3	0.6	0	0.21	0	0	9	2.7	-1.875902539	0.2625596557	5.47	2.7272817221	82.6867883666	8.059814018	19.832	1.9644754242	8.0517108864	1.2785966244	2.0675041075	3.8493289942	0.9945152149	40.5	0	1039.4598461043	26.225
19931203	0	5.7	65.3	0.6	0	0.67	0	0	10	2.7	-0.2936062637	0.3377911257	4.9	2.6857722252	83.2486292329	8.468418002	20.94	1.927585416	8.462776274	1.3020906685	2.2226974241	4.2372321587	1.3040165422	50	0	1096.8898209848	24.9
19931204	0	7.2	65.7	0.5	0	0.13	0	0	11	2.7	1.2176046556	0.37116393	4.805	2.6528873799	83.5411551241	8.940933122	22.39	2.0024203485	8.9484602188	1.5263454599	1.9872386291	4.7358349558	1.3090465275	60.5	0	1165.1379315021	24.625
19931205	0	6.5	66.8	0.8	0	0.38	0	0	12	2.7	0.7808947669	0.3343017699	5.51	2.7627161391	83.4257116707	9.219669314	23.408	1.9021555688	9.2908803546	1.4234448385	2.6480019498	5.0183541312	0.8635341437	72	0	1201.2307455019	25.075
19931206	0	6.5	50.8	0.5	2.8	0.54	0	2.8	0	2.8	-2.9463104231	0.4893688617	4.395	2.9115286435	63.69369773	7.0285800212	24.678	0.6091228939	8.2108191963	0.331244468	2.3872580597	5.3256737118	1.7891392011	0	0	1283.7147268484	21.075
19931207	0	5	83.4	0.5	1.1	0.96	0	3.9	1	3.9	2.4223389274	0.1451801041	6.61	0.3697390512	58.0765457126	7.1103780932	25.246	0.3792927469	8.3449785624	0.2079825996	1.1261047568	5.3256737118	0.4254539681	0.5	0	1292.6022880251	29.6
19931208	0	6.7	74	1.2	0	0.5	0	3.9	2	3.9	2.397912359	0.2786587938	4.93	-0.734215567	70.2977897603	7.5522104132	26.696	0.8754976283	8.8472653245	0.4948401584	3.0840884545	5.8651572933	1.3203391149	2	0	1355.4078137541	26.825
19931209	0	5.5	80.7	0.9	0	0.71	0	3.9	3	3.9	2.4492698852	0.1900440464	6.84	-0.7482718599	71.0705832915	7.6040302532	27.228	0.7224662252	8.9554996786	0.4109535672	1.9027696532	6.209639189	0.3834106156	4.5	0	1360.8807284042	28.8
19931210	0	5.5	71.1	1	0.4	0.29	0	4.3	4	0.4	0.6862329228	0.2803582557	6.31	-1.0357154116	73.5858951424	7.7280342212	27.85	0.9543737827	9.1255188765	0.5482637769	2.84775724	6.429317486	0.5918443061	8	0	1374.900311154	26.4
19931211	0	6.3	63.1	1.7	0	0.5	0	4.3	5	0.4	-0.1939615186	0.3885190486	3.97	-1.5044428655	81.4987176202	8.4346022852	29.444	2.0752834925	9.8296435463	1.798587633	5.448623231	6.9953411403	2.6426385605	12.5	0	1490.3914420704	24.2
19931212	0	4.6	50.9	1.1	0	0.04	0	4.3	6	0.4	-4.6762281531	0.4571629133	4.36	1.3142536844	83.7678143466	8.9368910852	30.48	2.2183151912	10.3137051227	2.0958434429	4.2031257299	7.2746438468	2.039568152	18	0	1566.445343608	21.575
19931213	0	4.2	47.1	0.7	0	0.5	0	1.5	7	0.4	-6.0627490464	0.4361999635	4.42	2.8631689439	84.8756555041	9.3603137252	31.228	2.7194614111	10.7014600704	2.8680684721	3.1809560692	7.2962747852	2.1235380518	24.5	0	1628.5533405374	20.725
19931214	0	4	82.9	0.8	1.6	0.96	0	2	0	1.6	1.3600182062	0.1386845721	6.835	3.1624385962	64.5426714648	8.7123988627	31.598	0.5877195869	10.3147078037	0.3605578391	1.5656371362	7.2962747852	0.4038392364	0	0	1634.0044556518	29.725
19931215	0	4	81.1	0.7	6.2	0.58	0	8.2	0	7.8	1.0553525367	0.1554850333	6.23	1.6795466895	33.0855356388	4.6602490612	24.0469931909	0.0093990149	6.278569299	0.0044807169	1.5348473802	4.5762747852	0.3227976839	0	0	0	29.275
19931216	0	4.9	84.7	1.1	5.1	0.88	0	13.3	0	12.9	2.5413463838	0.1358281893	6.81	-4.3910452414	18.2908838812	2.2079051773	18.5403967845	8.23103843782619e-05	3.4027569652	3.03385847575119e-05	1.871866278	0	0.0886104486	0	0	0	29.95
19931217	0	6.7	64	1.5	0	0.13	0	12.9	1	12.9	0.3799528064	0.3749360377	4.65	-9.8712525029	44.0999034225	2.6988299773	19.8463967845	0.0936613543	4.0282104669	0.0368319343	4.7815444191	0.4513114377	0.5016690363	0.5	0	72.0513067717	24.325
19931218	0	6.8	66.6	0.8	0	0.04	0	12.9	2	12.9	1.0253735903	0.3333849271	5.335	-9.9688379741	58.7294604	3.0225107893	20.9903967845	0.4764395303	4.444910205	0.1949897709	2.6620640555	0.7399297497	0.6531366911	2	0	115.218623698	24.95
19931219	0	4.9	73.1	0.5	0	0.67	0	12.9	3	12.9	0.491935057	0.2354478842	5.88	-10.1498905438	65.5483295264	3.2116077493	21.6663967845	0.6007599222	4.6865123858	0.2513697834	1.6460183458	0.7727627184	0.5628071797	4.5	0	137.8002035666	27.05
19931220	0	6.7	73	0.8	0	0.67	0	12.9	4	12.9	2.207346411	0.2775872679	5.24	-8.5154758825	72.6340924574	3.5613916693	22.8823967845	0.8075660921	5.1276345122	0.3512167046	2.2726734685	1.1395222949	0.8773314738	8	0	185.1808188551	26.575
19931221	0	8.3	62	1.1	0	0.88	0	11.3	5	12.9	1.4552837835	0.4330529472	5.665	-2.1552807401	75.6126638052	3.8194112893	24.0983967845	0.9009947365	5.4710312286	0.4032450118	3.7731706837	1.7361343879	0.6755874059	12.5	0	218.4756085369	23.425
19931222	0	6	32.2	1.4	0	0.33	0	5.1	6	12.9	-9.339118916	0.6694447235	3.5	3.3094850674	84.1236715527	4.5448890493	25.3143967845	3.6605392138	6.2738129409	2.9585310126	6.7920990232	2.087824203	3.9833653179	18	0	347.7951105922	16.55
19931223	0	4	51.7	1.1	5.4	0.25	0	5.4	0	5.4	-5.0259721132	0.4206157791	4.415	3.950127158	52.6228357845	2.4850912964	19.4545821925	0.2848983819	3.7671584646	0.1091303055	4.1764377032	1.8650075204	1.2227342441	0	0	0	21.925
19931224	0	1.9	74.6	1.5	9	0.96	1	14.4	0	14.4	-2.1263087423	0.1858659936	7.21	-1.171147843	NA	NA	NA	NA	NA	NA	3.624581312	0	0.0570564416	0	0	0	28.175
19931225	0	4	52.4	1.7	0	0.46	1	14.4	1	14.4	-4.8488147871	0.3972147599	4.855	-10.0901010591	NA	NA	NA	NA	NA	NA	6.1539256949	0.0016704553	0.3655725632	0.5	0	46.9184106402	22.1
19931226	0	4.7	30	2.3	0	0.71	1	14.4	2	14.4	-11.3653840904	0.6104625174	2.735	-9.5252321686	NA	NA	NA	NA	NA	NA	11.0898742637	0.1566133966	3.6552964347	2	0	229.7651101752	16.325
19931227	0	4.9	31.6	1.9	0	0.04	1	14.4	3	14.4	-10.541125839	0.6361894312	3.13	-8.5937801461	NA	NA	NA	NA	NA	NA	9.0662806173	0.4977487452	3.8289453798	4.5	0	382.9575682951	16.675
19931228	0	1.5	47.7	0.9	0	0.5	1	14.4	4	14.4	-8.3772148451	0.3786945824	4.705	-8.4665483713	NA	NA	NA	NA	NA	NA	3.7976829624	0.4977487452	1.5192715813	8	0	412.4556630721	21.55
19931229	0	1.4	54.3	0.8	0	0.25	1	14.4	5	14.4	-6.801444093	0.3356440642	4.625	-3.1564929682	NA	NA	NA	NA	NA	NA	3.1376631913	0.4977487452	1.6505217005	12.5	0	452.3867299223	23.225
19931230	0	2.2	60.4	1.1	0	0.5	1	9	6	14.4	-4.6583167512	0.2966942127	5.265	6.0031324411	NA	NA	NA	NA	NA	NA	3.7916410881	0.4977487452	1.1154117662	18	0	478.2984059822	24.55
19931231	0	2.2	74.9	0.8	10.7	0.58	1	10.7	0	10.7	-1.7820739581	0.1836707259	5.56	5.6215841369	NA	NA	NA	NA	NA	NA	2.1050303096	0	0.2433172231	0	0	0	28.175
19940101	0	5.2	55.5	1.9	0	0.46	1	10.7	1	10.7	-2.9681018379	0.4428579423	3.575	-6.3870708537	NA	NA	NA	NA	NA	NA	6.6795254356	0.5999766935	1.0696657347	0.5	0	139.0041605743	22.575
19940102	0	2.9	58.8	1.1	0.8	0.79	1	11.5	2	0.8	-4.3539631757	0.3207412425	4.64	-6.9669998488	NA	NA	NA	NA	NA	NA	3.8857014235	0.5999766935	1.2531200556	2	0	177.7488774457	23.975
19940103	0	3.9	76.9	1	0	0.75	1	11.5	3	0.8	0.2235813042	0.1932225232	5.79	-7.7678429191	NA	NA	NA	NA	NA	NA	2.3732436389	0.6223445417	0.6218343342	4.5	0	203.4110172063	28.25
19940104	0	2.6	89.5	0.6	0.9	1	1	12.4	4	0.9	1.0476278423	0.0782908627	7.08	-8.0462033214	NA	NA	NA	NA	NA	NA	0.8831435993	0.6223445417	0.2870550585	8	0	206.1396358766	31.725
19940105	0	3.5	83.7	0.8	25.7	0.58	1	38.1	0	26.6	1.0039509393	0.1335064298	6.125	-9.2409621491	NA	NA	NA	NA	NA	NA	1.5042088675	0	0.0403931805	0	0	0	30.05
19940106	0	1.1	97.6	0.7	79.9	1	0	118	0	106.5	0.759059769	0.0165122304	7.7	-24.4082181096	8.4728335589	2.1437604361	0	5.72846115422348e-07	1.2363671759	1.57144708291526e-07	0.4471318009	0	0.0021614299	0	0	0	34.125
19940107	0	3.5	98.1	1	77	1	1	184.3	0	183.5	3.2238930158	0.0148277407	7.22	-105.1721719562	NA	NA	NA	NA	NA	NA	0.5682894913	0	0.0014362	0	0	0	33.65
19940108	0	3.7	97.5	0.6	35.7	1	0	220	0	219.2	3.3367000663	0.0197755749	7.255	-182.0062198554	11.0504269629	2.2207432848	0.424	2.52900918926416e-06	1.4408826334	7.18544840033339e-07	0.4244204534	0	0.0011378714	0	0	0	33.45
19940109	0	4.1	97.4	0.6	19.4	1	0	238.6	0	238.6	3.7208878858	0.0212113456	7.095	-217.9216116206	2.6894139742	0.4390379096	0.532	1.63087094029267e-08	0.1350399093	3.46382861065704e-09	0.4326891346	0	0.0011612382	0	0	0	33.325
19940110	0	5.3	96.8	0.5	20.2	0.96	0	258.8	0	258.8	4.8285115693	0.0284718475	6.96	-236.5705919615	2.1318026551	0	0.748	9.99886999855827e-09	0	1.99977399971165e-09	0.4257974695	0	0.0010711238	0	0	0	32.875
19940111	0	4.9	93.3	0.7	0.8	0.88	0	258.7	1	259.6	3.9062505884	0.0582180114	7.045	-231.0624342733	3.5739269778	0.02437578	1.334	2.85793446106009e-08	0.046621795	5.86567005283302e-09	0.7508327885	0	0.0014585165	0.5	0	2.3745851548	32.1
19940112	0	6	72.6	0.7	0	0.13	0	233	2	259.6	1.4565146221	0.2694317379	5.32	-151.774922504	23.785276344	0.381591756	2.514	0.0006053133	0.5532453148	0.000144536	2.0771803239	0.3413984765	0.0127737257	2	0	46.5249527946	26.65
19940113	0	6.2	67.7	0.7	0	0.42	0	153.1	3	259.6	0.679614836	0.3215664919	5.14	-74.459570245	44.3446325098	0.773820216	3.64	0.0922468063	1.0105588122	0.0242732893	2.3509435869	0.3817169228	0.0294454481	4.5	0	95.9142811701	25.375
19940114	0	5.6	73.4	0.8	0	0.13	0	76.1	4	259.6	1.2233817494	0.2583539605	5.68	-38.3796531056	57.368980093	1.035798296	4.586	0.4470940119	1.3239979947	0.1245408667	2.2361364477	0.3281924764	0.035645909	8	0	126.4354580019	26.95
19940115	0	4.2	75.3	1.3	0	0.5	0	40.4	5	259.6	0.2246933445	0.2066918923	6.22	-18.7127958195	65.5214506837	1.182988612	5.19	0.9794192434	1.5071450998	0.2813256536	3.1455284683	0	0.0453432319	12.5	0	141.8863955125	27.775
19940116	0	3.3	85.6	0.7	1.1	0.92	0	22.1	6	1.1	1.1189913807	0.117053553	6.88	1.8050720166	58.9696900729	1.235925912	5.596	0.4587401591	1.5925371606	0.1335918745	1.2385732218	0	0.0342860659	18	0	146.8578256463	30.575
19940117	0	3	69.3	0.8	0	0.71	0	1.9	7	1.1	-2.0624435118	0.2365774469	5.775	1.5327921073	66.5974618701	1.434699318	6.074	0.6473250917	1.8040763285	0.1947791256	2.4691436519	0	0.0940718298	24.5	0	168.1869784926	26.575
19940118	0	3.2	43.9	1.2	0	0.04	0	1.1	8	1.1	-7.8865928998	0.4569495985	3.995	1.6355087181	78.0035317504	1.965611193	6.822	1.3792930133	2.2851683003	0.4443569657	5.0958220492	0.054268858	0.431092426	32	0	245.7290237136	20.175
19940119	0	1.2	46.8	0.8	0	0.04	0	1.1	9	1.1	-8.8955811593	0.3770965493	4.41	2.1484669983	82.278529596	2.254648851	7.03	1.9360444527	2.5026690246	0.6417734983	3.5009596908	0.054268858	0.418854994	40.5	0	280.1653266141	21.4
19940120	0	3.9	38.1	1.1	0	0.42	0	1.1	10	1.1	-9.0649981409	0.5229774507	4.895	2.5166616716	83.2813728727	2.542430787	7.4	1.8002869692	2.735371119	0.6144252462	5.0854582383	0.1747377769	0.3160531054	50	0	313.8570237397	18.55
19940121	0	4.9	42.1	1.6	0	0	0	1.1	11	1.1	-6.8840323558	0.5086930911	4.265	3.1097480096	84.9788696821	3.078316306	8.328	3.3068608979	3.1997694643	1.6720858396	6.7852948203	0.3648775612	0.6103619666	60.5	0	389.4438994053	19.3
19940122	0	3.1	53.9	0.7	0	0.04	0	1.1	12	1.1	-5.3140122606	0.3800735218	4.715	5.1827253336	85.0265694308	3.446907646	8.914	2.77639367	3.505249341	1.1950848908	2.8671566125	0.4965225744	0.503176425	72	0	436.0346303663	22.7
19940123	1	4.7	49.7	0.7	0	0.25	0	0	13	1.1	-4.8985717336	0.4536317153	4.53	5.3658694108	85.1842562028	3.91846819	9.788	2.7362970697	3.9180757381	1.3010044211	3.0805059061	0.7225719838	0.5991409607	84.5	0	499.5148890062	21.25
19940124	1	7.1	59.9	1	0	0.5	0	0	14	1.1	-0.152476693	0.417059987	5.455	5.1947088723	84.2286105234	4.231807762	10.806	2.2339180724	4.2766241783	0.8998922656	3.5780202002	1.1865157843	0.3323401827	98	0	537.2079952878	23.2
19940125	0	6.9	72.5	0.8	0	0.33	0	0	15	1.1	2.3037127732	0.2749644999	5.34	5.2437825928	83.8968654915	4.590057862	12.058	2.2160111941	4.703741766	0.9286617913	2.3069436701	1.525920783	0.4242196323	112.5	0	581.5613210725	26.4
19940126	0	4.7	72.2	1.5	0.6	0.79	0	0.6	16	0.6	0.1286721665	0.2419181724	5.725	4.6902184805	81.5730997212	4.835120628	12.896	2.1708651086	4.9915314484	0.9331474915	3.9371978824	1.5904996714	0.5772361329	128	0	609.6524730873	26.875
19940127	0	6.5	47	1.3	0	0.13	0	0.6	17	0.6	-3.9834890263	0.5595656558	4.315	3.5283368255	83.8594752356	5.422466127	14.076	2.2865092845	5.5244771683	1.1673314463	5.2972477185	2.0957352081	1.7087047858	144.5	0	692.8666275229	20.125
19940128	0	5.9	43.7	1.9	1.1	0.92	0	1.7	18	1.1	-5.4913176449	0.5580371529	2.905	4.0965631026	84.2656402832	6.472779092	15.616	3.598031417	6.455168342	2.9444416907	7.8306751083	2.5707975602	5.60858237	162	0	890.5420612141	19.45
19940129	1	4.9	41.5	2.6	0	0.33	0	1.7	19	1.1	-7.0698128495	0.5526571731	3.095	3.6293250209	88.7692512679	7.310973527	16.724	11.0648677018	7.2663388407	9.6060936249	10.8560218113	2.9476851675	7.0083639831	180.5	0	1042.9424439402	19.15
19940130	0	5.1	48.8	1.1	0	0.25	0	1.7	20	1.1	-4.7710758123	0.4931650702	4.33	4.5802975372	87.9902591838	7.861398337	17.76	4.2182678539	7.8099579142	3.964114406	4.4585973143	3.3924497349	2.0591470568	200	0	1120.2434395786	20.925
19940131	1	8.4	42.8	1.8	0	0.08	0	1.7	21	1.1	-3.4993340183	0.705465999	2.585	5.0956340512	90.3078093647	9.24260636	19.984	8.3019065475	9.1669898012	8.3093840399	7.5640541205	4.7136085933	6.4788224691	220.5	0	1390.8642542755	18.6
19940201	0	4.6	65.4	1.1	0	0.29	0	1.7	22	1.1	-1.3191803134	0.3150528417	5.26	6.6404283453	86.8326588593	9.6231299	20.822	3.6411793106	9.5473516292	3.7786641908	3.5066471159	4.946982788	1.1554857749	242	0	1430.8222814178	25.2
19940202	0	4.7	63.3	0.5	0	0.96	0	1.1	23	1.1	-1.6669651121	0.3251586275	5.255	6.1463464885	85.6482248336	9.974916725	21.498	2.6652812093	9.8965554381	2.6418618129	2.0606318479	5.0426322831	1.1198468525	264.5	0	1467.0441042248	24.65
19940203	0	4.8	79.2	0.4	9.5	1	0	10.6	0	9.5	1.505498799	0.1814159891	5.7	6.485735974	34.4658899688	5.0220723025	8.664113632	0.011538741	4.8457331836	0.0048970853	1.200796887	0.6226322831	0.2314629746	0	0	0	28.6
19940204	0	4.3	96.4	0.9	17.1	1	0	26.6	0	26.6	3.773813738	0.0299664094	6.975	-4.2498468848	8.7938914729	1.9105755597	0.532	8.86761381642914e-07	1.1885243649	2.4118783283096e-07	0.6610274085	0	0.0221881807	0	0	0	33.025
19940205	0	5.5	93	1	12.6	0.88	0	39.2	0	39.2	4.4553068138	0.0654035209	6.395	-22.0875230065	10.3326804366	0.4244587891	1	1.85863372511806e-06	0.3984824291	4.26997980173053e-07	1.0213960391	0.0869503555	0.0162917765	0	0	0	31.875
19940206	0	5.8	84.2	0.8	0.2	0.83	0	39.4	1	39.4	3.340057714	0.1570974206	6.39	-35.9518054523	20.091970183	0.5666508391	1.892	0.0001563434	0.6480654095	3.81592132633616e-05	1.4883482154	0.3413984765	0.0247736375	0.5	0	13.2667590755	29.6
19940207	0	4.5	91.2	0.9	45.9	1	0	85.3	0	85.3	3.1879362004	0.0778695421	7.115	-36.4720303743	2.3897465981	0	0.478	1.29412639811972e-08	0	2.58825279623945e-09	1.0694970871	0.054268858	0.008639304	0	0	0	31.675
19940208	0	5.6	75.1	1	0	0.92	0	85.3	1	85.3	1.5416221079	0.2482556582	6.695	-82.7318360306	8.8218000522	0.084704415	1.19	7.65187837066522e-07	0.1438166009	1.63014795222966e-07	2.538093539	0.4655994556	0.0163190515	0.5	0	7.5027915914	27.375
19940209	0	7.6	39.2	2.2	0	0.04	0	85.3	2	85.3	-5.3824284923	0.7020820185	3.25	-73.1280090382	48.9902804782	1.230195615	2.856	0.2403268946	1.1972454234	0.0654684905	9.5578108969	0.8666297357	0.6167237727	2	0	178.6371249377	17.9
19940210	0	5.3	44.9	1.4	0	0.13	0	75.8	3	85.3	-5.6823874868	0.542418256	4.105	-54.3020915991	69.1639594494	1.890444015	3.802	0.9941477519	1.7926290095	0.2986223066	5.8005642685	0.4655994556	0.7550405493	4.5	0	261.6962837646	19.9
19940211	0	5.2	37.2	1.8	0	0.17	0	58.7	4	85.3	-8.2080229579	0.6147582245	3.63	-40.6092228866	80.6730914862	2.749136265	4.982	1.9236641895	2.6026050607	0.6458100004	8.0531514971	0.4800130423	1.4573793713	8	0	380.8341496912	18
19940212	0	2.9	37.8	1.6	0	0.04	0	46.1	5	85.3	-10.0600806368	0.5111893138	3.805	-39.0654470764	85.0639638018	3.32155515	5.55	3.1116139476	3.1368017391	1.4540913749	7.126917389	0.1433625728	1.7784184226	12.5	0	454.7021047401	18.725
19940213	0	0.3	62.5	2.2	0.3	0.63	0	46.2	6	0.3	-6.0059707162	0.242270398	5.105	8.0258418159	85.1116916444	3.51445905	5.56	3.0758354042	3.3046327627	1.4777776371	6.8908093906	0	0.9332352977	18	0	469.8450817401	25.55
19940214	0	-0.5	58.6	2.4	0	0.88	1	0.3	7	0.3	-7.5964550527	0.2581511032	5.09	8.1110798196	NA	NA	NA	NA	NA	NA	7.9269139566	0	1.1568135445	24.5	0	474.5984270428	24.775
19940215	0	-1.6	78.8	2.3	0	0.92	0	0.3	8	0.3	-4.7896091398	0.118269631	6.65	7.2092953724	82.7539574192	6	15	2.4630092757	6	1.5573548072	4.6136975947	0	0.4405426418	32	0	470.700970178	30.1
19940216	0	-1.5	68.7	2	0	1	0	0.3	9	0.3	-6.4889608793	0.1711124399	5.815	6.429415844	82.8009226124	6	15	3.3726975244	6	2.5871680921	5.5060836711	0	0.9689509631	40.5	0	459.6240766024	27.55
19940217	0	-1.5	65.9	1.8	0	0.71	0	0.3	10	0.3	-7.0285276391	0.1960755018	5.785	5.4724453845	82.8479033111	6.069988035	15	3.2131438296	6.0642955965	2.4364042578	5.3054606019	0	0.9402284182	50	0	460.9009607597	26.85
19940218	0	-0.5	69	1.1	0	0.46	0	0.3	11	0.3	-5.4739442572	0.1900053884	5.625	4.8065929782	82.8948995206	6.18781851	15	2.2900101833	6.1726551416	1.3616266995	3.1793240918	0	0.8951469838	60.5	0	467.6698902383	27.375
19940219	0	3.7	57.9	1.5	0	0.04	0	0.3	12	0.3	-3.8070894029	0.3619416508	4.565	4.8096248873	84.2004202924	6.699155895	15.784	2.6681206703	6.6697094116	1.9701713855	5.1935514801	0.2638682871	1.5908081561	72	0	526.5156527934	23.55
19940220	0	1.7	67.9	1.1	0	0.54	0	0	13	0.3	-3.5805025577	0.2262281704	5.405	4.8827199338	84.2478630358	6.898622505	15.902	2.2807072143	6.8581544095	1.5134313246	3.2901104506	0.2638682871	0.9575862308	84.5	0	543.1691468386	26.55
19940221	0	2.8	62.2	1	0	0.38	0	0	14	0.3	-3.7020166274	0.3128368348	4.725	5.0813938568	84.5626795376	7.353324555	16.596	2.7020667262	7.3018953617	2.154053479	3.4073449553	0.4186112971	1.4765621072	98	0	593.7045112495	24.85
19940222	0	3.8	61.2	1	0	0.46	0	0	15	0.3	-2.9730250316	0.3382275115	5.48	5.2784517029	84.2443370065	7.638333675	17.128	2.4071239247	7.5833541936	1.8420414951	3.4736305056	0.6447475911	0.8897650632	112.5	0	621.5084417628	24.35
19940223	0	3.5	77.4	0.6	0.5	0.96	0	0.5	16	0.5	-0.0753200411	0.1793992269	5.535	5.4985311068	83.9896803506	7.92077169	17.696	2.0865191575	7.8636238597	1.4438854712	1.5900819141	0.6447475911	0.8164943166	128	0	649.0736173801	28.475
19940224	0	4.8	81.8	1.1	0	0.5	0	0.5	17	0.5	1.9557602841	0.1690080586	6.385	4.9836603584	81.3894795134	8.06421378	18.39	1.8712938816	8.0173506528	1.0549615258	2.1390918173	0.9330905414	0.497281095	144.5	0	662.1107521434	29.25
19940225	0	8.2	52.7	1.1	0	0.08	0	0.5	18	0.5	-0.8764773553	0.5647053041	3.705	4.5129512396	85.0093568419	9.078095655	20.146	2.7698291532	9.0161956207	2.6026099666	4.1952568575	2.0206746153	2.5560909519	162	0	800.6555762737	21.125
19940226	0	6.8	59.5	0.7	0	0.79	0	0.5	19	0.5	-0.5265806078	0.420210035	4.675	5.2305627437	85.057066656	9.657034635	21.308	2.4555893189	9.5914445542	2.3019513691	2.7254516996	2.4257954269	1.4053534325	180.5	0	867.9857354105	23.175
19940227	0	6.4	68.4	1	19.8	0.92	0	20.3	0	19.8	1.0130629271	0.3138007296	4.52	5.4201722954	40.1160276994	4.6996414135	1.342	0.0449407154	3.9400460384	0.0175186505	3.0541233792	0.3281924764	0.1602814996	0	0	0	25.5
19940228	0	2.7	96.7	0.9	32.5	1	0	52.8	0	52.3	2.224481291	0.0258695144	7.46	-14.3653520466	3.8899080239	1.6222251357	0	3.47974257758948e-08	0.7245213588	8.63791373299619e-09	0.6244135906	0	0.0061164621	0	0	0	33.5
19940301	0	3.6	95.8	1	18.8	0.96	0	71.6	0	71.1	2.9889794258	0.0330780897	7.15	-46.6344889722	1.5252398924	0.1293959107	0.478	6.41974065140482e-09	0.1543406968	1.37257644806104e-09	0.7653465048	0	0.0045312458	0	0	0	33.05
19940302	0	8.3	69.9	1	0	0.5	0	71.1	1	71.1	3.1349611476	0.3569674212	4.31	-65.6718369097	33.2176980012	1.1189162107	2.414	0.0106314537	1.0535748452	0.0028205206	2.9686372374	1.0728509269	0.0400112837	0.5	0	102.5990069003	25.4
19940303	0	10	57.5	1	0	0.5	0	71.1	2	71.1	2.0038939908	0.5447297836	3.93	-65.9983503347	59.2584375974	2.2709530747	4.296	0.4850528641	2.1449446109	0.1533067645	3.7213830275	1.1733537436	0.1737458822	2	0	228.9008224747	21.875
19940304	0	12	33.4	2.3	0	0.08	0	71.1	3	71.1	-3.5942756573	1.0084396292	1.915	-65.6094184896	83.8166109382	4.6763993647	6.808	2.6767637336	4.424303277	1.3938272362	10.8021347943	1.8515219573	1.4062612931	4.5	0	636.0015406616	15.35
19940305	0	8.7	42.1	1	0	0.46	0	71.1	4	71.1	-3.4479703624	0.7109874368	3.62	-43.8230206722	86.1942071819	5.9350078207	8.582	3.4496068779	5.6734802892	2.5764033708	4.5092384015	1.0728509269	0.7672556074	8	0	781.4517715192	18.35
19940306	1	10.3	45.9	1.4	0	0.33	0	51.3	5	71.1	-0.8296735417	0.7151866477	3.71	-9.8048116507	86.8350173363	7.1603083927	10.374	3.7090768932	6.8933705016	3.179322652	5.7882250011	1.3880441829	0.9926306831	12.5	0	920.8098022217	18.9
19940307	0	10.9	53.8	1.3	0	0.5	0	18.8	6	71.1	1.9142187017	0.6340399335	3.885	10.6348928526	86.8833298929	8.3536477147	12.346	3.8029914332	8.0900200259	3.5981463588	4.8529039764	2.7006694099	1.1040208157	18	0	1052.4876297517	20.725
19940308	0	13.8	45.6	0.9	0	0.46	0	0	7	71.1	2.2683658262	0.9457291435	2.93	11.3251854344	88.3123293699	10.2522993787	15.128	4.1084248155	9.9782569088	4.4255002949	4.0019770637	5.3232653881	2.1202621208	24.5	0	1294.0479931639	17.95
19940309	0	14.6	50.2	1.1	0	0.63	0	0	8	71.1	4.3579483165	0.9241039299	3.325	12.0036051411	88.3611296615	11.8771752367	17.748	4.2901483116	11.6012194241	5.0451284308	4.3277851507	8.0444895413	1.9957250764	32	0	1487.9407645107	18.9
19940310	0	14.2	51.8	1.1	0	0.29	0	0	9	71.1	4.4363348618	0.828658362	3.295	11.2416677724	88.4099460646	13.5432512767	20.494	4.7304827799	13.265470932	5.9906561815	4.2877272067	10.3483504377	2.3438939988	40.5	0	1687.0306012573	19.4
19940311	0	12.7	56.2	0.5	0	0.63	0	0	10	71.1	4.204982521	0.660800478	4.22	11.4934020846	87.3912300831	14.5885119967	22.52	3.4101129396	14.3162750896	4.5102821097	2.3289992318	11.7523334507	1.428526996	50	0	1796.7891224623	20.875
19940312	0	12.3	65.3	0.6	0	0.88	0	0	11	71.1	5.9796325179	0.5346203441	4.445	11.057903956	86.4387440278	15.5318546827	24.6	3.2024739878	15.2692543024	4.3945943971	2.274767586	13.1902357591	1.3434469547	60.5	0	1892.9024830396	23.25
19940313	0	11.2	72.4	1.1	0	0.79	0	0	12	71.1	6.4213423426	0.3769216469	5.015	10.7042751096	84.7582363795	16.1969043727	26.536	3.1507309636	15.9503063568	4.4412365071	3.0508507707	14.2493384289	1.0889645344	72	0	1956.0115275207	25.3
19940314	0	14	48.1	0.9	0	0	0	0	13	71.1	3.2012326732	0.962593328	3.11	9.9073492975	87.2104526162	17.9765067727	29.282	3.6388000836	17.7187879503	5.4934659874	3.8794384504	17.2924220596	3.3749089558	84.5	0	2175.4573225836	18.525
19940315	0	13.8	45.8	2.2	0	0.25	0	0	14	71.1	2.3296611553	0.9077241219	3.03	10.09915985	88.3717310092	19.7708369167	31.884	5.8487564681	19.4990831791	8.9645786873	8.9179540142	19.2132106454	4.4355000074	98	0	2401.153912993	18
19940316	0	14.2	36.2	2.1	0	0.21	0	0	15	71.1	-0.566643855	1.1355679772	1.895	10.8665989858	91.7955187005	22.4842703347	35.116	9.5428398946	22.1798532999	14.267297911	9.6110211191	21.8390004271	8.8015755043	112.5	0	2824.8420739326	15.5
19940317	0	11.6	27	2.3	0	0.29	0	0	16	71.1	-6.7380188278	1.1169605954	2.29	12.6603369867	91.8454689682	24.7403425267	37.79	8.6194599653	24.410173953	13.8336389774	11.6508819242	23.444676948	7.232558648	128	0	3157.7703772411	13.85
19940318	0	10.7	30.5	1.8	0	0.13	0	0	17	71.1	-5.9293113582	0.9960686262	2.52	14.7427648484	91.8954357271	26.6547446947	39.942	8.3713462477	26.3016403799	14.0473653682	8.8307878313	24.9456652794	6.8271118714	144.5	0	3434.9567252696	14.95
19940319	1	9.9	47.9	1.3	0	0.29	0	0	18	71.1	-0.6129963098	0.6948835526	3.27	16.4668997839	90.8763956394	28.1291555107	41.896	6.7359364084	27.763661339	12.1757206651	5.2747972504	26.1830631641	4.1410385251	162	0	3616.1922466143	19.5
19940320	0	12.2	43.9	1.7	0	0.38	0	0	19	71.1	0.2873560811	0.9101096416	3.31	16.3544583029	90.0500784382	29.6974216027	44.228	5.9855395277	29.3228693272	11.40056691	7.1271183875	28.3555882213	3.8206348503	180.5	0	3805.3676361584	17.925
19940321	1	12.6	45.6	1.8	0	0.38	0	0	20	71.1	1.1759818585	0.8852992892	3.02	16.4367770961	90.0994524483	31.4534323387	46.668	6.8441893064	31.0660344816	13.0900279708	7.3676563685	30.1620726807	4.9279268888	200	0	4028.1130353053	18.25
19940322	1	13.1	53	1.2	0	0.33	0	0	21	71.1	3.7442744502	0.7456230467	3.235	15.8997176695	89.7222886713	33.1313894407	49.288	5.6082061366	32.7360161692	11.4858879434	4.5750326169	31.9743942975	3.8954993839	220.5	0	4231.4168835791	19.975
19940323	1	14.5	51.8	1.2	0	0.63	0	0	22	71.1	4.7134382773	0.8216822082	3.1	14.7376719528	89.7715544614	34.9094236087	51.998	6.1841926946	34.5044288342	12.7832237202	4.6279173582	33.7921925985	4.4489556741	242	0	4451.3359341806	19.325
19940324	1	15.2	56.4	1	0	0.67	0	0	23	71.1	6.5883539375	0.8146459348	3.415	14.0715949795	89.1145163742	36.4991165227	54.726	4.8676075254	36.0896693694	10.8049447941	3.8235343463	36.1219087127	3.396972552	264.5	0	4637.7472050977	20.3
19940325	1	15.4	56.8	2.1	0	0.17	0	0	24	71.1	6.8776688772	0.8147113832	3.68	14.1761601376	88.170766828	37.9340488027	57.526	4.9149485638	37.5249333051	11.1334103088	7.4681989001	38.4195862966	3.0361092863	288	0	4799.1797162489	20.35
19940326	1	13.5	55.2	2.3	0	0.63	0	0	25	71.1	4.6945554588	0.8146829166	4.505	14.0848624318	86.0788197887	38.8649990467	60.02	3.4561777936	38.4649226693	8.3932607874	8.2329847293	40.6856659478	1.8075945087	312.5	0	4893.3990856996	20.425
19940327	1	11.7	42.1	2.7	0	0.13	0	0	26	71.1	-0.7390015002	0.8510680862	3.64	14.3149353883	86.7501779046	40.2263607907	62.208	5.172752951	39.8196322014	11.996692562	11.3361957699	41.8687896851	4.0550887829	338	0	5049.171562288	17.6
19940328	0	11.2	47.8	1.7	0	0.63	0	0	27	71.1	0.5494817739	0.7745470517	3.23	15.2446976847	88.0792605018	41.7620349307	64.288	5.4086794165	41.3426783782	12.6933897589	6.7717488391	43.0993408192	5.1798420579	364.5	0	5238.667051922	19.15
19940329	0	12	52.2	1.6	0	0.54	0	0	28	71.1	2.5113368617	0.7237749891	3.48	15.5438437385	88.1279838456	43.2225362107	66.548	5.2525244253	42.7947916132	12.641962013	5.9496348056	44.5581493125	4.1771484791	392	0	5410.0358543255	20.05
19940330	1	12.6	57.5	0.9	0	0.42	0	0	29	71.1	4.4372703208	0.6434140268	4.035	15.8369028965	87.5837530573	44.3688456187	68.646	4.1268609701	43.9385489506	10.5576002655	3.4405106924	45.8633078702	2.7475270896	420.5	0	5533.5963653405	21.225
19940331	0	12.4	64.2	0.8	0	0.96	0	0	30	71.1	5.8293610215	0.5241171343	4.685	15.1920582187	86.0567904713	45.1885366207	70.618	2.9264882633	44.7621876025	7.9595262223	2.8444092644	46.787806003	1.704911101	450	0	5614.5427878125	22.95
19940401	0	9.7	85.5	1.3	27.6	1	0	27.6	0	27.6	7.3839008914	0.1782012408	6.64	13.9208392415	14.5442486903	17.0782349353	25.3875574685	1.57955922004419e-05	16.7724815666	1.28376502242625e-05	2.1428424109	24.8948251987	0.0306338152	0	0	0	28.95
19940402	0	10	27.6	2.1	0	0.38	0	27.6	1	27.6	-7.8293666236	0.9581956659	2.41	-15.7138431792	61.4783447907	19.8552934953	28.7535574685	0.8898522954	19.5192490798	0.7943907286	10.5674288723	25.9792226702	0.9290157247	0.5	0	292.8083110101	14.4
19940403	0	8.5	28.4	1.9	0	0.54	0	27.6	2	27.6	-8.7577067591	0.8504898317	2.6	-14.9359960608	80.8262361576	22.1884590633	31.6695574685	1.7548519051	21.8302314442	2.8235582127	9.4878583645	26.7664800799	2.4865172711	2	0	534.4813516668	14.975
19940404	0	7.7	43.9	1.3	0	0.92	0	27.6	3	27.6	-3.7960850125	0.6407319811	3.37	-14.4252415474	85.8388046143	23.9806618665	34.4235574685	3.2226618565	23.6153329016	5.8270448956	5.5220155447	27.488208827	2.5159505909	4.5	0	688.0064032021	19.05
19940405	0	8.9	33.1	2.6	0	0.46	0	27.6	4	27.6	-6.4376681031	0.8017890023	2.215	-14.1187499519	91.4706752125	26.7592962345	37.6095574685	9.4498523327	26.3635505069	15.4367985787	12.1311530424	28.3490886984	7.5856404898	8	0	1007.8407665499	16.05
19940406	0	9.3	27.8	2.4	0	0.21	0	27.6	5	27.6	-8.3397926295	0.9171016106	2.32	-12.4075533834	92.2209693551	29.6245515561	41.0115574685	9.5976968972	29.2004317053	16.4426707776	11.9705491625	29.4676419272	7.5211497756	12.5	0	1317.4337015909	14.625
19940407	0	9.6	31.2	2.5	0	0.54	0	27.6	6	27.6	-6.5925882556	0.8846258517	2.595	17.7152935694	92.2710600855	32.1786454057	44.2335574685	9.492007156	31.7327247901	17.0055816257	11.9650070851	30.5242289277	6.9924023611	18	0	1575.744888191	15.4
19940408	0	10.5	33.7	2.6	0	0.58	0	0	7	27.6	-4.7949075847	0.9154090757	2.205	17.9480105994	92.8173486266	35.1641954857	47.6895574685	13.9530485457	34.6881423433	23.4928624836	12.082297313	31.7422074114	10.6815359999	24.5	0	1908.8580931832	15.8
19940409	0	6	56.4	1.3	1.2	0.67	0	1.2	8	1.2	-2.004204411	0.4323034857	4.05	18.588450527	81.5586547217	36.5192933929	50.2815574685	1.6212171685	36.0450438062	3.8309391561	4.6720737392	32.0302754683	2.6882781343	32	0	2011.0677242421	22.6
19940410	0	6.6	43.5	1.9	0	0.96	0	1.2	9	1.2	-4.915993379	0.6395629941	3.07	16.8865461747	87.015887775	38.5902929961	53.2155574685	4.0921142514	38.1029109515	9.647973719	7.8617466109	32.790652643	5.4592366056	40.5	0	2199.6966209256	19.225
19940411	0	9.3	35.5	1.6	0	0.83	0	1.2	10	1.2	-5.169435811	0.8770405492	3.85	16.3330891807	87.0642600459	40.1885501993	56.1135574685	3.3750265835	39.6998708876	8.3800067112	7.4261823879	34.1105263085	2.9575139491	50	0	2324.6154064065	16.55
19940412	0	11.1	31	2.1	0	0.33	0	1.2	11	1.2	-5.3680414802	0.9846984276	1.985	15.9527508634	91.9068607597	43.6685888297	60.0555574685	11.8354489029	43.1431654818	23.2740401114	10.1699727252	35.6293026217	11.4759438727	60.5	0	2718.9958169423	14.975
19940413	0	12.6	30.6	2.5	0	0.63	0	1.2	12	1.2	-4.2333065406	1.0542638479	2.09	16.1803358762	92.4915238741	47.0478969641	63.9795574685	12.3956044707	46.4882348947	24.9449811456	12.1234080176	37.2906858858	10.6672408717	72	0	3090.1860385397	14.5
19940414	0	10.1	57.4	1.8	20.8	0.67	0	22	0	20.8	2.0731801849	0.580863216	2.935	16.6306330112	56.5902950183	21.7043930258	32.2603074871	0.4948064231	21.3735625453	0.4678370191	6.3100757797	22.7914279321	0.5464718363	0	0	0	21.825
19940415	0	7.3	89.4	1.3	7.2	0.92	0	29.2	0	28	5.6695770763	0.1140602369	6.425	-2.1905347069	23.5717733236	12.165997775	24.6644398685	0.0005330218	12.0509630676	0.0003565617	1.6905531262	15.95648293	0.0323103212	0	0	0	30.525
19940416	0	8.2	90.1	1.2	5.2	1	0	33.2	0	33.2	6.6706687849	0.1122744856	5.81	-11.0821024378	25.066482226	7.5527013436	21.0733342805	0.001052076	7.9669753985	0.0005634097	1.514626182	0.4800130423	0.0301644885	0	0	0	30.475
19940417	0	11	81.2	1.6	0.1	0.96	0	33.3	1	33.3	7.9001219203	0.2550190144	5.305	-18.4316205503	46.1805440947	8.3104225596	24.2233342805	0.1491556163	8.9470608661	0.0848008251	3.1712025029	1.1528998905	0.0634086702	0.5	0	48.918558593	27.55
19940418	0	12.7	77.7	2.1	8.4	0.54	0	41.7	0	41.7	8.9042157083	0.3845462464	3.715	-20.5735728517	51.561716124	5.9678006751	16.5765183488	0.3213865102	6.2817687618	0.1532486706	4.7146150805	2.526108047	0.8917764833	0	0	0	26.25
19940419	0	9.2	93	1.2	3.1	0.96	0	44.8	0	44.8	8.1227198414	0.0818496922	6.06	-30.659641332	37.817756221	3.9956574085	16.5939293067	0.0269709034	4.9884117611	0.0115903221	1.2345418143	0.3953933168	0.123010382	0	0	0	30.95
19940420	0	9.6	80.9	1.3	0.1	0.92	0	44.9	1	44.9	6.481294192	0.2443503494	5.425	-14.6988929392	54.2211549042	4.6766488965	19.2579293067	0.3532596247	5.8199598596	0.1625885607	2.6372161782	0.8666297357	0.2884477099	0.5	0	42.7316803803	27.825
19940421	0	12.1	68.6	1	0	0.83	0	24.1	2	44.9	6.5025096203	0.4934164331	4.5	-7.114233492	69.7793669648	5.9731752325	22.5339293067	0.8303656159	7.1849672956	0.4223393357	3.106094494	2.7367353174	1.0334423761	2	0	134.9288744736	24.125
19940422	0	13.3	62.5	1.3	0.2	0.38	0	17.1	3	0.2	6.2932753572	0.6450496099	3.545	-0.6805497095	80.6841893292	8.0915702917	26.3679293067	1.5776114675	9.157611743	0.9079784395	4.4053211542	5.2932715042	2.2527986377	4.5	0	306.6298177246	22.3
19940423	0	13.1	72.6	1.2	0.5	0.67	0	12.4	4	0.7	8.2890043674	0.4498733944	4.865	0.3994026053	81.7138708962	9.1406705285	29.8959293067	1.7436394828	10.3613741963	1.3274279815	3.297954149	7.2015393675	1.0638388947	8	0	378.1409384994	24.875
19940424	0	12.3	75	1	8.2	0.67	0	20.5	0	8.9	7.996032085	0.392182975	4.8	8.1590689164	45.8560830202	5.5448769881	21.8316978864	0.1252132564	6.7829019483	0.0619268042	2.622076591	5.0748719493	0.467831704	0	0	0	25.675
19940425	0	10.1	87	1.4	10.6	0.88	0	22.7	0	19.5	8.0314855976	0.1591087714	6.385	4.2789643101	15.5486193007	2.4612053891	9.179948736	2.36548973768064e-05	2.9470808045	8.28102207765985e-06	2.122373982	0.6313028379	0.0453181318	0	0	0	29.225
19940426	0	15.7	50.3	2.7	0	0.29	0	19.6	1	19.5	5.3985748903	0.9557850612	2.07	-6.4567519106	72.5242493371	6.2501266307	13.931948736	1.8189723018	6.1936849973	0.8616315537	9.9985906556	4.299091637	1.402432944	0.5	0	388.7815049856	18.65
19940427	0	16.4	43.4	1.5	0	0.67	0	19.5	2	19.5	3.9294708453	1.0762268899	2.565	-4.3066235609	85.2221377346	9.4258646147	18.377948736	2.9576666515	9.2963754529	2.8971931384	6.4416779846	7.2438081254	2.2932567866	2	0	687.6376877746	16.75
19940428	0	18.5	41.5	1.7	0	0.42	0	19.5	3	19.5	5.1831461002	1.3261369595	2.38	-3.243243708	89.0633922217	12.8762538115	23.111948736	5.102264994	12.6930176145	6.2841004645	7.4387499684	11.1753728339	3.7979148012	4.5	0	1019.2751896322	15.75
19940429	0	18	48	2.1	0	0.25	0	19.3	4	19.5	6.8315020823	1.1371929135	2.815	-0.7977636065	89.112440477	15.8576825475	27.827948736	5.940830543	15.6515034432	8.0791452631	8.3691989999	14.8573713585	3.724885493	8	0	1284.1017200795	17.5
19940430	0	18.7	55.4	1.5	0	0.54	0	18.8	5	19.5	9.5853141281	0.9967719939	2.705	9.517693465	89.1615049255	18.9752126083	32.651948736	5.5640741136	18.7457962514	8.4042511799	5.5711719667	18.3872345668	4.290544793	12.5	0	1565.0442105734	19.175
19941201	0	6.1	74.6	0.8	0	0.58	0	0	21	0.2	1.9316519952	0.2359719961	5.37	3.7659249896	84.2783473953	10.082674908	33.898	2.4624298599	11.565326874	2.6653044923	2.161612549	13.883367362	1.078682303	220.5	0	1357.7900413869	27.125
19941202	0	6.8	80.8	1.1	0	0.75	0	0	22	0.2	3.7340765967	0.1935404898	5.705	3.5132638485	83.0949556754	10.328444136	35.006	2.3493506877	11.8880385211	2.5544099238	2.2542264222	14.1292072024	0.8725457776	242	0	1389.1393981753	28.5
19941203	0	4.1	78.9	0.9	0	0.17	0	0	23	0.2	0.772008658	0.1825486028	5.805	3.507276098	82.7147411789	10.538723592	35.808	2.1197745691	12.1429257229	2.2454098201	2.0275950519	14.1897503404	0.8430502061	264.5	0	1414.9094559684	28.7
19941204	0	4.9	61.8	0.6	0	0.63	0	0	24	0.2	-1.8023214018	0.3299361342	5.06	3.3284485629	83.1178710011	10.87387068	36.628	1.8278111746	12.4830411719	1.8167439896	2.3589096733	14.2604069335	1.2804150399	288	0	1459.9722784201	24.225
19941205	0	5.9	68.4	0.8	0	0.75	0	0	25	0.2	0.5349754163	0.2968417773	5.78	3.0042026802	82.8347088276	11.086877496	37.412	1.7311769428	12.7372146671	1.6812602571	2.5503817279	14.3724513676	0.7780744659	312.5	0	1486.0907328799	25.625
19941206	0	5.9	78.3	0.9	0	0.08	0	0	26	0.2	2.4152003588	0.2091457001	5.86	2.7551284252	82.2345628238	11.299384296	38.448	1.9256010397	13.0273397596	2.0623060181	2.091480793	14.6060118251	0.7625668903	338	0	1512.5997194846	28.1
19941207	0	4.2	86.7	1	1.7	0.83	0	1.7	0	1.7	2.1811089782	0.1114304354	6.525	2.6734949734	62.7989627966	10.3538245258	38.926	0.5238176285	12.4372622399	0.3567555525	1.5482842901	14.6060118251	0.4940912564	0	0	1522.4085874772	30.625
19941208	0	5.9	76.4	0.9	0	0.63	0	1.7	1	1.7	2.0713055407	0.2271982373	5.405	0.8100150851	70.6509332919	10.6509363058	39.926	0.7800441208	12.7792017068	0.5395879939	2.2350790326	14.8277548363	1.0164265313	0.5	0	1561.3009242284	27.625
19941209	0	6.7	77.6	0.9	0	0.79	0	1.7	2	1.7	3.065632415	0.2229404033	5.685	0.8638257472	74.4003247042	10.8962623378	40.944	0.8426173277	13.0861279457	0.5909050249	2.1528205242	15.0959078874	0.8072718936	2	0	1592.4439867386	27.725
19941210	0	7.3	79.6	0.8	0	0.21	0	1.7	3	1.7	4.0087489838	0.2178676586	5.56	0.6910060034	77.3867121991	11.1797714098	42.232	1.2204260187	13.4549585583	0.8697642689	1.8291663244	15.5136909988	0.9080399395	4.5	0	1629.6039814637	28.075
19941211	0	8.7	68.5	0.8	0	0.38	0	1.7	4	1.7	3.2323227869	0.3612579462	5.205	0.4027221053	79.5888751827	11.5496923378	43.61	1.2380906317	13.8977009753	0.89919795	2.5715155541	16.1114540581	1.047424471	8	0	1680.3151726199	24.95
19941212	0	11	45.2	0.6	0	0	0	1.7	5	1.7	-0.4019750376	0.7794840971	4.585	0.5746521117	81.9206651334	12.1074033658	45.33	1.5742260598	14.5195614591	1.6221259212	2.9773186054	17.288446479	1.4880895855	12.5	0	1763.7269374666	18.55
19941213	0	13.9	24	0.6	0	0.42	0	1.7	6	1.7	-6.309591782	1.2582082784	2.23	3.0423853098	88.8674411201	13.6538164858	48.076	4.213483102	15.969263106	5.9568285651	3.8716155857	19.4546986805	6.2577823822	18	0	2109.4264471307	12.525
19941214	1	10.4	49.9	1.3	0	0.08	0	0	7	1.7	0.4078470796	0.7570545654	2.16	3.8848909782	91.0629435475	15.2815049338	51.038	6.2040424356	17.4792031983	8.895692303	5.1476559337	21.4855424814	6.6144450701	24.5	0	2473.2397950313	19.875
19941215	0	5.5	77.2	1.4	0	0.75	0	0	8	1.7	1.8290872525	0.2005972222	5.885	4.501824615	86.3336363141	15.4712610058	51.732	2.6799913199	17.7050751955	3.9939970537	3.1748433235	21.5056044801	0.7312043079	32	0	2495.9509060837	27.925
19941216	0	5	68.7	1.3	0	0.46	0	0	9	1.7	-0.2657172114	0.2778928303	5.01	4.6668197302	85.550811443	15.8504549578	52.786	3.2687861502	18.1076239332	5.0009741646	3.786273458	21.6545971404	1.440777266	40.5	0	2548.301212949	25.925
19941217	1	3.1	78.5	1	0	0.17	0	0	10	1.7	-0.2702036644	0.1765306565	5.81	4.6577204359	83.9134120664	16.0376427658	53.336	2.567751602	18.3106654333	3.897778204	2.2325294401	21.6840383755	0.9081472433	50	0	2570.3256191855	28.85
19941218	0	3	77.6	0.9	0	0.58	0	0	11	1.7	-0.5252306646	0.1770262273	5.945	3.9032972877	83.0303793667	16.1966023978	53.778	2.2880825087	18.4793772824	3.4384486581	2.1154318166	21.6840383755	0.8450337164	60.5	0	2588.2800826123	28.65
19941219	0	3.3	84.7	0.9	10.9	1	0	10.9	0	10.9	0.9724974904	0.1216507481	6.23	3.0361715256	30.4153813151	7.9051529414	37.1704853125	0.0045447277	10.3221848047	0.0027892295	1.5691843918	15.8640383755	0.1790998735	0	0	0	30.35
19941220	0	3.9	83.8	1	0.9	1	0	11.8	1	11.8	1.4122328731	0.1404664247	7.165	-8.5520392354	29.7796288044	7.9238467214	37.5224853125	0.0034874988	10.3719351376	0.0021460014	1.7935240906	15.0652147616	0.1288063415	0.5	0	1.8303146958	29.975
19941221	0	6.9	32.6	2.3	0	0.08	0	11.8	2	11.8	-8.3916109788	0.7061896171	3.07	-9.7556383552	64.0783036736	8.8566038414	39.0804853125	0.8588302705	11.3070597199	0.5542749787	10.7959552562	15.5642027388	4.2475158566	2	0	183.9931432237	16.425
19941222	0	4	43.2	1.5	0	0.63	0	11.8	3	11.8	-7.3663936259	0.4644744342	4.41	-8.469693676	75.0902334849	9.2769809294	39.8104853125	1.029065502	11.723933102	0.6777649341	6.2938599576	15.5657452447	2.1331249966	4.5	0	245.6362201662	19.8
19941223	0	3.2	51.7	1.2	0	0.38	0	11.8	4	11.8	-5.7672203029	0.3971431106	4.525	-7.6651832042	80.6193874605	9.6571408214	40.4504853125	1.7151131927	12.0952422924	1.5576433937	4.4947143101	15.5864608126	2.1409019509	8	0	299.7275472219	22.125
19941224	0	2.1	64.2	1.2	0	0.29	0	11.8	5	11.8	-3.9448618437	0.2633056131	5.165	-7.2017932425	82.0675777062	9.8971371374	40.8384853125	1.8866853155	12.3261940856	1.8946161735	3.8365077151	15.5864608126	1.398235679	12.5	0	329.1582740115	25.525
19941225	0	1.9	65.2	0.9	0	0	0	11.8	6	11.8	-3.9296738951	0.2618339081	5.375	3.9288093695	82.5103938919	10.1070415814	41.1904853125	1.9925064776	12.5286162275	2.1003675363	2.951277586	15.5864608126	1.2181718029	18	0	353.895997364	25.825
19941226	0	2.2	64.8	0.8	0	0.33	0	0.9	7	11.8	-3.7261107203	0.2608595901	5.975	5.1398095683	82.5572786725	10.2327046934	41.3804853125	1.6121454541	12.6469557087	1.4395024808	2.7154065189	15.5864608126	0.7512199549	24.5	0	366.6996376349	25.65
19941227	0	3.1	62.1	0.7	0	0.42	0	0	8	11.8	-3.4395695522	0.3013275121	5.62	3.8318609281	82.6041789321	10.4274381974	41.8044853125	1.6815577073	12.8449653911	1.6043227686	2.5904495363	15.5864608126	0.9323763028	32	0	389.4387305911	24.75
19941228	0	4.3	65.8	0.7	0	0.58	0	0	9	11.8	-1.5219715572	0.2949200114	5.525	3.3274738684	82.6510946759	10.6689800174	42.4804853125	1.753987482	13.1078585919	1.7750997058	2.4307702334	15.666741639	0.9637420817	40.5	0	419.4939943989	25.375
19941229	0	4.3	82.9	0.7	10.4	0.67	0	10.4	0	10.4	1.653440349	0.1460664771	5.835	2.9746383709	35.0143153529	5.2211520114	27.3567993321	0.0154313696	7.0692967684	0.0077865586	1.4213292827	10.3982471808	0.2364959111	0	0	0	29.65
19941230	0	5.3	98.4	1	1.7	1	0	12.1	0	12.1	5.0632236226	0.0141207917	7.095	-7.7640149099	26.9824176499	4.4199009747	28.0687993321	0.0018213736	6.3428377543	0.0008724585	0.5586021821	8.6982471808	0.1325822324	0	0	0.7589526638	33.275
19941231	0	7.1	69.1	1.3	0	0.58	0	12.1	1	12.1	1.8242705809	0.3317072206	4.47	-9.7106029331	54.6189066109	4.9874873187	29.6087993321	0.4318352696	7.0191170731	0.2171451392	3.7808562587	9.1577126242	1.4932236024	0.5	0	86.7254161292	25.5
19950101	0	6.7	42.3	1.9	0	0.25	0	12.1	2	12.1	-5.1934925871	0.6313301821	2.935	-9.5695368755	77.8553036487	6.0972993467	31.3467993321	1.6632737107	8.2047917325	0.9041580043	7.9820851953	9.7605642319	5.2123688499	2	0	291.8469310865	18.9
19950102	0	3.3	33.9	2.3	0	0.42	0	12.1	3	12.1	-11.070102397	0.5561143112	3.855	-8.6724928717	83.961824117	6.6392172557	32.0587993321	3.3315466999	8.7488346104	3.2279832325	10.5507970672	9.7819207148	3.6353123353	4.5	0	372.984787042	17.65
19950103	0	2.6	35.1	2.5	0	0.08	0	12.1	4	12.1	-11.2561807089	0.5232392762	3.035	-7.4633435717	88.957551872	7.3248414677	32.7887993321	7.2231989426	9.3999417982	7.4300363312	11.2544935462	9.7835107554	6.766269351	8	0	500.4543726988	18.125
19950104	0	0.8	25.1	3.4	0	0	0	12.1	5	12.1	-16.9017500492	0.5091456048	3.305	4.3986688521	90.2349199229	7.8178970177	33.1947993321	11.5967341825	9.8413263926	11.3679949478	17.0734352914	9.7835107554	6.8468855117	12.5	0	582.086210596	16.075
19950105	0	-1.9	37.5	1.1	0	0.13	0	1.7	6	12.1	-14.4566485069	0.3631761232	4.365	7.8765526688	89.579269034	7.9161387977	33.1947993321	5.8016406913	9.9188039325	6.231128932	5.0627364364	9.7835107554	2.8524032343	18	0	583.5007624303	19.85
19950106	0	-2.4	49.5	0.8	0	0.33	0	0	7	12.1	-11.5033317815	0.2790561433	4.945	8.0934110821	88.2700579899	7.9643117407	33.1947993321	4.6364967137	9.9565332533	5.0113692877	3.3564967776	9.7835107554	1.9130787954	24.5	0	579.2178122811	22.975
19950107	0	-1.2	56.1	0.9	0	0.04	0	0	8	12.1	-8.81176153	0.2678579975	5.17	7.2320349585	86.9862309372	8.1114281907	33.1947993321	3.5244292585	10.0707036811	3.7621291247	3.3550580068	9.7835107554	1.4740060217	32	0	591.4140031345	24.325
19950108	0	-0.7	60.7	1	0	0	0	0	9	12.1	-7.3312276319	0.2509464864	5.175	6.0913264675	86.2900497567	8.2582368657	33.1947993321	3.3719415902	10.1830803222	3.6016272655	3.4500108174	9.7835107554	1.5065253086	40.5	0	603.5756125252	25.35
19950109	0	-0.3	64.6	0.8	0	0.46	0	0	10	12.1	-6.1444781615	0.2266044437	5.665	4.9675259363	85.0267674775	8.3828857407	33.1947993321	2.9854237227	10.2772987025	3.1355043533	2.7021951967	9.7835107554	1.0941063147	50	0	613.7747002721	26.225
19950110	0	3.9	68.1	1.1	24.2	0.92	0	24.2	0	24.2	-1.4374859854	0.2619210294	4.65	3.4217206427	37.237901263	3.8762881123	1.09	0.0243210096	3.126457334	0.0086929202	3.3022647029	0.1666276413	0.1108159708	0	0	0	26.05
19950111	0	3.8	67.7	1.2	2.8	0.71	1	27	0	27	-1.6129596261	0.2976803807	6.655	-21.2053948916	NA	NA	NA	NA	NA	NA	3.5924861064	0.3817169228	0.0256300618	0	0	8.169777134	25.975
19950112	0	3.1	44.3	2.2	0	0.67	0	27	1	27	-7.8611392346	0.4384217173	4.065	-24.0914178429	86.2721542302	6.501328542	15.694	4.0324285619	6.4839957181	3.3929991722	8.8868576439	0.3817169228	0.2596157321	0.5	0	80.0312316562	20.3
19950113	0	3.3	28.7	2.9	0	0.08	0	27	2	27	-13.1304024002	0.5963185709	3.115	-23.2669471862	89.3122062404	7.245466937	16.586	7.3296455997	7.2012468758	6.6462714191	14.0665542395	0.4685039396	1.6843508957	2	0	214.9610842412	16.35
19950114	1	1.1	44.3	1.6	0	0	0	27	3	27	-9.683327533	0.3892224727	4.545	-21.7473411997	88.4414895753	7.50920549	16.758	4.7519421141	7.451952656	4.3976978071	6.5488682762	0.4685039396	1.0480587285	4.5	0	245.0334940018	20.8
19950115	1	-0.3	63.8	1	0	0	0	27	4	27	-6.3068111837	0.2337633567	5.605	-21.1721934526	86.2392778858	7.625322842	16.758	3.3478885095	7.5602072237	2.9623812896	3.2789354464	0.4685039396	0.6681756883	8	0	253.7987529963	26.025
19950116	0	0.7	59.3	0.8	0	0.25	0	27	5	27	-6.3131768591	0.2806509784	5.105	3.1422818497	85.8361675744	7.875174587	17.074	2.9959964768	7.8028843003	2.6170627016	2.9587266565	0.4685039396	0.9790303029	12.5	0	281.6532472931	24.65
19950117	0	1	62	0.8	0	0	0	2.8	6	27	-5.4481773731	0.2721253092	5.205	5.9902387056	85.4730111508	8.109723759	17.372	2.9001240552	8.0309907199	2.5541452456	2.8431893941	0.4685039396	1.0018523807	18	0	307.2607944387	25.25
19950118	0	0.2	77.5	0.5	17.1	1	0	17.1	0	17.1	-3.2609636073	0.1433594035	5.31	5.183178679	31.0630113037	3.5402455917	0.01	0.0048479174	2.6088040668	0.001628804	1.398206954	0	0.1381717364	0	0	0	29.325
19950119	0	2.1	87.5	0.8	0	0.38	1	17.1	1	17.1	0.2426169068	0.0929081859	6.755	-13.5805132784	NA	NA	NA	NA	NA	NA	1.220602636	0	0.0740896304	0.5	0	6.3142049221	31.35
19950120	0	1.7	70.2	0.5	0	0.96	1	17.1	2	17.1	-3.135704604	0.2099925837	6.09	-14.4075580045	NA	NA	NA	NA	NA	NA	1.7580411584	0	0.3241730814	2	0	16.1655249001	27.125
19950121	0	2.9	84.8	0.8	0	0.92	1	17.1	3	17.1	0.5965443028	0.1201286494	6.48	-14.4171792082	NA	NA	NA	NA	NA	NA	1.4204535526	0	0.3476767587	4.5	0	25.6981115936	30.475
19950122	0	3.5	78.6	0.7	0	0.96	1	17.1	4	17.1	0.1360992812	0.1718605384	5.71	-14.6777211087	NA	NA	NA	NA	NA	NA	1.6898194356	0	0.6580463675	8	0	50.8626042347	28.775
19950123	0	3.7	89	0.7	3.8	1	0	20.9	0	3.8	2.0549064353	0.089402302	6.59	-14.819792498	45.1901132786	3.4487199512	11.6100445307	0.1015389646	3.9580960982	0.0396530056	1.0208201415	0	0.3596798657	0	0	0	31.325
19950124	0	6.1	59.2	1.9	0	0.75	0	20.9	1	3.8	-1.2538788132	0.407372157	4.625	-1.5372195138	65.892214479	3.9617931872	12.7720445307	1.0113662776	4.4627819679	0.414604443	6.4169004778	0.4091899044	1.6026996828	0.5	0	69.3404718155	23.275
19950125	0	4.8	64.9	1.1	0	0.63	0	3.8	2	3.8	-1.2332724201	0.3268262919	5.44	-0.6616547616	72.7727034407	4.2422377672	13.4840445307	0.8731574718	4.7491390871	0.3674054473	3.5434965976	0.5991101166	0.9255980566	2	0	102.0591472607	25.025
19950126	0	3.1	91.3	1.4	9.4	0.79	0	13.2	0	9.4	1.8185440987	0.0662130403	7.245	-0.3971779868	19.0526069621	1.625614608	0.6632618423	9.85768062780228e-05	0.9797696195	2.57850772075264e-05	1.5348680262	0	0.087298745	0	0	0	32.05
19950127	0	5.7	38.1	2.1	0	0.29	0	13.2	1	9.4	-7.4542016693	0.6004678394	3	-9.7519470693	57.5116918471	2.584247556	2.0232618423	0.6265689569	2.1053523462	0.1969467619	9.2296433757	0.4091899044	2.2741470693	0.5	0	177.3864633009	18.1
19950128	0	3.3	49.8	0.8	0	0.67	0	13.2	2	9.4	-6.1636182073	0.4126156629	4.715	-8.4776058164	69.2818623002	2.933781468	2.5372618423	0.7069439832	2.4856585702	0.2338312554	3.3845002094	0.4091899044	1.1923092969	2	0	220.9881481633	21.625
19950129	0	5.4	63.2	1.2	0	0.58	0	13.2	3	9.4	-1.0250031524	0.3672329635	4.77	-4.0935633395	77.5072730331	3.433484958	3.8252618423	1.5315996016	3.0762693605	0.5442948927	3.9505189427	0.9772376892	1.3768085437	4.5	0	287.5407861381	24.45
19950130	0	5.8	74.3	1.1	0	0.42	0	9.4	4	9.4	1.58576244	0.2636710422	6.375	-4.3795429013	77.8306308323	3.557899924	4.4472618423	1.1548261881	3.2465955967	0.4183940559	2.8228650143	1.4122832343	0.4785486222	8	0	300.4407196465	27.125
19950131	0	9.4	33.3	3.1	0	0	0	9.4	5	9.4	-5.9194910078	0.8380479478	2.5	-4.5270234184	88.2950938368	4.861240872	6.3472618423	7.4573530719	4.5604191267	5.5396883115	14.3820352042	2.5170761508	7.4278190663	12.5	0	569.0617937153	15.975
19950201	0	4.3	60.1	0.9	0	0.13	0	9.4	6	9.4	-2.7445250482	0.3567992585	4.8	7.1615022772	87.0280450084	5.306652852	7.0592618423	4.2506540089	5.0113172635	3.1405176446	3.2445519413	2.7168678616	1.6366462254	18	0	618.1297035185	23.95
19950202	0	3.7	64.8	0.8	0	0.38	0	0	7	9.4	-2.2998660806	0.2989526762	5.68	6.3077312968	85.0076883857	5.562058752	7.6092618423	2.3951192894	5.2776294542	1.2691107128	2.7296782133	2.7704111227	0.8129357981	24.5	0	642.5376677248	25.275
19950203	1	5.3	60.3	1.2	0	0.42	0	0	8	9.4	-1.7572896283	0.3766134745	4.845	6.1004215461	85.055397649	6.054119952	8.5552618423	3.222775758	5.7815365498	2.3717779356	4.1357291379	3.1202954299	1.5520683721	32	0	697.6720321103	23.75
19950204	0	4.6	68.4	0.7	0	0.63	0	0	9	9.4	-0.7082564797	0.2830700915	5.675	6.2384268838	83.9859624938	6.328347477	9.2312618423	2.1625379413	6.0688152927	1.1083482933	2.3001234576	3.2389461421	0.8258267747	40.5	0	724.4881997634	25.95
19950205	0	12.1	40.9	1.4	0	0.38	0	0	10	9.4	-0.7734116392	0.9177450516	2.93	6.3147228596	87.5875970845	7.828736397	11.6532618423	3.6367261682	7.5711401603	3.2824785795	6.18381597	5.6930638539	4.0507433642	50	0	957.1973496397	17.2
19950206	0	9.7	47.2	1.5	0	0.58	0	0	11	9.4	-0.997051481	0.6511482677	4.56	5.4153767133	86.784785492	8.478359457	13.0132618423	3.6165092263	8.2323539985	3.4289498077	6.0566232701	6.4840129833	1.7144754244	60.5	0	1034.5766421737	19.375
19950207	0	9.4	52.8	0.8	0	0.13	0	0	12	9.4	0.2621570325	0.5961622323	4.095	6.1718635699	86.8330814645	9.360532572	14.8052618423	3.2658669137	9.1252320421	3.2364578022	3.2461609015	7.4478005156	2.0794729911	72	0	1147.7496660066	20.85
19950208	0	6.5	72.7	0.7	0	0.83	0	0	13	9.4	1.9571437495	0.263019567	5.615	6.6317961184	84.7153495827	9.674093742	15.7152618423	2.2597480707	9.4507719996	2.0032700979	2.0756443301	7.6543395046	0.8382024792	84.5	0	1179.5335688991	26.55
19950209	1	7.8	70.5	1	0	0.58	0	0	14	9.4	2.775950352	0.3428486177	5.19	6.4112945402	84.284784257	10.142432592	17.1112618423	2.849485253	9.9363840927	2.8911278572	2.9187946266	8.3395760739	1.1744932274	98	0	1231.0257019863	25.675
19950210	0	6.7	65.4	1.8	1.6	0.58	0	1.6	0	1.6	0.6785694103	0.3584336379	4.425	6.5793047123	74.190050625	10.0881061317	18.3632618423	1.0180231832	9.9212993373	0.611506755	5.5181677544	8.7453189574	1.9847409128	0	0	1311.5851224534	24.675
19950211	0	5.1	92.3	0.6	5.2	0.96	0	6.8	0	6.8	3.9514675447	0.0677310985	7.065	4.3980834397	28.7030012253	5.7103483237	12.7382798904	0.0029226893	5.6548647395	0.0013276709	0.735978987	7.0253189574	0.2274400481	0	0	0	31.8
19950212	0	6.5	83	0.9	0.1	0.71	0	6.9	1	6.9	3.8220544036	0.1742198081	6.275	-1.9059551644	39.1085240622	5.8775553787	13.6662798904	0.0356613208	5.8421180353	0.0164417812	1.73300959	7.2423262095	0.4259403301	0.5	0	15.8354346991	29.125
19950213	0	5.3	91.9	0.5	17.9	1	0	24.8	0	24.8	4.087788459	0.0713187261	6.935	-2.5927708763	7.67699897	2.325605534	0.676	3.80825834238914e-07	1.604557856	1.11114044930484e-07	0.6818054509	0	0.0371262384	0	0	0	31.65
19950214	0	6.3	71	1.3	0.2	0.58	0	25	1	25	1.4350838801	0.3296670367	6.025	-20.7730808319	24.105492845	2.551394009	1.712	0.000808599	2.0236361637	0.0002512498	3.5948664912	0.9393331606	0.1112541739	0.5	0	22.1490217083	26.175
19950215	0	6.4	51.7	0.9	0	0.63	0	25	2	25	-2.8033346129	0.4877863361	4.265	-20.8991800649	50.4903045929	3.251771534	2.928	0.2243613888	2.8151823682	0.0773191799	3.5571578076	1.4462005274	0.9620315908	2	0	108.937537996	21.325
19950216	0	8.4	46.5	2.1	0	0.29	0	25	3	25	-2.3883132352	0.6648432447	4.97	-19.2171266552	66.9308142334	3.783606734	4.306	0.9585054595	3.432409124	0.3544314401	8.359145105	2.6316901191	0.9502121863	4.5	0	168.9602768859	19.525
19950217	0	8.5	48.2	1.5	4.6	0.63	0	28	0	4.6	-1.8121201789	0.6071064448	3.76	-12.4929877335	55.8571598767	2.6192813299	1.63	0.3952247968	2.0682583079	0.1235841974	5.9652015445	3.4870959331	1.9687622427	0	0	0	19.925
19950218	0	8.3	55.6	1.9	0	0.54	0	22.8	1	4.6	-0.0503983099	0.5607367626	3.635	-15.9393400102	75.0425496685	3.7027677049	3.566	1.1653006986	3.2870911983	0.4240951863	6.7324822332	4.6605933825	2.4675997927	0.5	0	149.5130626945	21.825
19950219	0	7.8	31.9	1.6	0	0.46	0	22.7	2	4.6	-7.8801746605	0.7525394127	2.985	3.2429110719	84.905849243	4.9034453299	5.142	2.9900036474	4.5110739638	1.7751534288	7.7333640584	5.3725200229	4.8190316081	2	0	340.9555329197	16.025
19950220	0	7.5	42.9	1.1	0	0.04	0	4.8	3	4.6	-4.2833788461	0.6508894367	3.595	4.5692702359	86.8138323991	5.8594844449	6.574	3.5020653357	5.4875090051	2.576658552	4.8274622296	6.2513173728	3.2288901102	4.5	0	474.6003463138	18.85
19950221	0	7.9	62.6	1.5	0	0.42	0	4.6	4	4.6	1.2109023739	0.4220657104	4.06	5.0084710504	86.8621379614	6.6920110849	8.078	3.6564606797	6.3454492943	2.9743199188	4.9190047263	6.990103902	2.3627991974	8	0	581.8256507429	23.675
19950222	0	7.5	79.2	1.3	19.6	0.92	0	24.2	0	19.6	4.1317067568	0.2281527518	4.76	4.3522935895	37.505684684	3.2713378351	1.522	0.0248169463	2.6342121262	0.0083645654	2.7888153865	0.5389452931	0.129374897	0	0	0	27.925
19950223	0	3.9	92.3	1.1	4	0.96	0	28.2	0	23.6	2.7629670011	0.0624486085	7.195	-11.4133361413	19.4906580481	1.4284093503	0.298	0.0001330876	0.6720284193	3.26579641567497e-05	1.1557509765	0	0.0233297172	0	0	0	32.1
19950224	0	2.7	79.7	1.1	0.2	0.83	0	23.8	1	23.8	-0.4515646474	0.1524182851	7.05	-16.5861877066	27.0609819991	1.4646321003	0.298	0.0019697771	0.7045316124	0.0004868398	2.3068515483	0	0.0427067655	0.5	0	2.0871464306	29.25
19950225	0	5.6	85.1	1.2	3.7	0.96	0	27.5	0	27.5	3.2941723597	0.1333366242	5.955	-18.110303266	28.0937870343	0.4824686206	0.964	0.0024937044	0.384639288	0.0005708064	1.9870824113	0.0435642824	0.5204563989	0	0	0	29.875
19950226	0	4.8	76.5	1.2	0	0.96	0	27.5	1	27.5	1.0238800142	0.2184544549	6.625	-22.7377305949	35.7215244486	0.5821166956	1.568	0.0168517615	0.6038179954	0.0040717634	2.8243370637	0.2458185205	0.3668327599	0.5	0	8.7129652207	27.925
19950227	0	7.6	28.2	2.3	0	0.08	0	27.5	2	27.5	-9.6252554298	0.7939045839	2.605	-23.1499429736	69.2960336359	1.9633256656	3.27	0.9627434785	1.782225354	0.288735097	11.3960725282	1.0241326092	6.0399321438	2	0	251.7394788938	15.15
19950228	0	5.3	41.4	1.2	0	0.04	0	27.5	3	27.5	-6.7397511598	0.5661537913	3.46	-1.759949396	80.8601694037	2.8879007056	4.504	1.7298552929	2.6744876373	0.5859768652	5.2804542993	1.5603616058	3.5665797307	4.5	0	384.7319687932	19.025
19950301	1	6.9	51	1.4	0	0.04	0	7.9	4	27.5	-2.523959341	0.535356048	4.425	3.4540474103	83.3312742577	3.6815624656	5.738	2.252641909	3.4643997571	0.8358519243	5.2306160481	2.3336345202	1.8446305128	8	0	464.7402656047	21.025
19950302	1	6.1	58.6	1.2	0	0.63	0	3.9	5	27.5	-1.3922741931	0.3994876455	5	4.656305156	83.4983397194	4.2338528656	6.702	2.1025976188	4.0212315712	0.8262680958	4.2429472491	2.5944724326	1.2592593533	12.5	0	515.3064826145	23.125
19950303	1	5.5	62.1	1.3	11.8	0.67	0	15.5	0	11.8	-1.1693380291	0.3621797676	3.95	9.0190531763	46.6791744842	2.4369838917	1.09	0.1386894032	1.8011927413	0.0417133308	4.3216039688	0.3281924764	0.5649790486	0	0	0	24.15
19950304	0	5.1	49	2.3	0	0.71	0	11.8	1	11.8	-4.7171099233	0.4566970903	3.695	-2.3400215568	69.0944479105	3.3411037317	2.036	0.9394208397	2.7757499843	0.3222006237	8.7757391645	0.4150023966	1.0583955402	0.5	0	102.5793997903	20.975
19950305	0	5	41.8	1.4	0	0.71	0	11.8	2	11.8	-6.8862093579	0.5285235018	3.605	-3.1210902997	80.4467308603	4.2961058817	3.036	1.7453145318	3.7660379239	0.6684657302	6.0262982181	0.7294603785	2.3072083594	2	0	213.2248659789	19.2
19950306	1	6.7	40.2	2.1	0	0.17	0	11.8	3	11.8	-5.8608464272	0.6647971947	3.475	-3.0317569946	85.6662282272	5.5307987997	4.576	3.9109091109	5.0425070926	2.8381979683	9.0121590653	1.5929790313	3.042469568	4.5	0	360.3480293513	18.375
19950307	0	6.1	30.7	2.1	0	0.04	0	11.8	4	11.8	-9.8550166146	0.7155089092	2.515	-2.3219004849	90.7124976636	7.1761639497	6.188	10.7387971136	6.6875880187	9.0487618578	10.105470426	2.2350782354	7.3102370564	8	0	610.9952738653	16.15
19950308	0	2.1	66.5	1.2	1.2	0.96	0	13	5	1.2	-3.4762903729	0.251187613	4.705	-1.0988522172	79.252659448	7.6620431337	6.702	1.2647872257	7.1743995867	0.6428296939	3.6646805658	2.2350782354	1.5485046594	12.5	0	654.8373459342	26.1
19950309	0	6	50.1	1.4	0	0.08	0	13	6	1.2	-3.5933234056	0.5370201187	3.725	9.2658876115	84.2572298077	8.8423081737	8.368	2.6885686858	8.3754436642	2.3676900636	5.2429412275	3.2009859788	2.7319707173	18	0	788.8718532933	21.025
19950310	0	5.3	56.7	1.5	0	0.13	0	1.2	7	1.2	-2.5875844439	0.4022029111	5.15	9.3581948973	84.3046913068	9.3601315617	9.368	3.2439842437	8.9122806405	3.1621306966	5.2913868101	3.5633460775	1.2930111323	24.5	0	835.4989090259	22.85
19950311	0	8	56.6	1.4	0	0.58	0	1.2	8	1.2	-0.0858439441	0.5142351983	3.815	9.197125115	85.9537150932	10.5089808237	11.052	3.3349338618	10.0732176915	3.5318304027	5.0132292995	4.4501802141	2.6574189036	32	0	963.9462794856	22.15
19950312	1	8.1	60.3	1.7	0	0.08	0	1.2	9	1.2	0.8808766107	0.4486103429	4.28	8.6238893805	86.0017366875	11.4378514557	12.61	3.4189487878	11.0161029145	3.8426429798	5.7274966202	5.2978303312	2.0310659437	40.5	0	1060.3736915921	23.05
19950313	0	7.4	66.1	0.9	0	1	0	1.2	10	1.2	1.4923163485	0.335476241	5.535	7.8838947039	84.2846628767	11.8401370557	13.556	3.1199719851	11.4329529897	3.5446645111	2.9557067483	5.506637763	1.0321213791	50	0	1094.7871903432	24.675
19950314	0	6.9	65.6	1.5	0	0.38	0	1.2	11	1.2	0.9110515426	0.3715439973	4.31	9.2793863208	84.9834029105	12.7401658557	15.042	3.1336580456	12.3410643313	3.7432970886	4.6418264743	6.1208325495	2.0845081974	60.5	0	1187.7002092626	24.675
19950315	0	5.3	69.8	1.8	0	0.96	0	0	12	1.2	0.2398061736	0.2717102729	5.695	8.937573219	83.7978597554	13.0648069257	15.718	2.8194652049	12.6725503827	3.370739511	4.9804048098	6.1527928967	0.9635057181	72	0	1214.0937721959	26.125
19950316	0	7.3	53.8	2.2	0	0.46	0	0	13	1.2	-1.4310800155	0.5325302281	4.76	8.6385083232	83.9247749183	13.7839435737	17.132	2.8673368441	13.4028564254	3.570569697	7.8467602901	6.9759382198	1.6002466383	84.5	0	1283.6711308611	21.625
19950317	0	5.9	46.9	1.4	0	0.29	0	0	14	1.2	-4.5611227508	0.5102672634	3.87	9.0815250596	85.9597253165	14.7453379737	18.33	3.4610668639	14.357721759	4.5893654062	5.6630467326	7.357757524	2.9657711406	98	0	1389.8117020195	20.25
19950318	1	8.7	56.4	1.6	0	0.75	0	0	15	1.2	0.5197503031	0.5315874075	3.845	9.2241365613	86.5345219292	15.8765105337	19.996	3.8918125374	15.4879009182	5.4145335665	5.6905551475	8.3917611232	2.819041501	112.5	0	1515.6530574226	21.925
19950319	0	11	60.9	1.6	0.2	0.75	0	0.2	16	0.2	3.7516661247	0.5357525638	3.875	10.0621889577	86.582735277	17.1118511997	22.148	3.8480273443	16.7294484869	5.6062632808	5.4158361614	9.6379850232	2.5063249482	128	0	1651.954677304	22.475
19950320	0	8.2	32.9	3	0	0.25	0	0.2	17	0.2	-7.131543331	0.7334223122	3.01	10.3369137884	89.1745375627	18.4993955997	23.634	6.6832566345	18.1005222111	9.6534469314	13.961471454	10.2544616478	5.6566910634	144.5	0	1835.8920443558	16.175
19950321	1	7.3	25.9	2.4	0	0.13	0	0.2	18	0.2	-10.9529848137	0.8133293336	2.415	12.2195466055	91.8428010264	20.2657873497	25.39	11.1073859463	19.8436978269	15.1843457491	12.1948028701	10.9305867965	8.6028743574	162	0	2110.3653010617	14.65
19950322	1	8.8	22.9	2.4	0	0.04	0	0.2	19	0.2	-11.2149890303	0.9818287939	2.485	13.1582019988	92.0849146795	22.0680950217	27.272	10.4976713858	21.6251631117	15.1621480595	12.6694902103	12.2439649488	7.6966633287	180.5	0	2380.3631979367	13.525
19950323	1	8.4	34.6	1.3	0	0.46	0	0.2	20	0.2	-6.3017522926	0.7756994621	3.235	14.8949833128	91.3968838803	23.3631307797	28.74	9.3513142292	22.9079493056	14.2729697816	6.2014798105	13.2337718712	4.9414947206	200	0	2543.0240243938	16.55
19950324	1	11.8	44.1	1.7	0	0.25	0	0.2	21	0.2	-0.0129062988	0.8474345891	3.06	15.4239962272	90.8564222008	25.0484347077	31.018	7.6262110864	24.5846797763	12.6104529768	7.10342769	15.0654753763	4.4923985242	220.5	0	2756.5229811651	18.075
19950325	0	11.6	59	1.7	0	0.46	0	0.2	22	0.2	3.8664231235	0.6122734094	3.925	16.5136894819	88.6099215153	26.2521379977	33.134	6.5076111192	25.7912379141	11.386200714	5.8928399577	16.8043453617	2.7510691705	242	0	2888.3802513414	21.85
19950326	0	15.1	31.6	2.8	0	0.79	0	0	23	0.2	-1.6256139543	1.2512212737	1.715	15.8070064028	92.6925127051	29.0791318677	36.33	13.2220874457	28.5906890703	20.5988875819	13.4411592364	19.4645135565	10.7956084689	264.5	0	3356.3322112667	14.125
19950327	1	10.9	45.2	1.8	0	0.63	0	0	24	0.2	-0.4929895031	0.7213200385	3.865	16.9565873568	88.9844859993	30.3503373177	38.662	7.6567367721	29.865172574	13.9966245942	7.3785380252	20.6994113195	2.8946047772	288	0	3496.5227330485	18.575
19950328	1	6.2	19.2	2.7	2.4	0.33	0	2.4	0	2.4	-15.5454456348	0.8119006954	2.485	16.0793216955	77.7637153024	27.0821858845	39.95	1.5076951167	26.7162604765	2.749719143	14.7534907445	21.1567597219	8.2893768951	0	0	3730.549720694	13.25
19950329	0	3.5	57.7	2.3	2.6	0.67	1	5	0	5	-4.0407413263	0.3978347701	5.55	14.5838106234	NA	NA	NA	NA	NA	NA	7.7887283572	21.5483926904	0.8755244621	0	0	3763.7785681998	23.55
19950330	1	5.4	24.6	3	0	0.13	0	5	1	5	-13.2133587876	0.7448807717	2.85	11.2726637327	89.55180007	7.24572168	16.126	7.1842072195	7.1873955435	6.517375591	15.328116177	21.9141899533	6.3799315992	0.5	0	3939.886405048	14.8
19950331	1	7.4	23.7	2.2	0	0.13	0	5	2	5	-11.9723434361	0.8863717568	2.43	12.3049403613	91.8395358482	8.975958864	17.828	8.1560596725	8.8570477072	8.0519400905	11.5105849289	22.9427548674	7.7011880466	2	0	4208.9338915333	14.075
19950401	1	12.8	35.1	1.5	0	0.29	0	5	3	5	-2.2240547773	1.1237221376	2.725	11.6059267939	91.8895006482	11.5209130272	21.176	10.0279753835	11.3547655058	10.7637017689	7.080580774	25.8458294976	6.5758398889	4.5	0	4455.40531743	15.575
19950402	1	18.2	24.5	2.4	0	0.54	0	5	4	5	-2.4019745395	1.7054305122	1.32	12.5888825207	94.0820535404	16.2294273312	26.144	11.7910051462	15.9731327997	14.3437309425	12.6638520245	29.526080823	12.2293112837	8	0	5039.7068848499	11.575
19950403	1	15.9	35.8	1.8	0	0	0	5	5	5	0.7849944536	1.2801233475	2.06	16.3985908806	93.5738142041	19.9306851616	30.644	10.034913173	19.6296168637	13.9684780677	8.3713452792	32.6345490112	7.9233346097	12.5	0	5428.0046865507	14.975
19950404	0	13.5	65.6	1.6	0	0.58	0	2.6	6	5	7.1861394961	0.576849231	4.17	20.8042438449	88.610910803	21.5153661728	34.298	4.9580297337	21.2283934629	8.1363961532	5.0427810426	34.6744779949	2.2167884469	18	0	5545.6790938251	23.025
19950405	0	14.5	64.7	1.7	0	0.08	0	0	7	5	7.9333210542	0.6228764229	3.825	19.9321141958	87.6460691191	23.425875792	38.33	5.4659313342	23.146366024	9.2888969622	5.4457241071	36.9349582239	2.9661423404	24.5	0	5693.7930255824	22.55
19950406	1	17.2	46.7	1.4	0	0.58	0	0	8	5	5.7037664669	1.2281055849	3.23	19.0947256242	87.6946494446	25.921955664	42.65	4.5083881204	25.6346573407	8.3314221803	5.8135197027	40.7884646991	3.9616695102	32	0	5903.7674593067	17.375
19950407	1	17	43.8	1.5	0	0.21	0	0	9	5	4.6026958506	1.1293360828	3.31	19.0780560909	87.743245809	28.3385663264	46.952	4.5398479707	28.0449411311	8.8259042823	6.4176497104	43.4041310345	3.8286657387	40.5	0	6104.6352344457	16.7
19950408	1	17.2	22.3	3.1	0	0.08	0	0	10	5	-4.4980936818	1.5925261191	1.2	17.6909554621	94.6050263773	33.0950821664	51.758	28.1544260209	32.7365497438	36.8227188715	16.6371448112	46.1661764782	22.4932520353	50	0	6740.6002896085	11.275
19950409	1	13.2	23.5	3.1	0	0.04	0	0	11	5	-7.1738706313	1.2640333902	2.26	19.1414695591	93.8707697312	36.2891722528	55.61	12.5378512592	35.8976810902	22.1458287825	16.279406117	47.8333092439	9.4864307031	60.5	0	7076.8546206151	12.575
19950410	0	10.8	38.6	2.1	0	0.83	0	0	12	5	-2.7223992253	0.8350908992	3.02	21.4754260887	92.0512820098	38.599937104	58.904	11.2341950808	38.1918850763	21.1102461656	9.2691180455	48.7148163343	6.7337416718	72	0	7286.4565559399	16.95
19950411	0	12.2	46.1	1.5	0	0.33	0	0	13	5	0.9626905334	0.8261234598	3.445	21.9876307781	90.0003330306	40.7560788256	62.576	6.5072903076	40.340422488	14.4724330955	6.173564972	50.3328248378	4.1838958213	84.5	0	7464.7055796184	18.475
19950412	1	15.1	40.2	2.2	0	0.13	0	0	14	5	1.6819962643	1.0931913723	2.705	21.5679946512	90.0496906172	43.7149371424	66.77	7.7156947763	43.2774715285	17.0940494635	9.5868444183	52.3832752562	6.8676487579	98	0	7739.0648632645	16.275
19950413	0	13.5	39.1	3.1	0	0.13	0	0	15	5	-0.1340206768	1.0063902356	2.01	22.0768474446	92.0226627116	47.34579272	71.018	12.7037804256	46.8702195944	25.4773416429	13.5130220128	54.0949927272	12.2549477351	112.5	0	8134.0201357908	16.4
19950414	0	9.4	50.7	3.1	0	0.33	0	0	16	5	-0.2953438184	0.6085400908	4.655	21.080818472	87.2790767198	48.475768272	73.898	9.61074775	48.0077000482	21.1770224505	11.2378977776	54.8255156968	3.1189215775	128	0	8212.389128068	20.325
19950415	0	8.7	48.6	2.1	0	0.25	0	0	17	5	-1.5165422886	0.6501104847	3.665	19.4682276206	87.3275358827	50.2538615328	76.958	5.8232888687	49.7790226368	14.8919350263	8.1446679488	55.8065910568	4.7326177944	144.5	0	8355.6630815897	19.975
19950416	1	11.7	37.1	1.8	0	0.63	0	0	18	5	-2.4526605718	1.0009731513	2.975	19.4783848566	88.817507403	52.696994256	80.45	5.491640565	52.204024839	14.612384857	8.1702544763	57.5466080845	6.2233427583	162	0	8577.4410198954	16.35
19950417	0	14.1	28.3	2	0	0.33	0	0	19	5	-3.9718125393	1.3235943151	1.905	20.1598752763	92.1904665166	56.3555113248	84.572	8.5709238807	55.8221290791	21.0761654154	10.08431408	59.9486561067	11.4491987508	180.5	0	8993.9236519939	13.55
19950418	1	13.4	50.1	2.5	0.1	0.54	0	0.1	20	0.1	3.2253546318	0.7938988045	3.805	20.9089129103	88.9067184522	58.2251226656	88.226	7.9952087559	57.689221503	20.3925151219	9.23256361	61.4086151676	4.0976797009	200	0	9140.0523997336	19.175
19950419	0	10.8	84.8	1.7	35	0.96	0	35.1	0	35.1	8.342074258	0.1925002872	5.975	20.0789373714	22.2485755516	21.9094287078	28.3305731058	0.000367397	21.4940375509	0.0003486203	2.8553050151	0.7286386909	0.0225510348	0	0	0	28.5
19950420	0	8.4	95.5	1.2	78.9	1	0	114	0	114	7.7177204309	0.0508027382	6.535	-16.6344447262	5.2071854803	7.4416313266	2.646	1.03244069431891e-07	6.6844832165	5.07039934997682e-08	0.9756105094	0.4513114377	0.003627572	0	0	0	31.775
19950421	0	9.1	93.4	1.2	33.3	1	0	147.3	0	147.3	8.0866415527	0.0824632136	6.585	-97.6352702318	4.3195740639	2.9877438217	2.556	5.08361786382732e-08	2.5353074874	1.69219660886782e-08	1.1933449732	0.8845677342	0.0025070905	0	0	0	31.075
19950422	0	9.7	95.3	1	34.2	1	0	181.5	0	181.5	8.9792642084	0.0569303252	6.545	-133.4480946741	3.242625453	0.8648184655	2.736	2.40218908384148e-08	0.9661580322	6.2668431998732e-09	0.8635434614	0.5240182987	0.0019267221	0	0	0	31.4
19950423	0	9.1	91.5	1.5	19.4	1	0	200.9	0	200.9	7.7850823299	0.100060727	6.28	-171.2716645925	15.0734194007	0	2.538	3.66628509827868e-05	0	7.33257019655737e-06	1.6916413252	0.4091899044	0.0028970317	0	0	0	30.6
19950424	0	10.7	87.6	1.4	5.2	0.96	0	206.1	0	206.1	8.72284132	0.1682221101	5.195	-193.1345823321	26.500051136	0.100477717	3.366	0.0015145366	0.1870001819	0.0003273289	2.0608777719	1.0146262603	0.0038835293	0	0	0	29.225
19950425	0	9.4	92.9	1.1	17.3	1	0	223.3	0	223.4	8.3051099881	0.0839839272	6.365	-163.2521758517	9.8752373708	0	2.718	1.56023421652673e-06	0	3.12046843305347e-07	1.1560349735	0.5999766935	0.0018119823	0	0	0	30.875
19950426	0	10	80.2	1.7	0	0.88	0	188.3	1	223.4	6.7448441883	0.2471792567	5.3	-101.4333090174	34.1169918342	0.762691072	5.652	0.0152736037	1.140596704	0.0041182164	3.4744869311	0.8312211958	0.0055163509	0.5	0	48.9975485833	27.55
19950427	0	12.7	74.2	1.4	0.4	0.79	0	109.8	2	0.4	8.2244640961	0.4005193029	3.935	-67.6327655184	64.8184926823	2.5598879744	9.504	0.9355288427	3.059557815	0.3318260419	3.6100904516	1.7990277392	0.0377361727	2	0	186.5428304822	25.375
19950428	0	13.7	74.8	2	0	0.75	0	76.5	3	0.4	9.3082003326	0.4262132784	4.355	-32.4203456696	76.9551496155	4.0039341824	13.23	1.5507992218	4.5587284242	0.6413935153	4.9658346833	2.0994530989	0.0578645828	4.5	0	291.2152191639	25.275
19950429	0	13.9	73.9	1.1	11.4	0.83	0	53.7	0	11.4	9.3214722867	0.4418980165	4.435	-11.4520751171	45.9007164948	2.8082160114	3.852	0.1307049822	2.5401624445	0.0435349947	2.9575367147	2.0709312255	0.3370462739	0	0	0	25
19950430	0	13.1	75.3	1.2	0.1	1	0	34.4	1	11.5	8.8275044241	0.3879410656	4.81	-16.7970031928	62.2587923564	3.897414501	7.416	0.5788328717	3.7698730015	0.2217836538	3.0477657787	1.6967554772	0.3649053119	0.5	0	74.7326050081	25.55
19951201	0	2.8	84.5	0.8	0	0.46	0	40.2	3	40.2	0.4495838418	0.1232342068	6.31	-38.3960658728	57.9184078592	1.5822896258	13.3263023553	0.4660730682	2.4402311923	0.1532572841	1.4410405007	0	0.2806308089	4.5	0	84.8274405141	30.425
19951202	0	2.9	76.6	0.7	0	0.42	0	40.2	4	40.2	-0.7994304872	0.1878635826	5.62	-22.4102360359	67.2605736114	1.8077513858	13.9843023553	0.7519117826	2.7324446643	0.2565302272	1.8097224871	0	0.5338432691	8	0	112.486966022	28.425
19951203	0	3.1	74	0.8	0	0.38	0	24	5	40.2	-1.0766350255	0.2132217783	5.355	0.1356577487	74.1582624615	2.0717598338	14.6423023553	0.9981736264	3.0608203056	0.3540972864	2.1731486495	0.0016704553	0.7406776234	12.5	0	145.9430724645	27.725
19951204	0	2.1	80.5	0.7	0	0.88	0	1.5	6	40.2	-0.8997420793	0.1401039101	6.3	1.7863343333	75.7306680695	2.1787632578	14.9403023553	0.8911815601	3.1933139488	0.3209520915	1.5578694046	0.0016704553	0.4102008809	18	0	157.0255420756	29.6
19951205	0	2	63.8	1.7	0	0.29	0	0	7	40.2	-4.1227994156	0.2614040846	4.895	1.9046234571	79.9372173412	2.4216233018	15.2203023553	1.4302752127	3.4650008544	0.5307437644	5.3035020311	0.0016704553	1.2186837382	24.5	0	186.8678228373	25.45
19951206	0	3	71.4	0.9	0	0.79	0	0	8	40.2	-1.6587160108	0.2274149673	5.49	2.3020113513	81.1216661413	2.6456304698	15.7343023553	1.8476008264	3.725294851	0.7046795995	2.5657963986	0.0016704553	0.8528678457	32	0	214.0450511966	27.1
19951207	0	2.1	87.6	0.7	8.5	1	0	8.5	0	8.5	0.2583421934	0.0873295519	7.19	2.5569135342	25.3811386629	0.7651485937	4.1076390657	0.0011232944	1.0440823012	0.0002974745	1.0997613787	0	0.1174780206	0	0	0	31.375
19951208	0	2.7	91.2	0.7	0.2	0.83	0	8.7	1	8.7	1.4076186753	0.0651341552	6.98	-5.9073079685	29.9922924799	0.8041498417	4.4056390657	0.0037658888	1.1043598532	0.001008635	0.8710359286	0	0.1580470972	0.5	0	3.7833510035	32.125
19951209	0	4.6	79.2	0.6	0	0.42	0	8.7	2	8.7	1.3109328111	0.1842860886	5.88	-6.3477435034	43.9776993016	1.0062472177	5.2796390657	0.0854039483	1.3630396138	0.0239494121	1.4962879811	0.098036225	0.530162993	2	0	28.5536761525	28.65
19951210	0	4.9	67.4	0.7	0	0.08	0	8.7	3	8.7	-0.6227787835	0.3046463875	4.97	-6.3643239541	59.914178273	1.3827138097	6.2616390657	0.4881278329	1.7817817319	0.1463839386	2.3552114462	0.349252681	1.0945207868	4.5	0	80.5352467541	25.625
19951211	0	4.8	63.7	0.5	0	0.38	0	8.7	4	8.7	-1.4867436794	0.3255573831	4.975	-6.5531941459	70.4117072631	1.7498960137	7.1896390657	0.7739527043	2.1758402474	0.2456623141	2.0467484454	0.4809078352	1.1667753827	8	0	130.9831217518	24.725
19951212	0	5.1	67.9	1.7	0	0.29	0	8.7	5	8.7	-0.3306136715	0.28517458	5.25	-6.5592965353	77.2066889696	2.0677016377	8.1176390657	1.9644046715	2.5265282694	0.6531648541	4.9330481406	0.5458213515	1.3048598978	12.5	0	173.118605904	25.7
19951213	0	3.5	32	1.8	0.3	0.75	0	9	6	0.3	-11.6123644002	0.5305612958	3.525	2.3170652713	84.4279948223	2.5489784017	8.6496390657	3.0124244739	2.9353772207	1.2628138065	8.5493689379	0.5458213515	3.9668833949	18	0	255.7414551925	17.125
19951214	0	1.1	86.4	1.3	6.6	1	1	7.1	0	6.9	-0.9144027955	0.0957611925	7.395	3.5455432023	NA	NA	NA	NA	NA	NA	1.9364950283	0	0.1422483592	0	0	0	31.325
19951215	0	1	95.3	1.1	18.6	1	1	25.5	0	25.5	0.3303625418	0.031719059	7.415	-3.0816315303	NA	NA	NA	NA	NA	NA	0.8502956867	0	0.0189921975	0	0	0	33.575
19951216	0	3.8	95.5	0.6	3.9	1	1	29.4	0	29.4	3.1436877372	0.0359454777	7.115	-21.9343987195	NA	NA	NA	NA	NA	NA	0.5414753675	0	0.0164509079	0	0	0	32.925
19951217	0	6.4	91	0.5	0.5	1	0	29.9	1	29.9	5.0355407861	0.0873137043	6.52	-26.2468269211	80.7546215196	6.086775504	16	1.3261834945	6.2394592124	0.6303703285	0.7353662423	0.1433625728	0.0331921074	0.5	0	10.1178406582	31.15
19951218	0	7.2	80.9	0.8	0	0.67	0	29.9	2	29.9	4.1416128347	0.1973883532	6.625	-27.2768508195	78.2807876221	6.151493484	17.036	1.0758740402	6.4660005497	0.5200626267	1.7363587589	0.4196764699	0.1035645202	2	0	17.6267260029	28.425
19951219	0	6.2	61	1	0	0.04	0	29.9	3	29.9	-0.7516551567	0.3804617699	4.92	-28.0676214638	80.9559179415	6.572597868	18.27	1.5969482025	6.9208179181	0.7975268236	3.5113040358	0.7083398152	0.5925482167	4.5	0	77.051277068	23.7
19951220	0	4.1	68.1	0.6	0	0.13	0	29.6	4	29.9	-1.2462726678	0.2761752288	5.74	-21.0442602646	81.2033718531	6.764785836	18.784	1.4466938859	7.1195575524	0.732524193	2.0825051793	0.7517522358	0.4800840359	8	0	99.6732427169	26
19951221	0	4.7	80.1	1.4	0.2	0.75	0	23.2	5	0.2	1.5654063255	0.1727953274	5.505	-2.1855824054	81.6117745452	7.029851136	19.64	2.0652886479	7.4200003775	1.3107992961	2.8390887567	0.7951553492	0.7083614878	12.5	0	133.503489235	28.85
19951222	0	5.2	94.2	0.5	10.9	1	0	15.5	0	11.1	4.3404281738	0.0517174867	6.755	1.7934229723	22.8657024128	3.1224696516	4.5693211253	0.000409946	2.8803517744	0.000142383	0.561009468	0	0.0906144191	0	0	0	32.25
19951223	0	5.5	94	0.7	0.9	0.67	0	12.5	1	12	4.6079092482	0.0556820938	6.675	-8.4918225271	26.6623001889	3.1896649836	5.3893211253	0.0014543049	3.0103682926	0.0005129019	0.7097560292	0.022434088	0.1313471555	0.5	0	7.5722946598	32.125
19951224	0	6.3	87.6	0.8	0	0.25	0	12	2	12	4.3927633837	0.1243982578	6.29	-9.5510451657	36.5348148142	3.3194873196	6.4073211253	0.0205368557	3.1999546224	0.0074017204	1.2482362643	0.3375008242	0.3420612861	2	0	23.0558923281	30.325
19951225	0	7.7	83.5	0.6	0	0.71	0	12	3	12	5.0816463388	0.1847619877	6.175	-10.0869796585	44.8988123404	3.4689921036	7.5693211253	0.0902757285	3.4056757026	0.0332850718	1.2697049979	0.8023269521	0.4223812572	4.5	0	41.3002677397	28.95
19951226	0	6.7	87.9	0.8	1.9	0.92	0	13.9	0	1.9	4.8353513634	0.1215874377	6.125	-10.2599748962	42.0533072555	2.6360262107	8.6053211253	0.0584622662	2.9856235392	0.020558976	1.2299774173	0.9566593762	0.4906268581	0	0	60.8822827379	30.3
19951227	0	5.8	31.5	2.7	0	0.21	0	13.9	1	1.9	-9.7925657391	0.5982436369	2.95	-11.9786897091	69.6336166016	3.4735075547	9.8033211253	0.9215627042	3.6838582998	0.3499804088	12.7501736679	1.1944508763	4.9740404452	0.5	0	232.3665101572	16.425
19951228	0	0.7	51.2	1	0	0.67	0	13.7	2	1.9	-8.2093147298	0.3294470468	4.2	0.3120185868	78.4816675229	3.7328340347	9.9393211253	1.3128259717	3.8504544785	0.507167584	3.831431312	1.1944508763	2.5049724497	2	0	265.8237400463	22.625
19951229	0	1.2	61	1.4	0	0.83	0	2.8	3	1.9	-5.472294592	0.2771109235	5.34	1.762454401	80.5343109414	3.8765204507	9.9673211253	1.3918375073	3.9309493499	0.5420682146	4.6358224793	1.1944508763	1.1024911843	4.5	0	279.745008501	24.95
19951230	0	-0.1	80.9	0.9	2.2	1	0	4.1	0	2.2	-2.9784939957	0.117847033	6.04	2.3195152766	59.8742909151	2.6106436904	9.9673211253	0.4781436169	3.1552363144	0.1714601971	1.8326202928	1.1944508763	0.7291002825	0	0	284.3436546866	30.25
19951231	0	0.2	95.4	0.5	8	1	1	12.1	0	10.2	-0.4506798217	0.0298327463	7.455	0.2048336875	NA	NA	NA	NA	NA	NA	0.4706957514	0	0.0760060819	0	0	0	33.8
19960101	0	4.3	87.6	1.3	0	0.42	1	12.1	1	10.2	2.4241333313	0.107718014	5.91	-6.1351051335	NA	NA	NA	NA	NA	NA	1.8475281527	0.0759610642	0.250838455	0.5	0	24.3502628192	30.825
19960102	0	3.5	87.8	0.5	0	0.67	1	10.2	2	10.2	1.6683775415	0.0958848008	6.38	-7.6541469097	NA	NA	NA	NA	NA	NA	0.886049882	0.0759610642	0.3577000372	2	0	36.094339768	31.075
19960103	0	8.2	50.8	1.6	0	0.33	0	10.2	3	10.2	-1.3761635991	0.5555109603	3.44	-8.1723758585	87.0093402374	7.007926192	16.954	4.1631432219	6.9915163455	3.6724261777	5.939119209	1.0149430794	2.7966114026	4.5	0	202.1741795962	20.65
19960104	0	3.3	74.3	1.3	0	0.58	0	10.2	4	10.2	-0.8283731415	0.2170095126	6.3	-7.8951187345	83.7852562407	7.123846568	17.252	2.0678156945	7.1079098904	1.2381264372	3.2329727876	1.016605191	0.5085928482	8	0	213.2566492073	27.75
19960105	0	1.9	88.6	1	0.8	1	0	11	5	0.8	0.2175634159	0.0788468944	6.97	-5.5691355877	76.9588751251	7.164300514	17.316	1.1604372116	7.1473689545	0.5887029764	1.3629893073	1.016605191	0.3698536896	12.5	0	216.3765839466	31.675
19960106	0	1.3	95.8	0.6	3.9	1	0	12.7	0	4.7	0.7009267317	0.0280235101	7.365	1.8774955407	35.6560168482	4.1714979422	13.2929579175	0.0157262368	4.6751742174	0.0065734427	0.5086501805	1.016605191	0.2245975978	0	0	0	33.625
19960107	0	2.3	95.4	0.6	3.2	1	0	7.9	0	7.9	1.6374532143	0.03365699	7.39	-1.9664291046	19.9776162484	2.2437283613	10.5643219665	0.0001469146	2.931123063	5.1334719620223e-05	0.5380257081	0	0.1212159253	0	0	0	33.275
19960108	0	5.4	80.6	0.8	0	0.17	0	7.9	1	7.9	2.3344088602	0.1887481028	5.64	-5.2587681583	35.0056462802	2.5303284413	11.8163219665	0.0135640781	3.2961018363	0.0049413899	1.7414081404	0.3681596753	0.4054804628	0.5	0	34.3043172801	28.8
19960109	0	4.8	75.2	0.5	0	0.88	0	7.9	2	7.9	0.7866094962	0.213836079	6.02	-6.0004381168	44.4464989952	2.7139593173	12.5103219665	0.0781991906	3.5192658499	0.0291872495	1.543685015	0.3681596753	0.4968940185	2	0	54.2957797271	27.6
19960110	0	4.4	90.4	1.1	40	1	0	47.9	0	40	2.9648812586	0.078407591	7.035	-6.0446019523	7.3903310448	0.6635162006	0.514	4.14221010723504e-07	0.1998634562	8.98927519423676e-08	1.3368027267	0	0.0120522526	0	0	0	31.5
19960111	0	4	96	0.9	39.6	1	0	87.5	0	79.6	3.4163686143	0.0327125198	7.135	-45.3113677895	2.1782161065	0	0.442	1.07214161259145e-08	0	2.1442832251829e-09	0.6898212433	0	0.0040580673	0	0	0	33
19960112	0	4.8	96.5	0.8	15.3	1	0	102	0	94.9	4.2863213648	0.0308244587	7.13	-81.0915142335	1.8015354197	0	0.532	8.61211467240963e-09	0	1.72242293448193e-09	0.5994531018	0	0.0032933567	0	0	0	32.925
19960113	0	7.4	92.1	0.6	2.1	0.96	0	100.2	0	97	6.1978834618	0.0813743015	6.555	-93.1298946271	5.3073096675	0	1.64	8.85733071562757e-08	0	1.77146614312551e-08	0.7624586285	0.2143971954	0.0041374046	0	0	8.6722514844	31.175
19960114	0	7.5	89.9	0.6	0.1	0.54	0	97.1	1	97.1	5.9473733647	0.1067102964	6.29	-95.1791685698	14.8467650382	0.126827922	2.964	1.81635387224061e-05	0.2291435313	3.97793243351979e-06	0.8920962728	0.4231077417	0.0072443727	0.5	0	22.9655372329	30.6
19960115	0	4.4	89.7	0.9	0	0.79	0	97.1	2	97.1	2.8554498219	0.0860986821	6.535	-95.5915219273	24.1440236922	0.226547022	3.55	0.0006709495	0.390753215	0.0001538286	1.1863411691	0	0.0224576464	2	0	33.0750468197	31.325
19960116	0	4.1	81.5	0.8	0	0.17	0	97.1	3	97.1	1.2211832278	0.1595917502	5.895	-55.5328442297	41.2936608814	0.435957132	4.316	0.064636391	0.6961258911	0.0159457412	1.6660709766	0.0650675097	0.0784964094	4.5	0	56.4231095561	29.35
19960117	0	3.2	65.3	0.6	0	0	0	57.1	4	97.1	-2.6720418931	0.294234551	5.115	-15.761935944	57.8720623997	0.766655214	5.01	0.4479226524	1.1090351777	0.1200731756	2.2031859775	0.0869503555	0.212087083	8	0	96.5472060296	25.525
19960118	0	2.8	63.7	0.5	0	0.04	0	17.5	5	97.1	-3.3843385005	0.2938965824	5.065	-0.1487956097	68.6665968634	1.087319831	5.614	0.71890062	1.4651930057	0.205078944	2.0328393574	0.0989520692	0.314899107	12.5	0	135.1828813805	25.225
19960119	0	2.1	65.7	0.6	0	0.08	0	2.2	6	97.1	-3.6376199591	0.265474478	5.585	2.2036863571	74.2196440204	1.305618483	6.056	0.9481437798	1.6967352644	0.2806633226	2.1770800236	0.0989520692	0.3084443499	18	0	158.9294992771	25.9
19960120	0	1.9	71	1.1	0	0.88	0	0.1	7	97.1	-2.7918105561	0.2124162544	5.9	2.6726545704	76.8575073001	1.430895219	6.138	1.0145452987	1.808053454	0.305457649	3.0506321356	0.0989520692	0.3134677966	24.5	0	169.9316011324	27.275
19960121	0	2.8	78.2	0.6	0	0.96	0	0	8	97.1	-0.6141551711	0.1673681901	6.31	2.8555393976	77.6558070223	1.542580611	6.4	1.0027673198	1.9251328559	0.3071893093	1.5397537929	0.0989520692	0.2578632166	32	0	180.4333933489	28.85
19960122	0	2.5	86.9	1.4	4.2	1	0	4.2	0	4.2	0.5413673035	0.0940263154	6.725	3.0502878488	38.7352011301	0.3198979298	2.2178269749	0.0291621053	0.4702312356	0.0068239221	2.0315754485	0.0989520692	0.3051396556	0	0	0	31.1
19960123	0	0.6	97.4	0.5	19.4	1	1	23.6	0	23.6	0.2323241563	0.0167222043	7.515	-1.2565881203	NA	NA	NA	NA	NA	NA	0.368791482	0	0.0195858617	0	0	0	34.2
19960124	0	2.2	96	0.4	5.8	1	1	29.4	0	29.4	1.6253076572	0.028186924	7.405	-20.911468326	NA	NA	NA	NA	NA	NA	0.402911247	0	0.0138461608	0	0	0	33.45
19960125	0	3.5	96.2	0.6	13.4	1	1	42.8	0	42.8	2.948161895	0.030025888	7.185	-27.0357824749	NA	NA	NA	NA	NA	NA	0.4989097591	0	0.0089335675	0	0	0	33.175
19960126	0	2.8	94.6	0.5	2.3	1	0	45.1	0	45.1	2.0168860833	0.0407393874	7.34	-40.7014473405	52.6699060895	4.2834953371	15.172	0.2863132721	5.0222053477	0.1233988847	0.5267106108	0	0.0085262031	0	0	0.7493117409	32.95
19960127	0	5.1	84	0.8	0	0.17	0	45.1	1	45.1	2.6208362825	0.1520149322	5.76	-43.2284426715	62.9324238765	4.5318328291	16.154	0.643666861	5.3273425078	0.2846823652	1.4966146329	0.276508981	0.0327860138	0.5	0	29.5205280042	29.725
19960128	0	4.6	76.4	0.7	0.2	0.83	0	45.3	2	0.2	0.8120026107	0.2053693838	5.145	-39.118307943	72.341722476	4.8796308901	16.974	0.9400411285	5.6783077142	0.4278276177	1.8363502532	0.0650675097	0.1822844458	2	0	72.2054315645	27.95
19960129	0	4.4	87.2	0.4	0	1	0	41.1	3	0.2	2.4583678635	0.108213129	6.69	-19.6938222347	73.2583400224	4.9568454821	17.488	0.8136868625	5.802207759	0.3739785585	0.8255150058	0	0.1189341619	4.5	0	79.8003830888	30.7
19960130	0	4.8	75.5	2.2	0	0.38	0	21.7	4	0.2	0.8416841545	0.2199479463	5.315	-13.6779999003	77.6100399465	5.2862139761	18.398	1.2420732467	6.1527927779	0.5865425609	5.1175232513	0.1666276413	0.4536537882	8	0	119.7201708385	27.675
19960131	0	1.5	70	2.6	0	0.92	0	15.9	5	0.2	-3.3657658599	0.2084241338	6.21	0.2085470817	78.8764135162	5.3429430641	18.398	1.6314501202	6.1910476679	0.7726500859	6.9448541108	0.1666276413	0.4162814204	12.5	0	122.0202011064	27.125
19960201	0	1.5	82.2	1.2	6.6	0.96	0	9.1	0	6.6	-1.2008602809	0.1205347255	6.46	3.1237255664	37.003963971	2.493036187	9.8453529512	0.0267535641	3.0532289537	0.0094823893	2.2267010956	0	0.2812006688	0	0	0	30.175
19960202	0	0.7	95.5	1	4.1	1	1	10.9	0	10.7	0.0609042865	0.0297339163	7.45	-3.2702792951	NA	NA	NA	NA	NA	NA	0.764733161	0	0.0777462281	0	0	0	33.7
19960203	0	3	86.4	0.7	0	0.46	1	10.9	1	10.7	0.9532075519	0.1100262102	6.185	-7.3690615585	NA	NA	NA	NA	NA	NA	1.1843668038	0	0.2162608982	0.5	0	15.5539284699	30.85
19960204	0	3.9	82.8	1.4	0	0.38	1	10.7	2	10.7	1.2454509884	0.1494260791	5.805	-7.4094767418	NA	NA	NA	NA	NA	NA	2.5207731269	0.1666276413	0.5409053042	2	0	40.8819425145	29.725
19960205	0	3.1	76	1.7	0	0.58	0	10.7	3	10.7	-0.7130122937	0.196820103	5.435	-7.6814503743	84.246805853	6.341161485	15.82	3.5889275123	6.3401362059	2.9035191255	3.911818732	0.1682967268	0.9527901194	4.5	0	75.8705567113	28.225
19960206	0	0.2	69.1	1.7	0.1	1	0	10.8	4	0.1	-4.7840870553	0.1923782893	6.905	-7.879085567	81.6372812394	6.350991345	15.82	2.0342903519	6.3492013652	0.9749086734	4.7079744704	0.1682967268	0.4227559124	8	0	74.0713701992	27.225
19960207	0	-0.4	74.6	1.5	0	1	0	10.8	5	0.1	-4.3495511194	0.1524944691	6.53	-1.1291097468	81.3682196163	6.381418455	15.82	1.8331146369	6.3772670787	0.8803274086	3.5880473481	0.1682967268	0.5377980305	12.5	0	73.336482922	28.75
19960208	0	2.3	52.2	1.3	0	0.38	0	4.2	6	0.1	-6.4763031493	0.409240527	5.475	3.3689117123	82.0611433079	6.592476345	16.01	2.0641960271	6.5780934967	1.059425546	4.7975885507	0.522723472	1.0501798684	18	0	91.6351739951	22.475
19960209	0	4.9	29.6	1.9	0	0.13	0	0.1	7	0.1	-11.3583977813	0.6576090507	2.955	4.1301590353	88.4058914128	7.64641632	17.226	8.7602031139	7.593773885	8.0007646882	9.2865094387	0.8370144113	6.5222129601	24.5	0	263.8885596748	16.175
19960210	0	2.2	56.2	0.9	0	0.58	0	0.1	8	0.1	-5.6061100469	0.3385541593	5.22	5.6162043503	86.7826393513	7.9003449	17.47	3.2425568737	7.8380136703	2.9108275759	3.3848426849	0.8370144113	1.169525102	32	0	287.3208717716	23.5
19960211	0	1.3	64.8	1.1	0	0.46	0	0.1	9	0.1	-4.582071001	0.2582207306	5.25	5.8715886801	85.9752659986	8.11478358	17.588	3.0549855195	8.0420019321	2.74086247	3.5071405115	0.8370144113	1.2110426855	40.5	0	305.6131026986	25.875
19960212	0	0.9	78	1.3	6.1	0.71	0	6.2	0	6.1	-2.4948801713	0.1483129446	5.69	6.0057601935	44.6262562365	4.3612484072	10.0509685725	0.1056117601	4.3226520825	0.0427300545	2.8237813593	0	0.4984436189	0	0	0	29.275
19960213	0	1.9	85.2	1.1	0.8	0.79	1	6.9	1	6.9	-0.3197964136	0.1082998703	6.86	-0.1858801935	NA	NA	NA	NA	NA	NA	1.7923522947	0	0.2501046274	0.5	0	4.3838063305	30.825
19960214	0	4.4	42.5	1.4	0	0.58	0	6.9	2	6.9	-7.2144661489	0.5348881809	3.845	-1.5916811738	86.6225317175	6.712593825	15.928	3.9406219999	6.6866549673	3.3596235019	5.9665116693	0.3953933168	2.6336288724	2	0	98.4062015141	19.525
19960215	0	4.6	38.3	1.3	0	0	0	6.9	3	6.9	-8.3714991325	0.5684804185	3.575	-2.0243001579	87.8163242936	7.537194075	16.982	4.2664945029	7.4847232739	3.9207098563	5.8818006474	0.7229471854	3.1865585624	4.5	0	213.9363009288	18.425
19960216	0	3.1	56.7	0.8	0	0.42	0	6.9	4	6.9	-4.6471460763	0.3670959649	5.01	-1.3993638641	86.8903123121	7.832203515	17.28	3.007036908	7.768803755	2.6222631528	3.0781605397	0.9007261692	1.2756564401	8	0	242.6418531931	23.4
19960217	1	8	44.8	2	0	0.25	0	6.9	5	6.9	-3.2527348279	0.7284755653	2.02	-1.1956802268	91.8586038283	9.847267995	19.954	14.8811310313	9.7368216773	13.7975143445	8.1446232554	2.5403718503	9.9754347206	12.5	0	628.7804825919	19.2
19960218	0	6.3	43.4	1.5	0.9	0.75	0	7.8	6	0.9	-5.2185539486	0.5720739198	3.74	6.4360521445	85.2324416196	10.676896815	21.134	2.7545756425	10.5523176235	2.8869042343	6.3082251631	3.0287423302	2.9345595257	18	0	741.3898099453	19.275
19960219	0	4.6	70.6	1.5	0	0.5	0	1.7	7	0.9	-0.2751342371	0.2654023253	5.63	7.4964365866	83.9607417047	10.979633775	21.972	2.4031138881	10.8601652727	2.457785563	4.1077160117	3.2162092461	0.8710204784	24.5	0	771.7923207693	26.5
19960220	0	4.1	50.1	1.4	1.4	0.88	0	2.3	0	1.4	-5.3467145094	0.4210445983	4.165	6.9737363905	76.4027815879	11.58418437	22.792	1.1158302236	11.4542528654	0.7253658822	5.2175473703	3.2382882518	2.4229111689	0	0	846.3956825409	21.5
19960221	0	1.8	88.4	1.3	0.6	1	1	2.9	1	2	0.0879056454	0.086741493	7.215	5.383062981	NA	NA	NA	NA	NA	NA	1.7307952994	3.2382882518	0.3306250846	0.5	0	847.9784883522	31.65
19960222	0	3	46.9	1.6	0	0.29	0	2.9	2	2	-7.2179617157	0.4598405619	3.95	4.3209472447	86.4232347978	6.62141193	15.748	3.3741814921	6.5966652531	2.7470349613	6.3624976997	3.4979514131	2.835023127	2	0	927.3322640193	20.975
19960223	0	0.9	42.9	1.7	0	0.75	0	2.9	3	2	-10.2701620157	0.4083928125	3.855	3.7691976697	87.6673959199	6.979875105	15.884	3.9553058848	6.9329392556	3.4446482438	7.0493037788	3.4979514131	3.3833153273	4.5	0	967.3052643477	20.5
19960224	0	1.1	57.5	1.6	0	0.29	0	2.9	4	2	-6.3383372997	0.3091061375	4.39	4.5290470082	87.7159832865	7.352387025	16.182	4.6892515692	7.2883515428	4.2850643052	5.4959710187	3.4979514131	2.4445036466	8	0	1007.4278568675	24.1
19960225	0	1.5	62.7	1.2	0	0.75	0	2	5	2	-4.8270332421	0.2548065664	4.965	4.774895054	86.9763740208	7.594354995	16.3	3.2731557655	7.5173842512	2.8682672339	3.9329593477	3.4979514131	1.5133959434	12.5	0	1028.957159424	25.3
19960226	0	2.6	85.8	1	0.4	1	0	2.4	6	0.4	0.4638953106	0.1057311461	6.715	5.813298495	82.0131253513	7.677340605	16.634	1.9085579848	7.6049890757	0.998432197	1.6092851087	3.4979514131	0.4600519297	18	0	1035.6462335321	30.8
19960227	0	5	76.2	1.3	0	0.46	0	1	7	0.4	1.1631320583	0.2155036852	5.35	6.1051397025	82.2315433901	8.059398285	17.616	2.0697520097	7.9909784121	1.4440904087	3.0654421229	3.7697004778	1.0694107106	24.5	0	1075.8610506082	27.8
19960228	0	6.3	67.2	1.1	0	0.17	0	0.4	8	0.4	0.6726517676	0.3465440363	4.665	5.4894998339	83.507762283	8.65181781	18.832	2.4785399316	8.5804728891	2.1385546001	3.3991513928	4.3738518401	1.6636561902	32	0	1145.0266082234	25.225
19960229	1	6.7	61.3	1	0	0.17	0	0.4	9	0.4	-0.2126363898	0.4151794793	4.28	5.1891346392	84.7353407991	9.38752317	20.21	2.6677750466	9.309455627	2.5304675767	3.5009345736	5.1031719537	2.0303632638	40.5	0	1236.3829602772	23.65
19960301	0	11.3	26.5	2.9	0	0.29	0	0.4	10	0.4	-7.2370547366	1.0763796449	2.285	5.320604512	90.1795771704	11.60435547	22.776	7.4441832083	11.4730632797	8.4050691516	14.6685296714	6.9602740599	7.2878393905	50	0	1567.0641351078	13.8
19960302	0	5.9	17.7	2.8	0	0.08	0	0.4	11	0.4	-16.7637323454	0.7962216665	2.475	7.9234579206	92.3703304967	13.13823978	24.172	9.9814407926	12.9676361634	11.4044736346	15.5439048117	7.4099251896	7.994258974	60.5	0	1810.1253927277	12.95
19960303	0	3.4	21.6	2.7	0	0.04	0	0.4	12	0.4	-16.4773013549	0.66330815	2.85	10.7817759629	92.4204705388	14.318095716	25.19	13.4373537317	14.118882399	14.9881520244	14.2699416341	7.6282649603	7.6153920139	72	0	1977.8882486616	14.55
19960304	1	3	23.2	2.1	0	0.04	0	0	13	0.4	-15.9631449719	0.6615128127	3.18	12.6067165716	92.4364363959	15.15409974	25.794	9.2012455919	14.9333179858	11.4171382923	10.9787786351	7.9315373614	5.5207696226	84.5	0	2084.3659355469	15.05
19960305	0	2.8	45	1.7	0	0.08	0	0	14	0.4	-7.9333271972	0.4475210296	4.13	13.9103649218	90.4399978608	15.7841199	26.38	6.9298997339	15.5505308414	9.2026196765	6.8929964646	8.0693040405	2.8789016726	98	0	2147.9162202674	20.55
19960306	0	3.9	53.5	1.8	0	0	0	0	15	0.4	-4.6676253113	0.4063347865	4.425	14.3425645659	88.678835948	16.43161221	27.164	5.383399645	16.1891240956	7.5362505586	6.4378061274	8.3470779313	2.2633262471	112.5	0	2211.4129313963	22.4
19960307	0	2.2	82.2	1.3	1.8	1	0	1.8	0	1.8	-0.5167335874	0.1281867985	7.16	12.4581705941	63.7188121741	14.9297018475	27.164	0.7581150017	14.7472351871	0.5702201862	2.3996125883	8.3470779313	0.4031710046	0	0	2213.0342530049	30
19960308	0	2.5	80.8	1.1	1.7	0.79	0	3.5	0	3.5	-0.4588762733	0.1490067808	6.985	8.3618343724	50.943358014	13.825471239	27.264	0.2200436361	13.691409216	0.1584202327	2.204343887	8.3470779313	0.3964059455	0	0	2216.2348566833	29.575
19960309	0	3.3	65.1	1.2	0	1	0	3.5	1	3.5	-2.6181061804	0.2711544405	5.27	4.7739101851	64.2995949879	14.157152307	27.616	0.6974364589	14.0161667197	0.5090618334	3.7868661001	8.3470779313	1.3069831233	0.5	0	2242.6628809584	25.45
19960310	0	2.3	61.1	2	0	0.63	0	3.5	2	3.5	-4.4116036501	0.2941285293	5.355	3.4188920918	72.7151578654	14.425967727	27.806	1.0072025789	14.2775518478	0.743199401	6.4774471223	8.3470779313	1.3158035216	2	0	2262.398884732	24.7
19960311	0	3.9	57.1	2.1	0	0.33	0	3.5	3	3.5	-3.8046027632	0.3764118191	4.24	3.0931023842	80.1768157885	15.147013527	28.662	1.6352131515	14.9861454562	1.8021319873	7.1962217539	8.6872272078	2.4563538244	4.5	0	2335.7897470601	23.3
19960312	0	3.5	61.2	2.8	1.7	0.71	0	5.2	0	1.7	-3.256372667	0.3286933771	4.495	3.2174951429	72.7217096935	14.6102894913	29.446	1.2754050381	14.4867095579	0.9492208801	8.9830475812	8.8025766336	2.3721783771	0	0	2396.9308608864	24.425
19960313	0	3	64.1	2.1	0	0.58	1	5.2	1	1.7	-3.11081203	0.2845921265	4.895	4.347186963	NA	NA	NA	NA	NA	NA	6.4644692908	8.8025766336	1.7236164651	0.5	0	2437.0255617155	25.275
19960314	0	3.6	66.1	0.7	0.1	0.96	0	3.5	2	0.1	-2.1272217299	0.2654771082	5.32	6.6904149103	84.8239971	6.344261016	15.424	2.2523106041	6.3304852415	1.3453186917	2.4098730643	8.8025766336	1.1282442682	2	0	2464.8678010389	25.625
19960315	0	7.8	59	1.1	0	0.71	0	1.8	3	0.1	0.2977442611	0.4619026063	4.025	6.5946605052	85.7036420051	7.397039022	17.072	3.2791648636	7.3568006553	2.8357158304	3.9343894833	9.7189902964	2.4532264848	4.5	0	2578.6006057019	22.8
19960316	0	8.8	64	2.5	4.6	0.88	0	6.4	0	4.6	2.3718196611	0.4528591045	3.975	6.9774676508	62.1442452298	5.1845628643	13.6635096812	0.7832692315	5.3212804614	0.3462512844	7.8142914728	10.6489277393	2.0786083685	0	0	0	23.8
19960317	0	7.5	83.7	1.1	0.4	0.79	0	6.8	1	5	4.9201662439	0.1807295925	5.36	2.6703086834	70.5302550152	5.6908290643	15.1495096812	0.8354288184	5.8695234864	0.3860047795	1.9940331114	11.188292467	0.8486690745	0.5	0	45.645289849	29.05
19960318	0	9.1	76.4	1.7	0.5	0.88	0	7.3	2	5.5	5.1702166408	0.2949034126	5.08	3.3053862182	77.1071182817	6.3178491283	16.8335096812	1.5683314063	6.5190108235	0.7610551451	3.967095294	11.6754395006	1.3219348786	2	0	104.3893435561	26.825
19960319	0	7.4	82.2	1.9	0	1	0	5.6	3	5.5	4.5639115293	0.1948464502	5.925	2.8535799899	78.2876296664	6.6183701083	17.8875096812	1.4131673327	6.8762329144	0.7035389087	3.5048765834	12.0352237815	0.7614917615	4.5	0	129.248209386	28.7
19960320	0	8.6	63.7	1.9	0	0.71	0	5.6	4	5.5	2.1164314535	0.4392102612	4.78	3.0438575295	81.3271600391	7.3529163403	19.4455096812	1.9264359562	7.5595833683	1.0511209447	6.0338668115	12.8007746846	1.5229471582	8	0	200.4196880222	23.775
19960321	0	9.2	64	1	0.3	0.92	0	5.8	5	0.3	2.7511216249	0.4334338938	4.875	3.1954269206	82.4960001322	8.0332392463	20.8775096812	1.9180659143	8.1890401123	1.2214391447	3.3749724607	13.4991837516	1.3680811848	12.5	0	265.3030559404	23.7
19960322	0	10.4	65.7	1.3	0	0.75	0	5.8	6	0.3	4.2614749666	0.4692561581	4.55	7.0856396747	83.5314075231	8.9103582223	22.7955096812	2.7222715259	9.0130829537	2.5413938777	4.1195628982	14.6926102216	1.7239607786	18	0	353.3676638113	23.825
19960323	0	10.9	66.9	2.2	0	0.42	0	1.2	7	0.3	4.9958729213	0.4574230317	4.265	8.293778685	84.4954551842	9.9390843223	24.8575096812	3.3286975574	9.941043711	3.4949601199	6.5773343758	16.0866027038	2.1096460315	24.5	0	460.7216812255	24
19960324	1	10.9	75.9	1.2	0	0.79	0	0.8	8	0.3	6.8172829116	0.3354551224	5.675	9.5067150925	82.5798483287	10.3224659083	26.5055096812	1.9382678725	10.4604650083	1.6891726546	2.9615181842	17.1295612035	0.7547841728	32	0	494.3413577339	26.25
19960325	0	11.2	73	1.9	0	0.79	0	0.3	9	0.3	6.5410060506	0.3760657574	4.535	9.8845707223	83.508335577	11.2219321903	28.5855096812	2.7637461334	11.327073615	3.045854106	4.9323518469	18.3001486123	1.695854468	40.5	0	584.9317881871	25.45
19960326	0	9.9	90.2	1.5	0.2	1	0	0.5	10	0.2	8.3655530417	0.1218719492	6.295	9.8434443125	79.7384457056	11.3798633803	30.0535096812	1.4014274809	11.6918397821	0.9215869031	1.8625881387	18.818081111	0.5080056378	50	0	597.8921569864	30.075
19960327	0	10.8	72.5	1.5	0	0.96	0	0.5	11	0.2	6.0565672268	0.3963025499	5.52	9.3204925434	80.1297813731	11.8230593803	31.8095096812	1.4330818511	12.2569052655	0.9679274006	4.0040357383	20.0573235872	0.810694008	60.5	0	637.5220251764	25.425
19960328	1	9.1	55.5	2.9	0	0.38	0	0.2	12	0.2	0.6710537962	0.5213660355	4.6	9.2855490609	82.88080553	12.6507449563	33.5115096812	4.5544210835	13.0167687215	5.7141847873	10.153885611	20.7291146912	2.2953275139	72	0	719.8619266894	21.6
19960329	0	9.1	44.1	1.9	0	0.17	0	0.2	13	0.2	-2.4637829276	0.7100551251	3.1	9.6858218303	87.2114122569	14.2434550123	35.5735096812	4.3631522969	14.2428904357	5.7679066127	7.8436035659	21.8964142861	4.5446806653	84.5	0	921.7270090762	18.75
19960330	1	8.6	29.5	2.6	0	0.33	0	0.2	14	0.2	-8.1856228536	0.8397815232	2.48	11.0625650895	90.608596375	16.1277880363	37.6175096812	7.7728747134	16.0867782929	10.3120220296	12.6592519787	22.7511019676	7.3659654868	98	0	1200.2546901323	15.225
19960331	0	8	30.8	2.2	0	0.42	0	0.2	15	0.2	-8.15539904	0.8008158576	2.61	12.7302170869	91.5534577816	17.7642040363	39.2835096812	8.4213378712	17.6896461541	11.548133691	10.593645579	23.6351907536	7.13759857	112.5	0	1440.561526043	15.7
19960401	0	5.6	70.7	1.8	4.2	0.96	0	4.4	0	4.2	0.7042958728	0.2809462545	4.99	15.2464899617	59.9312451791	12.5605528652	36.9118834599	0.8420736484	13.573752018	0.6032038196	4.8742382816	23.835436549	1.5866841928	0	0	0	26.275
19960402	0	8.5	57	1.8	0	0.5	0	4.2	1	4.2	0.4787337685	0.537870889	3.895	10.8312742372	75.7898392836	14.2335760972	40.0798834599	1.1956519536	15.0793349655	0.9113176887	6.3084675958	24.9828644354	2.7637165266	0.5	0	129.6494086826	22.125
19960403	1	8.6	41.1	2.2	0	0.88	0	4.2	2	4.2	-3.8583787808	0.6988963476	2.955	10.8423140061	86.361249648	16.3954634572	43.0498834599	7.1656114693	16.797597232	9.8485273407	9.3551765588	25.5929634237	7.438540624	2	0	331.7391129211	18.125
19960404	1	8.4	39.6	1.7	0	0.54	0	4.2	3	4.2	-4.5311084553	0.7021601117	3.31	10.7999184711	88.0584386047	18.2418740556	45.8398834599	4.4170677602	18.2887927323	6.7356468636	7.4591307799	26.3661201851	4.3392395844	4.5	0	491.8267118107	17.8
19960405	0	9.5	47.7	1.3	0	0.75	0	4.2	4	4.2	-1.03666164	0.5977479145	3.44	10.1370802876	88.1468890562	20.1507836236	48.8818834599	5.2667804643	20.1316894965	8.3298347137	5.2837369042	27.0742806478	4.1020134403	8	0	652.1256905502	19.55
19960406	1	12.4	53.1	1.1	0	0.79	0	4.2	5	4.2	3.1222180081	0.7310280919	3.71	9.2972446357	88.1956347276	22.052226286	52.3738834599	4.2662020363	22.018671364	7.2639013547	4.2310413426	28.6562571295	2.8608839238	12.5	0	803.2685647116	20.175
19960407	1	14.4	44.4	1.5	0	0.42	0	4.2	6	4.2	2.4398396084	0.9937423556	2.67	14.5331430278	89.3861905393	25.0238607692	56.5138834599	5.4420619342	24.9541209391	9.6461478421	6.3355677511	31.0269029685	5.4581164517	18	0	1081.5269322945	17.5
19960408	1	14.8	44.3	1.4	0	0.38	0	0	7	4.2	2.7709359839	1.0807523202	2.635	15.3719847432	89.7635710541	28.0409270092	60.6898834599	5.5400831497	27.9372366426	10.4203686594	5.9611577562	33.9339966611	5.5950965516	24.5	0	1365.5248450436	17.375
19960409	1	15.1	40.4	2	0	0.21	0	0	8	4.2	1.751167374	1.1513794394	2.41	16.1336367106	90.5003359323	31.2881097036	64.9198834599	6.6196928449	31.1473608139	12.7676161518	8.7299924161	36.6600554095	6.8326979584	32	0	1685.3068413038	16.325
19960410	1	14.8	44.6	1.6	0	0.63	0	0	9	4.2	2.8658750316	0.9925402005	2.78	17.3394688691	90.549858595	34.1405646156	69.0058834599	6.9130197167	33.9731538567	13.8356218044	6.7132647019	38.8939025301	5.6292607275	40.5	0	1947.2946634615	17.45
19960411	0	13.4	58.1	1.6	0	0.67	0	0	10	4.2	5.334675104	0.706635534	4.015	18.3959692673	87.9655336826	35.8541709644	72.7138834599	5.5178478512	35.6851906202	11.8888189678	5.6619965836	40.5455813514	2.7977903652	50	0	2077.1934422759	21.175
19960412	0	14.2	40.4	2.2	0	0.21	0	0	11	4.2	0.9438196856	1.062930243	2.145	18.5873339371	91.0337145039	39.3580406604	76.9618834599	8.5639775419	39.1496498909	17.5357464829	9.5456474331	42.7547468845	9.2858007741	60.5	0	2444.6080057388	16.55
19960413	1	14.4	38.6	2	0	0.5	0	0	12	4.2	0.4928209955	1.06557307	2.625	19.2419843763	91.0834132617	42.3843193164	81.1378834599	7.7353536841	42.1483391744	16.8909377406	8.9124700087	44.7750228145	6.5134077227	72	0	2730.0598058124	16.05
19960414	1	13.2	43	2.8	0.3	0.29	0	0.3	13	0.3	0.906723589	0.9844756817	3.95	19.5864138814	88.3608414685	44.1343389516	84.7558834599	6.0553825705	43.895460156	14.3298584717	11.6504272289	46.6452703371	3.1509022027	84.5	0	2864.0463668792	17.45
19960415	1	13.8	17.6	2.2	0	0.04	0	0.3	14	0.3	-10.3593715659	1.4461587019	1.33	19.4486641308	94.447150171	48.5143578956	89.1658834599	15.1397566549	48.219508884	29.1394515793	12.5084922209	48.9913760142	17.1113316776	98	0	3461.8699649123	10.95
19960416	1	13.7	25.1	1.9	0	0.08	0	0.3	15	0.3	-5.8946994692	1.2665923974	2.005	20.9884503526	94.4431605455	51.943849454	93.0538834599	12.6211009945	51.6103498808	26.5948507187	9.9664882736	50.908441201	11.0524865406	112.5	0	3850.4851754187	12.85
19960417	0	13.2	37.2	1.8	0	0.67	0	0.3	16	0.3	-1.0823537707	1.0311472564	2.845	22.5651605408	92.303827553	54.627450478	96.8518834599	8.8685377404	54.2718695499	21.2869596177	8.185152882	52.6141711231	6.2006760084	128	0	4097.1779980285	16
19960418	0	15.5	41.2	1.8	0	0.46	0	0.3	17	0.3	2.3844070661	1.167316314	2.445	22.3886197522	92.0139449077	57.8971551052	101.2258834599	8.8273877043	57.5121123563	21.8592075237	7.829547201	55.247546547	7.5275245264	144.5	0	4413.8297249894	16.425
19960419	0	16.8	37.5	1.8	0	0.08	0	0.3	18	0.3	2.2280956077	1.3123576642	2.225	22.6772728295	92.063967289	61.4902640204	105.8878834599	8.1191692858	61.0714031789	21.2404785356	8.2149790529	58.0844780561	8.0518448306	162	0	4772.1354141897	15.175
19960420	1	17.3	31.5	1.9	0	0.17	0	0.3	19	0.3	0.2474253408	1.5243757342	1.555	23.2320518446	93.0473493668	65.9691224908	110.9458834599	12.691761872	65.5002782698	30.0271353144	9.304344311	61.2679271118	13.8565738674	180.5	0	5282.3292006257	13.55
19960421	1	16.5	37.1	1.8	0	0.54	0	0	20	0.3	1.8118574544	1.262860855	2.055	23.1126626449	93.0254780597	69.7479100748	115.6258834599	14.1078750885	69.2410657995	33.1253977285	8.2501039472	63.6086048707	11.2294789166	200	0	5673.5593866976	15.15
19960422	1	16	41.8	1.5	0	0.71	0	0	21	0.3	3.0373326228	1.1203379246	2.745	23.0290881535	91.5288981054	72.698695406	119.9098834599	8.2411708851	72.1685706888	23.4106004358	6.565400123	65.5522437143	6.5305027627	220.5	0	5943.8743195346	16.45
19960423	0	11.9	74.6	1.1	9.3	1	0	9.3	0	9.3	7.5315263855	0.3675892128	4.9	22.9277657347	42.259173194	39.7735764776	106.4462278525	0.0595147314	41.1282660574	0.0872451632	2.8721405673	62.2397976737	0.5418009371	0	0	0	25.675
19960424	0	13.2	75.5	0.9	2.1	0.79	0	11.4	0	11.4	8.963345696	0.3953875864	4.755	11.5240960667	51.59475092	36.4570511317	110.1722278525	0.2642235354	39.903210625	0.3792529935	2.3778825542	61.5192211461	0.440998959	0	0	77.6826174135	25.575
19960425	0	13.2	76.6	1.7	0.1	0.96	0	11.5	1	11.5	9.1775464646	0.3646536815	4.59	7.3436805024	69.5740921045	37.7130913237	113.8982278525	1.0634817029	41.2665437589	2.5614410162	4.0150970203	62.4514021283	0.7831764685	0.5	0	166.1615732072	25.85
19960426	0	13.7	78	1.7	2.6	0.96	0	14.1	0	14.1	9.9313236169	0.3724000172	4.71	4.5367138896	60.7437317882	32.3816021783	117.5162278525	0.6045489087	38.3469468099	0.8440857484	3.8377421516	61.2336063851	1.8040733177	0	0	246.9881981034	26.075
19960427	0	11.2	92.7	1	2.7	1	0	16.8	0	16.8	10.0566570891	0.0985275207	6.09	0.0121845173	41.90762332	26.579649365	120.4862278525	0.0559575237	34.2629862994	0.0723006793	1.1006512094	59.0405504053	0.5002024078	0	0	264.3569015617	30.375
19960428	0	14.1	77	1.6	0	0.88	0	16.8	1	16.8	10.1264569122	0.3969760976	3.955	-5.2969451365	67.3396949271	28.3754401618	124.5182278525	0.855989854	36.1538612388	1.5515328323	3.7600573932	60.5710037594	2.3417186579	0.5	0	401.1449532591	25.725
19960429	0	12.7	88	1	9.2	1	0	26	0	9.2	10.7590211932	0.1790032728	5.015	4.4142618727	40.3770682041	15.1989440199	111.2940966653	0.0526393995	22.6610789683	0.0516719501	1.5215457175	57.2836164646	0.5312451494	0	0	0	28.825
19960430	0	12.7	88.2	0.8	2.3	0.92	0	19	0	11.5	10.7931064716	0.1842157256	5.835	-3.4503240948	36.3532120388	12.8398416948	114.5520966653	0.0193838049	20.0588302481	0.0176038546	1.2584637845	56.0457858778	0.2099262108	0	0	24.2098951504	28.875
19961201	0	6.1	46.2	2	0	0.08	1	7.3	2	6.2	-4.576867949	0.5386059207	3.035	-2.9256882241	NA	NA	NA	NA	NA	NA	7.9704794364	1.008559513	4.2868801226	2	0	189.1249383699	20.025
19961202	0	5.6	49.7	1.3	0	0.83	0	7.3	3	6.2	-4.0688012343	0.520024833	4.695	-2.320549487	85.0477067249	6.42092256	15.946	2.9402141364	6.4176386313	2.2268778385	5.1084721036	1.6055582922	1.5677145183	4.5	0	249.3492982006	21.025
19961203	0	5	52.3	0.7	0	0.25	0	7.3	4	6.2	-3.9464783418	0.4373506992	4.475	-1.470068202	85.2630381891	6.877880364	16.874	2.6676930465	6.8684924698	2.015164015	2.9176011773	1.8549100968	1.7666765806	8	0	316.8422559361	21.825
19961204	0	4.3	56.1	0.4	0	0.46	0	6.2	5	6.2	-3.6653586301	0.3674161464	4.45	-1.6032550528	85.5004957569	7.296598308	17.622	2.6587946293	7.2792310724	2.0962668602	2.0350723407	1.8565653033	1.847428652	12.5	0	377.959175146	22.95
19961205	0	6.5	58.2	0.5	0	0.46	0	6.2	6	6.2	-1.1098558254	0.4359840703	4.165	3.2860331582	85.8424795278	7.905140508	18.964	3.1094361513	7.8841565809	2.7683408968	2.236156883	2.2897191348	2.1357869127	18	0	474.0573169028	22.925
19961206	0	4.5	75.3	0.5	0	0.71	0	0.9	7	6.2	0.5148472888	0.2190950341	5.59	4.6265900651	84.5413439244	8.139147996	19.658	2.2068713541	8.1215272693	1.6763930134	1.5367122973	2.3977079376	0.8449649091	24.5	0	503.0274010878	27.7
19961207	0	4.1	76.6	0.5	0	0.42	0	0	8	6.2	0.3636206265	0.2087680072	5.725	3.6888212235	83.588895834	8.35791636	20.406	2.0518823541	8.3457723858	1.4882119422	1.4695187242	2.5056386967	0.7823249336	32	0	529.8928792722	28.125
19961208	0	3.7	77.7	0.6	0	0.67	0	0	9	6.2	0.1719646618	0.1867256732	5.925	3.0223967773	82.952043226	8.528274084	20.938	1.7256301971	8.5189515774	0.9563557557	1.5747032398	2.559238371	0.6820383374	40.5	0	549.602299834	28.5
19961209	0	5	82.6	0.8	11.1	1	0	11.1	0	11.1	2.2872778017	0.1495944551	5.7	2.5679510618	34.8303812422	4.0675234302	5.5582351482	0.0142629578	3.7909238494	0.0054767417	1.595798365	0.0016704553	0.1894079924	0	0	0	29.4
19961210	0	6.5	94.4	0.5	10.2	1	0	21.3	0	21.3	5.6615444439	0.0541449809	6.8	-8.8433019952	10.9374194518	1.5313556618	0.91	2.65749527900619e-06	0.9794941062	6.95093033816762e-07	0.5578768308	0.0759610642	0.0315978411	0	0	0	31.975
19961211	0	7.4	95	0.2	0.1	0.96	0	21.4	1	21.4	6.6471693839	0.0518028372	6.69	-19.4438176712	14.2122066523	1.5778798778	2.018	1.17003200618309e-05	1.2880745681	3.23897015616039e-06	0.3881332319	0.2022976089	0.0459359826	0.5	0	5.4142397305	31.9
19961212	0	7.5	92.8	0.6	0	1	0	21.4	2	21.4	6.4065546105	0.0752358907	6.565	-19.6650228239	19.4882148206	1.6484503178	3.144	0.0001171044	1.5276479218	3.37490322134192e-05	0.7221442807	0.3687593626	0.1518749071	2	0	13.7103901753	31.325
19961213	0	6.2	95.7	0.3	5.8	1	0	27.2	0	5.8	5.5603027511	0.0408557	6.815	-19.6212065157	9.7102192567	0.2812722914	0.874	1.21080491445999e-06	0.3117359707	2.71681375197801e-07	0.3919192036	0.0435642824	0.1900250877	0	0	0	32.375
19961214	0	5.4	87	0.5	0	0.42	0	27.2	1	5.8	3.4097167467	0.122944657	6.335	-25.4545822953	18.8216602932	0.4047762434	1.748	8.8265762782957e-05	0.5127276082	2.08717373465947e-05	0.9396139318	0.2458185205	0.3157820124	0.5	0	14.4495568598	30.4
19961215	0	5.7	71.2	0.4	0	0.08	0	27.2	2	5.8	0.8978022391	0.2855582658	4.98	-14.513895251	40.9941186118	0.7995616034	2.874	0.0510504786	0.9431501397	0.0132580612	1.5566924352	0.5868039947	1.0728503065	2	0	69.4132562551	26.375
19961216	0	5.1	69.9	0.4	0	0.13	0	16.1	3	5.8	0.067766861	0.2729419817	5.395	-4.2055767392	54.826918153	1.0894117874	3.784	0.3118902468	1.2669429231	0.0860212671	1.6056001584	0.7413007595	0.8636357625	4.5	0	107.101267121	26.2
19961217	0	6.7	64.8	0.3	0	0.75	0	5.9	4	5.8	0.5512895925	0.3596886731	5.335	-3.9463793625	64.0088424535	1.4100243194	4.892	0.5342644344	1.6390136975	0.1567330549	1.6204523688	1.0682959459	0.8616448915	8	0	149.7596468694	24.525
19961218	0	5.2	68	0.4	0	0	0	5.8	5	5.8	-0.2148796498	0.3028372609	5.055	-3.8137325858	72.8025886943	1.7780474594	5.928	0.8742099866	2.0322268927	0.2719689139	1.6802992841	1.3059561871	1.1716697286	12.5	0	200.2091037253	25.7
19961219	0	4.6	85.5	0.2	12.6	0.96	0	18.4	0	12.6	2.3788851188	0.1196472382	6.98	2.1694670497	16.7434522967	0.2480003652	0.55	3.52238077549737e-05	0.1958061749	7.63428105714653e-06	0.7400397445	0	0.0619708667	0	0	0	30.225
19961220	0	5.2	93.5	0.4	1.2	0.71	0	13.8	1	13.8	4.2342202568	0.0583987167	6.905	-10.2885839469	17.9859578148	0.2865470532	1.208	6.28101297754456e-05	0.3597533385	1.42815645727762e-05	0.5344594199	0.0120068515	0.0936120679	0.5	0	4.1594165802	32.075
19961221	0	5.3	89.5	0.3	3.6	0.63	0	17.4	0	17.4	3.712187713	0.0946811796	6.39	-11.6926597843	17.7465340758	0	0.802	5.68750442877845e-05	0	1.13750088575569e-05	0.6482750546	0.098036225	0.3781677438	0	0	0	31.05
19961222	0	6.4	95.1	0.3	7.5	1	0	24.9	0	24.9	5.668605169	0.0473233452	6.59	-15.569060431	9.105277586	0	0.946	8.19846175132955e-07	0	1.63969235026591e-07	0.4179835062	0.0435642824	0.0910389867	0	0	0	32.175
19961223	0	5.9	96.1	0.4	9	1	0	33.9	0	33.9	5.3218096592	0.0363664571	7.01	-23.2809633095	2.8161651075	0	0.802	1.59952669745407e-08	0	3.19905339490815e-09	0.4165054813	0	0.0282561177	0	0	0	32.55
19961224	0	6.4	92.2	0.4	1.4	0.96	0	35.3	0	35.3	5.2233883519	0.076014799	6.615	-32.3640837885	5.4571595871	0.0698886	1.784	9.23314447473235e-08	0.127308821	1.95571124550897e-08	0.6014231552	0.1666276413	0.0531635329	0	0	8.0697166624	31.45
19961225	0	6.5	93.1	0.7	0	0.88	0	35.3	1	35.3	5.4619997749	0.0645669056	6.62	-21.2986896095	12.4252344671	0.14170908	2.712	5.59259101426149e-06	0.2506724369	1.23282304268601e-06	0.7750624544	0.1092195215	0.167673884	0.5	0	16.3098801105	31.65
19961226	0	2.3	69.9	2.6	0	0.29	0	22.7	2	35.3	-2.6174176228	0.2198173529	5.195	-20.127244551	39.7950336524	0.39637632	3.19	0.0702443775	0.604859299	0.0169766949	6.9842891894	0.1092195215	0.949175923	2	0	48.1563149549	26.9
19961227	0	-1.5	67.4	2.7	0	0.96	0	21.5	3	35.3	-6.7369984524	0.1826332362	6.185	-15.8849668405	51.4903490194	0.39637632	3.19	0.2428713432	0.604859299	0.0586972628	7.5786086975	0.1092195215	0.5424695909	4.5	0	42.3974314983	27.225
19961228	0	-4.3	70.1	2.4	0	1	0	17.9	4	35.3	-8.9155649007	0.1368707924	7.05	-7.9021102929	58.7527409964	0.39637632	3.19	0.5932670898	0.604859299	0.143381075	6.2648092842	0.1092195215	0.4171425722	8	0	25.9145310212	28.6
19961229	0	-5.1	74.6	0.9	0	0.63	0	10.4	5	35.3	-8.8949577896	0.1094804652	6.795	1.371606374	64.7795920929	0.39637632	3.19	0.7378221163	0.604859299	0.1783172032	2.2561637292	0.1092195215	0.4877006665	12.5	0	8.516263501	29.925
19961230	0	-4.5	84.2	0.9	1.2	0.83	0	2.6	6	1.2	-6.7553794584	0.0692496437	6.91	2.9124867285	59.2421723871	0.39637632	3.19	0.4425130061	0.604859299	0.1069467557	1.5356022644	0.1092195215	0.4060584796	18	0	-2.516216549	32.175
19961231	0	-2.8	89	0.3	8	0.96	1	9.2	0	9.2	-4.356873756	0.0550507956	7.575	1.7376088081	NA	NA	NA	NA	NA	NA	0.6309103873	0	0.1064001641	0	0	0	32.95
19970101	0	-0.5	91	0.2	0.2	0.96	1	9.4	1	9.4	-1.7874678651	0.0527634915	7.36	-6.8044304444	NA	NA	NA	NA	NA	NA	0.5077418108	0	0.1436178139	0.5	0	-0.5550265189	32.875
19970102	0	0.7	91.9	0.4	10.2	0.96	1	19.6	0	19.6	-0.4660976959	0.0522261899	7.02	-7.6357285537	NA	NA	NA	NA	NA	NA	0.5861891615	0	0.0933208319	0	0	0	32.8
19970103	0	2.3	94.3	0.5	25.4	1	1	45	0	45	1.4760255305	0.040454569	7.14	-18.2306206742	NA	NA	NA	NA	NA	NA	0.5395401769	0	0.0125008349	0	0	0	33
19970104	0	2	93.3	0.5	0.4	0.79	1	45.4	1	45.4	1.0302968445	0.0479659655	7.185	-43.7773662656	NA	NA	NA	NA	NA	NA	0.5899113352	0	0.018188769	0.5	0	1.9084277989	32.825
19970105	0	3.1	85.6	0.3	4.5	0.88	1	49.9	0	49.9	0.9226297208	0.1153122835	6.375	-42.9971378656	NA	NA	NA	NA	NA	NA	0.801845416	0	0.3862937532	0	0	0	30.625
19970106	0	2.3	96.2	0.1	11.7	1	1	60.4	0	61.6	1.7538255574	0.0270562809	7.285	-39.4785298515	NA	NA	NA	NA	NA	NA	0.3009410729	0	0.0365969331	0	0	0	33.475
19970107	0	2.6	94.5	0.3	2.4	0.96	0	54.8	0	64	1.8034657379	0.0408892647	7.23	-50.9072943412	51.964211844	4.1940924037	15.136	0.2174211774	4.9554045705	0.0931657907	0.4260733945	0	0.0314486811	0	0	1.5914749068	32.975
19970108	0	3.6	91	0.6	4.8	0.83	0	59.4	0	68.8	2.2670516299	0.0746977092	6.88	-43.0840872361	24.2780209338	1.9488489285	10.0675875794	0.0006293608	2.6265847727	0.0002119243	0.8021580991	0	0.0262501789	0	0	0	31.85
19970109	0	2.3	93.8	0.6	1.8	1	0	51	0	70.6	1.4020987092	0.0449306832	7.265	-22.4137496304	20.3704782541	1.2306181163	10.1855875794	0.0001617576	1.890279448	4.93007008646096e-05	0.6309395641	0	0.0326582105	0	0	1.3563411318	32.875
19970110	0	3.3	82.9	0.4	0	0.21	0	25.6	1	70.6	0.6753350627	0.1423974979	6.05	-23.6707759186	34.5052881291	1.4104325823	10.8975875794	0.0132226574	2.1312625176	0.0041712549	1.0208208793	0.0329529632	0.2208836447	0.5	0	20.9232762112	29.9
19970111	0	4.5	58.4	0.5	0	0	0	25.2	2	70.6	-2.9411832049	0.3745891701	4.845	-19.188120704	53.4162658595	1.8194655573	11.7535875794	0.2823428582	2.6235943926	0.0950375882	2.2170774423	0.2473153898	0.7724591273	2	0	73.3986525367	23.475
19970112	0	3.4	54.4	0.5	0	0	0	20.7	3	70.6	-4.9131058232	0.3906743795	4.905	-7.1175685084	66.7175977717	2.1842897313	12.4475875794	0.6989738439	3.0364824858	0.247261297	2.3071968786	0.3905034756	0.9756798252	4.5	0	118.9668231935	22.75
19970113	0	3.3	53.7	0.4	0	0	0	9	4	70.6	-5.1766802344	0.3986649879	4.61	-4.3142222465	75.3063002766	2.5829445333	13.0875875794	0.9175367482	3.4591559122	0.3402635187	2.0753912459	0.5685743517	1.3241116797	8	0	170.619855195	22.6
19970114	0	4.9	50.9	0.4	0	0	0	6.6	5	70.6	-4.3988515052	0.4641968143	4.28	0.8832580882	80.8745713505	3.1254164373	14.0515875794	1.4985945787	4.0170870657	0.5886689081	2.1251181049	0.9357038786	1.6931441984	12.5	0	247.117103051	21.5
19970115	0	6.7	46.8	0.6	0	0	0	1.8	6	70.6	-3.8570651774	0.5654031265	3.92	3.0815268538	84.2323357728	3.8416211733	15.3755875794	2.1948578637	4.7292260084	0.9219034803	2.8917033308	1.5329177743	2.0982607765	18	0	355.8544779924	20.025
19970116	0	7.1	43.3	0.5	0	0	0	0	7	70.6	-4.5231453549	0.6291981685	3.645	3.7561772605	86.3297045746	4.6717519033	16.8615875794	3.0411673204	5.5200058873	2.1094787429	2.7110297238	2.2232940529	2.6047182328	24.5	0	488.4402183593	19.05
19970117	0	5.8	50.4	0.5	0	0.08	0	0	8	70.6	-3.6983826448	0.4945074994	4.17	4.1057526015	86.3778503019	5.3094370813	18.1135875794	3.1179611076	6.1281677872	2.3507500807	2.3879630168	2.6143612102	1.9663131072	32	0	581.1185908864	21.15
19970118	0	4	59.2	0.4	0	0.29	0	0	9	70.6	-3.229112995	0.3699392661	4.61	4.2783598086	86.4260119246	5.7533963633	18.9335875794	3.0273960352	6.5391348142	2.35442944	1.959324278	2.8380488635	1.5817980758	40.5	0	639.8710589767	23.8
19970119	0	2.1	84.8	0.3	6.8	1	0	6.8	0	6.8	-0.188089953	0.1072524454	7.175	4.278120768	28.4071921167	2.6567762577	10.0523772244	0.0022791869	3.1995218197	0.0008214053	0.8304631499	1.1180488635	0.1465813158	0	0	0	30.675
19970120	0	2.7	95.8	0.4	4.7	0.96	0	11.5	0	11.5	2.0936684576	0.0312333691	7.325	-2.8438704356	12.1324101101	0.9307091303	4.9663966558	4.17618741137967e-06	1.2675615791	1.15194348012798e-06	0.4146914267	0	0.0607188034	0	0	0	33.275
19970121	0	5	95.5	0.1	0.5	1	0	12	1	12	4.3369620537	0.0388503948	6.96	-8.2417758195	13.6064353945	0.9615851183	5.6603966558	8.31322813209552e-06	1.3498786161	2.32601048051875e-06	0.3360547464	0	0.0979245128	0.5	0	3.08738231	32.625
19970122	0	5.9	95.5	0.2	0.8	1	0	12.8	2	12.8	5.2318953715	0.0416821849	6.965	-9.4365666161	14.4465319758	0.9879183473	6.4083966558	1.25899285879568e-05	1.4261850294	3.56831598682314e-06	0.3629278526	0	0.2016616159	2	0	5.7477200444	32.4
19970123	0	6.2	92.1	0.3	0	0.96	0	12.8	3	12.8	5.009798762	0.0771715451	6.48	-10.6737138024	20.5438868171	1.0908875513	7.3903966558	0.0001666159	1.5936742573	4.85297797744767e-05	0.5430451228	0.1549442151	0.3324596025	4.5	0	16.8487496571	31.475
19970124	0	5.7	87.9	0.7	0	0.54	0	12.8	4	12.8	3.8506975948	0.1168052146	6.495	-11.0034916581	28.6867063289	1.1947431473	8.2643966558	0.002754952	1.7551520588	0.0008228464	1.1072197824	0.3570875678	0.3835234687	8	0	27.898211297	30.55
19970125	0	5.6	84.5	0.5	0	0.75	0	12.8	5	12.8	3.1942897384	0.1498184717	5.965	-4.2392291777	42.426350771	1.3977761593	9.1383966558	0.0670824451	2.0222588046	0.0208399279	1.0722605487	0.6079836037	0.5969202926	12.5	0	50.6610945039	29.725
19970126	0	5.1	83.9	0.6	0	0.96	0	6	6	12.8	2.6041089052	0.1402844651	6.19	0.6144894104	53.5769089423	1.5568589013	9.9223966558	0.3632239199	2.2364504623	0.1162503807	1.2277699445	0.6079836037	0.578019923	18	0	67.8962138285	29.7
19970127	0	5.3	86.4	0.5	0	0.63	0	1.3	7	12.8	3.2136564326	0.1244763906	6.25	1.3759415847	59.8580391602	1.7066345273	10.8143966558	0.4776506547	2.4476153519	0.1572148987	0.9705488299	0.7394708352	0.4945654018	24.5	0	84.2391233435	30.275
19970128	0	4.5	81.2	0.6	0	0.29	0	0.8	8	12.8	1.5602877549	0.1730478988	5.96	2.1340114523	66.9453525785	1.9037090153	11.5623966558	0.7305285796	2.6972043718	0.2481575591	1.3805431228	0.9775176989	0.6572444936	32	0	106.0041671064	29.175
19970129	0	5.6	66.5	1.1	0	0	0	0	9	12.8	-0.1391002966	0.3273052421	4.745	2.2311708821	75.6771777903	2.3803293803	12.6703966558	1.0649443802	3.2392847781	0.3855148968	3.4413418135	1.3573983272	1.4614120722	40.5	0	169.161455493	25.225
19970130	0	4	72.4	0.4	0	0.04	0	0	10	12.8	-0.5072292149	0.2373682248	5.32	2.6809541909	78.8651384179	2.6991842803	13.5083966558	1.3109307545	3.6000206023	0.4935016958	1.4962100105	1.4883991699	1.0263674457	50	0	207.5054965886	27.1
19970131	0	4.7	61.2	0.5	0	0	0	0	11	12.8	-2.123101601	0.3666914881	4.96	2.8446275823	81.1551858795	3.0998827083	14.4363966558	1.491877938	4.0341591764	0.587019117	2.1331201753	1.7883107869	1.2411408958	60.5	0	258.4261852796	24.125
19970201	0	3.9	70.4	1	0	0	0	0	12	12.8	-0.9857969147	0.2531137964	5.695	3.0850607505	81.3653790279	3.3656724633	15.0763966558	1.9350004064	4.3202183848	0.7827123411	2.8814957386	1.8965690956	0.8866981474	72	0	284.2069002903	26.625
19970202	0	2.8	81.2	0.6	0	1	0	0	13	12.8	-0.0985149849	0.1396079629	6.36	3.422883792	81.0921565838	3.4902787233	15.3563966558	1.5640180418	4.4512828251	0.6404765726	1.3681998354	1.8965690956	0.5539641179	84.5	0	294.3891436624	29.6
19970203	0	2.6	73	0.6	0	0.63	0	0	14	12.8	-1.7436833467	0.2032014247	5.365	3.615750863	81.9494864219	3.7975896933	15.9063966558	2.0737280549	4.7563059816	0.8731379947	1.8238301001	1.8965690956	1.13792582	98	0	324.9199029976	27.6
19970204	0	1.8	78.3	0.6	0	0.38	0	0	15	12.8	-1.5685014698	0.1607657633	5.92	3.4076345586	81.9961860187	3.9844706733	16.2403966558	1.8704041593	4.9393510352	0.8003547252	1.5266670839	1.8965690956	0.7706750947	112.5	0	341.2929343565	29.125
19970205	0	3.3	66.5	0.7	0	0.63	0	0	16	12.8	-2.3318532437	0.2719883825	5.27	3.3678412739	82.5367924845	4.2954181233	16.7363966558	1.7606916798	5.2331190805	0.7726083066	2.3872687533	1.908463881	1.1039765585	128	0	372.2159238109	25.8
19970206	0	8.6	31.3	1.6	0	0	0	0	17	12.8	-7.4245721468	0.7572277686	3.07	3.3350423305	87.2257944783	5.5348043733	18.4923966558	3.9212209426	6.3318078193	3.2377957	7.8017802625	2.5814155974	4.2961499898	144.5	0	564.3054292102	15.675
19970207	0	5.3	45.6	0.6	0	0.08	0	0	18	12.8	-5.4797340625	0.5223561798	3.675	4.5272148571	87.7314820638	6.3685668483	19.6363966558	3.8495121638	7.0339366502	3.3639843527	2.9272687088	2.9854072281	3.0738555966	162	0	678.8777008301	20.075
19970208	1	6.1	47.2	0.6	0	0	0	0	19	12.8	-4.2935656945	0.5499342573	3.895	5.0561330271	87.7800905884	7.1630524983	20.8343966558	3.7382689154	7.7041850982	3.4269668402	2.8734539013	3.5765690852	2.5877614796	180.5	0	783.6538527389	20.275
19970209	0	6.3	52.6	0.6	0	0.08	0	0	20	12.8	-2.6643313753	0.4992055038	4.19	5.6337019209	87.6719968728	7.8980760183	22.1043966558	3.7482719393	8.3433180056	3.6034468895	2.6320340075	4.1967602193	2.1138414197	200	0	875.9811318642	21.575
19970210	0	6.3	57.3	0.7	0	0.04	0	0	21	12.8	-1.5091265058	0.4469639301	4.475	6.2382625208	87.0853671647	8.5458240183	23.3383966558	3.7065844538	8.9231605874	3.7024890644	2.7972809067	4.7843453856	1.8197412937	220.5	0	953.7584167267	22.75
19970211	0	6.6	66.2	0.7	0	0.33	0	0	22	12.8	0.7514338707	0.3550715621	4.595	6.5501257639	86.6323203216	9.1571361933	24.5543966558	3.1741531026	9.4778102111	3.2037675685	2.4309657536	5.3106012081	1.6199487558	242	0	1025.8402663259	24.9
19970212	0	7.7	65.1	1	0	0.54	0	0	23	12.8	1.5655599058	0.3880768854	4.32	5.5756354912	86.6805659577	9.9216492933	26.1303966558	4.2721886916	10.179997066	4.6640930112	3.2896011039	5.9564510613	2.100826364	264.5	0	1120.5432869872	24.35
19970213	0	7.1	66	1.4	0	0.75	0	0	24	12.8	1.1856523061	0.3598436906	5.595	5.4992983056	84.3136473172	10.2590322483	27.2743966558	2.3860093807	10.5743938244	2.38327413	4.3267371135	6.3138187824	0.8454590052	288	0	1155.4792133416	24.725
19970214	0	5.9	53.6	1.3	0	0.54	0	0	25	12.8	-2.7829680136	0.4684158702	4.205	5.5012240866	85.3895014617	10.9506736983	28.4003966558	3.0824294503	11.1516584107	3.4386741844	4.7942547059	6.7373836425	2.3364989806	312.5	0	1241.7423222977	21.925
19970215	1	7.1	49.5	1.3	0	0.38	0	0	26	12.8	-2.7405336791	0.6123335965	4.71	5.7841470267	85.4373367807	11.5441301883	29.6883966558	3.047184418	11.7074020962	3.5025287717	5.1379092859	7.8520575051	1.5967994678	338	0	1310.8022376848	20.6
19970216	1	7.7	25.8	1.8	0	0.04	0	0	27	12.8	-10.6590411869	0.8430193283	2.52	6.3554779001	90.2311297427	12.9548003283	31.3903966558	6.8490469662	12.937333701	8.2953419143	9.2828297746	8.6012022369	7.1112032482	364.5	0	1565.9218126239	14.525
19970217	0	5.9	43.1	0.8	0	0.17	0	0	28	12.8	-5.6724229821	0.5736373075	3.68	7.8178744488	89.859311675	13.7938044483	32.5523966558	5.8241581016	13.7610962591	7.4147615181	3.7042964016	9.0748217145	3.3835084466	392	0	1681.1298559711	19.3
19970218	1	4.6	63.6	0.9	2.4	0.63	0	2.4	0	2.4	-1.6977448919	0.3260071268	4.935	8.2099532513	65.6434787235	11.3962903864	33.2103966558	0.625212125	12.2680206795	0.4224967548	3.0700304432	9.2796440264	1.4453209872	0	0	1724.7124645989	24.75
19970219	1	8.3	38	2	0	0.33	0	2.4	1	2.4	-5.1643381278	0.7395141044	2.48	5.6847433106	83.9123823905	12.9000885064	35.0923966558	3.1344013388	13.444532949	3.9571050455	8.8673889579	10.2297346834	7.4825536749	0.5	0	1995.4770670538	17.425
19970220	0	8.2	37.4	1.1	0	0.08	0	2.4	2	2.4	-5.4625536688	0.7232266931	3.41	6.5763977016	86.9169654757	13.9313715064	36.5783966558	3.7525245709	14.2727877877	4.9711613627	5.174522707	11.1217788232	3.8270107316	2	0	2145.033464721	17.3
19970221	1	7.6	48.2	0.8	0	0.04	0	2.4	3	2.4	-2.6381880849	0.5763009591	4.005	6.7838136626	86.9653050874	14.7767110564	38.0643966558	3.8475769844	14.9978744068	5.2517825436	3.4860189354	11.779329109	2.56488589	4.5	0	2254.8689336516	20.15
19970222	1	8.7	48.5	1.1	0	0	0	2.4	4	2.4	-1.5444760216	0.6569096046	3.64	5.8973657396	87.3795842212	15.7892434564	39.7303966558	4.6342272052	15.8405339023	6.4897231335	4.5099158001	12.8846645459	3.3870940576	8	0	2394.9596159433	19.95
19970223	1	8.2	61.6	1	0	0.67	0	2.4	5	2.4	1.2708821782	0.4250959876	4.19	6.1941507277	87.3521856012	16.5847234564	41.2523966558	3.5164507116	16.5817045552	5.0981955845	3.501700726	13.5827658941	2.1028381202	12.5	0	2495.3624028172	23.35
19970224	0	7.9	77.4	0.6	0	1	0	2.4	6	2.4	4.1931610128	0.2422744793	5.715	8.8577386366	84.4569188102	16.8910826914	42.3963966558	2.1040227287	16.9247534234	2.9049911745	1.6233163403	13.8289960849	0.7517723775	18	0	2526.6704703927	27.375
19970225	0	7.7	85.3	0.5	0	1	0	0	7	2.4	5.3877277222	0.1578362552	6.04	7.5293439565	82.1384919307	17.1132488914	43.5583966558	1.7068079987	17.266911514	2.2171399329	1.0434148091	14.1105592859	0.6245473701	24.5	0	2548.6478603613	29.4
19970226	0	9.1	73.8	1	0.2	0.71	0	0.2	8	0.2	4.6745977853	0.3241894847	5.925	6.4856588247	81.5150241397	17.3649756964	44.8463966558	1.4205771088	17.6471076258	1.6701970848	2.6811654842	14.8357031319	0.6273709319	32	0	2574.046636138	26.175
19970227	1	9.9	30.4	2.4	0	0.29	0	0.2	9	0.2	-6.6682918122	0.895500158	3.035	5.9528913449	87.5171159994	18.6167913214	46.6023966558	6.7932050779	18.6288671537	9.9348063369	11.6192057965	15.7940852033	5.989584703	40.5	0	2769.6376883733	15.125
19970228	1	9.2	32.7	1.2	0	0.38	0	0.2	10	0.2	-6.3322911258	0.8237961485	2.905	7.1495727185	89.4875719381	19.9009943464	48.3223966558	5.5218069619	19.8825874604	8.6209876788	5.9205245197	16.8201373857	5.2510415295	50	0	2977.0917820113	15.875
19970301	1	8	48.3	0.5	0	0.63	0	0.2	11	0.2	-2.2430808966	0.5825238768	4.53	8.0490288653	87.9179850988	20.6648937904	49.5743966558	3.4196076358	20.6385232536	5.6756295448	2.5502125106	17.3991833315	1.6651931804	60.5	0	3052.9665582055	20.075
19970302	1	10.7	48.4	0.9	0	0.08	0	0.2	12	0.2	0.2630858206	0.7427528689	3.57	8.637982203	87.9666551975	22.0252668664	51.6183966558	4.0542340727	21.983031803	6.9269125898	3.8379263492	19.0921670507	2.9731920547	72	0	3210.8652084742	19.425
19970303	0	12.8	44.2	0.6	0	0.63	0	0.2	13	0.2	0.9255413355	0.8502931459	3.08	9.8034087394	88.5117476109	23.7428900104	54.0403966558	3.9317761731	23.6798097553	7.0376001586	3.0261650727	20.6986919291	3.7020925887	84.5	0	3426.3826575455	17.85
19970304	0	15.4	37.9	0.9	0	0.75	0	0.2	14	0.2	1.1309309389	1.2178266742	3.005	10.779603329	88.6950408605	25.5699484744	56.7143966558	3.8927624915	25.4871307317	7.2856895564	4.4168346868	23.6379075875	3.7706801278	98	0	3656.6152382264	15.625
19970305	1	13.9	48.3	1.2	0	0.38	0	0	15	0.2	3.1681791765	0.873992732	3.275	10.3939053895	88.7439675044	27.2091088804	59.2623966558	4.7859616486	27.1112288823	9.0588443006	4.9300493454	25.3936288177	3.5842521912	112.5	0	3854.2885445525	18.6
19970306	1	13.1	41.1	2.4	0	0.25	0	0	16	0.2	0.1927991849	0.9671110414	1.885	10.4385639766	92.2353724175	29.8235050384	62.2063966558	9.7932760061	29.6897230816	16.8334089471	10.2678870533	27.3851354386	9.766926835	128	0	4276.6770245395	17
19970307	0	10.6	51.8	1.1	0	0.33	0	0	17	0.2	1.1090832814	0.6679402641	3.285	12.0392849129	90.7525864057	31.3704295384	64.4123966558	6.4990356059	31.2216334601	12.5988283072	4.2472541416	28.6650886246	3.9621025948	144.5	0	4464.8306959359	20.3
19970308	1	10.8	54.6	1.6	0	0	0	0	18	0.2	2.0274291573	0.6113707677	3.25	12.102943065	90.2009871643	32.9509005664	66.6723966558	6.1162741105	32.7872466089	12.3257327012	5.8241325295	29.8573237055	4.0947775976	162	0	4657.9898950755	20.95
19970309	1	9.4	67	0.9	0	0.29	0	0	19	0.2	3.5875452258	0.4101158057	4.795	12.2917436507	87.0301090047	33.6820887364	68.2483966558	3.7448585122	33.5177397762	8.2877927788	2.9220599642	30.6429260693	1.5961409439	180.5	0	4728.7313993506	24.4
19970310	0	11.9	49.9	1.1	0	0	0	0	20	0.2	1.7887169029	0.7643784904	3.175	11.2494509239	88.1079048188	35.3016803344	70.5083966558	4.2128756242	35.1219231824	9.429561128	4.4602997376	32.3537468704	4.2613023923	200	0	4929.4838710268	19.5
19970311	0	11.3	51.3	1.8	0	0	0	0	21	0.2	1.6211814826	0.6963234013	3.515	11.2595137101	88.1566376196	36.7174358644	72.6603966558	5.1793345751	36.5264339446	11.4435468359	6.6659275547	33.5975279724	3.8156800373	220.5	0	5095.0097274644	20
19970312	0	11.5	49.8	1.2	0	0	0	0	22	0.2	1.3926638311	0.7382667334	3.505	10.5470854173	88.2053865095	38.1606184084	74.9023966558	4.5111116033	37.9588631524	10.4439422841	4.8124430432	35.1429152803	3.5731959757	242	0	5263.6999060498	19.575
19970313	1	14.2	34.9	1	0	0.17	0	0	23	0.2	-1.0656403773	1.2085142866	2.97	10.8515830374	88.83821133	39.9602669044	77.3963966558	4.4305092429	39.7420081569	10.5641093917	4.9812503892	37.7230030205	4.7708696106	264.5	0	5493.7083675011	15.175
19970314	1	13.8	31.6	1.5	0	0.29	0	0	24	0.2	-2.7592428845	1.0918127403	2.195	11.656669015	91.3278131776	42.2589200044	80.0343966558	7.0539940027	42.0139964439	15.7313237967	7.4004559974	39.3636282472	8.4283289774	288	0	5843.0813746826	14.45
19970315	1	15.4	27.2	3.1	0	0.25	0	0	25	0.2	-3.3830253433	1.3177265674	2.085	13.1729716057	92.028952553	44.7430847224	82.9783966558	11.403797322	44.4707986366	23.0153144228	15.6539500063	41.3230787771	10.3628985019	312.5	0	6221.3769404388	12.95
19970316	1	16.1	32.8	2	0	0.17	0	0	26	0.2	-0.2442199607	1.3483449752	1.925	15.3006794715	92.0789798891	47.5069231624	86.4443966558	8.9089045428	47.2066571308	19.8780428956	9.594990564	44.2540862171	9.4683645938	338	0	6640.3202776846	14.175
19970317	1	18.5	25.4	1.9	0	0.21	0	0	27	0.2	-1.6607624283	1.7294766878	1.235	16.706689581	94.0347905428	50.9853810604	90.4683966558	12.59567227	50.6467046654	26.3122204621	10.0248546185	47.9784071789	14.4611232007	364.5	0	7246.0837035132	11.725
19970318	0	15.6	39.8	3	0	0.33	0	0	28	0.2	1.9903493887	1.1333316125	2.39	18.6294767464	92.774965353	53.3024438404	93.5203966558	11.3612097673	52.9423443684	25.0400909921	13.0298234122	50.1936709691	8.2567275262	392	0	7570.5350804571	16.05
19970319	0	11.4	45	3.1	0	0.21	0	0	29	0.2	-0.098840402	0.8179900519	1.99	19.7233746815	93.2502398119	55.6902475204	96.0863966558	16.8322046812	55.3020009839	33.4190147806	12.5047438955	51.4713005302	14.0241682172	420.5	0	7960.8113412578	18.4
19970320	1	11.7	32	2.7	0	0.13	0	0	30	0.2	-4.4258210348	1.0579875073	1.925	20.1961054353	93.3006703563	58.2351300904	98.9223966558	13.884780213	57.8180433999	30.0118851107	12.8240044712	53.1039756468	12.7936650969	450	0	8371.9448394326	15.075
19970321	0	11.1	25.8	2	0	0.08	0	0	31	0.2	-7.752983596	1.0481908924	2.7	19.8176537479	92.7794167405	59.9979592264	100.9303966558	9.655871676	59.5613834277	23.7139426336	10.325747515	54.2665162757	7.7478349835	480.5	0	8617.7494975049	13.675
19970322	0	10.1	45.9	2.3	0	0.08	0	0	32	0.2	-1.0120760314	0.7090374809	3.95	19.5373032836	89.4183929803	61.1368024864	102.7943966558	7.3084077871	60.6936540665	19.6232597026	9.2242790726	55.1722841164	3.7075626485	512	0	8742.225602907	18.95
19970323	1	8.4	58.9	1.8	2	0.79	0	2	0	2	0.8379736405	0.4964879131	3.97	18.2562634684	74.1277770303	55.9318808232	104.3523966558	0.9966973678	55.6232615736	3.0981735846	6.1648632243	55.8837571225	3.3763349039	0	0	8856.5553945574	22.625
19970324	0	8.4	70	1.7	0	0.46	0	2	1	2	3.2509642388	0.3645885134	4.95	14.5357363741	78.9029254542	56.5823561832	105.7663966558	1.4404472349	56.2732231024	4.7308577989	4.7540339688	56.619342401	1.8026385932	0.5	0	8917.9674145565	25.4
19970325	0	10	56	1.3	0.1	0.67	0	2.1	2	0.1	1.6351513681	0.5629028075	3.89	13.0196896944	83.6330626749	57.7389954672	107.5943966558	2.4743166688	57.4221259536	8.0296301952	4.7461269244	57.4075029022	3.4678919289	2	0	9045.6133720082	21.5
19970326	0	12.3	42.4	1.8	0	0.29	0	2.1	3	0.1	-0.1001708521	0.8807226992	2.6	11.2032250718	88.7205326634	59.7670603632	110.1423966558	5.5148586423	59.430157061	15.7429819288	7.6633720893	58.8529657337	7.7051203902	4.5	0	9325.3170223814	17.525
19970327	1	13.3	47.9	1.2	0	0.25	0	2.1	4	0.1	2.5016510945	0.8569316502	3.1	10.9035311073	88.7694677234	61.4978430192	112.6543966558	5.4538975003	61.1471951178	15.8571013758	4.9488358812	60.5570195264	5.4926596874	8	0	9540.9350376563	18.65
19970328	1	12	48.2	1.5	0	0.21	0	2.1	5	0.1	1.3979465043	0.8760691169	3.83	10.8768056944	88.0617509009	62.7933731112	115.0223966558	4.5824400683	62.43722602	14.0385027242	6.0094064526	62.3761655028	3.3279076985	12.5	0	9684.4841023358	19.05
19970329	1	9.1	24.8	2.5	0	0.17	0	2.1	6	0.1	-9.9612463208	0.9248299231	2.52	13.7571849608	91.1360140442	64.4958594072	116.7423966558	9.5146737013	64.1188208144	24.3686615146	12.8971316874	63.0143899702	10.7032508255	18	1	9940.6129497982	13.925
19970330	1	11.8	23.7	2.5	0	0.13	0	0.1	7	0.1	-8.247330706	1.1925422416	1.785	15.5035726886	93.409561539	67.1130511092	119.5423966558	13.3506931133	66.7053943324	31.3486182054	13.1336143236	64.4235987987	14.599492237	24.5	1	10386.5629204814	12.975
19970331	1	10.7	33	1.3	0	0.04	0	0.1	8	0.1	-4.8957982737	0.8880067189	2.73	17.7211218582	92.6941301104	68.8848805332	121.6043966558	9.8934167711	68.458107306	25.8879060946	6.3519369409	65.3563237215	8.0407410755	32	1	10630.8666695301	15.575
19970401	1	13.9	32.2	1.5	0	0.17	0	0	9	0.1	-2.4191161002	1.1613973119	2.44	17.5918718787	92.5324931238	71.9744339412	125.5463966558	10.5893040869	71.5176827047	27.7345036162	7.3488585957	67.1593635121	9.1243648476	40.5	1	10939.0337238449	14.575
19970402	1	13.9	41.7	1.6	0	0.08	0	0	10	0.1	1.1130353743	0.9821297326	2.895	18.4030777019	91.3221897247	74.6667867604	129.4703966558	8.149183254	74.1886527279	23.5610178545	6.9469782852	68.7653581467	6.4546183151	50	1	11182.6317924194	16.95
19970403	1	15.8	35	1.3	0	0.21	0	0	11	0.1	0.3846855267	1.3187151907	2.55	18.6860844918	91.3719837227	77.8028871124	133.7543966558	6.6015921428	77.29688076	20.7230395302	6.2641296242	71.313864807	6.9667067601	60.5	1	11481.277162354	14.8
19970404	1	15.4	23.7	2.9	0	0.38	0	0	12	0.1	-5.2074750207	1.3692075635	1.625	18.8988915156	93.7084703082	81.8821934036	138.1463966558	23.1298179903	81.3279875649	49.1995973145	15.2807784649	72.9958272239	19.9677661102	72	1	11974.4869888666	12.075
19970405	1	12.2	33	1.8	0	0.33	0	0	13	0.1	-3.5792304533	1.01182597	2.835	19.4393906548	92.2578926715	84.474203618	141.7283966558	9.4743922481	83.8970441577	27.8536138167	8.5954169298	74.1992646497	7.4027379046	84.5	1	12215.8818778421	15.2
19970406	1	15.6	27.2	2.4	0	0.17	0	0	14	0.1	-3.2116886756	1.4125452228	1.415	20.0571944013	94.0208355687	89.014348898	146.5703966558	21.2741271415	88.3823267829	48.5333409862	12.2062084188	76.3774053148	20.1666575298	98	1	12770.6505652915	12.9
19970407	1	12.6	31	3.3	0	0.04	0	0	15	0.1	-4.0610643686	1.0911855363	2.585	21.2078634935	92.7206044303	91.919896418	150.3863966558	12.5712670773	91.2596631451	35.1164443514	15.8210483406	77.634790643	9.4083443254	112.5	1	13053.0671988029	14.6
19970408	0	9.2	41.5	3.1	0	0.46	0	0	16	0.1	-3.1883483988	0.7328268442	3.435	22.549966711	90.8858137391	93.767228258	153.3023966558	10.8097690427	93.0938713972	32.0725248225	13.0034033119	78.2038618457	6.5768093297	128	1	13208.7430618844	18.075
19970409	0	10	47	1.5	0	0.13	0	0	17	0.1	-0.7804990581	0.7004128267	3.395	22.2748146979	90.1229407337	95.773474274	156.4883966558	7.6568877855	95.085958562	25.6236365994	6.075793219	79.0996270206	5.7650043333	144.5	1	13378.0975286667	19.25
19970410	1	13.7	44.2	1.2	0	0.13	0	0	18	0.1	1.7418422261	0.9619518987	2.91	20.4723309758	90.1723387992	98.411134434	160.3043966558	6.669563447	97.7011118124	23.5837629176	5.1888568554	80.7434697108	6.6939094428	162	1	13617.2007073249	17.625
19970411	0	16.3	35.3	1.9	0	0.54	0	0	19	0.1	0.9436453119	1.3089565059	2.585	20.2702068438	90.2217531736	101.5202521044	164.6063966558	7.9081257096	100.7815021665	26.9560841578	8.8707639343	82.9864223054	8.2752998166	180.5	1	13910.8631235781	14.75
19970412	1	14.7	18.1	3.1	0	0.13	0	0	20	0.1	-9.2697700219	1.5383777772	1.335	19.8808694206	95.0863675675	105.8355901908	168.9263966558	23.3312885741	105.0398383117	55.4906388792	17.3811600119	84.7020649613	23.6368485365	200	1	14510.6061670313	10.85
19970413	0	11.8	29.2	2.1	0	0.17	0	0	21	0.1	-5.5445083793	1.0421165976	2.6	20.8523764844	93.3815820637	108.5964058068	172.4903966558	13.5421321099	107.7719635695	39.7770246959	10.4053599783	85.7211029866	9.9505168755	220.5	1	14782.5119320096	14.35
19970414	1	11.6	41.9	2.4	0	0.33	0	0	22	0.1	-0.8941948966	0.8769521893	3.24	21.3419700873	91.3273939485	110.7735421396	175.8203966558	8.4565254158	109.9316114276	29.3712123621	10.135307664	86.746223796	6.1752486291	242	1	14971.0390017826	17.575
19970415	1	13.6	32.6	2.2	0	0.13	0	0	23	0.1	-2.5154646402	1.2078594194	1.505	22.1328738707	93.8015624815	115.1049534676	180.4463966558	16.3013860067	114.207380056	45.8816274557	10.483644395	88.555702101	18.405579583	264.5	1	15499.7240460972	14.75
19970416	1	11.3	28.8	3.5	0	0.08	0	0	24	0.1	-6.1572303163	1.0912059328	1.525	23.4175309573	95.3745050712	119.0061934548	184.4243966558	20.2418665868	118.0559260048	53.2364292648	17.1645972369	89.6766704804	20.6706373484	288	1	16031.0526909964	14.375
19970417	1	8.3	37.6	2	0	0.33	0	0	25	0.1	-5.3033777627	0.7432959865	3.02	24.1936924651	92.8756407089	121.184590434	187.4843966558	13.8147261274	120.2133544572	42.1175912789	8.9109850363	90.2118335933	8.6825587632	312.5	1	16230.7063860798	17.325
19970418	0	10.5	33.3	1.8	0	0	0	0	26	0.1	-4.9522819798	0.9233203821	2.505	21.9386122283	92.7916283042	124.00662013	191.0303966558	10.0298047189	123.0036527938	34.4888938602	8.5352639247	91.2267031003	9.788337467	338	1	16515.8977279309	15.7
19970419	1	12.3	31.7	1.9	0.1	0.08	0	0.1	27	0.1	-4.0263011649	1.0560426813	2.39	21.8785283053	92.8367361973	127.0531176148	194.8103966558	13.0118012446	126.0150941766	41.2422412624	9.1901890101	92.4315906147	11.4267201834	364.5	1	16827.4387087007	14.85
19970420	0	9.4	50	2.2	1.1	0.79	0	1.2	28	1.2	-0.4857202464	0.6283678988	5.125	22.1858842444	80.4732436748	127.882622946	197.4383966558	1.8820648887	126.8517186337	10.2241335309	8.3777592863	92.894314748	1.9297216643	392	1	16881.2548797553	20.15
19970421	0	8.3	51.5	3	0	0.17	0	1.2	29	1.2	-1.0976935876	0.5936718158	3.4	19.3952645348	85.9003434999	129.85165565	200.5523966558	4.6722291305	128.8049247223	20.7399297054	10.8036115683	93.4982411994	6.393376876	420.5	1	17047.6006480007	20.8
19970422	0	9.3	42.5	2.2	0	0.04	0	1.2	30	1.2	-2.7790930199	0.800760491	3.715	17.7955679506	86.7233534061	131.6061117908	203.6303966558	4.2209258401	130.5483512423	19.3700159045	9.2071741728	94.5266643666	4.6951816244	450	1	17187.7295511038	18.3
19970423	0	11.8	28.4	2.5	0	0.04	0	1.2	31	1.2	-5.9079600957	1.0416502058	2.2	18.4563109021	91.1784319257	134.740175714	207.3023966558	9.0652798865	133.6434207749	33.2365822038	12.4256617064	95.4888018928	12.64367805	480.5	1	17529.5511188055	14.15
19970424	0	12	40.1	1.7	0	0.33	0	1.2	32	1.2	-1.1324507694	0.9358055563	2.93	19.0491235315	91.0440883324	137.2598684628	210.8843966558	7.4180731798	136.1381246827	29.229980466	7.4681684905	96.6169206569	7.168235397	512	1	17759.4917198046	17.025
19970425	0	13.5	45.7	1.7	0	0.67	0	1.2	33	1.2	2.0259223152	0.9027156402	2.93	18.8641238692	90.6452798328	139.9541122516	214.8983966558	7.8137044161	138.8073748001	30.4720818902	6.9871253225	97.9082498107	6.9512279276	544.5	1	18000.6918418414	18.05
19970426	1	14.6	62.7	1.9	37.1	0.83	0	38.2	0	37.1	7.5679556992	0.655379388	3.415	20.8832784465	52.7897550627	57.6960854362	130.200634639	0.3413479824	57.5850239688	0.6356340213	6.2614350606	2.3676981823	0.1127461806	0	0	0	22.025
19970427	0	10.3	85.1	2	22.6	0.88	0	59.7	0	59.7	7.9037900712	0.1893342455	6.08	-16.4983504405	26.0852630677	23.7947425574	87.5945048385	0.0025108658	28.3419826227	0.0028540462	3.270678616	0.7964269149	0.0151881336	0	0	0	28.7
19970428	0	13.2	68.5	1.9	0	0.54	0	59.7	1	59.7	7.5320843796	0.5071623006	4.04	-41.3077686723	60.0834372486	25.5043730214	91.4465048385	0.7764341425	30.0537887887	0.9178914535	5.5703204599	2.2458667371	0.064505967	0.5	0	128.9917044256	23.825
19970429	0	15.1	60.7	2.1	0	0.67	0	59.7	2	59.7	7.5651899293	0.6976264424	3.73	-42.6736577726	78.041522154	27.5112736038	95.6045048385	1.8496816947	32.0009571422	4.0520503767	7.1117372184	2.2759260126	0.2649399107	2	0	286.339633248	21.4
19970430	0	16.7	31.7	2.1	0	0.38	0	59.7	3	59.7	-0.1881117084	1.3902449017	1.705	-43.2183545155	89.8639111933	31.6600124198	100.2845048385	5.7232296757	35.3890476322	12.1863014982	10.1980782049	3.5950187346	1.7058315775	4.5	0	757.6287392899	13.75
19971201	0	11.7	32.2	2	0	0.13	0	5.4	3	2.5	-4.3433567962	1.0006946726	2.225	-0.0258883846	86.0606951429	5.1123249474	21.5435343655	4.1330661243	6.4174592481	3.4727717947	9.5798854865	5.7547853659	7.4689484752	4.5	0	1262.0623930523	15.125
19971202	0	3.6	74.3	0.7	20.4	0.88	0	22.9	0	20.4	-0.5386310186	0.2104277548	6.21	1.6791431828	24.5389649815	2.0084712442	0.478	0.0007117677	1.26090295	0.0001961018	1.9558320773	0.0329529632	0.0520053958	0	0	0	27.675
19971203	0	6.8	35.5	3.1	0	0.71	0	22.9	1	20.4	-7.385643711	0.6599643014	3.455	-18.7020948976	56.3990043044	2.7380627722	1.676	0.4612838083	2.1808846117	0.1465188356	13.9302436069	0.4420765092	0.5251653641	0.5	0	131.3331430179	17.175
19971204	0	5.2	52.4	0.7	0	0.67	0	22.9	2	20.4	-3.7355882758	0.4146144109	4.94	-14.5013842431	67.861201581	3.0695733802	2.37	0.6755509332	2.5812644515	0.2261863913	2.9171487168	0.4540572389	0.5457156614	2	0	175.9689992603	21.8
19971205	0	5.6	64.6	0.6	0	0.33	0	20.4	3	20.4	-0.5362118586	0.3515362604	4.67	-13.9442886265	76.2388434783	3.5152240042	3.424	1.0643225087	3.1053764389	0.3795001868	2.2520081966	0.7815163581	0.9751576967	4.5	0	240.4260008021	24.75
19971206	0	3.3	74.3	0.6	0	0.25	0	20.4	4	20.4	-0.8283731415	0.209761754	5.52	-14.1666670535	78.7209815204	3.7481405482	4.028	1.2031016888	3.3743418144	0.4420769982	1.7596358154	0.7815163581	0.686572377	8	0	269.0838858394	27.75
19971207	0	2.4	78.3	0.5	0	0.5	0	20.4	5	20.4	-0.9853991929	0.1673865097	5.905	-15.7847501732	79.6108508616	3.9098389042	4.452	1.3102176284	3.557961321	0.4910456761	1.3724841169	0.7815163581	0.5983125254	12.5	0	287.3399562757	28.975
19971208	0	2.7	79.2	0.4	0.2	0.46	0	20.6	6	0.2	-0.5376647205	0.1599872447	6.44	4.5950000095	79.6567783571	4.0078420402	4.84	1.2021455273	3.6793589099	0.456323343	1.1883354984	0.7815163581	0.4211780372	18	0	297.6740629416	29.125
19971209	0	4.2	74.5	0.5	0	0.46	0	0.2	7	0.2	0.0777655532	0.2198964997	5.825	2.4995813373	80.1553447385	4.2109280842	5.588	1.3608383473	3.9209134966	0.5294625625	1.5737932097	0.8681322986	0.6427313047	24.5	0	322.3342661528	27.575
19971210	0	4.2	74.1	0.4	0	0.67	0	0.2	8	0.2	0.0037778126	0.2150174658	5.76	2.0025697014	80.5790304608	4.4210711722	6.3	1.3735105361	4.160822586	0.5471743709	1.4249338167	0.8681322986	0.6805471112	32	0	347.9087598373	27.475
19971211	0	5.5	66.7	0.4	0	0.63	0	0.2	9	0.2	-0.1932344731	0.2999760179	5.715	1.7803443879	80.8450239336	4.6445669602	7.084	1.2918778669	4.4134308563	0.5271697401	1.7306798473	0.9547111757	0.675274295	40.5	0	375.5151205999	25.3
19971212	0	9.5	50.2	1.9	0	0.29	0	0.2	10	0.2	-0.3389146758	0.6574869092	4.395	1.8892915402	83.2637228073	5.2596434602	8.84	2.4897622971	5.0703071261	1.3441340684	7.0224918834	2.270154887	1.7072731887	50	0	469.9454002768	20.175
19971213	0	9.8	29.5	2.3	0	0.38	0	0.2	11	0.2	-7.1443684655	0.8863818233	2.545	2.847122419	89.0436003401	6.4950352642	10.884	5.2757668747	6.2996377962	4.5079084338	11.269938922	3.3505495996	5.8088552658	60.5	0	738.7312931937	14.925
19971214	0	6.2	35.5	1.2	0	0.13	0	0.2	12	0.2	-7.9179271977	0.7002463115	3.69	4.8154949973	89.0926420611	7.2041488642	12.19	4.2736983887	7.0107261931	3.789029991	5.6885504666	3.9714429322	2.8034791006	72	0	860.3779025129	17.325
19971215	0	4.1	48.3	1.5	4.8	0.5	0	4.8	0	4.8	-5.8260078885	0.4642823754	4.425	5.8083310237	58.195626015	4.303546051	7.4497474547	0.62439298	4.1312672606	0.2480312364	5.9024332336	4.1816498411	1.646503867	0	0	0	21.05
19971216	0	1.2	82.3	1.6	1.1	1	1	5.9	1	5.9	-1.4775767186	0.1150177461	6.68	1.6875405019	NA	NA	NA	NA	NA	NA	2.8711008637	3.3616498411	0.3796490285	0.5	0	3.7317978208	30.275
19971217	0	0.5	94.5	0.3	8.5	1	1	14.4	0	14.4	-0.2823535226	0.0351025684	7.45	0.5133648072	NA	NA	NA	NA	NA	NA	0.4166923673	0	0.093227548	0	0	0	33.5
19971218	0	1.4	95.3	0.3	38.4	1	1	52.8	0	52.8	0.7280542458	0.0319129569	7.375	-8.9622653046	NA	NA	NA	NA	NA	NA	0.387310597	0	0.0075582943	0	0	0	33.475
19971219	0	2.1	94.9	0.5	56.6	1	1	109.4	0	109.4	1.3655384802	0.0365114066	7.21	-49.1313826078	NA	NA	NA	NA	NA	NA	0.5071989067	0	0.0031184472	0	0	0	33.2
19971220	0	3.5	94.3	0.5	18.4	1	1	127.8	0	127.8	2.6675807305	0.0442859688	7.125	-106.9488774783	NA	NA	NA	NA	NA	NA	0.546250824	0	0.0023743098	0	0	0	32.7
19971221	0	4.3	91.4	0.3	0	0.79	0	127.8	1	127.8	3.0209928591	0.073216437	6.965	-121.3937532668	79.6516241437	6.03341016	15.586	1.1378807777	6.1322586201	0.5365032844	0.5636435115	0	0.0036217967	0.5	0	3.5387966608	31.775
19971222	0	4.8	84.8	0.5	0	0.42	0	123	2	127.8	2.4598465959	0.1386233575	6.065	-120.4876930671	79.6975651004	6.204881556	16.514	1.3217110265	6.3989734386	0.6357526264	1.0514797622	0.1549442151	0.0215539457	2	0	24.2678527408	30
19971223	0	5	77.1	0.7	0	0.71	0	121.9	3	127.8	1.3261432621	0.2038616515	5.455	-112.1335516958	80.8544589202	6.480390372	17.388	1.6976725583	6.709405373	0.8352307736	1.7963015417	0.054268858	0.0727505835	4.5	0	59.7075674232	28.025
19971224	0	4.9	74.9	0.5	0	0.42	0	113.4	4	127.8	0.8279918041	0.2285862753	5.615	-73.6059114746	81.1153275562	6.73536444	18.352	1.4583987389	7.025061904	0.7336475067	1.5590854606	0.1092195215	0.0990332846	8	0	92.1788080385	27.5
19971225	0	5.5	75.3	0.6	0.1	0.5	0	75.1	5	0.1	1.4819406189	0.2333412151	5.755	-16.7226515036	81.1617517551	6.962496708	19.28	1.5481618402	7.3181078276	0.7945738378	1.721981336	0.1903034319	0.1372419109	12.5	0	120.5582300312	27.45
19971226	0	5.1	91.9	0.5	1.2	1	0	19.7	6	1.3	3.889811904	0.0713705271	6.93	1.7708696567	67.335334857	6.998293308	19.92	0.6063423944	7.4517316921	0.3139980478	0.6806515061	0.1919723227	0.081986931	18	0	124.4012404584	31.7
19971227	0	6	58.9	1	0	0.21	0	1.3	7	1.3	-1.416900882	0.4393461891	3.5	0.5121283315	80.3451174643	7.850820588	21.604	1.7900861135	8.2272521285	0.9744552123	3.6142406336	0.8869391221	1.079951057	24.5	0	275.6962563251	23.225
19971228	0	5.1	53	0.8	0	0.17	0	1.3	8	1.3	-3.6768326462	0.4687423129	4.8	1.0062950999	82.2361446632	8.26206102	22.604	1.6963005088	8.6342711906	0.9466725735	3.2039143292	1.393937789	0.5382944074	32	0	333.8882276685	21.975
19971229	0	3.1	50.1	0.7	0	0.08	0	1.3	9	1.3	-6.2699874883	0.4131899064	4.435	1.3253532924	84.1132064788	8.673971928	23.316	2.3651458954	8.9883622531	2.06487981	2.9411679447	1.4478343665	0.8844951394	40.5	0	393.9182584745	21.75
19971230	0	2.5	58.2	0.4	0	0.42	0	1.3	10	1.3	-4.8653975273	0.3217461335	4.68	1.6646183167	84.622094881	9.010119048	23.866	2.3991404462	9.2705102996	2.1646879656	1.9758795387	1.4478343665	0.8445630651	50	0	439.9093289118	23.925
19971231	0	2.9	81.4	0.5	11.9	1	0	13.2	0	11.9	0.0328711326	0.1391548367	6.425	1.9086964083	26.6695454684	4.1355932785	6.5540376611	0.001380352	3.9239090007	0.000537216	1.2167384302	0	0.1063104649	0	0	0	29.625
19980101	0	3.1	95.4	0.4	14.5	1	0	27.6	0	26.4	2.4329043598	0.0354052713	7.15	-8.514197303	7.7156995763	1.4723744408	0.226	4.8436166618498e-07	0.6809824639	1.19092691854041e-07	0.4353060898	0	0.0212944686	0	0	0	33.075
19980102	0	4.1	95.4	0.5	11.7	1	0	38.1	0	38.1	3.4271964861	0.0367247786	7.09	-23.4132820144	1.9520881959	0.0771778417	0.514	8.31301899061093e-09	0.1122277768	1.75129168287588e-09	0.4922513895	0	0.0106875127	0	0	0	32.825
19980103	0	4.3	82.9	0.6	0	0.46	0	38.1	1	38.1	1.653440349	0.1479422326	6.07	-35.6026451848	14.0172263309	0.2564260017	1.28	1.08690412023845e-05	0.3417117916	2.4592361786326e-06	1.280421116	0.0650675097	0.0317242473	0.5	0	19.6143572569	29.65
19980104	0	5.3	65.9	0.8	0	0.54	0	38.1	2	38.1	-0.5490636119	0.3213213277	5.115	-36.0929558316	32.8635534942	0.6323670087	2.244	0.007835563	0.7419932898	0.0019524118	2.6861959055	0.2513377168	0.2041881823	2	0	66.5619329166	25.15
19980105	0	4.5	66.8	0.7	0	0.25	0	38.1	3	38.1	-1.1264479257	0.2943862201	5.47	-36.0628487908	49.2271418682	0.9195580167	3.046	0.1819659933	1.0480930671	0.0482254679	2.3824995496	0.1784137462	0.3263052938	4.5	0	100.3333325281	25.575
19980106	0	6.3	64.4	0.9	0	0.25	0	38.1	4	38.1	0.0860777415	0.3626122244	5.195	-24.136564629	62.8132579176	1.2975672717	4.154	0.595157293	1.4571922306	0.1695547019	3.043272145	0.4945533012	0.5329470606	8	0	147.5547825245	24.525
19980107	0	3.1	88.6	0.5	0	0.67	0	26.2	5	38.1	1.4005167712	0.0942690718	7.145	-9.3253699164	63.9176217295	1.3236665917	4.38	0.5721743227	1.508007321	0.164372858	0.841719682	0.5169327886	0.1936835938	12.5	0	149.7848961055	31.375
19980108	0	4.3	74.2	0.5	0	0.17	0	11.7	6	38.1	0.1188623209	0.2249038608	5.46	2.2667974836	70.8883633539	1.6211988397	5.254	0.7445766068	1.8304032145	0.2249276535	1.5890426198	0.7429594371	0.6269126849	18	0	185.0924052813	27.475
19980109	0	4.3	62.6	0.4	0	0.04	0	0	7	38.1	-2.1962056491	0.3256942058	5.015	2.2944533571	76.6061876029	1.9988387647	6.11	0.996606128	2.199117366	0.3173469973	1.8628231679	0.8406372126	0.9378536496	24.5	0	232.4192621406	24.575
19980110	0	3.7	69.8	0.3	0	0.08	0	0	8	38.1	-1.2941194076	0.2525229803	5.37	2.2709671571	79.1278805223	2.2908310627	6.822	1.2051825094	2.4907088692	0.3988893542	1.4367085514	0.9054355384	0.7927299107	32	0	266.7820485488	26.525
19980111	0	4.6	64.6	0.3	0	0.08	0	0	9	38.1	-1.4862781163	0.3149147147	5.05	2.1700357167	81.1679638483	2.6681139687	7.714	1.5214130961	2.8617107164	0.5272450543	1.6147726268	1.0141683904	1.0035845479	40.5	0	314.0044111272	25
19980112	0	1.4	92.7	0.4	0	0.96	0	0	10	38.1	0.3463075815	0.050974008	6.985	2.1111823028	79.238732169	2.7079031207	7.796	1.1535632538	2.8986906162	0.4015319968	0.5525106364	1.0141683904	0.30793468	50	0	317.121412148	32.825
19980113	0	1.9	92.3	0.5	0.6	0.96	0	0.6	11	0.6	0.7820048327	0.0537125065	6.785	2.2297273176	77.0863870124	2.7694581207	8.022	0.9770812717	2.9729854544	0.3430949965	0.6414221366	1.0141683904	0.3542657199	60.5	0	322.5440960029	32.6
19980114	0	3.4	95	0.3	15.2	1	0	15.8	0	15.8	2.6721479198	0.0388761084	7.11	1.5277478569	15.8100986955	0.7523320513	0.352	2.34141221317767e-05	0.1486702609	4.99642836778385e-06	0.4087445136	0	0.0440788691	0	0	0	32.9
19980115	0	5.9	88.4	0.4	0.7	0.83	0	16.5	1	16.5	4.1282682471	0.1116737098	6.56	-13.8764363519	21.2977482747	0.8440243793	1.226	0.0002249261	0.6099418499	5.44239367453128e-05	0.7772392567	0.2389163108	0.0869501867	0.5	0	9.6989322843	30.625
19980116	0	5.8	93.9	0.2	4	1	0	20.5	0	20.5	4.8904283237	0.0565192545	6.955	-14.7598730854	11.2696321521	0	0.766	2.63689526255053e-06	0	5.27379052510106e-07	0.4235551566	0	0.2355923117	0	0	0	32.025
19980117	0	7.7	44.7	1.7	0	0.08	0	20.5	1	20.5	-3.5556064974	0.6464886247	2.595	-18.9175634669	53.3890298888	1.303070106	2.756	0.3375743071	1.2286743864	0.0924779371	6.9903066918	0.9393331606	4.8249224513	0.5	0	259.1539471795	19.25
19980118	0	3.6	49.4	0.5	2	0.63	0	22.5	0	2	-5.992128365	0.4122485073	4.155	-17.7344412583	57.739408312	0.995540527	3.468	0.4124615105	1.1591810383	0.1115898329	2.4913202937	0.9393331606	2.2766530654	0	0	328.6969336381	21.45
19980119	0	3	77.9	0.9	2.8	0.58	0	25.3	0	4.8	-0.4724430665	0.1699864475	6.8	-18.4974242247	39.2896325672	0.0920827799	3.748	0.0362901177	0.1735084491	0.0078087971	2.0927336436	0.9393331606	0.2768424526	0	0	334.2404357289	28.725
19980120	0	5.9	39.8	1.5	0	0.58	0	24.7	1	4.8	-6.7104096304	0.5807201033	3.155	-5.9970553895	67.4683539752	0.8438786169	4.676	0.9585252838	1.163027668	0.2595067054	6.5915750499	1.2272567603	3.9863075434	0.5	0	468.9584472943	18.475
19980121	1	7.9	25.8	2.3	0	0.21	0	9.5	2	4.8	-10.4879290036	0.8568944477	2.53	-4.0801053439	84.3394524863	2.1045250169	6.486	3.3188837998	2.3239271468	1.3353198603	11.7317112705	1.9848893577	6.3887841923	2	0	728.494873613	14.475
19980122	0	4.8	36.6	1.3	0	0	0	8.8	3	4.8	-8.772361956	0.5787173845	3.615	1.87171891	86.8897677448	2.7796233239	7.45	3.9471104386	2.8763261204	2.1183527658	6.008239256	2.1971922878	3.4183122401	4.5	0	836.4487118827	17.95
19980123	1	3.1	51	0.7	0	0.13	0	4.8	4	4.8	-6.0379017071	0.40009082	4.615	1.8179114931	86.8538173111	3.1629878639	8.036	3.2755015991	3.1884866991	1.6378315228	2.9269692763	2.2297889321	1.7229286904	8	0	885.6703526917	21.975
19980124	0	2.9	60	0.9	4	0.46	0	8.8	0	4	-4.0861931224	0.3061700086	5.08	3.8586777852	55.1872391923	1.6166078352	4.3817295359	0.3794388225	1.6819016499	0.1120611186	3.2348791992	2.2297889321	1.0882820056	0	0	0	24.275
19980125	0	2.8	86.6	0.7	0.2	0.96	0	7	1	4.2	0.7886014907	0.1041400316	6.67	2.9387953301	60.356096006	1.6950289052	4.7697295359	0.5593878186	1.7951723199	0.1680934689	1.169873045	2.2297889321	0.397141388	0.5	0	7.4631717705	30.95
19980126	0	2.1	77.7	0.7	0	0.67	0	4.2	2	4.2	-1.3814455728	0.1629281616	5.945	1.6952375005	67.8525979454	1.8393138252	4.9957295359	0.7668034363	1.915509881	0.2345738568	1.7347157778	2.2297889321	0.7509776826	2	0	21.3487997391	28.9
19980127	0	0.8	73.9	0.5	0	0.38	0	4.2	3	4.2	-3.3155036362	0.1828909786	5.705	-0.1784042041	73.842070115	2.0104244142	5.2397295359	1.0572761996	2.0522686703	0.3298575755	1.5795093312	2.2297889321	0.95152046	4.5	0	38.4457322324	28.275
19980128	0	0.1	65.1	0.6	0	0.04	0	4.2	4	4.2	-5.6631517508	0.242600923	5.32	-1.0921329221	78.0503413759	2.1675127742	5.2677295359	1.2196067335	2.1546806407	0.3859908691	2.1878463671	2.2297889321	1.2320894917	8	0	52.5342503878	26.25
19980129	0	1	65.7	0.9	0	0.04	0	4.2	5	4.2	-4.6854794192	0.2409878233	5.075	-1.373252287	80.9362477403	2.3926932752	5.4757295359	1.6825305192	2.3524145372	0.5469285147	2.9124770274	2.2297889321	1.4389861645	12.5	0	76.5835951566	26.175
19980130	0	0.4	73.6	0.5	0	0	0	4.2	6	4.2	-3.7558898422	0.1769583365	5.82	2.5391548837	81.3076231536	2.5209246512	5.5397295359	1.723860617	2.4620390437	0.5684556928	1.5911656068	2.2297889321	0.8777660429	18	0	87.7670506959	28.3
19980131	0	0.8	64.8	0.7	0	0	0	0.2	7	4.2	-5.0576736999	0.2500059401	4.905	2.8346854122	82.9665520452	2.7624295382	5.7477295359	2.1106351902	2.6783084093	0.7153018945	2.4489656298	2.2297889321	1.6045042224	24.5	0	114.2301772156	26
19980201	0	1.3	65.5	1.4	0	0.04	0	0	8	4.2	-4.4400163843	0.2461140462	4.905	3.0279207942	83.7956105375	3.0350234882	5.9377295359	2.1471546922	2.9223067749	0.749475052	4.2812530671	2.2297889321	1.5437504504	32	0	139.8684800723	26.05
19980202	0	0.8	70.2	0.9	0	0.71	0	0	9	4.2	-3.9995863994	0.2047000378	5.57	3.3420356239	83.8429196328	3.2273023682	6.0917295359	2.785354876	3.0978145128	0.9923008472	2.6247015766	2.2297889321	1.1055476391	40.5	0	155.9767583428	27.35
19980203	0	0.2	71.6	0.7	0	0.25	0	0	10	4.2	-4.314359214	0.1927206796	5.585	3.4040112696	83.8902443472	3.3867250832	6.1197295359	2.4242723286	3.2369752243	0.877371485	2.0852423022	2.2297889321	1.0483723443	50	0	167.9303120347	27.85
19980204	0	1.5	64.7	0.7	0	0.08	0	0	11	4.2	-4.4122815785	0.2678689834	4.61	3.3124690498	84.7510804587	3.7512537932	6.4717295359	2.6254523964	3.5793384887	0.9862008848	2.4597224479	2.2519768426	1.8966285986	60.5	0	206.4111021303	25.8
19980205	1	2.5	58.2	0.6	0	0	0	0	12	4.2	-4.8653975273	0.349610109	4.6	3.52628696	85.0736922753	4.1961543932	7.0577295359	2.6948916296	4.0111155136	1.279559424	2.4645445948	2.4520324754	1.8138308421	72	0	256.0357144356	23.925
19980206	0	4.1	48.9	0.6	0	0	0	0	13	4.2	-5.6645085861	0.4707803588	3.89	3.6982486676	86.4363059792	4.8986484632	7.9857295359	3.0873039749	4.6966252541	1.9308050731	2.8000800701	2.8426545459	2.7133851411	84.5	0	347.9123417706	21.2
19980207	0	4.2	49.1	0.5	0	0.46	0	0	14	4.2	-5.518965522	0.4463212084	3.855	3.9446691102	87.0736559306	5.6484593882	9.0217295359	3.6338863128	5.4339287215	2.6917347974	2.5040916395	2.9954311779	2.8202469453	98	0	447.0930552684	21.225
19980208	0	8.2	28.3	2.3	0	0.13	0	0	15	4.2	-9.0618801921	0.8283602859	2.405	4.3219989117	91.1498937738	7.1959804982	10.9397295359	11.0224513928	6.9514351296	9.4007975609	11.3960316401	3.9209173511	8.331045177	112.5	0	731.5804534551	15.025
19980209	0	4.6	45.9	0.6	0	0.13	0	0	16	4.2	-6.0333575653	0.5053781771	3.71	6.1922555716	90.4317361931	7.9460044982	11.8857295359	6.0962961369	7.690155703	5.7541699798	2.9119246247	4.2687932519	3.2738228174	128	0	833.3747848917	20.325
19980210	0	6	51.9	0.5	0	0.13	0	0	17	4.2	-3.1220125367	0.4690961844	4.345	6.6423423285	88.6757865432	8.5970906732	12.9937295359	4.4883194659	8.3430546573	4.3976785666	2.368623962	4.7106236107	2.0046001452	144.5	0	912.7091775878	21.475
19980211	1	9	48.2	0.5	0	0.04	0	0	18	4.2	-1.3533036036	0.6632053932	3.52	6.8591894798	88.7247068303	9.6965576732	14.8217295359	4.3589013114	9.4427648914	4.565918877	2.5588548409	5.8972641166	3.0592800637	162	0	1067.8300294772	19.8
19980212	1	10.7	43	0.5	0	0.29	0	0	19	4.2	-1.3546842712	0.7518931015	3.435	7.1062868836	88.7736432684	10.8753311882	16.8297295359	4.3896307946	10.6221415303	4.9129294294	2.7415917313	7.0565996057	3.1610621608	180.5	0	1236.1067073232	18.075
19980213	1	13.7	33.8	0.6	0	0.08	0	0	20	4.2	-1.9403892587	1.1329201399	2.435	7.4906698896	90.2463751837	12.7280183132	19.6657295359	5.3245362355	12.4652297144	6.4779556101	3.4446698613	9.3721227964	5.3909362125	200	0	1548.7127018544	15.025
19980214	1	13.2	40.8	0.8	0	0	0	0	21	4.2	0.1818941385	1.0188055019	3.135	6.9059939218	90.1806722937	14.1257903132	22.0517295359	5.3712599547	13.8618509013	6.9143956036	3.8695667144	11.5144042045	3.6932403421	220.5	0	1757.2670902778	16.9
19980215	0	11.6	50	0.8	0	0.08	0	0	22	4.2	1.5404565538	0.7709049086	3.465	7.6359961375	89.5209558783	15.3493948082	24.3117295359	4.9761291765	15.0876566263	6.7485271977	3.435952992	13.2860956569	3.0516511932	242	0	1929.9941266321	19.6
19980216	0	11.6	43.2	0.7	0	0.54	0	0	23	4.2	-0.4768426785	0.8215242405	3.045	8.1709383817	89.5701551984	16.7457605132	26.5357295359	4.7459376437	16.477784362	6.7843665302	3.3929234626	14.6904891675	4.0086309251	264.5	0	2143.3832350527	17.9
19980217	0	15.1	25.4	2.7	0	0.08	0	0	24	4.2	-4.5485284041	1.3774262795	1.97	8.5365003603	91.885413585	18.9276485132	29.6417295359	9.4913329528	18.6424512391	13.0394469173	13.9630818281	17.3152527305	8.3688272782	288	0	2548.7102966133	12.575
19980218	0	10.3	39.6	1.3	0	0	0	0	25	4.2	-2.8267973159	0.7950529597	3.515	10.7554573211	90.1906738921	20.0571590882	31.5777295359	7.7314941369	19.7696263154	11.3972300125	5.8562987998	18.3513628109	3.6772081012	312.5	0	2707.8877278953	17.325
19980219	0	8.9	50.9	0.6	0	0.29	0	0	26	4.2	-0.7030252556	0.5990343199	3.705	10.8909579118	89.409634566	21.0618077132	33.2977295359	4.9869287609	20.7719257145	8.079157	2.6783571135	19.2398100506	2.8847672206	338	0	2845.2174633148	20.5
19980220	1	9.5	50.1	0.9	0	0.04	0	0	27	4.2	-0.366228094	0.6598422788	4.01	10.4055030249	88.4568954022	21.9481997132	34.9637295359	4.5102061947	21.6587273626	7.5654284395	3.617157611	20.47621806	2.4105064579	364.5	0	2960.4066532159	20.15
19980221	0	10.1	51.3	1.1	0	0.08	0	0	28	4.2	0.512764513	0.6371514249	3.81	10.4311120476	88.4155446427	22.9290265532	36.7377295359	3.9488585977	22.6384836671	6.879519503	4.2541861313	21.5686062018	2.5865421771	392	0	3092.0466168982	20.3
19980222	0	7.2	87.2	0.6	20.4	1	0	20.4	0	20.4	5.2128757298	0.1336948723	6.765	10.4446488527	16.7884820672	9.2879937977	5.3114514856	3.86157765198422e-05	8.6324483725	2.15483578703558e-05	1.0487874373	6.5414401823	0.0364351621	0	0	0	30
19980223	0	7.3	78.2	0.9	0.3	0.67	0	20.7	1	20.7	3.7569244981	0.2307233075	6.05	-12.8691432313	29.5674162576	9.5079724277	6.4194514856	0.0035999535	8.9052376859	0.0020416955	2.1132528413	6.5982915574	0.0905578951	0.5	0	21.6516218691	27.725
19980224	0	9.8	56.2	0.8	0	0.25	0	20.7	2	20.7	1.4980647312	0.5706806498	3.965	-14.2087380876	56.3275863301	10.4548777277	8.3014514856	0.382482016	9.9020071934	0.2295083892	3.1557052793	7.8351322181	0.9959856902	2	0	145.5505804693	21.6
19980225	0	11.1	58.9	1.1	0	0.38	0	20.7	3	20.7	3.3730795608	0.5874386777	3.655	-14.1006778607	74.5727260916	11.5863059777	10.5074514856	1.0008256663	11.0765349729	0.6385499875	3.9795186127	9.3482941905	1.8564398934	4.5	0	300.4809537781	21.95
19980226	0	9.5	65.9	0.8	0	0.29	0	20.7	4	20.7	3.448557799	0.4373501202	4.3	-14.0767975028	80.3729063221	12.3888884777	12.2634514856	1.4442130258	11.9101685501	0.9596891359	2.7266725648	10.3906299265	1.5156529117	8	0	400.3796318364	24.1
19980227	0	9.8	64.9	1	0	0	0	20.7	5	20.7	3.5174329408	0.4655999195	4.28	-14.4185807779	83.176406629	13.2098238377	14.0914514856	2.1682527792	12.7585769877	2.4166910756	3.3264168491	11.6447005395	1.7496568327	12.5	0	502.9015941527	23.775
19980228	0	9	68.4	1	0	0.08	0	20.7	6	20.7	3.4984143326	0.378551817	4.74	6.7125310454	83.5660638177	13.8434236577	15.7214514856	2.4975402708	13.4171744018	3.0279823102	3.0841371461	12.4785767069	1.4726784144	18	0	577.0733749097	24.85
19980301	0	11.3	35.6	1.9	0	0.25	0	0.3	7	20.7	-3.3608190698	0.9461087233	2.985	7.3867005657	87.5373907005	15.5969968157	18.0894514856	4.3288874453	15.1678518	5.934485301	8.7499101392	14.0948177643	4.4550305654	24.5	0	801.7442622005	16.075
19980302	0	8.4	49.8	1.3	0	0.33	0	0	8	20.7	-1.4615906662	0.5866992101	4.54	8.6553841526	86.7267513699	16.4107728557	19.5754514856	3.4590437195	15.9899747746	4.9024765598	5.1323968094	14.820021978	1.7218055247	32	0	883.0209763289	20.35
19980303	1	8.2	56.4	0.8	0	0.46	0	0	9	20.7	0.052490913	0.4970774752	4.035	8.8858152671	86.7750281824	17.4192653537	21.0794514856	3.2390552625	16.9986416097	4.7606467212	3.1345838491	15.5744206969	2.3503292563	40.5	0	991.6996007638	22.05
19980304	0	8	72.4	0.7	0	0.96	0	0	10	20.7	3.3429381322	0.3051024031	4.75	9.1194001976	86.1842425522	18.1215605537	22.3854514856	2.6721710671	17.706927294	3.9814093256	2.1061762812	15.9395087881	1.4179430135	50	0	1059.4822930776	26.1
19980305	0	10.2	53.3	1.7	0.1	0.5	0	0.1	11	0.1	1.1344425077	0.6941319969	4.425	8.8394882679	86.0929560386	19.0689772337	24.4114514856	3.4630542704	18.6673403436	5.4008882774	6.2172442329	17.5264206782	1.7457446998	60.5	0	1156.2412153159	20.775
19980306	1	9.5	24.5	1.2	0	0.21	0	0.1	12	0.1	-9.774652589	0.9934411043	2.415	9.7033681101	90.3679854864	20.9579126777	26.4014514856	5.9323774492	20.5340282368	9.3304764616	6.5311634829	18.8153211398	6.7849857579	72	0	1442.5524439164	13.75
19980307	1	10.5	47.1	1.3	0	0.54	0	0.1	13	0.1	-0.2941289475	0.7256094165	2.87	9.576834415	90.4174644536	22.6900590137	28.5354514856	6.3086498584	22.2528322683	10.2585230593	5.3352389531	20.0952743703	4.9318221414	84.5	0	1672.5686460347	19.15
19980308	0	11.5	46.1	2	0	0.54	0	0.1	14	0.1	0.324343257	0.765027465	3.4	9.9276117903	89.6072644654	24.2186761097	30.9034514856	6.378024301	23.7791935703	10.7251270482	8.0713737075	21.4282986144	3.5207617964	98	0	1853.9103114476	18.65
19980309	0	9	24.6	2.3	0	0.21	0	0.1	15	0.1	-10.1483401566	0.9514780511	2.135	10.960614392	92.3377865797	26.4158543717	33.2354514856	13.7724132667	25.9517766806	20.2537337465	11.9243552955	22.6105780281	10.264492324	112.5	0	2205.6595176028	13.9
19980310	0	5.9	17.8	3	0	0.04	0	0.1	16	0.1	-16.6968614179	0.87745959	2.315	13.1242086214	93.6040589225	28.0752313337	34.7394514856	14.2242487426	27.588195238	21.3414668862	16.6083188242	23.3031249387	10.0397917273	128	0	2483.288922156	12.975
19980311	0	3.9	36.4	1.5	0	0.96	0	0.1	17	0.1	-9.6436307993	0.5371140275	3.52	14.6586446135	92.4701888237	28.8920074697	35.4334514856	7.4365505001	28.3929930483	13.3249759139	6.844969513	23.3899182976	4.0836558156	144.5	0	2578.4315331772	18.125
19980312	0	5	56.5	1.7	0	0.29	0	0	18	0.1	-2.9157317116	0.400070691	4.45	14.0751535378	89.3160136415	29.6020756457	36.4154514856	5.6888493553	29.0995464635	10.8918692845	5.9501966175	23.6687491583	2.2170966055	162	0	2648.8784728916	22.875
19980313	1	6.5	57.2	1.3	0	0.17	0	0	19	0.1	-1.3455060895	0.4527677957	4.4	13.6903714091	87.8955513618	30.3988056857	37.6314514856	4.639930279	29.8942486117	9.3271776426	4.6379608387	24.357238062	2.2082749222	180.5	0	2729.4470428106	22.675
19980314	0	9.3	39.2	2.1	0	0.21	0	0	20	0.1	-3.8586867648	0.7779695347	3.395	13.0006850798	88.3653482209	31.6788750557	39.2074514856	4.6158135293	31.1642468919	9.5094907938	9.1728455573	25.6187157704	4.0330985125	200	0	2884.3749835231	17.475
19980315	1	14.3	25	3.1	0	0.33	0	0	21	0.1	-5.4372683251	1.3981157849	1.465	12.6288718604	93.6064857728	34.6729026797	42.3854514856	11.0377403095	34.1260368684	19.7093826812	16.0301578707	28.0608345004	12.1313619491	220.5	0	3429.025161882	12.675
19980316	1	11.9	44.2	1.7	0	0.21	0	0	22	0.1	0.1089605939	0.82014499	4.035	13.6483361899	89.4440482286	35.7926203277	44.3394514856	6.4606112506	35.2462159831	13.3839136688	7.096025993	29.5232771103	2.7201638686	242	0	3549.7950908609	18.075
19980317	0	14.2	39.6	1.8	0	0.13	0	0	23	0.1	0.6671726535	1.149213389	3.62	14.3569763099	88.8757369223	37.1876649677	46.6354514856	4.3743652405	36.6390814324	9.9746547312	7.9642244189	32.5959693965	3.01569977	264.5	0	3709.6285884496	16.35
19980318	1	14.4	37	1.5	0	0.13	0	0	24	0.1	-0.0897757171	1.0794709354	2.425	16.0596192362	90.4277708036	39.3936730577	49.3994514856	6.2043760465	38.8274865026	13.6622722909	6.9413207688	34.6897889935	6.7732683127	288	0	4022.0992761405	15.65
19980319	1	12.5	28.6	2.2	0	0.33	0	0	25	0.1	-5.2119741511	1.2706485021	2.365	17.3070835386	90.9065623392	41.6785870817	52.2894514856	7.9647213044	41.0943368813	17.0367818706	10.9729103809	37.0652666599	7.63242473	312.5	0	4347.4764808793	14.025
19980320	1	10.7	29.7	1.6	0	0.13	0	0	26	0.1	-6.2759344316	1.0233060033	3.555	18.4574558051	89.8815052331	42.9882312617	54.1354514856	6.1694914493	42.3963116437	14.2664733474	7.9858744171	38.6448596897	3.9614180495	338	0	4500.4304794075	14.75
19980321	1	10.3	39.2	3.4	0	0.17	0	0	27	0.1	-2.9628930862	0.9211633534	1.845	17.0518464157	92.6585108003	45.6286737077	57.0794514856	10.9759522913	45.0096066726	22.5356241973	14.680806924	40.4879469158	11.4628748569	364.5	0	4932.5811485891	17.225
19980322	1	7.3	45.9	1.6	0	0.17	0	0	28	0.1	-3.5671070027	0.6086726311	3.87	18.5056182322	90.3077678539	46.6505132237	58.4394514856	6.800083248	46.0240823321	16.0620204639	6.5020185619	41.1676605106	3.6288658106	392	0	5045.6674848238	19.65
19980323	0	3.7	63.2	2.4	1.4	1	0	1.4	0	1.4	-2.6362379098	0.304275685	5.185	17.4952963648	76.5020021157	47.0498498657	58.9714514856	1.3715126946	46.4205298763	3.8711989264	7.4882772024	41.1676605106	1.7810198516	0	0	5079.3987043477	24.875
19980324	0	3.9	74.3	1.5	0	0.38	0	1.4	1	1.4	-0.2489014028	0.2281218462	5.185	14.7729026057	79.9563028156	47.5510534037	59.9354514856	1.9507816254	46.9223021565	5.6327356498	3.6905557772	41.3483545723	1.6807032459	0.5	0	5124.2010488708	27.6
19980325	0	5.7	50.7	1.2	0	0.08	0	1.4	2	1.4	-3.7117313743	0.4883794556	3.88	12.2117595769	84.0249001696	48.5499490037	61.2414514856	2.2541117562	47.9135108155	6.5590298519	4.5509715973	41.838665685	3.3070270421	2	0	5234.4819082983	21.25
19980326	1	7.1	48.1	1.1	0	0.58	0	1.4	3	1.4	-3.1250141797	0.5655171763	3.995	11.1155933615	85.6141059995	49.5218778317	62.5834514856	3.1802368716	48.8789018205	9.0347217742	4.5176158898	42.3274914561	3.2281336333	4.5	0	5339.7123329396	20.25
19980327	0	7.6	52.5	0.7	0	0.79	0	1.4	4	1.4	-1.4844937003	0.5369713672	3.91	9.1299490577	86.3507560871	50.5481833997	63.9974514856	2.9953845304	49.8981889205	8.6897816935	2.9339620864	42.9995205346	3.1427679664	8	0	5452.5579525213	21.225
19980328	0	10.9	49.2	0.8	0	0.5	0	1.4	5	1.4	0.6728612321	0.7138036718	3.395	8.7579266674	87.4082432247	52.0086846797	66.0954514856	3.6095963506	51.3497526945	10.3552881776	3.4660398583	44.3571162774	4.024180144	12.5	0	5627.1846318716	19.575
19980329	1	13.5	43.5	0.8	0	0.08	0	1.4	6	1.4	1.3384599421	0.9678994874	2.835	10.9254379027	88.7816111975	53.9426727017	68.7874514856	4.2380708749	53.270492306	12.0587245	3.7444059619	46.3317928856	5.248914648	18	0	5878.7991337854	17.5
19980330	0	13.7	41.5	0.7	0	0.29	0	0	7	1.4	0.8663468403	0.9854989598	2.78	12.3239986104	89.42416217	55.8781437257	71.3714514856	4.2445732299	55.190998504	12.3216294252	3.4803742797	48.1836623378	5.3980808796	24.5	0	6134.8171445417	16.95
19980331	0	13.7	45.2	0.6	0	0	0	0	8	1.4	2.0541395835	0.9091827775	2.89	13.0195125774	89.4733295336	57.7545674057	73.9734514856	4.3528748193	57.0540001929	12.8118727054	2.9941229181	49.8517140515	5.0766552488	32	0	6377.2996076511	17.875
19980401	0	13.6	52.1	0.7	0	0.5	0	0	9	1.4	3.9640325125	0.7859435534	3.365	13.5258329213	89.3058276233	59.9961421641	77.7174514856	4.5693058298	59.2875036378	13.6035533436	2.9891016449	51.4797197024	3.8992108605	40.5	0	6564.7636489818	19.625
19980402	0	12.1	74.8	0.6	11.1	0.88	0	11.1	0	11.1	7.7637663316	0.3855061845	3.925	14.0399052406	46.9422782797	31.548180312	62.873464718	0.1201029442	31.3765522284	0.1461672528	1.8005094072	46.5723498428	0.7068312869	0	0	0	25.675
19980403	0	11	94.8	0.5	23.7	0.96	0	34.8	0	34.8	10.1928314561	0.0687814758	6.42	2.1807647037	7.8471970866	11.3830397826	25.5005374692	4.05904749892302e-07	11.3235200191	2.6217715186593e-07	0.5623307656	0.647172691	0.015921161	0	0	0	30.95
19980404	0	11.2	86.8	1.7	96.4	1	0	131.2	0	131.2	9.0788708064	0.1855994434	6.185	-23.388287061	9.085183927	4.5263138263	2.898	9.89692132663502e-07	3.9623947041	3.86660308341399e-07	2.5842255348	1.1125252034	0.0036434188	0	0	0	28.9
19980405	0	9.8	87.8	1.2	26.7	1	0	157.9	0	157.9	7.8706839774	0.1471294345	5.54	-121.0866153787	19.1587494927	2.1708721922	3.006	0.0001232778	1.9102130915	3.76828459278846e-05	1.7649401067	0.7286386909	0.0045643217	0	0	0	29.5
19980406	0	10.5	73.3	1.3	6.6	0.58	0	164.5	0	164.5	5.9262547852	0.3686489038	4.74	-149.0128362911	34.2591202847	1.6622503513	3.384	0.0144271623	1.5703009495	0.0041865167	3.4343535803	1.4332828882	0.0073729358	0	0	0	25.7
19980407	0	7.1	90	0.6	35.7	1	0	200.2	0	200.2	5.5684856416	0.1037555642	6.57	-156.048519801	6.9409264248	0.269051238	2.268	2.40904358456542e-07	0.4150189606	5.5584352461684e-08	0.88357649	0.4091899044	0.001775988	0	0	0	30.725
19980408	0	8.6	71.2	1.5	3.6	0.46	0	203.8	0	203.8	3.6832221586	0.3618014335	3.855	-181.1072784712	39.4403290564	1.2369482633	3.348	0.0432119233	1.2860448584	0.0119580152	4.1093050205	1.2783511611	0.0106053856	0	0	0	25.65
19980409	0	7.1	86.9	0.9	45.1	0.92	0	237.8	0	248.9	5.0651097265	0.1404068239	6.35	-159.703386102	12.0592674686	0.1241954068	2.412	4.91362447370881e-06	0.2200628721	1.07310995208906e-06	1.4313530362	0.4231077417	0.0017178413	0	0	0	29.95
19980410	0	4.4	92.2	1.3	79	1	0	293.1	0	327.9	3.2428791135	0.0687483513	7.06	-108.5776467287	3.1888362873	0	1.71	2.23176837186436e-08	0	4.46353674372872e-09	1.3546921551	0.0435642824	0.0008370412	0	0	0	31.95
19980411	0	3.4	92.9	0.7	21.7	0.92	0	218.4	0	349.6	2.3585038183	0.0558778505	6.935	-161.168117428	4.0855044594	0	1.8	4.04279199339836e-08	0	8.08558398679671e-09	0.7661413216	0	0.0008292554	0	0	0	32.375
19980412	0	6.9	71.8	1.1	2.5	0.83	0	194.2	0	352.1	2.1678974397	0.304066972	4.965	-177.4031347193	28.6956817766	0.272623709	4.356	0.0034337899	0.4714778773	0.0008037559	3.0470384723	0.6631820146	0.0031816704	0	0	59.0232145051	26.225
19980413	0	6	64.4	1.5	0	1	0	187.6	1	352.1	-0.1987772439	0.3318466376	5.25	-143.4863609347	48.7424687898	0.9506090402	6.534	0.1906548359	1.3941448211	0.0537468752	4.735141767	0.098036225	0.0036994457	0.5	0	101.1586986574	24.6
19980414	0	8.2	33.2	2.1	0.2	0.46	0	152.1	2	0.2	-7.0141593964	0.793997392	2.68	-140.3452946816	75.1486294108	3.314902877	9.558	1.1304661928	3.5509537752	0.4233632331	9.8471622233	1.0728509269	0.0540458161	2	0	338.1316792021	16.25
19980415	0	3.8	88.9	0.7	32.4	1	0	180.9	0	32.6	2.1378046196	0.085580341	6.855	-93.1567947509	14.9925007936	1.0474956669	1.8	1.87260312623367e-05	0.8831312251	4.80532495624864e-06	1.0280484757	0	0.0170291809	0	0	0	31.275
19980416	0	6.1	79.8	1.8	9.6	0.71	1	145.4	0	42.2	2.8762387512	0.1992016009	5.355	-46.420564574	NA	NA	NA	NA	NA	NA	3.6512948557	0.5845180039	0.038498955	0	0	0	28.425
19980417	0	6.1	91.5	0.5	0.6	0.96	0	67	1	42.8	4.8172759876	0.0808783701	6.53	-33.2819464847	80.0395255411	6.194672896	17.07	1.4195813105	6.49593626	0.6877120514	0.707391119	0.0759610642	0.0212186968	0.5	0	10.4139352922	31.35
19980418	0	9.8	50.3	2.2	0	0.79	0	45.3	2	42.8	-0.0350845996	0.651114634	3.58	-32.2598312392	84.7776680378	8.1293772288	20.382	2.8333131836	8.141071767	2.4972960793	8.0792853484	1.3880441829	0.4785278329	2	0	167.9862439921	20.125
19980419	1	10.8	30.9	2.5	0	0.5	0	42.8	3	42.8	-5.6718631656	0.9788855393	2.16	-30.6576915358	91.0740254457	11.2948603392	24.054	11.9392803472	11.208119082	12.3242433961	12.0368291556	1.5499046338	2.9374177259	4.5	0	517.6489750556	15.025
19980420	0	11.2	38.4	1.6	0	0.58	0	42.8	4	42.8	-2.434833331	0.9046606899	2.785	-29.8096433858	91.1237375123	13.8780217856	27.546	7.6400385365	13.7474747572	9.3966023438	7.1954452584	1.9868478317	2.3401916174	8	0	762.1292889006	16.8
19980421	0	13.5	46.7	1.4	0	0.54	0	42.6	5	42.8	2.3287855508	0.9286980612	2.825	5.1802431009	91.0253395155	16.6229581056	31.452	7.671630857	16.4578029554	10.3181203031	5.768696933	2.7598539287	2.6860619839	12.5	0	1014.1663658437	18.3
19980422	0	14.8	52.1	1.1	0	0.13	0	10.2	6	42.8	5.0732531415	0.8743207573	2.965	16.5343931924	90.41390846	19.34103296	35.646	6.9040986427	19.1518809854	10.2163660219	4.2867719628	5.7273587427	2.7766189855	18	0	1254.1990675079	19.325
19980423	0	14.9	57.7	1.6	0	0.5	0	0.6	7	42.8	6.6388870351	0.7562188856	3.79	19.5935207241	88.223159024	21.2696280064	39.57	7.2481242792	21.0801607891	11.1774176398	5.7137764016	7.7399190723	2.2229749588	24.5	0	1404.6837802507	20.7
19980424	0	16.5	54.7	1	0	0.67	0	0	8	42.8	7.3530391951	0.8977908214	3.09	19.2379995747	88.271929876	23.9140762624	43.962	4.3131390278	23.708311238	7.6579488427	3.8984863189	10.6336943087	2.8651239681	32	0	1631.6941339473	19.55
19980425	0	17.4	49.2	1.6	0	0.25	0	0	9	42.8	6.6408433359	1.0707675265	2.64	18.287182963	89.0664066979	27.0705409024	48.624	5.5891058056	26.8380703516	10.2674405413	6.3699907357	14.0405814968	4.3395576134	40.5	0	1921.4555417564	17.95
19980426	0	14.9	66.5	0.4	0	1	0	0	10	42.8	8.7171894755	0.5739497918	4.655	18.4462860521	86.3771903039	28.2762522112	52.296	2.6480472548	28.059956716	5.3714927437	1.7977234044	15.5281647016	1.1661465225	50	0	2005.7296016424	22.9
19980427	0	12.1	72.8	1.7	48.4	1	0	48.4	0	48.4	7.3673074871	0.3908673675	4.4	16.7970204792	40.5544412525	10.3972974106	3.51	0.0524771816	9.5846521552	0.0309429312	4.4835375593	1.5499046338	0.0414259307	0	0	0	25.175
19980428	0	9.1	82.2	0.9	0.9	0.96	0	49.3	1	49.3	6.2243417273	0.2123568666	5.89	-32.4510847468	48.696229331	10.8359538714	6.228	0.1794739705	10.1627688769	0.1092191998	1.821078707	0.647172691	0.0244259211	0.5	0	26.2735568207	28.275
19980429	0	9.6	80.6	1	8.1	0.88	0	57.4	0	57.4	6.4274390872	0.2557496022	4.335	-34.6237701645	44.615623887	6.8529137007	3.384	0.1154454194	6.1849346186	0.0546493855	2.1268361216	1.1528998905	0.6554824214	0	0	0	27.75
19980430	0	8.8	91.3	0.7	11.8	1	0	69.2	0	69.2	7.4563341746	0.0984687592	6.435	-43.8866706805	13.7341295976	3.0905188814	2.664	1.00332053947749e-05	2.6398011232	3.38405714592312e-06	0.9085241879	0.3681596753	0.0398065044	0	0	0	30.625
19981201	0	4.4	66.6	0.8	0	0.38	0	3.9	6	3.9	-1.2625991327	0.2944883367	4.935	2.8807096312	81.5600163007	21.3899959797	81.5668658092	1.7121652179	25.8396172347	3.1412510462	2.6390136569	28.8040367681	1.5941642457	18	0	198.0084043836	25.55
19981202	0	3.8	72.1	1.1	0	1	0	0	7	3.9	-0.756496756	0.2257073372	5.78	3.1189536166	81.6065873138	21.5566376757	81.9188658092	2.3863862095	26.0052916259	4.5892293827	2.9839906357	28.8040367681	1.146841469	24.5	0	216.6771954283	27.075
19981203	0	4.2	78	0.5	0.2	0.92	0	0.2	8	0.2	0.710590564	0.1830425849	5.95	3.4374138566	81.6531737024	21.7340978997	82.5768658092	1.5525887454	26.2173109219	2.8109132754	1.3997283445	28.8040367681	0.7848172546	32	0	237.6452334139	28.45
19981204	0	6.1	57.2	1.4	0	0.25	0	0.2	9	0.2	-1.7201382495	0.4239423983	4.57	2.983119508	83.3291664186	22.2254772597	83.7748658092	2.0567519409	26.7253571286	3.9878481249	4.952337568	29.155223124	1.8988206759	40.5	0	310.2760686276	22.775
19981205	0	4.6	29.8	2	0	0.21	0	0.2	10	0.2	-11.5357462024	0.6328986754	2.99	3.2491690429	88.3881629468	23.0807773557	85.0448658092	6.303772227	27.5018632501	11.4845235854	9.721134511	29.3812314761	6.774565567	50	0	482.8585781614	16.3
19981206	0	2.9	41.9	1.4	0	0.54	0	0.2	11	0.2	-8.7552993981	0.4825335825	4.425	4.2853522815	87.8391359598	23.4800628597	85.7028658092	5.0395775944	27.8707278453	9.6143040513	5.9926814419	29.4462091268	2.6535707159	60.5	0	540.7568497406	19.75
19981207	1	3.6	28.9	1.8	0	0.13	0	0.2	12	0.2	-12.7846686607	0.6180951655	3.335	4.8544235415	89.0635503291	24.1284586077	86.5948658092	5.1023808048	28.4434705544	9.8265816696	8.8752539775	29.6089352229	4.9923695567	72	0	660.562988506	16.325
19981208	1	2.5	35.1	1.3	0	0	0	0.2	13	0.2	-11.3449511105	0.5027019106	3.555	5.7041931131	89.1125986365	24.6809762877	87.3248658092	5.1384344433	28.9244030851	9.9779928081	6.0908291543	29.6089352229	4.4273032792	84.5	0	756.5284350523	18.15
19981209	0	0.4	49	0.7	0	0.58	0	0.2	14	0.2	-9.0468666532	0.3278745442	4.955	6.5871059426	87.6451187559	24.8753234157	87.4428658092	4.0883938575	29.0737485269	8.227527954	3.0799336741	29.6089352229	1.8833397397	98	0	778.1771730934	22.15
19981210	0	2.1	51	0.7	0	0.5	0	0	15	0.2	-6.9633280639	0.3884691691	4.295	6.3686596214	87.6936987677	25.2459602757	87.9388658092	4.1169050183	29.3948461448	8.3313192919	2.9193403826	29.6089352229	2.7580575842	112.5	0	831.7342184523	22.225
19981211	0	1.6	66.6	0.9	0	0.63	0	0	16	0.2	-3.9332551114	0.2499113996	5.75	5.4686119177	85.3718695972	25.4052608277	88.2188658092	2.6595289637	29.5418637034	5.5806955153	2.8645027697	29.6089352229	1.0022752426	128	0	849.1618820063	26.25
19981212	0	1.4	75.8	0.6	0	0.38	0	0	17	0.2	-2.3949241816	0.1677973389	6.04	4.8573978452	83.8189077257	25.5253101237	88.4088658092	2.0397080744	29.6496120851	4.2613351427	1.6632961834	29.6089352229	0.8142406304	144.5	0	861.3023995708	28.6
19981213	0	7.1	50	1.2	0	0.33	0	0	18	0.2	-2.6055506384	0.5612423772	4.9	3.6256720939	83.8948750767	25.9176863157	89.4088658092	2.2154253873	30.0547941567	4.6955551141	4.75551053	30.4757169791	1.5907057384	162	0	916.0661290305	20.725
19981214	0	6.9	53.4	0.6	0	0.33	0	0	19	0.2	-1.9039287841	0.5112163067	4.95	3.3428491015	83.9422169442	26.3161763397	90.5168658092	2.0733724712	30.4791612532	4.4234337506	2.6207116362	31.0123376978	1.4616884919	180.5	0	971.7047286759	21.625
19981215	0	4.6	74.7	0.5	0	0.21	0	0	20	0.2	0.5011383152	0.2208078446	6.03	3.4165953937	82.5830864536	26.4880000197	91.2828658092	1.7390828762	30.7029403963	3.665030182	1.5667984663	31.067474619	0.7421192228	200	0	992.1594670871	27.525
19981216	0	8.4	51.2	1.5	0	0.21	0	0	21	0.2	-1.0847743081	0.6926569566	2.415	3.0402466409	88.9946246181	27.9462853197	93.9748658092	5.8411950942	32.0585831309	11.7346372051	5.5862366447	32.8703134621	7.2899805783	220.5	0	1304.363870828	20.7
19981217	1	7.1	47.7	0.7	0	0.33	0	0	22	0.2	-3.2366860275	0.5481475266	4.565	3.5645572585	87.5036689261	28.4536765557	95.2628658092	3.4653248951	32.5796479474	7.6059059802	3.1761900754	33.1676532147	1.8904723912	242	0	1379.6784230153	20.15
19981218	0	6.6	49.3	0.7	0	0.08	0	0	23	0.2	-3.2551655844	0.5238107382	3.93	4.2031059527	87.5522022382	29.1330619317	96.6768658092	3.3651149355	33.2310906004	7.4982445655	3.1088360342	33.569315341	2.8201821169	264.5	0	1491.344496691	20.675
19981219	1	5.5	50.9	0.8	0	0.13	0	0	24	0.2	-3.8441776529	0.4946181779	5.26	4.1661268049	85.929192288	29.4247530837	97.4248658092	2.722277391	33.5312840964	6.1996083888	3.2516384043	33.9579962192	1.2981493966	288	0	1529.2341510959	21.35
19981220	0	3.1	76.8	1.1	4.4	0.67	0	4.4	0	4.4	-0.5699293957	0.200599643	6.475	4.2279971982	42.7373759564	19.8694726399	91.7850402244	0.0634653756	25.7844878276	0.0677611915	2.5718532164	34.0489633976	0.5277895703	0	0	0	28.425
19981221	0	5.6	40.8	2	0	0	0	4.4	1	4.4	-6.6584709904	0.6011391431	2.665	-0.1681018411	70.7452543316	20.9006306359	93.3250402244	0.8413699071	26.7976030422	0.921440371	8.5190491663	34.5101359446	6.8579314602	0.5	0	225.5749165638	18.8
19981222	0	2.5	40.3	1	0	0.04	0	4.4	2	4.4	-9.6109112723	0.4627500713	3.635	0.2274095557	80.6030001624	21.4082264239	93.9650402244	1.5635810786	27.2789312494	2.933359711	4.552559677	34.5101359446	4.3350563701	2	0	311.4261735617	19.45
19981223	0	-0.2	66.7	0.6	0	0.08	0	4.4	3	4.4	-5.631231673	0.2119284328	5.455	0.1993741187	81.6922869972	21.5361736999	93.9650402244	1.7391699553	27.3825774747	3.3525025321	2.1143208598	34.5101359446	1.3898983481	4.5	0	323.0877118251	26.725
19981224	0	-0.5	72.5	0.5	0	0.88	0	4.4	4	4.4	-4.8233433874	0.1616317788	6.18	-0.2205487402	81.7389016795	21.5835843079	93.9650402244	1.6264407099	27.4208695553	3.0947701584	1.6371517074	34.5101359446	0.8530344151	8	0	324.5215852384	28.25
19981225	0	-0.2	69.7	0.7	0	0.04	0	4.4	5	4.4	-5.0537129859	0.1942330713	5.875	-0.6044087423	81.7855317517	21.6889058599	93.9750402244	1.7269925517	27.5067863391	3.3364948077	2.1883936051	34.5101359446	1.0278678556	12.5	0	333.834302814	27.475
19981226	0	1.5	55.8	0.6	0	0.5	0	4.4	6	4.4	-6.3541692391	0.3107101235	5.6	3.794027723	82.0495636573	21.8436380839	94.1470402244	1.5702377635	27.6494662533	2.9826173445	2.5257358012	34.5101359446	1.1349500188	18	0	350.1600197509	23.575
19981227	0	2.7	56.8	0.5	0	0.5	0	0	7	4.4	-4.9985456467	0.3346383051	5.145	2.9471607229	82.8424062489	22.0701794239	94.4630402244	1.8632829862	27.8647059806	3.6819470901	2.247640248	34.5101359446	1.5621680212	24.5	0	377.3652450286	23.525
19981228	0	4	74.7	0.4	0	0.96	0	0	8	4.4	-0.0786356548	0.2068872245	6.19	2.6130626134	82.0587202089	22.2014790799	94.9230402244	1.5437272028	28.0193790123	2.9520103902	1.3976411657	34.5101359446	0.7080395067	32	0	391.8720928981	27.675
19981229	0	3.9	78.7	0.5	0	0.92	0	0	9	4.4	0.5424789301	0.1683917484	5.925	2.7615729182	82.1054558692	22.3718368039	95.4550402244	1.6693799231	28.2129638985	3.2690333613	1.3621429902	34.5101359446	0.8669366383	40.5	0	411.5815134598	28.7
19981230	0	4	78.3	0.2	0	0.96	0	0	10	4.4	0.5693364958	0.1772630714	6.205	2.7921559636	81.6907145954	22.5013295839	95.9150402244	1.424294671	28.3661580212	2.6883421402	1.0099688142	34.5101359446	0.6890417695	50	0	425.8659825994	28.575
19981231	0	3.8	91.7	0.7	29.8	1	0	29.8	0	29.8	2.5723356708	0.0650897733	6.885	2.9416530813	15.3311012697	8.4685822418	41.6338430052	1.99472278182584e-05	11.2277031186	1.28231372155498e-05	0.8465559928	9.7901359446	0.021789732	0	0	0	31.975
19990101	0	1.8	94.7	0.8	18.1	1	0	47.9	0	47.9	1.0381793825	0.0378853264	7.375	-27.1488709497	3.7243052898	3.5447363723	12.6660349575	3.22480624944205e-08	4.1711272435	1.28596857399949e-08	0.7049637096	0	0.0075186021	0	0	0	33.225
19990102	0	4.7	88.8	0.7	0	0.96	0	47.9	1	47.9	3.0094191129	0.0949319891	6.68	-45.6914173966	10.5502410416	3.6215570123	13.3420349575	1.97739380530638e-06	4.314975594	7.99463521514819e-07	1.041198347	0	0.0154670418	0.5	0	7.8145354699	31.025
19990103	0	6.1	73.3	0.9	0	0.17	0	47.9	2	47.9	1.6864347004	0.2673048453	5.45	-45.9640635346	29.3472428966	3.9502114683	14.5400349575	0.0033847653	4.7048852701	0.0014185964	2.4644016916	0.4091899044	0.117643739	2	0	47.8674532949	26.8
19990104	0	9	59.8	1.4	0	0.13	0	47.9	3	47.9	1.6124718528	0.4876715903	4.22	-45.9840643743	55.4528021937	4.6782347643	16.3500349575	0.3746822175	5.4546340455	0.1674660682	4.8358616888	0.995555214	0.5068357482	4.5	0	153.6689224143	22.7
19990105	0	5.5	78.3	0.6	0	0.42	0	47.9	4	47.9	2.0266321497	0.2045274871	5.885	-45.6632008628	63.1771363716	4.8990079273	17.2780349575	0.5632691829	5.733692787	0.2574855837	1.5542575711	0.2266031179	0.2669057686	8	0	178.7743256273	28.2
19990106	0	6.4	60.6	0.6	0	0.04	0	47.9	5	47.9	-0.6528677902	0.4081585357	4.44	-15.8342569127	74.0368699819	5.4825493273	18.5840349575	0.8740081381	6.3107215916	0.4176603677	2.4143676895	0.4231077417	0.8810949175	12.5	0	260.2403915108	23.55
19990107	0	4.7	66.9	0.7	0	0.25	0	18.1	6	47.9	-0.9152892025	0.3013027269	5.225	2.7710657917	77.7451188066	5.8159681403	19.4040349575	1.0285197757	6.64938709	0.5038419367	2.3791481635	0.6130149194	0.6432978065	18	0	300.7399541398	25.55
19990108	0	4.8	71.9	0.7	0	0.58	0	0	7	47.9	0.1676156301	0.2579511743	5.085	3.0391239267	80.2690838489	6.1978922933	20.3680349575	1.3525953936	7.0401088405	0.6811332656	2.1074796903	0.8027442429	0.7840689454	24.5	0	348.6199857127	26.775
19990109	0	5.1	70	1.2	0	0.08	0	0	8	47.9	0.0874201232	0.2986453786	4.705	3.0803580935	82.4463695092	6.6959337983	21.5480349575	1.9411457458	7.5368108813	1.0887136163	3.4189982472	1.2953438048	1.1197813761	32	0	415.229884621	26.225
19990110	0	1.5	91.8	0.8	31.4	0.92	0	31.4	0	31.4	0.310948724	0.0563819797	7.18	2.7729227127	14.339598999	2.5777405902	0.082	1.2878637199148e-05	1.6852571095	3.8054784048695e-06	0.9088911613	0	0.0150986554	0	0	0	32.575
19990111	0	1.6	93.9	0.8	37.9	1	1	69.3	0	69.3	0.7221618347	0.0421271066	7.39	-28.662179419	NA	NA	NA	NA	NA	NA	0.7603035954	0	0.0044897015	0	0	0	33.075
19990112	0	3.1	86.1	0.8	0	0.79	1	69.3	1	69.3	1.0032950375	0.1123447911	6.685	-66.9852427778	NA	NA	NA	NA	NA	NA	1.3291236684	0	0.0101778012	0.5	0	7.4820051667	30.75
19990113	0	3.4	66.4	1.6	0	0.38	1	69.3	2	69.3	-2.2567808964	0.2955214544	5.615	-67.1946958519	NA	NA	NA	NA	NA	NA	4.7867246475	0.1784137462	0.0790399163	2	0	34.2106826082	25.75
19990114	0	1.9	65.2	0.9	0	0.29	0	69.3	3	69.3	-3.9296738951	0.2644360266	5.43	-66.9208398294	84.6893296123	6.210173392	15.298	2.4212083288	6.2029098813	1.5520652253	2.951277586	0	0.1726318764	4.5	0	56.4701137194	25.825
19990115	0	3.4	58.9	1	0	0.08	0	69.3	4	69.3	-3.8612199917	0.3494734231	4.655	-66.8697088307	84.8290007399	6.646044347	16.118	2.6058645618	6.630966735	1.8857388439	3.5854427915	0.0869503555	0.4384949994	8	0	113.7605730584	23.875
19990116	0	3.1	65.7	0.5	0	0.83	0	69.3	5	69.3	-2.6852219579	0.2614167468	5.37	-34.9956115054	84.700081971	6.870301523	16.452	2.2145088713	6.8488403885	1.4149891394	1.9584854487	0	0.3785869692	12.5	0	138.0228716074	25.65
19990117	0	4.1	75.5	0.5	0	1	0	37.9	6	69.3	0.1644592061	0.1990277275	6.23	3.2457088742	82.7835307298	7.010942387	16.966	1.6587016498	6.9946701474	0.8326498735	1.5241259464	0	0.2482323662	18	0	152.49671661	27.85
19990118	0	5.9	71.2	0.8	0	0.42	0	0	7	69.3	1.0899426677	0.2801648147	5.025	3.4982787247	83.0938117673	7.433406663	18.128	2.2245859721	7.4208984915	1.5574840302	2.3800931149	0.2892607662	0.6667522824	24.5	0	206.5861173211	26.325
19990119	0	5.4	70.6	0.6	0	0	0	0	8	69.3	0.4927748924	0.2848419815	5.07	3.3349988929	83.1654109879	7.845677431	19.29	2.0136366948	7.8372101225	1.3179421795	1.9698988163	0.6434763479	0.6951793241	32	0	259.0691280689	26.3
19990120	0	6.1	61.3	0.8	0	0	0	0	9	69.3	-0.7790735716	0.3987681941	4.42	3.2599471084	84.3505665093	8.423654259	20.542	2.4865132038	8.4108828108	2.1153347313	2.9233383686	1.1219693261	1.207631722	40.5	0	339.8557989559	23.8
19990121	0	6.2	57.3	0.6	0	0	0	0	10	69.3	-1.6028046074	0.449272478	4.285	3.2545154765	85.0982596067	9.041580282	21.83	2.514768732	9.0234735379	2.2733552432	2.5192146287	1.6729138663	1.362297319	50	0	428.1234610905	22.775
19990122	0	5.4	55.3	0.7	0	0.04	0	0	11	69.3	-2.8298137048	0.4411450885	4.285	3.4535282852	85.5403218862	9.623275032	22.956	2.8230991732	9.5986351505	2.7891268432	2.8494510042	2.092538228	1.5294346315	60.5	0	510.7546217443	22.475
19990123	0	4.8	54.7	0.6	0	0.46	0	0	12	69.3	-3.5353067786	0.4279012917	4.24	3.7077247529	85.873514182	10.192535672	23.992	2.9043986283	10.1605560842	3.007245629	2.5770455764	2.4304210088	1.6675372027	72	0	591.8826506047	22.475
19990124	0	4.3	54.9	0.6	0	0.17	0	0	13	69.3	-3.9529577606	0.4078281958	4.635	3.9315609618	85.9215092979	10.627754144	24.794	2.9240015477	10.5907358717	3.1187744428	2.5686716637	2.6543137873	1.3777964766	84.5	0	649.1592697755	22.65
19990125	1	4.9	56.6	0.6	0	0.54	0	0	14	69.3	-2.9856069189	0.4107944476	4.915	4.2264054682	85.7494338009	11.016892543	25.614	2.7032155489	10.9777615209	2.8978671529	2.5292912992	2.9652992769	1.1388996811	98	0	698.4206760592	22.925
19990126	0	4.6	65.2	0.7	0	0.58	0	0	15	69.3	-1.3607844811	0.3085306285	5.465	4.265903305	84.7343551702	11.285567807	26.272	2.4361240701	11.2469290854	2.5723846635	2.462581898	3.1179823897	0.8377569185	112.5	0	729.4207132024	25.15
19990127	0	4.9	59.5	1.8	0	0.5	0	0	16	69.3	-2.3143802219	0.4158680546	5.045	4.1609885326	84.7819741924	11.675469488	27.236	2.9397250266	11.6376810262	3.3442903168	6.0501196114	3.6935313147	1.1799216063	128	0	778.5565701021	23.65
19990128	0	2.8	74.3	1.4	11.8	1	0	11.8	0	11.8	-1.3113044754	0.193889416	6.665	4.4623881357	28.5641042054	5.4714366487	9.8017979711	0.003074691	5.3112455676	0.0013580595	3.4486950414	0	0.1047135661	0	0	0	27.875
19990129	0	4.4	46.8	1.8	0	0.46	1	11.8	1	11.8	-5.9628807902	0.48594518	3.735	-7.4660669473	NA	NA	NA	NA	NA	NA	7.1332415468	0.3547205361	0.9182316566	0.5	0	112.8985523519	20.6
19990130	1	0.5	19	2.6	0	0.25	0	11.8	2	11.8	-20.4022817776	0.551705015	3.28	-6.908785356	88.8070838779	6.43408586	15.28	6.2258714783	6.4087032515	5.3837094541	14.0992581674	0.3547205361	3.5567053553	2	0	183.2675329089	14.625
19990131	0	0.9	26.6	2.4	0	0.04	0	11.8	3	11.8	-16.1255128748	0.5282536801	3.255	-5.5973943482	90.3571760176	6.942025409	15.704	12.9218060619	6.8921556406	10.6996897354	11.942759235	0.3547205361	5.4786969019	4.5	0	268.9989475681	16.425
19990201	0	-1.3	57	0.7	0	0.33	0	11.8	4	11.8	-8.7026739729	0.2470161635	5.64	-4.3780640081	87.7010449938	6.972140009	15.704	3.5004416295	6.9200843255	2.9662626759	2.7443140843	0.3547205361	0.8763726891	8	0	264.6119190895	24.575
19990202	0	1	53.5	0.9	0	0.29	0	11.8	5	11.8	-7.3660041178	0.3399207595	4.88	-4.7955664324	86.9715445747	7.277547509	15.984	3.5814564957	7.2125634815	3.1294787985	3.4604249027	0.3547205361	1.4288618135	12.5	0	294.7037035519	23.125
19990203	0	3.7	56.6	0.7	0	0.67	0	11.8	6	11.8	-4.1087477351	0.3600357643	4.89	7.2119197917	86.3065795274	7.714692179	16.732	3.2007955742	7.6428033968	2.8166877735	2.7977710904	0.4415191048	1.3153240631	18	0	342.4507392724	23.225
19990204	0	8	54.6	0.7	0	0.63	0	0	7	11.8	-0.5787030924	0.4952609661	4.675	6.714356625	86.06331445	8.327581109	18.074	2.9291728526	8.2552027834	2.6384859401	2.8890770871	1.0401921508	1.3602065673	24.5	0	414.2555184884	21.65
19990205	1	11.9	32.5	1.7	0.1	0.13	0	0.1	8	0.1	-4.0453012503	1.0082198247	1.915	5.6428256822	91.6988193148	10.434608759	20.856	8.9143962954	10.3157057805	9.3321949966	8.1906631684	2.8822360638	8.3322846653	32	0	826.780425278	15.15
19990206	1	4.1	74.3	1.6	0.3	0.92	0	0.4	9	0.4	-0.0557552736	0.2150932793	5.255	5.8367329305	87.6687041787	10.800202844	21.604	3.746506806	10.6809122751	4.1713377201	3.9205085114	2.8838828249	1.0888999487	40.5	0	864.7962701913	27.55
19990207	0	4.2	60.8	1.9	0	0.46	0	0.4	10	0.4	-2.6833549694	0.3362174847	5.105	5.618047739	86.2863787586	11.195201279	22.352	2.8625342175	11.0740276399	3.1318040606	6.2356483071	3.0138929415	1.1763130494	50	0	906.6831767753	24.15
19990208	0	2.8	30.2	2.6	3.1	0.21	0	3.5	0	3.1	-12.940529233	0.5612713899	3.165	5.8948744982	69.8327093672	8.5519789906	20.360789304	1.1118864871	8.5268320826	0.6165096116	12.4097001049	3.0359942837	5.1425004594	0	0	0	16.85
19990209	0	-0.5	83.7	1.1	0	0.96	1	3.5	1	3.1	-2.9136331314	0.1062000882	7.055	4.0521694406	NA	NA	NA	NA	NA	NA	1.9043130908	3.0359942837	0.3800971011	0.5	0	-1.4652048875	31.05
19990210	1	3	20.2	2.3	0	0.38	1	3.5	2	3.1	-17.6058881459	0.6426793544	3.115	3.5014916278	NA	NA	NA	NA	NA	NA	12.4084348743	3.0684548994	5.1476003809	2	0	107.4260856061	14.3
19990211	0	2.1	18.3	2	0	0.21	0	3.5	3	3.1	-19.5074662408	0.6173122973	3.065	3.6521314605	89.1809905099	6.68630037	15.55	5.6817999802	6.650402328	4.9988867671	11.0757906443	3.0684548994	5.7273564483	4.5	0	216.1492541005	14.05
19990212	0	1.7	16.3	2.1	0	0.13	0	3.4	4	3.1	-21.1656598039	0.6461756041	2.61	5.2479613159	92.5676263639	7.58121537	16.316	10.4504703851	7.5056275407	9.2771475077	11.865662294	3.100910251	7.9751359552	8	0	388.6476218848	13.65
19990213	1	0.9	31.3	1.3	0	0.33	0	3.1	5	3.1	-14.1664486351	0.5109657578	3.695	6.3084000672	91.56761445	8.12967042	16.794	8.1376132897	8.0325051075	7.6841177164	6.3574209287	3.1333603393	3.7956278222	12.5	0	460.2386057576	17.6
19990214	0	1	45.2	1	0	0.17	0	3.1	6	3.1	-9.5201698605	0.3941732506	4.055	8.8244339228	90.31716064	8.63798214	17.308	5.9972182952	8.5243030608	5.9582354669	4.2684218948	3.1333603393	2.7716472851	18	0	521.9532527197	21.05
19990215	0	-0.1	63.2	0.9	0	0	0	0	7	3.1	-6.2399957457	0.2422134789	5.165	9.5196493865	88.0262434375	8.832008235	17.336	3.9433061293	8.7073876868	3.9129568399	3.0430776619	3.1333603393	1.35860961	24.5	0	537.3751488537	25.825
19990216	0	1.1	55.5	0.8	0	0.54	0	0	8	3.1	-6.7981532774	0.3151859021	4.705	8.118786897	87.4486827905	9.15879426	17.616	3.7646407263	9.0229859339	3.7932418637	3.0994382345	3.1333603393	1.8065696593	32	0	570.4804027857	23.6
19990217	1	4.2	50.8	1.1	0	0.63	0	0	9	3.1	-5.0719828221	0.4614827591	3.01	7.0172536027	89.2738033746	10.3583781	19.21	5.55283937	10.2004260208	6.0633487936	4.2011031933	3.6347294509	4.801428427	40.5	0	760.3948693171	21.65
19990218	1	5.7	62	2.4	0	0.46	0	0	10	3.1	-1.0021644126	0.3683624672	4.78	6.146080644	87.0262149323	10.8958953	20.3	5.2830161514	10.7387765871	5.9386823038	7.6919773153	4.1061562848	1.7821189025	50	0	821.7628617564	24.075
19990219	0	5.6	60.3	0.8	0.4	0.42	0	0.4	11	0.4	-1.4745437913	0.3734040091	4.85	6.0905936317	86.201227166	11.40182058	21.318	3.3909451521	11.2451083644	3.8565160806	2.9625301634	4.4277168242	1.4849499958	60.5	0	878.7106318059	23.675
19990220	0	6.7	67.4	0.7	0	0.63	0	0.4	12	0.4	1.095509372	0.3500155973	4.67	5.6170271296	86.0245928987	12.01925511	22.678	2.7589720581	11.8656552744	3.138838705	2.37089498	5.0607876578	1.4547495882	72	0	951.1413025078	25.175
19990221	0	7.1	73.7	0.7	0	0.71	0	0.4	13	0.4	2.7267473939	0.2615036227	5.705	5.8104650653	83.9401162716	12.32113977	23.696	2.2287894683	12.1770507896	2.4196447435	2.0216988117	5.4463335257	0.7904912074	84.5	0	981.7318589893	26.65
19990222	0	5.5	66.7	1.2	9.5	0.88	0	9.9	0	9.5	-0.1932344731	0.2943097289	4.695	5.7267873427	44.9426607505	6.58369974	11.2389222436	0.1089713878	6.3968097454	0.0524076541	3.6945411882	1.2396478322	0.4753285777	0	0	0	25.3
19990223	0	2.2	68.4	1.2	0	0.92	1	9.9	1	9.5	-3.0042296735	0.2413440985	4.335	-4.0189391575	NA	NA	NA	NA	NA	NA	3.5142666942	1.2396478322	0.8949319597	0.5	0	52.4549930955	26.55
19990224	0	3.1	57.6	1.4	0	0.5	0	9.9	2	9.5	-4.4389927981	0.3619968528	4.195	-4.4938227372	85.9265570081	6.573384825	15.748	3.5080659064	6.552267941	2.876972914	4.8853692457	1.4894522309	1.851763792	2	0	122.3847122007	23.625
19990225	0	5.1	50.6	1	0	0.13	0	9.9	3	9.5	-4.2922762517	0.4905469243	3.7	-3.8506639438	87.0672091149	7.456935825	17.054	3.8336061251	7.4120603936	3.4508260546	3.8888723461	2.0696857287	2.6469452123	4.5	0	243.4082783944	21.375
19990226	0	6.1	50.9	0.9	0	0.17	0	9.5	4	9.5	-3.2896097001	0.5080014038	3.755	-3.3755534931	87.3380121064	8.347759785	18.432	4.1317157142	8.2841343762	4.0047497539	3.571140935	2.7261129286	2.7368290881	8	0	364.2157851277	21.2
19990227	0	7.2	54.1	0.7	0	0.21	0	9.5	5	9.5	-1.4486136244	0.5059067368	4.155	-2.7627537535	87.3864907268	9.15032808	19.936	3.9400441315	9.0787972649	4.0052179726	2.8950797552	3.5289437027	2.0612273828	12.5	0	466.0398469827	21.725
19990228	1	7.3	55.2	0.8	0	0.38	0	9.5	6	9.5	-1.0818736075	0.4935056267	4.13	7.0933322059	87.4349853525	9.94373415	21.368	3.7572824276	9.8638759559	3.9905977331	3.1640793191	4.2613630491	2.1345978502	18	0	566.9981252926	21.975
19990301	0	7.9	56.7	0.8	0	0.33	0	0	7	9.5	-0.1551294795	0.4852737724	4.195	7.5685772742	87.3724756328	10.891679256	22.872	3.8614802243	10.7980812012	4.3374270776	3.121848265	5.0580456607	2.0962221537	24.5	0	666.6031177013	22.2
19990302	1	10.1	56.1	0.9	0	0.33	0	0	8	9.5	1.7533572058	0.5701791759	3.7	7.6961356068	87.4209656313	12.171424752	24.844	3.8184096434	12.0600898603	4.576370171	3.4669060957	6.2426091532	2.7020655384	32	0	812.0852724062	21.5
19990303	0	6.8	88.4	0.7	28.9	1	0	28.9	0	28.9	5.0150414819	0.1190457547	6.775	7.8371773626	15.9592615967	4.998850938	0.802	2.64141188065101e-05	4.1535863596	1.05153915687596e-05	1.0828787664	0.2022976089	0.0195360993	0	0	0	30.4
19990304	0	6.3	89.5	1.4	48.8	1	0	77.7	0	77.7	4.6989609225	0.0978019566	6.44	-21.7867081904	8.8762739636	1.8779131831	0.946	8.18288012547528e-07	1.2781587371	2.26132797442352e-07	1.7826836783	0.0869503555	0.006293921	0	0	0	30.8
19990305	0	6.1	73.4	1.3	0	0.63	0	77.7	1	77.7	1.7054333977	0.2870441159	4.94	-71.2286203646	35.5425942912	2.5345251031	2.378	0.019761866	2.1190483469	0.0062235463	3.361492453	0.647172691	0.0260367223	0.5	0	62.1082444832	26.825
19990306	0	3.3	76.2	1.3	3.1	0.71	0	80.8	0	3.1	-0.4833849516	0.198971657	6.255	-71.4277114688	35.0906101233	1.2350154771	0.298	0.0195234159	0.501250664	0.004603679	3.0417454983	0	0.5855944355	0	0	0	28.225
19990307	0	5.3	52.2	1.8	0	0.54	0	80.8	1	3.1	-3.6937632886	0.486299816	3.41	-74.9568980781	66.0505674689	2.4103712691	1.64	1.0548690719	1.8883785092	0.3214144591	6.5247550211	0.5691939877	3.9087147644	0.5	0	142.3228746317	21.725
19990308	0	5.2	41.9	1.3	0	0.46	0	80.8	2	3.1	-6.6743825998	0.5526707344	3.465	-74.641422438	79.3409935141	3.4760360511	2.784	1.4749309375	2.9961304181	0.5193142658	5.6323722225	0.4655994556	3.526031702	2	0	269.9142533629	19.175
19990309	0	5.8	65.5	0.9	0	0.96	0	80.8	3	3.1	-0.1565432366	0.3467949202	4.77	-44.5559170645	81.9752026421	4.1106586311	3.82	1.9345893941	3.678134379	0.7342587247	2.9745194244	0.3681596753	1.4645665165	4.5	0	330.178115466	24.925
19990310	0	7	69.3	0.5	0	1	0	51.9	4	3.1	1.7688491557	0.3070922166	5.355	4.8133446227	82.1492149375	4.5731507031	4.838	1.5327953273	4.1868459144	0.6121673101	1.8351425452	0.1903034319	0.8730538854	8	0	370.8388710721	25.575
19990311	0	9.3	64	0.7	0	0.75	0	3.1	5	3.1	2.8459420549	0.4462230446	4.715	4.7175309274	83.082017041	5.3357035131	6.414	1.8866302394	4.9964656103	0.811315738	2.5599502817	1.1103590172	1.2982354676	12.5	0	445.3808386797	23.675
19990312	0	9.8	68	0.9	0	0.29	0	3.1	6	3.1	4.1794305286	0.4056537262	4.45	8.321235839	83.9719577692	6.2561534211	8.314	2.6834450017	5.9548054034	1.8183766421	2.8635555739	2.1773474947	1.6581854457	18	0	539.0042252609	24.55
19990313	0	11.7	58.9	0.9	0	0	0	0	7	3.1	3.9362025202	0.6297688109	3.785	7.9315145452	85.5707720705	7.5473879211	10.52	2.9398420581	7.2603918229	2.4268830647	3.3741854633	4.1981176478	2.3873965676	24.5	0	683.3571366471	21.8
19990314	0	12.9	46.3	0.8	0	0.58	0	0	8	3.1	1.6611703264	0.852759735	3.06	7.9869749881	87.7673265055	9.3104216091	13.068	4.1605115195	9.0169541305	4.2336626249	3.6108442849	6.1985741101	3.8169789163	32	0	904.3378854472	18.35
19990315	0	14.2	37.7	1.2	0	0	0	0	9	3.1	-0.010204504	1.0905165216	2.725	8.9276272267	89.2090180468	11.3211848151	15.796	4.8453894987	11.0135148643	5.5342831148	5.6284447333	8.7109609803	4.6068161733	40.5	0	1171.372948879	15.875
19990316	0	13.8	47.4	1.7	0	0.17	0	0	10	3.1	2.8116904848	0.9207009254	2.56	10.6379220845	90.1063851193	13.4494120071	18.578	7.1041101519	13.1243500062	8.6260795447	6.8434035254	11.0370113347	5.8072296708	50	0	1463.276199188	18.4
19990317	0	7.5	64.8	2.2	0	0.67	0	0	11	3.1	1.3112976289	0.3832422452	4.79	11.9653916798	86.793590947	14.1637075911	20.028	6.239945329	13.8467417942	7.9122098262	6.7759567248	11.4909519882	1.900972426	60.5	0	1532.1904879014	24.325
19990318	0	5.4	52.9	1.7	0	0.46	0	0	12	3.1	-3.4234253583	0.4456511201	4.48	12.2834426792	86.8418898266	14.8537296711	20.974	4.7001033365	14.5320789616	6.2651358983	6.1549871504	11.7398985341	2.2721931319	72	0	1600.1681062029	21.875
19990319	0	6.9	47.6	1.3	0	0.17	0	0	13	3.1	-3.4481077751	0.6369289706	4.455	12.2358551939	86.8486853219	15.5962534311	22.064	3.8535912093	15.2713609763	5.3169555949	5.2615289781	13.0477483378	2.0544152504	84.5	0	1674.2265018423	20.175
19990320	1	9.8	25.5	3.6	0	0.08	0	0	14	3.1	-9.0122179618	0.96826754	2.37	12.4030721662	91.0857273352	17.5772713671	24.198	14.0801211613	17.2257326996	16.9958365143	18.2961642465	14.1650681393	9.7365212011	98	0	1974.4409628309	13.925
19990321	1	8.9	38.4	1.1	8.3	0.71	0	8.3	0	8.3	-4.4900915297	0.7596628188	2.915	13.8123049862	55.0448951935	10.6829307293	14.3365029525	0.3124462635	10.359803314	0.1921382136	5.1187492331	11.978818062	1.9186411802	0	0	0	17.375
19990322	0	6.6	78.7	1	0	0.67	0	8.3	1	8.3	3.1670148415	0.223769277	5.925	5.1663213102	62.9017214821	10.9839801353	15.4085029525	0.5869810982	10.6809033663	0.3670523934	2.2541166238	12.3769832316	0.3751788245	0.5	0	24.9389387454	28.025
19990323	1	11.2	39	2	0	0.38	0	8.3	2	8.3	-2.2259926721	0.9009824298	2.37	4.6268828276	83.4062022507	13.1085935753	17.8665029525	2.7271392002	12.7786653194	3.2578939743	8.8111499253	14.1658954006	6.3291176483	2	0	337.4645506239	16.95
19990324	1	12.6	40.5	1.1	0	0	0	8.3	3	8.3	-0.4583912685	0.943760045	2.975	5.9771743493	87.3285150583	14.8619110433	20.2165029525	3.5687455261	14.5203953754	4.7709834356	5.0260004389	16.1727557225	4.1728707473	4.5	0	562.7364363585	16.975
19990325	0	10.2	57.7	1.1	4.6	0.75	0	12.9	0	4.6	2.2397337253	0.5529256242	3.855	6.4092696281	60.5928324936	10.4993153127	17.0192368592	0.5472108281	10.2714211805	0.3349377909	4.0270360511	17.1243349801	2.0527619227	0	0	0	21.875
19990326	0	6.8	93.1	0.4	12.2	1	0	25.1	0	16.8	5.7594031083	0.0680103411	6.69	-0.3567743695	16.5639077834	4.8672323151	0.928	3.50483183628617e-05	4.044413534	1.38046355296287e-05	0.5613141407	5.4676719454	0.0518343926	0	0	0	31.575
19990327	0	7.1	88	0.8	18.8	0.96	0	43.9	0	35.6	5.2455131569	0.1319023245	6.24	-5.9124681522	11.8796663161	1.9808698841	1	4.02323827453292e-06	1.3803838092	1.13154392970248e-06	1.2261015639	0.4513114377	0.0206362989	0	0	0	30.225
19990328	0	9.7	65.9	1.5	0	0.58	0	35.6	1	35.6	3.6388369983	0.4413755637	4.83	-24.8799284896	38.9753383867	2.7147001841	2.72	0.0401585777	2.321981455	0.0130014408	4.6602720821	1.1125252034	0.0794178399	0.5	0	70.9097011637	24.05
19990329	0	12.5	42.6	1.6	0	0.25	0	35.6	2	35.6	0.1451287974	0.9162168295	2.875	-26.064932897	70.3957773332	4.5338493041	5.106	0.8943661507	4.1730482452	0.3567161141	6.8500336091	2.2458667371	0.9409027456	2	0	309.1429258569	17.525
19990330	0	12.7	53.5	1.1	0	0.13	0	35.6	3	35.6	3.5064094555	0.7202574128	3.115	-25.6867342099	82.2174576003	6.2908657541	7.762	1.8197813537	5.9565279213	0.8465292804	4.2220439003	2.0709312255	1.3021411229	4.5	0	526.2972531514	20.2
19990331	1	13.6	50.4	1.3	0	0.33	0	35.6	4	35.6	3.4938400301	0.8282111767	3.37	-20.4908977344	85.8862529134	7.9020195821	10.454	3.5521589747	7.5888338998	3.1950377458	4.9933375818	2.216069333	1.6413296858	8	0	716.765083128	19.2
19990401	0	13.8	51.1	1.1	0	0.29	0	31	5	35.6	3.8735957933	0.8256112165	3.03	-6.2361576344	87.7558402016	10.5085029869	14.468	3.8629549273	10.1989027553	4.1956105769	4.3000550234	2.3988281604	2.2796581973	12.5	0	945.849941499	19.325
19990402	0	14.6	42.8	1.1	0	0.46	0	18.8	6	35.6	2.1069327112	1.0032066031	2.855	14.296391131	88.7452354065	13.2997195757	18.572	4.6162754017	12.9811494695	5.7807010201	4.9050107571	4.9923793074	3.0280590562	18	0	1198.3142144917	17.05
19990403	0	17.5	30.9	2.1	0	0.13	0	0	7	35.6	0.1566418518	1.4910352648	1.61	15.3708511426	92.5135349658	17.6489496557	23.468	10.9512905175	17.2777674562	14.0569548795	10.3124091589	8.8364032552	8.1746949075	24.5	0	1694.50662323	13.35
19990404	0	17.2	34.5	1.5	0	0.25	0	0	8	35.6	1.4185171964	1.4101055498	2.395	16.6439344691	92.2693474954	20.9536614637	27.806	7.633326413	20.5598500102	11.5083586994	7.1955225314	12.6488769625	5.0572078792	32	0	2018.7595682615	14.325
19990405	1	17.2	35.2	1.5	0	0.25	0	0	9	35.6	1.6981147013	1.3737564447	2.18	18.0086431823	92.3194541979	24.5878141165	32.45	7.9714864391	24.1663817821	12.94516172	7.1349085266	16.0990708203	6.0736373299	40.5	0	2385.2471571134	14.5
19990406	0	16	43.9	0.8	0	0.33	0	0	10	35.6	3.7301053644	1.1077854784	2.615	19.0796117843	91.6247081338	27.6974893805	36.842	6.5989610195	27.2597717445	11.860478424	3.7451251271	19.0766917326	4.5588003549	50	0	2675.8292388678	16.975
19990407	0	11.8	64.7	1.7	11	0.96	0	11	0	11	5.3719861986	0.5081337859	6.335	19.4394922031	27.5748724184	13.2426705324	23.0527250064	0.0026109599	13.0415144	0.0018273855	5.3952664711	14.2733713912	0.1479415872	0	0	0	23.225
19990408	0	13.7	34.7	1.6	0	0.88	0	11	1	11	-1.5847010385	1.0080443124	2.27	7.603564194	67.8708418075	16.4485913004	26.9407250064	0.8101724553	16.2007424327	0.6447214386	7.5654153989	15.8980699017	2.7095825752	0.5	0	335.4882753165	15.25
19990409	0	13.1	55.5	1.3	0	0.38	0	11	2	11	4.3994118659	0.7382073184	2.575	6.554790623	84.0781713239	19.4923250604	31.0447250064	2.7715762281	19.2143973937	4.376944025	4.8116920462	18.138163858	4.4757441828	2	0	626.8078619742	20.6
19990410	1	13.1	51.3	1	0	0.13	0	11	3	11	3.2830230283	0.7959655968	3.195	5.5908215809	86.7274314362	21.9009112236	34.8787250064	3.0468426359	21.6114934464	5.2123184526	3.9554131917	20.2385514555	3.2952616011	4.5	0	833.6716862683	19.55
19990411	0	13.4	48.5	1	0	0.88	0	11	4	11	2.7681092038	0.8257732928	3.585	4.6901214217	86.8627106995	23.9564436652	38.5867250064	2.9952647747	23.6643761381	5.4315588126	4.201977552	21.9781312714	2.5886881876	8	0	999.667388492	18.775
19990412	0	10.6	59.4	1.1	14.3	0.88	0	25.3	0	14.3	3.0227971249	0.5603116405	3.15	4.4270118898	47.9359836652	12.8352573207	19.7193225965	0.1329035461	12.5689726743	0.0910635892	3.947730295	13.8578147341	0.6609188533	0	0	0	22.2
19990413	0	12	51	1.4	0	0.42	0	25.3	1	14.3	2.1854680153	0.754320956	2.11	1.2195329933	79.4424788832	16.2887011607	23.8053225965	1.660986771	15.9777126911	1.9745911728	5.300332529	15.7091637018	2.1297922848	0.5	0	370.9818344908	19.75
19990414	0	10.5	51.4	1.6	26.8	0.5	0	41.1	0	26.8	0.9092402493	0.7096774693	2.95	0.9573330753	52.4920738209	9.123824443	3.762	0.2966995201	8.3774777825	0.1630186712	5.9549671055	1.6717418371	0.2523207247	0	0	0	20.225
19990415	0	5.9	93.7	0.7	76.6	1	0	117.7	0	103.4	4.9591318191	0.0595011476	6.605	-25.7564552219	10.8399652687	3.6153251466	2.16	2.52456764035737e-06	3.0410447111	8.93535001444548e-07	0.7319703838	0.054268858	0.0040614014	0	0	0	31.95
19990416	0	4.8	87.3	2.2	24.7	0.96	0	142.4	0	128.1	2.8680289059	0.1084149057	6.81	-104.3412439311	7.8358683916	1.223024333	1.908	6.11984269100394e-07	1.0169101536	1.61230324106787e-07	3.0799901618	0	0.0032189796	0	0	0	30.625
19990417	0	8.4	52.6	2.1	0	0.67	0	142.4	1	128.1	-0.716966159	0.5671415681	3.155	-130.7576214146	47.4135040549	3.337758669	5.004	0.1684263152	3.1050946734	0.0600529984	7.5954590906	1.1326242279	0.0440131162	0.5	0	187.815466802	21.05
19990418	0	10.4	35.3	2.3	0	0.42	0	142.4	2	128.1	-4.2700159515	0.9392051299	2.33	-115.6770902145	77.4753647748	6.433130445	8.784	1.3455732908	6.1429304427	0.6349431695	10.5226194743	1.7990277392	0.2218630972	2	0	509.4877817013	16.225
19990419	0	9.4	35.5	1.6	0	0.54	0	128.1	3	128.1	-5.0808424711	0.8287471508	2.715	-114.6724916253	86.3494963061	8.995757901	12.15	3.3392197128	8.6857378767	3.2222597321	7.4276832489	1.2783511611	0.355564495	4.5	0	758.0034439033	16.525
19990420	0	9.5	43.6	1	0	0.67	0	128.1	4	128.1	-2.2543235448	0.6985197026	3.305	-87.4746303041	87.8105634315	10.9877974018	15.192	3.687115926	10.6775160681	4.0985904096	4.433040613	1.1125252034	0.4020288908	8	0	929.781069986	18.525
19990421	0	8.7	76.5	0.5	3.4	1	0	104.7	0	3.4	4.801627318	0.2679125675	5.895	-8.925071346	50.5973925588	7.7914854814	14.5331449308	0.1895265699	7.6438906022	0.0994011679	1.5059236413	0.3953933168	0.5051818609	0	0	0	26.95
19990422	0	11.9	68.9	1.1	0	0.58	0	28.1	1	3.4	6.3746099742	0.4714707642	3.8	12.6648910157	70.8063275131	9.6687819166	18.2051449308	0.8130395731	9.5206683374	0.4776930925	3.3413739057	2.3508877885	2.0104877884	0.5	0	146.8015499933	24.25
19990423	0	11.5	70.1	0.8	0.1	0.75	0	3.5	2	0.1	6.2418008313	0.4519622085	4.36	12.2595521311	78.7567203264	11.0870091166	21.6611449308	1.3955615491	10.9545279861	0.8849476546	2.5024492821	3.9787798375	1.643579398	2	0	249.5606656947	24.65
19990424	0	12.5	66.4	0.7	0.3	0.96	0	3.8	3	0.4	6.4114289193	0.5352877846	4.005	10.4342503821	82.6256459592	12.778263235	25.1891449308	1.7169584987	12.6465036935	1.6420964002	2.4728067551	5.8464228039	1.9212331535	4.5	0	378.140086228	23.475
19990425	0	13.7	58.8	1.5	0.2	0.38	0	4	4	0.6	5.7881650458	0.7648354625	2.945	9.236527067	86.8298885554	15.534351427	29.4551449308	3.3849952863	15.3735514065	4.6785784846	5.294270791	8.8762834363	3.7132330512	8	0	621.7149642784	21.275
19990426	0	11.3	82.6	0.8	4.3	0.96	0	8.3	0	4.9	8.4442334352	0.2479706532	5.675	9.6738386459	46.1033947421	10.4999370336	27.8531570806	0.1123408772	10.8110972533	0.0707198946	1.6517215657	10.0380201373	0.5412243341	0	0	0	27.825
19990427	0	11.6	84.6	0.9	0.6	0.83	0	8.9	1	5.5	9.0911765038	0.2169409148	5.075	9.2185254272	62.9246221391	11.4041114208	31.2011570806	0.8294555477	11.9180343944	0.5513845554	1.6558745771	10.6589055637	1.0698306397	0.5	0	60.0743325478	28.25
19990428	0	12.9	72.2	1.1	0	0.83	0	5.5	2	5.5	8.0154980906	0.4315673109	4.49	7.6904478724	74.0184741125	12.7353540192	34.7651570806	0.9220805929	13.2949860865	0.6525894975	3.0888711483	12.363564864	1.4987682104	2	0	154.9625752221	24.825
19990429	0	13.7	74.7	1.3	4.4	0.83	0	9.9	0	4.4	9.2883525593	0.4711309606	3.61	7.9906973963	62.5351880561	10.013338855	33.7688486038	0.6786993756	11.5008944666	0.4422068363	3.3411899727	14.9233076464	2.2107952349	0	0	0	25.25
19990430	0	15.3	70.8	1	0	0.67	0	9.8	1	4.4	10.0293345581	0.5542070062	3.55	4.0937759851	78.2062241129	12.1917358342	37.9808486038	1.328930976	13.5276424206	0.9500687193	2.9836526816	17.6769692941	2.5198395641	0.5	0	175.0466426535	23.875
19991201	0	3.7	55.6	0.6	0	0.54	0	0	10	3.5	-4.34499989	0.3823083555	4.93	3.823636619	85.8424584216	11.495228872	24.774	2.9447303553	11.414608195	3.3079705897	2.5469823862	3.4684654338	1.4003378301	50	0	790.6721481087	22.975
19991202	0	4.5	61.2	0.6	0	0.04	0	0	11	3.5	-2.3119579887	0.3392930157	4.995	3.8068231484	85.5011840849	11.855990416	25.684	2.859166659	11.7776510207	3.2610980798	2.3781391028	3.6207648721	1.3150766308	60.5	0	840.0287788724	24.175
19991203	0	5.6	68.3	1.1	0	0.38	0	0	12	3.5	0.2279614293	0.2876065027	5.585	3.6796205349	84.0389725586	12.113646388	26.612	2.7075345078	12.0426026031	3.0988175629	3.3082519473	3.7502967339	0.9343969606	72	0	872.844903834	25.675
19991204	0	6.7	68.4	0.6	0	0.79	0	0	13	3.5	1.2998944769	0.3182809529	5.135	3.6389970948	84.0863619999	12.48784018	27.846	2.152318984	12.4245375305	2.3401226498	2.0885680335	4.0724320293	1.0799099453	84.5	0	924.2323890269	25.425
19991205	0	6.6	33.3	1.9	0	0.21	0	0	14	3.5	-8.3839018615	0.6578292934	3.04	3.4264262789	88.4507144432	13.286183908	28.99	5.5013874381	13.2097992175	6.8881044996	8.9125338364	4.381218448	5.4464784575	98	0	1083.7881211041	16.675
19991206	0	4	37.8	1.2	0	0.54	0	0	15	3.5	-9.0759760193	0.5357670492	3.76	4.3162120401	88.4995604226	13.865884276	29.9	4.5379051067	13.7820267781	5.8803907474	5.5060057798	4.521489964	3.1668222484	112.5	0	1180.9701979272	18.45
19991207	0	2.4	51.4	0.7	0	0.33	0	0	16	3.5	-6.5842551415	0.3896364396	4.77	4.7563921496	87.430832332	14.163711988	30.342	4.0376561918	14.0756694033	5.3079576747	2.91461315	4.5231232492	1.7580645791	128	0	1220.2412253722	22.25
19991208	0	3.4	60.2	0.6	0.7	0.54	0	0.7	17	0.7	-3.5706116938	0.3090311379	4.97	4.9169330196	83.2589114824	14.45778958	30.874	1.8613797051	14.3674740609	2.138158043	2.4054704022	4.5231232492	1.3715610353	144.5	0	1258.6332983398	24.2
19991209	0	3.7	90.2	0.6	12.2	1	0	12.9	0	12.9	2.2422535642	0.0779459393	6.865	4.1649778188	23.0528993757	6.7782712301	12.8959642425	0.0004705727	6.643193114	0.0002304171	0.8494990101	0	0.0772695491	0	0	0	31.625
19991210	0	2.2	90.6	0.8	9.1	1	0	22	0	22	0.8217123455	0.0701989372	7.35	-8.2545808445	7.5120018026	3.0446149839	0.3223423667	3.51743166357364e-07	2.1954845956	1.11949089249734e-07	0.9999264876	0	0.0249903513	0	0	0	32.1
19991211	0	4.4	61.9	1.1	0	0.5	1	22	1	22	-2.2531950379	0.324319739	5.035	-18.84183219	NA	NA	NA	NA	NA	NA	3.7312538065	0.022434088	0.1664978734	0.5	0	43.2282842099	24.375
19991212	0	3.4	80.7	0.9	1.9	0.83	0	23.9	0	1.9	0.4018014609	0.1509315634	6.015	-19.2636416147	63.8408900663	4.9443642381	15.442	0.5400297126	5.4922934995	0.2421133485	1.8821434687	0.022434088	0.2497131923	0	0	60.1155097279	29.325
19991213	0	6.3	46.6	1.8	0	0.08	0	23.9	1	1.9	-4.2799179691	0.5528010906	3.465	-21.4259569818	78.5721372873	5.7507423141	16.91	1.3975011418	6.2163518891	0.6631163033	7.1799804916	0.5915652345	2.0838752152	0.5	0	204.6776825702	20.075
19991214	0	3.2	66.3	0.9	0	0.92	0	23.9	2	1.9	-2.4677445001	0.2645887253	5.12	-20.0655374232	80.8656776557	6.0182508741	17.406	1.4701889423	6.4559890397	0.7101470458	2.8994666803	0.5915652345	0.8955612729	2	0	238.6138636905	25.775
19991215	0	4.6	48.9	1.6	0	0.54	0	23.2	3	1.9	-5.2042498016	0.4443222694	3.795	-7.5577471167	85.0945284491	6.6137017461	18.388	3.3599063397	6.9647707411	2.8264956691	6.2235737105	0.700466791	2.5723479089	4.5	0	338.0330715662	21.075
19991216	0	4.4	33.5	1.3	0	0.54	0	11	4	1.9	-10.2473805432	0.5672968101	3.45	2.432699557	87.6682164076	7.2609951861	19.334	4.5735902586	7.4898497324	4.2324640675	6.2342981117	0.8318939986	3.401419002	8	0	454.4024499291	17.275
19991217	0	0.7	42	0.9	0	0.21	0	1.9	5	1.9	-10.7177030365	0.3960961088	4.41	2.9175561367	87.7168040451	7.5097304181	19.488	4.0562837964	7.6498029009	3.7501448735	4.0739332661	0.8318939986	2.0000416541	12.5	0	485.5534705304	20.325
19991218	0	1.3	50.8	0.6	0	0.54	0	1.9	6	1.9	-7.7544037416	0.3401199424	5.01	5.1804121262	86.8673431865	7.7140778661	19.66	3.2228062551	7.7883175139	2.8764478938	2.6274770914	0.8318939986	1.2824306643	18	0	508.9508733996	22.375
19991219	0	2.4	61.2	0.5	0	0.88	0	0	7	1.9	-4.2954844058	0.2858048027	5.365	4.6154498097	85.7669422867	7.9250505261	20.012	2.5201741869	7.9647256385	2.0684480967	2.1173157431	0.8318939986	0.9446816824	24.5	0	533.8473265451	24.7
19991220	0	4.1	24.7	1.9	0	0.13	0	0	8	1.9	-14.272668152	0.6386326205	2.685	4.5815875235	90.6231149754	8.6953251741	20.922	7.2438449453	8.6755636448	7.1699816681	9.8273247593	0.940666379	6.4630536149	32	0	710.3333370665	15.15
19991221	0	1.7	30.9	1.3	0	0.17	0	0	9	1.9	-13.6218167317	0.5047154819	3.53	5.1651184729	90.6726781737	9.1830680541	21.472	6.6627203057	9.1482139141	6.8119669506	6.398352042	0.940666379	3.7453414348	40.5	0	794.1513148113	17.3
19991222	0	-0.5	49.9	1	0	0.17	0	0	10	1.9	-9.6468479889	0.3272346243	4.78	5.1377087962	88.7680738693	9.3636647421	21.5	5.3547819961	9.3192021506	5.585169113	4.0075471199	0.940666379	1.8084995607	50	0	813.2123554916	22.6
19991223	1	-0.9	61	0.7	0	0.54	0	0	11	1.9	-7.4566236538	0.2318522382	5.375	5.0443775036	86.8713467984	9.4698613221	21.5	3.7282710801	9.4194123647	3.8491942298	2.6022242023	0.940666379	1.1896472105	60.5	0	821.1039794277	25.475
19991224	0	0.2	61.5	0.8	0	0.46	0	0	12	1.9	-6.3108739772	0.2558467381	5.205	4.8396379984	86.0793183449	9.6492420621	21.636	3.1567132852	9.5920888187	3.2072234129	2.8588509382	0.940666379	1.2473215678	72	0	840.6053544457	25.325
19991225	0	0.2	77.5	0.9	2.6	0.92	0	2.6	0	2.6	-3.2609636073	0.1382221785	6.305	4.7609802621	57.5747946367	7.1233957053	21.636	0.4224117691	7.8146170661	0.2240139857	2.0949199496	0.940666379	0.5985972481	0	0	843.1357245455	29.325
19991226	0	2.4	90.9	1.1	17.3	1	1	19.9	0	19.9	1.0652018275	0.0678952516	7.405	0.9911053125	NA	NA	NA	NA	NA	NA	1.2698752309	0	0.0275998919	0	0	0	32.125
19991227	0	5	77.8	1.1	5	0.96	0	24.9	0	24.9	1.4517714362	0.1971572812	5.62	-17.29157791	45.5900825306	3.2965561235	10.1569702943	0.1040656372	3.6397832766	0.0393395592	2.505439104	0.1205011012	0.053868267	0	0	0	28.2
19991228	0	4.6	60.6	1.5	0	0.71	0	24.9	1	24.9	-2.350291206	0.3646045712	3.82	-22.650228829	68.8764225424	3.9481678835	11.3549702943	1.0031656495	4.2243114522	0.4020906732	5.0216680081	0.4616971225	0.3206564973	0.5	0	108.9153833905	24
19991229	0	4.4	42.3	1.4	0	0.5	0	24.9	2	24.9	-7.2753737425	0.5217668935	4.075	-22.3758061717	78.6045205897	4.4769461675	12.2829702943	1.3273415669	4.6849337924	0.5553068481	5.9814235202	0.6877853683	0.8141025097	2	0	192.4259131617	19.475
19991230	1	3.1	40	1.6	0	0.08	0	24.9	3	24.9	-9.1650551853	0.5020508902	3.685	-21.7485584974	84.615296298	5.0156338595	13.0309702943	3.3224845825	5.1121185289	2.2894158928	6.93884595	0.7966352068	1.9869861115	4.5	0	283.3291426752	19.225
19991231	1	0.5	51.8	0.9	0	0.21	0	24.9	4	24.9	-8.2455641855	0.3217265082	4.755	-18.4108361312	84.9360014298	5.2466639795	13.2209702943	2.7922545984	5.2674434242	1.7689135974	3.4997132664	0.7966352068	1.2059357113	8	0	311.1479750211	22.825
20000101	1	-0.2	61.4	0.6	0	0.46	0	22.3	5	24.9	-6.7103149019	0.2467494807	5.335	-0.5891585056	84.9150212477	5.4209508065	13.3209702943	2.6367568635	5.4126045355	1.6255356491	2.3348164956	0.7966352068	0.9065857287	12.5	0	327.8632366021	25.4
20000102	1	1	68.7	0.8	0	0.25	0	5	6	24.9	-4.0945406151	0.2253914594	5.965	4.5265660095	83.7792863594	5.5469415805	13.4389702943	2.1425228234	5.5316979922	0.963650567	2.4858790591	0.7966352068	0.6125333352	18	0	339.1732971346	26.925
20000103	0	2.7	59.3	0.7	0	0	0	0	7	24.9	-4.4300683627	0.3217479905	5.115	4.217179365	83.8265900653	5.8527345095	14.0069702943	2.2356373668	5.8314059009	1.1758429341	2.6982602607	0.7966352068	1.0726218424	24.5	0	375.5326176332	24.15
20000104	0	3.1	57.5	0.6	0	0.04	0	0	8	24.9	-4.461977999	0.3369126845	4.9	3.6816583448	84.0735684217	6.2023176655	14.6289702943	2.2280260787	6.1736791155	1.2651780551	2.4902172259	0.7966352068	1.2474110928	32	0	418.772045795	23.6
20000105	0	4.1	62.7	0.5	0	0.13	0	0	9	24.9	-2.3640777221	0.3167879211	4.95	3.0644588974	84.1209692849	6.5952847855	15.5029702943	2.2018929269	6.5647390981	1.3265361882	2.0778859436	0.8506913065	1.1631037167	40.5	0	468.540581039	24.65
20000106	0	4.6	67.9	0.5	0	0.21	0	0	10	24.9	-0.8084095408	0.2745349463	5.285	2.9036608676	84.1683857975	6.9230651605	16.3589702943	2.215928826	6.8949377204	1.4278729835	1.8787446765	0.9154864129	0.941981656	50	0	508.2053724804	25.825
20000107	0	4.3	66.8	0.7	0	0.29	0	0	11	24.9	-1.3172228381	0.2948478259	5.255	2.879090766	84.2158179647	7.2483710245	17.1609702943	2.2709054216	7.2210409889	1.5802649558	2.3807634169	1.0354446148	0.9940800684	60.5	0	547.4898085569	25.625
20000108	1	4.1	60.4	0.7	0	0.17	0	0	12	24.9	-2.8662615363	0.3487046305	4.7	3.0078155371	84.481409062	7.6920102205	18.0529702943	2.3968384323	7.6600256099	1.8444195218	2.668342331	1.201223173	1.462747672	72	0	605.7892813943	24.075
20000109	0	3.2	69.1	0.4	0	0.83	0	0	13	24.9	-1.9098910937	0.2394466446	5.91	3.016908844	83.5182785756	7.8621236185	18.4409702943	1.8906861182	7.8297246039	1.0427836779	1.6253289719	1.201223173	0.6707041193	84.5	0	623.3202085975	26.475
20000110	0	3	72.2	0.6	0	0.29	0	0	14	24.9	-1.5076753319	0.22333058	5.775	2.9793504548	83.2156431778	8.0655013385	18.9549702943	1.9545184614	8.0339707786	1.2558536417	1.8689741585	1.201223173	0.7471796832	98	0	645.3276433555	27.3
20000111	0	3.7	72.5	0.8	0	0.58	0	0	15	24.9	-0.7772514909	0.2354700522	5.175	2.8821956914	83.2627607967	8.4049894745	19.7569702943	2.1925821092	8.3733616497	1.7053556443	2.2765111159	1.2986798538	1.1315043997	112.5	0	686.7482891155	27.2
20000112	0	1.5	80.9	0.7	0	0.67	0	0	16	24.9	-1.4174618656	0.1313397183	6.745	2.8683720983	81.3032326032	8.4578405975	19.7569702943	1.4371388161	8.4229620771	0.7918266421	1.5275076933	1.2986798538	0.4141039552	128	0	690.5749860911	29.85
20000113	0	0.6	79	1.2	0.2	1	0	0.2	17	0.2	-2.6152965381	0.1307425267	6.935	2.664043669	79.9644002524	8.4860081655	19.7569702943	1.4085242579	8.4494029817	0.7773158291	2.5297837985	1.2986798538	0.4018352236	144.5	0	691.6322481246	29.6
20000114	0	0.8	68.5	0.8	0	0.63	0	0.2	18	0.2	-4.3246680838	0.2063393642	5.47	2.3212274328	81.3087485732	8.6575003955	19.8929702943	1.8205120183	8.6140018236	1.1086012248	2.495779554	1.2986798538	1.0938735786	162	0	708.224646379	26.925
20000115	0	4.3	56.7	0.8	0	0.25	0	0.2	19	0.2	-3.5235975548	0.3892566548	4.515	2.2328292679	83.4830886414	9.1362136305	20.7849702943	2.2976380542	9.0871442463	1.9899023561	3.0890421875	1.4759533326	1.8332055922	180.5	0	772.9115577371	23.1
20000116	0	3.1	67.2	1.2	0	0.25	0	0.2	20	0.2	-2.3816722427	0.2545532506	5.37	2.5621319604	83.5302945575	9.4080405105	21.3709702943	3.6384847021	9.3579271459	3.7301713116	3.6230779143	1.4759533326	1.3318329138	200	0	804.2658411198	26.025
20000117	0	5.4	59.8	1.4	0	0.21	0	0.2	21	0.2	-1.7757796029	0.4616430657	6.275	2.785276411	82.5335994174	9.5015425555	21.4349702943	1.7599894138	9.4477323442	1.1756425506	4.7817105174	2.7238057652	0.6084489033	220.5	0	812.0010480424	23.6
20000118	1	14	25.3	1.7	0	0.46	0	0.2	22	0.2	-5.535812818	1.2271421816	2.125	3.2718392363	89.6023354827	11.2580883465	24.3069702943	5.2205720996	11.1787971614	5.9980351367	8.9596462194	4.7114312818	6.624114979	242	0	1180.7785312915	12.825
20000119	1	8.2	27.4	2.3	0	0	0	0.2	23	0.2	-9.4718892469	0.7935586397	3.935	5.2452470419	88.8631435828	11.9927842045	25.7209702943	5.140843014	11.9087680522	6.1144789266	11.5184985416	5.1945177824	2.647973451	264.5	0	1292.1512158579	14.8
20000120	1	3.4	42	0.8	0	0.21	0	0	24	0.2	-8.2722591291	0.4964030236	3.985	6.9889402876	88.8963372277	12.5009207295	26.3969702943	4.8918046465	12.4075541281	5.9622421925	3.736094116	5.3455010699	2.8856922038	288	0	1365.9850097586	19.65
20000121	1	7.7	33.3	1.9	0	0.08	0	0	25	0.2	-7.4153250218	0.7904134648	2.25	7.2172190574	91.6958181935	14.0004005295	28.6029702943	8.1379645722	13.8858196587	9.9594467767	8.9322501599	6.5902231586	7.5304407313	312.5	0	1690.4846199763	16.4
20000122	0	5.7	53.2	2.3	0	0.29	0	0	26	0.2	-3.0692269553	0.4429443766	4.315	8.3177864618	88.9257751099	14.5836957095	29.7649702943	6.9341266633	14.4673447886	8.8739576146	8.1924162668	6.9727930001	2.486073025	338	0	1773.0682880452	21.875
20000123	0	5.3	38.7	1.6	0	0.25	0	0	27	0.2	-7.6111020803	0.5990179947	2.845	8.7730148345	90.3875392838	15.6372834005	31.2689702943	6.7544681391	15.5068751858	8.9898709073	7.0830879091	7.5224551381	5.7692148442	364.5	0	1975.0962795216	18.35
20000124	0	3.2	48.2	2.7	0	0.38	0	0	28	0.2	-6.680411813	0.4349612741	2.96	7.9452743569	90.8361767018	16.5495285005	32.4849702943	7.6042209524	16.4061104713	10.226451504	10.3139232545	7.7644883437	5.7915584101	392	0	2146.8760677689	21.25
20000125	1	-1.2	55.2	1.1	0	0.5	0	0	29	0.2	-9.017571301	0.2667846766	5	7.2083338109	88.7689740119	16.6353115485	32.4849702943	4.8910999401	16.4886388969	6.9779024073	4.0013663872	7.7644883437	1.7683544251	420.5	0	2148.9002798184	24.1
20000126	1	-2.1	61.8	0.8	0	0	0	0	30	0.2	-8.4245675082	0.2171181378	5.425	6.9848675225	86.9229687686	16.6915728185	32.4849702943	3.8944917052	16.542770135	5.6347014872	2.823575186	7.7644883437	1.3555501827	450	0	2148.0902572366	25.975
20000127	1	0.1	56.2	0.8	0	0	0	0	31	0.2	-7.5717096169	0.3017059758	4.855	5.7801368017	86.6926283116	16.9160639035	32.6209702943	3.5695258916	16.7612601688	5.2099585979	3.0679672014	7.7644883437	1.7936190795	480.5	0	2171.841827264	24.025
20000128	0	1.4	51.1	0.7	0	0.25	0	0	32	0.2	-7.5860854861	0.3653623888	4.775	5.2047831293	86.6153169521	17.2077114935	32.9549702943	3.1095907635	17.0480288448	4.5710387458	2.9122816201	7.7644883437	1.7190080525	512	0	2206.2254033683	22.425
20000129	0	1	59.1	0.8	0	0.58	0	0	33	0.2	-6.0747271107	0.2790525035	5.835	4.6028429039	85.0210539778	17.3102375015	32.9549702943	2.4881807118	17.1467480587	3.5924792615	2.9695895533	7.7644883437	0.8938542136	544.5	0	2213.7400086009	24.525
20000130	0	8.1	62.7	1.8	0	0.67	0	0	34	0.2	1.4222962085	0.4036430147	5.165	3.8810282033	84.3548846613	17.7326771555	34.5129702943	2.3561828527	17.5811917133	3.4324324271	5.8229505107	8.5980032345	1.0568060734	578	0	2267.8036990569	23.65
20000131	0	8.7	62.2	0.7	0	0.08	0	0	35	0.2	1.8781643802	0.4423032798	4.66	4.090024193	84.4023784011	18.3030704075	36.1249702943	2.3713434917	18.1585562213	3.5397823548	2.6343448878	9.3279869635	1.4874076311	612.5	0	2345.6260342455	23.375
20000201	0	6.5	80.5	0.9	0	0.67	0	0	36	0.2	3.389020241	0.1958477167	5.705	4.4018910409	83.2472659617	18.6072562775	37.1789702943	2.1102232792	18.4694665652	3.1186977387	1.9281582226	9.6411136173	0.8215685514	648	0	2376.5400132672	28.5
20000202	0	7.1	69.8	0.6	0	0.92	0	0	37	0.2	1.9649644209	0.3116669204	5.38	4.2423572379	83.2943940209	18.9888025775	38.2149702943	1.9745405129	18.8545238475	2.9166660612	2.0233449776	9.9289035033	0.9988358423	684.5	0	2416.7286216353	25.675
20000203	0	10.9	33	1.7	0	0	0	0	38	0.2	-4.7201979006	0.9502043038	1.885	4.2027669144	90.9792469275	21.0713692175	40.8889702943	6.5918783263	20.9091569708	10.293768541	8.1252255289	11.6648812491	8.6299018861	722	0	2834.6241480367	15.525
20000204	0	7.1	40.1	1	0	0.04	0	0	39	0.2	-5.5337007225	0.6432160574	3.49	5.5097439123	90.5076457646	22.0211439275	42.2129702943	6.0520173538	21.8484911433	9.81164298	4.6072559296	12.2304157335	3.6869292084	760.5	0	2970.3180712783	18.25
20000205	0	6.3	56.6	0.8	0	0.25	0	0	40	0.2	-1.6757359557	0.4542741488	4.37	5.9413018084	88.6735912711	22.6659088775	43.3209702943	4.4062448796	22.4894945941	7.570998096	3.1106117374	12.7510742606	2.0454961158	800	0	3048.5745974004	22.575
20000206	1	6.4	66	0.6	0	0.42	0	0	41	0.2	0.5191780727	0.3465121516	5.075	6.0878694157	86.3600573705	23.1402990575	44.4829702943	3.0542261364	22.9662734123	5.4321773501	2.1973402929	13.1740652964	1.2244497991	840.5	0	3100.8803620944	24.9
20000207	0	7.1	69.6	0.7	0	0.38	0	0	42	0.2	1.924893821	0.3281481731	4.72	6.3403315051	85.9699841349	23.7431024375	45.8429702943	3.1655107019	23.5702654549	5.7198422537	2.2570174996	13.7351437018	1.5707563003	882	0	3171.1164790769	25.625
20000208	0	7.7	70.3	0.7	0	0.58	0	0	43	0.2	2.6401122394	0.3318127535	4.865	6.3537334707	85.4851861033	24.3130780625	47.2749702943	2.7017086329	24.1433354168	4.9615206883	2.2234982108	14.3990717472	1.3442434644	924.5	0	3236.4312891742	25.65
20000209	0	8.4	44.3	1.9	0	0.5	0	0	44	0.2	-3.0390408281	0.6904037874	2.525	5.0871294797	90.1638888898	25.7772016175	49.1029702943	7.2939613729	25.5893818691	12.4280986765	7.8125838655	15.341799994	7.2775056336	968	0	3497.6476037113	18.975
20000210	0	8.1	35.2	1.1	0	0.13	0	0	45	0.2	-6.3433814633	0.7958714819	3.595	5.5899765348	89.7637808929	26.7620058575	50.6249702943	5.3428477324	26.5663960588	9.8326760629	5.3142284713	16.2621898096	3.2802653786	1012.5	0	3635.2312865989	16.775
20000211	0	5.8	55.7	0.7	0	1	0	0	46	0.2	-2.3595428698	0.4082183445	4.77	6.3494040832	87.9287833997	27.2499476075	51.4809702943	3.4249011993	27.0519175706	6.7160929029	2.8415458779	16.3220499364	1.5267221871	1058	0	3690.06701715	22.475
20000212	0	6.4	61.7	0.8	0	0.38	0	0	47	0.2	-0.4068284396	0.400543708	4.735	6.6383005178	86.5912534996	27.8394551075	52.7869702943	3.5186066987	27.6421539628	6.9770114653	2.9079930048	16.7768782196	1.5839006719	1104.5	0	3758.4817432053	23.825
20000213	1	6.9	45.6	0.7	0	0.17	0	0	48	0.2	-4.0194194259	0.5923150746	3.72	6.8924485689	87.248338816	28.7290858475	54.1289702943	3.7936826862	28.5244924753	7.6128534699	3.2603205604	17.4453580395	3.1387674596	1152	0	3879.8982280613	19.675
20000214	0	9.5	39.6	0.9	0	0	0	0	49	0.2	-3.5442324918	0.7825878352	3.07	7.4294789755	88.488215383	30.1048400975	56.3169702943	4.2134246261	29.890644493	8.5848782867	4.2739161326	18.6938266738	4.0174465301	1200.5	0	4089.3779259939	17.525
20000215	0	7.3	59.2	0.8	0	0.21	0	0	50	0.2	-0.1256381376	0.4627707566	4.95	7.1630641782	86.4733453299	30.6282659375	57.5869702943	3.0477226001	30.4160663767	6.4798109581	3.0239997934	19.3859393277	1.2895425211	1250	0	4148.3380177832	22.975
20000216	0	6	71	0.9	0.5	0.71	0	0.5	51	0.5	1.1469841399	0.270804787	6.525	6.5494417323	81.793801091	30.7442497625	58.3709702943	1.5788051837	30.5388506714	3.2583824665	2.6246771629	19.5580871947	0.4701184478	1300.5	0	4158.8806608735	26.25
20000217	0	4.3	40.2	1.7	0	0.67	0	0.5	52	0.5	-8.0208713628	0.5081185177	3.96	5.8572194158	85.0589089116	31.3566557225	59.1009702943	2.9986578268	31.1439095489	6.4780866058	7.3419260009	19.587868421	3.0852697779	1352	0	4236.8038475401	18.975
20000218	0	3.7	44	1.3	2	0.46	0	2.5	0	2	-7.4024066994	0.4610901717	4.13	6.5126799136	71.1828241426	28.6872908542	59.7409702943	0.8384989767	28.5546857786	0.9578685908	5.4693246505	19.6176448178	2.6770897624	0	0	4303.3709777878	20.075
20000219	1	6.6	58.4	1.2	0	0.13	0	2.5	1	2	-0.9692799804	0.4707773145	5.145	4.6469149919	76.7662933698	29.1479590042	60.9389702943	1.1443949474	29.0172559532	2.0006794295	4.260156469	20.5000058629	1.2176332038	0.5	0	4353.8227337018	22.95
20000220	1	8	29.3	1.8	0	0.13	0	2.5	2	2	-8.7932050112	0.8164748983	2.59	4.3667758582	86.8315596813	30.5184574042	62.6049702943	3.7751204287	30.3708916763	7.8692324404	8.9104067217	21.185343245	6.6400290807	2	0	4596.8743127916	15.325
20000221	0	6.3	24.8	1.7	0	0.08	0	2.5	3	2	-12.3465251261	0.7785694875	2.72	5.571879083	90.3387090095	31.7065067842	63.9649702943	7.3442854872	31.5436575465	13.9444639692	8.8778710152	21.7508273461	6.9971051935	4.5	0	4804.0440261675	14.625
20000222	0	4	45.1	0.9	0	0.17	0	2.5	4	2	-6.8098649133	0.4806845531	3.995	7.4791339972	89.5905948107	32.3328194392	64.7489702943	5.2117877882	32.1628143661	10.7130375335	3.9455824704	21.964169703	2.9190871388	8	0	4883.5670446166	20.275
20000223	0	3.4	60.9	0.8	0	0.21	0	2	5	2	-3.4164258071	0.3240246148	4.89	7.1960941663	87.6128350259	32.7426905092	65.3889702943	3.7847259213	32.5695249348	8.2230406055	2.91579292	22.0516090565	1.5936243208	12.5	0	4927.690125986	24.375
20000224	0	4.4	59	0.8	0	0.17	0	2	6	2	-2.8981705171	0.3619543784	4.29	8.8287632445	87.5096238638	33.3976830592	66.4609702943	4.3117427249	33.2200777539	9.3112987553	3.0049994558	22.2981108133	2.3765896188	18	0	5008.0708232664	23.65
20000225	1	6.1	60.2	0.8	0	0.17	0	0	7	2	-1.0259540256	0.4155635305	4.44	8.635613561	87.1419557096	34.0336693192	67.6049702943	3.7365841473	33.85297791	8.3210896207	2.9714841994	22.9028964847	2.0393199088	24.5	0	5084.5575637524	23.525
20000226	0	7.3	65.6	0.8	0	0.08	0	0	8	2	1.2915981512	0.3684355022	4.82	7.5420630222	86.0669938563	34.6098241192	68.9829702943	3.0945993619	34.4302516569	7.1039292571	2.7216603146	23.4352491423	1.48225956	32	0	5150.8447254938	24.575
20000227	0	6.3	72.7	0.7	0	0	0	0	9	2	1.7645545013	0.2702961957	5.295	6.4359601444	84.8851921427	35.0185871992	70.0729702943	2.4421976491	34.8410436813	5.7276666157	2.0739169097	23.7490594218	1.0961413655	40.5	0	5194.5105792877	26.6
20000228	0	6.8	69.5	0.5	0	0.58	0	0	10	2	1.617475766	0.3061971238	5.15	6.0409581574	84.7148060457	35.4610161292	71.1449702943	2.1398976222	35.2844091164	5.0672883287	1.8249103975	24.0623218916	1.1596768249	50	0	5242.5650759854	25.675
20000229	0	6.1	86.7	0.4	14.4	1	0	14.4	0	14.4	4.049060884	0.1273607189	6.77	6.0088788706	20.4685216878	15.0746151747	47.5474873126	0.0001741072	16.8186371972	0.0001417406	0.8583432455	14.81277192	0.0742202694	0	0	0	30.15
20000301	0	5.6	88	1	0.5	0.79	0	14.9	1	14.9	3.768348511	0.1138861681	6.975	-8.8194749334	23.0210545653	15.1186449927	48.1874873126	0.0004173887	16.9456798527	0.0003413613	1.4506491159	14.3935977646	0.0931208615	0.5	0	3.143442433	30.6
20000302	0	8.3	26	2.5	0	0.13	0	14.9	2	14.9	-10.0485145939	0.8820470794	2.43	-9.8216309675	61.6385356453	16.8687919047	49.9254873126	0.6476233681	18.2889428552	0.5551303621	12.6961279229	15.266393604	4.8670382134	2	0	274.189974092	14.425
20000303	0	5.6	40.4	0.7	0	0.54	0	14.9	3	14.9	-6.7862662173	0.5743674263	4.015	-7.9078510662	73.8606446757	17.6930853267	50.8894873126	0.8061016162	18.9312702039	0.7059769804	3.4697925057	15.5944640253	2.2250591965	4.5	0	362.0991210571	18.7
20000304	0	8	34	1.1	0	0.17	0	14.9	4	14.9	-6.8821098673	0.8625203146	3.595	-7.2608000894	82.2181596422	18.9012376227	52.4834873126	1.8871793957	19.892457739	2.8736166115	5.3910915125	17.0475275473	3.1925282874	8	0	502.6607271195	16.5
20000305	1	8	20.2	2.9	0	0	0	14.9	5	14.9	-13.4347290777	0.9351423682	2.28	-5.9289277396	90.7224738664	20.7759567027	54.3294873126	13.6141858387	21.2431292244	18.2699189211	15.6901522463	17.9080550586	11.0261996136	12.5	0	805.5768129556	13.05
20000306	0	6.4	41.7	0.9	0	0.17	0	14.9	6	14.9	-5.6521135696	0.6160185739	3.59	11.2942688663	90.1990850397	21.8661165867	55.6174873126	5.8967423462	22.0549114793	9.6480859871	4.137749952	18.5275174303	3.491609534	18	0	932.7315596265	18.825
20000307	0	7.5	49	0.8	0	0.17	0	0.5	7	14.9	-2.5088015841	0.5797128653	3.505	12.9090208648	89.9314426943	23.0961900387	57.1754873126	5.6749995026	23.0896449155	9.5765335616	3.44995592	19.3980865112	3.5041599077	24.5	0	1078.3990699782	20.375
20000308	0	9.7	47.9	0.9	0	0.25	0	0	8	14.9	-0.7963247344	0.6603871809	3.42	11.6133145774	89.7573454947	24.4836662547	59.0754873126	5.5351404833	24.4595126805	9.6777876518	3.8542238681	20.613413589	3.494541405	32	0	1244.3347711868	19.55
20000309	0	17.7	36.2	1.4	0	0.17	0	0	9	14.9	2.531405315	1.516672923	2.34	11.9566013593	90.0601997352	26.9722458867	62.7394873126	6.8058248769	26.9211844921	12.0775332001	6.6252980745	25.4305426918	5.9277867971	40.5	0	1583.8182870117	14.625
20000310	0	18.6	27.4	1.9	0	0.25	0	0	10	14.9	-0.5439147606	1.6912450069	1.52	12.9895228628	92.7437009855	30.1650980547	66.6014873126	9.2652494849	30.072711833	16.2518802016	9.7937037911	29.330332345	10.0806533175	50	0	2103.2764788439	12.2
20000311	0	13.1	56.3	1	0	0.13	0	0	11	14.9	4.6035604135	0.6991870412	4.225	13.3523833082	88.234681758	31.2450985227	68.9514873126	4.9602038616	31.1507996381	10.0998961844	3.8042149418	31.0541668847	2.1461773221	60.5	0	2216.5336987683	20.8
20000312	0	12.2	51	1.2	0	0.25	0	0	12	14.9	2.3699962921	0.7064007133	5	13.5517244513	85.4743868626	31.9135744587	70.7794873126	3.353712478	31.8221227832	7.2791992493	4.6208116305	32.1371532313	1.4054525183	72	0	2279.9537728013	19.7
20000313	0	11.7	50.7	1	0	0.08	0	0	13	14.9	1.8263197645	0.7337652475	3.36	13.8836273329	87.0860766928	33.4318957707	73.0214873126	3.4475032254	33.3264234706	7.6761039681	3.9535861557	33.6298475653	3.7091317984	84.5	0	2461.9436012399	19.75
20000314	1	12.2	53.1	0.8	0	0.38	0	0	14	14.9	2.9368272797	0.6946507978	3.42	14.1128988319	87.481364572	34.9326256107	75.3174873126	3.6474947587	34.8144779919	8.2849019197	3.2638181404	35.0249140916	3.5611147838	98	0	2639.6935415709	20.225
20000315	0	12	33.3	1.9	0	0.13	0	0	15	14.9	-3.6342251981	1.0523833057	2.05	12.7822998144	91.6526977539	37.2612114867	77.8294873126	7.3870189238	37.1129209792	15.2583948219	9.0096304421	36.6922895788	9.3615676503	112.5	0	3015.0737590649	15.325
20000316	1	12.6	27.1	1.8	0	0.17	0	0	16	14.9	-5.8320166686	1.2301872201	2.015	12.163770238	92.3493040605	39.7841899467	80.7554873126	8.607558479	39.6061595039	17.7074651792	9.2297075726	39.0395381225	9.2297232736	128	0	3407.6611398292	13.625
20000317	1	15.2	27.7	2	0	0.38	0	0	17	14.9	-3.3113180976	1.3587103782	1.95	13.7713754834	92.4619682421	42.4286382027	83.8974873126	9.5755714191	42.2208970999	19.7844526456	10.1782346637	41.3536976536	9.8095727545	144.5	0	3817.8908410141	13.125
20000318	0	13.3	39.8	1.8	0	0.25	0	0	18	14.9	-0.0694581772	1.0111192337	3.6	15.4744892144	90.0394918757	43.8144780027	86.1034873126	5.9764707597	43.5972139258	14.1325974395	7.9300516666	43.1664447479	3.6003599186	162	0	3977.4528604551	16.625
20000319	0	10.8	47.1	1.7	0	0.38	0	0	19	14.9	-0.0197525157	0.7516045846	4	16.4438827122	88.4572595438	44.9389685307	88.0034873126	5.2148917226	44.7151688728	12.8812347383	6.826260097	44.3684056945	3.0488092304	180.5	0	4099.4008907884	19.075
20000320	1	8.4	51.2	1.6	0	0.42	0	0	20	14.9	-1.0847743081	0.561898417	4.04	17.0722778192	88.1344077853	45.9294093147	89.4534873126	4.7151814014	45.6975850702	12.0347808778	5.9291491281	44.9379472543	3.1692124866	200	0	4205.988580323	20.7
20000321	1	9.4	49.7	1	0	0.21	0	0	21	14.9	-0.5680326048	0.6309806945	3.63	16.0272964371	88.183149336	47.2003931667	91.2814873126	4.1820151356	46.9579968746	11.0926609343	4.1034264633	46.001636467	3.7065678675	220.5	0	4352.5013705056	20.075
20000322	0	10.8	45	0.9	0	0.04	0	0	22	14.9	-0.6446168879	0.7914898908	3.085	14.696997402	88.7099948591	48.8612190387	93.5234873126	4.0452627402	48.6036061613	11.0131479752	4.0070784701	47.3933895012	4.7734745479	242	0	4562.1525521412	18.55
20000323	1	10.8	45.5	0.6	0	0.75	0	0	23	14.9	-0.4935363132	0.7192369745	3.155	13.4277797828	88.8089089349	50.4515085627	95.6574873126	3.9569179833	50.1792893094	11.0188664718	2.964881148	48.2618459083	4.5913556866	264.5	0	4760.9330553159	18.675
20000324	0	9.7	69.1	0.7	0	1	0	0	24	14.9	4.3122728183	0.3827464749	4.41	12.4450526757	87.3444292774	51.3480940707	97.3054873126	3.9881515633	51.0721788359	11.2043472818	2.3070833411	48.7922528793	2.3571171609	288	0	4852.3916154798	24.85
20000325	0	11.2	70.1	1.4	17.6	0.58	0	17.6	0	17.6	5.9543843953	0.4285736192	4.275	11.3295343828	47.1321088213	23.1863345329	67.3527269166	0.1709991513	24.923089086	0.1785506322	4.0083928158	37.4875067902	0.3192404848	0	0	0	24.725
20000326	0	6.3	90.3	1	27.6	1	0	45.2	0	45.2	4.826173851	0.0983652903	6.81	-6.4891031817	10.4152522864	8.8165629299	20.5730344052	2.01453648061866e-06	8.7808958087	1.13416823903856e-06	1.2600395589	0.2638682871	0.0108503754	0	0	0	31
20000327	0	7.3	68.9	1.2	0	0.92	0	45.2	1	45.2	1.9752020109	0.3283453219	5.655	-35.3625704224	29.6712148728	9.2028082439	21.7170344052	0.0042072091	9.1727328665	0.0024235272	3.5412821129	0.4800130423	0.0341927117	0.5	0	33.1092096171	25.4
20000328	0	7.2	68.6	1.6	29.8	0.88	0	75	0	29.8	1.8186347321	0.3717772437	3.615	-36.1918776599	41.6030804768	4.9658155398	1.864	0.0790096288	4.2560464503	0.0317651458	4.6246019169	0.9209180551	0.168245552	0	0	0	25.35
20000329	0	5.2	88	1.1	7.3	0.96	0	82.3	0	37.1	3.3744142314	0.111551211	6.965	-66.1610275273	15.8755108952	2.1791341936	0.514	2.83789516508486e-05	1.4276576981	8.04531683692215e-06	1.568196048	0.2022976089	0.0132258398	0	0	0	30.7
20000330	0	8.1	62.7	1.7	0	0.5	0	82.3	1	37.1	1.4222962085	0.4454660857	4.135	-73.8374233781	48.2377221725	3.2204231956	2.306	0.1953463778	2.7059216055	0.0664296919	5.5187663487	1.0532726372	0.1219347621	0.5	0	110.6564826947	23.65
20000331	0	9	51	1.9	4.6	0.63	0	86.9	0	4.6	-0.5838607917	0.6432984857	2.855	-55.9184035606	58.4907596938	3.0313338734	2.134	0.5319505524	2.5133878437	0.1765769265	6.9849881507	1.4332828882	3.3364049233	0	0	0	20.5
20000401	0	9	69.7	1.6	0	0.38	0	69.3	1	4.6	3.7650530583	0.3815581891	4.715	-31.0395462902	72.656860112	4.1404602734	5.086	1.2267895114	3.8181884749	0.4723794048	4.5366696361	1.0532726372	1.2332234373	0.5	0	76.4303086111	25.175
20000402	0	7	70.8	1	10.7	0.96	0	52.4	0	10.7	2.0678217102	0.2881025149	5.7	-30.6434367083	32.8052620991	2.0347655974	2.268	0.0087683984	1.6877669363	0.0025919622	2.887335798	0.1666276413	0.1911312639	0	0	0	25.95
20000403	0	6.4	93.3	1	23.7	1	0	76.1	0	34.4	5.3936978355	0.0642625847	6.76	-12.0487086939	7.8363154042	0.4136128833	2.16	5.10588855465189e-07	0.5594206756	1.220964203183e-07	1.0041450387	0.0329529632	0.0163437788	0	0	0	31.725
20000404	0	7.2	91.8	1	2.7	0.96	0	49	0	37.1	5.952763519	0.0834706687	6.495	-28.7026797327	12.1832637734	0	4.626	5.32655974138394e-06	0	1.06531194827679e-06	1.1400240623	0.2266031179	0.0165009835	0	0	9.3857977626	31.15
20000405	0	11.1	60.6	1.5	0	0.42	0	41.7	1	37.1	3.7758563108	0.5798189035	4.17	-32.6088435714	44.2757406834	1.536049152	7.974	0.0999006203	2.0735277705	0.0312614668	5.1265136778	1.9868478317	0.1095729998	0.5	0	123.5820922538	22.375
20000406	0	13.6	38.8	2.3	0	0.71	0	41.7	2	37.1	-0.1503431209	1.0632469663	2.56	-28.1183367885	76.4418815114	4.6360756224	12.186	1.3413272825	4.7522517088	0.5645580086	10.1481984268	2.4619112684	1.0523911247	2	0	419.3828453819	16.3
20000407	0	10.6	42.4	2.6	0	0.13	0	37.1	3	37.1	-1.635738089	0.7769557286	4.24	-26.1743737205	82.3766551037	6.0974557184	15.408	3.6311190172	6.1301515917	2.8884138294	10.8623878278	1.2569825883	0.8800820876	4.5	0	526.9742919758	17.95
20000408	1	11.6	41.8	2	0	0.08	0	37.1	4	37.1	-0.9267713662	0.8747320958	2.765	-13.4329270476	87.9794996305	8.7610318592	19.026	5.1419238657	8.6883576875	5.1721322362	8.5187303941	2.0146307472	2.6450408695	8	0	778.4209897819	17.55
20000409	0	9.3	63.4	1.6	6	0.92	0	32.4	0	6	2.7134869269	0.49083139	3.99	13.0364526776	61.2610834899	6.1875861814	14.5354981753	0.9626074717	6.1569739823	0.4547148743	5.1747750906	1.2783511611	1.5179796683	0	0	0	23.525
20000410	0	8.3	79.3	1	0.1	0.92	0	8.8	1	6.1	4.9277494006	0.2376530274	6.07	11.157503969	66.4809794951	6.549731103	17.0374981753	0.7058769979	6.6797326157	0.346543723	2.2224962613	1.7594795613	0.3818680894	0.5	0	21.0576072329	27.75
20000411	0	8.9	77.8	1.2	17.2	1	0	23.3	0	23.3	5.2368987468	0.2633681985	5.125	9.899236349	33.6577288584	3.4844153334	2.844	0.0114121666	3.0109425076	0.0040250936	2.7525219259	0.5999766935	0.1268554024	0	0	0	27.225
20000412	0	8.4	86.9	1.5	26.3	0.83	0	49.6	0	49.6	6.3432969923	0.1502515372	5.675	-9.6414259651	23.9812427117	1.5927117407	2.736	0.0009297171	1.4263384085	0.000263513	2.2481328544	0.4655994556	0.0250792824	0	0	0	29.625
20000413	0	9	88.8	0.8	31.2	1	0	80.8	0	80.8	7.2483579164	0.1306885925	5.365	-38.0492032049	20.6738987369	0.7971243995	2.862	0.0002060442	0.9398388658	5.34757528615122e-05	1.1841792566	0.5092213457	0.0126272118	0	0	0	29.95
20000414	0	9.8	89.4	1	24.6	1	0	105.4	0	105.4	8.1358069582	0.1314754439	5.555	-71.5809940169	20.2216765929	0.2766145166	2.952	0.0001899861	0.4482272099	4.42110234671602e-05	1.3715249128	0.5845180039	0.0079585543	0	0	0	29.9
20000415	0	8.4	91.7	1	60.2	0.96	0	165.6	0	165.6	7.1244504134	0.089449003	6.475	-91.3850831786	5.2089316186	0	2.61	8.62126797970888e-08	0	1.72425359594178e-08	1.1600032958	0.3151015247	0.0023495649	0	0	0	30.825
20000416	0	7.8	86.8	0.9	19.9	0.96	0	179.5	0	185.5	5.7367849005	0.1398776458	5.86	-151.8735846713	16.2632061191	0	2.574	3.61991781656858e-05	0	7.23983563313716e-06	1.4457286518	0.3413984765	0.0033848523	0	0	0	29.75
20000417	0	6.7	92.9	1.2	80.1	1	0	259.5	0	265.6	5.6293015883	0.0705085118	6.655	-154.8372783394	5.8166058956	0	2.178	1.29324636836068e-07	0	2.58649273672136e-08	1.2171608413	0.098036225	0.0013139656	0	0	0	31.55
20000418	0	7	89.4	1.4	38.1	1	0	280.4	0	303.7	5.3736063887	0.1060754725	6.54	-208.9806314792	6.082421487	0	2.196	1.42102031337888e-07	0	2.84204062675776e-08	1.8033581557	0.1318818278	0.001181734	0	0	0	30.6
20000419	0	13.4	58.9	1.3	0	0.83	0	254.1	1	303.7	5.5312559457	0.7162569555	3.355	-216.006005095	45.850726557	2.2808972288	6.048	0.1228642062	2.3480137994	0.0399153554	4.6399122034	2.7944303257	0.0123282222	0.5	0	190.5153643707	21.375
20000420	0	16.7	48	1.3	0	0.5	0	222.9	2	303.7	5.6426731269	1.0966297966	2.565	-189.3629477766	76.2843765608	5.4979456256	10.638	1.127252529	5.374255348	0.5005077288	5.3440278359	3.8083157759	0.0538603883	2	0	491.0328580284	17.825
20000421	1	18.3	46.2	1.4	0	0.46	0	198.3	3	303.7	6.5500190818	1.2663487203	2.39	-126.495244711	86.7032406909	8.999439488	15.642	3.5749024404	8.8127084747	3.5250969717	5.86359148	5.0812058075	0.110236298	4.5	0	822.1387772622	16.975
20000422	1	18.1	45.1	1.5	0	0.46	0	138.1	4	303.7	6.0194351925	1.2650396581	2.44	-103.6132964963	89.125121592	12.411427456	20.484	5.0551410737	12.1848728772	6.0922680428	6.3288259941	4.5071656606	0.1787903303	8	0	1144.4049283648	16.75
20000423	1	15.8	60.3	1.2	38.4	0.92	0	156.6	0	38.4	8.1266638805	0.7757902864	2.73	-20.2539230145	55.0892382459	7.9219133504	4.554	0.3497760062	7.2848108205	0.1791144994	4.2748433649	3.0083642924	0.1460238228	0	0	0	21.125
20000424	0	14	65.7	1.6	0.1	0.67	0	76.6	1	38.5	7.6834860593	0.6077280801	3.855	-18.4897826554	73.6308461281	9.7928823104	8.46	0.9916375422	9.2800602419	0.5747502791	5.041888337	2.526108047	0.1183329402	0.5	0	144.6939760347	22.925
20000425	0	15.9	49.2	2.1	0	0.13	0	38.5	2	38.5	5.2647630597	0.9858824483	2.48	-18.7768768137	85.9081859249	13.0409862464	12.87	3.3137085465	12.5551777596	4.0281580936	8.2066468047	3.4714485749	0.9728754257	2	0	456.2861176136	18.325
20000426	1	16.7	55.2	1.5	0	0.54	0	38.5	3	38.5	7.6720001109	0.8991651317	2.82	-18.3087891724	88.0095829978	15.9981717824	17.478	4.5483074249	15.5357754423	6.3067090058	5.5496917168	3.3908522516	1.3949466055	4.5	0	719.8405318036	19.625
20000427	0	16.5	60.5	1.3	0	0.92	0	38.5	4	38.5	8.8336376916	0.7946309641	3.86	-18.9096025914	87.4155494942	17.883032096	21.582	3.5484075449	17.4575684603	5.3098241494	4.586533991	3.0822081648	0.9797677287	8	0	865.1258264381	21
20000428	0	13	86.8	1.1	62.7	1	0	101.2	0	62.7	10.8478887245	0.2095426178	6.14	-19.8578472056	15.3229971316	6.6578328875	3.222	2.098586584085e-05	5.9868999138	9.78518917730364e-06	1.7655496546	1.5261703333	0.0085510004	0	0	0	28.45
20000429	0	11.7	88.7	0.8	1.4	0.96	0	102.6	0	64.1	9.8926689461	0.1525276004	5.74	-45.4877300859	24.8340847633	7.1431817515	6.318	0.0007987951	6.6646870257	0.0003917374	1.2138288628	0.8312211958	0.0163218378	0	0	29.9271889718	29.25
20000430	0	15.3	76.6	1.1	0.1	0.92	0	64.3	1	64.2	11.2100554357	0.4238947332	4.05	-48.3617867531	54.2760861639	8.8564486955	10.512	0.3302624894	8.4875224198	0.1826844002	2.7380695058	2.3368394033	0.1607968008	0.5	0	158.6136000486	25.325
20001201	0	6.9	73.9	0.7	0	0.5	0	0.1	7	69.8	2.5719048662	0.2701731535	5.49	3.3229082243	77.6627414812	2.353016582	8.468	1.1186955161	2.7769467067	0.3837436686	2.00803268	1.1235786933	0.4661687686	24.5	0	279.959599044	26.75
20001202	0	7.5	87.3	0.6	15.7	0.96	0	15.7	0	15.7	5.5244572538	0.1340936686	6.435	3.1332923484	20.3748044958	0.6033073873	1.072	0.0001620244	0.4547045608	3.77660348602401e-05	1.0449596169	0.1903034319	0.0597443523	0	0	0	29.95
20001203	0	7.9	93.4	0.6	14.7	1	0	30.4	0	30.4	6.8966507057	0.0701863114	6.575	-12.9264098337	6.4358157952	0	1.18	1.76939814656223e-07	0	3.53879629312446e-08	0.6896113905	0.2143971954	0.0191635526	0	0	0	31.375
20001204	0	8.4	91.1	0.6	1.6	0.96	0	32	0	32	7.0288039802	0.100327017	6.485	-27.9434737584	10.4732405376	0	2.45	1.89780553819298e-06	0	3.79561107638597e-07	0.8275768775	0.3413984765	0.0308575745	0	0	9.1969215823	30.675
20001205	0	8	81.7	0.7	0	0.13	0	32	1	32	5.0625079198	0.209501245	5.48	-29.5885183916	30.2628327455	0.308009856	3.972	0.0047743049	0.5159885243	0.0011298498	1.5286022791	0.5845180039	0.2106747436	0.5	0	50.3603004923	28.425
20001206	0	6.4	88.2	0.7	0.9	0.63	0	32.9	2	0.9	4.5885889658	0.1110906391	6.42	-29.6775522351	36.3073700541	0.41683152	4.846	0.0191899879	0.6861204187	0.0047237185	1.0929230086	0.054268858	0.2066542551	2	0	62.9898789863	30.45
20001207	0	7	94.3	0.6	14.9	1	0	47.8	0	15.8	6.1427051453	0.0571818288	6.86	-30.6953776186	6.7527335874	0	0.946	2.1101734654733e-07	0	4.2203469309466e-08	0.6313377819	0.1092195215	0.0486237492	0	0	0	31.825
20001208	0	7.6	95.4	0.6	33.4	1	0	81.2	0	49.2	6.9070281415	0.0490934818	6.745	-30.0458463368	3.0664848078	0	1.054	1.97660090334647e-08	0	3.95320180669294e-09	0.5708938384	0.2266031179	0.0090883017	0	0	0	31.95
20001209	0	8.7	93.7	0.8	11.9	0.96	0	77.4	0	61.1	7.7369512722	0.0707384145	6.56	-48.8051816653	3.7651336837	0	1.324	3.19746773224936e-08	0	6.39493546449871e-09	0.8293817556	0.3151015247	0.0072856544	0	0	0	31.25
20001210	0	8.2	86.7	0.9	0	0.67	0	62.7	1	61.1	6.1133482394	0.1476218984	5.8	-59.1195547688	20.2210622554	0.225416304	2.882	0.0001865268	0.377095982	4.26101182573675e-05	1.4573462749	0.5092213457	0.0189266193	0.5	0	29.1780313134	29.625
20001211	0	8.1	73	0.8	0	0.54	0	61.1	2	61.1	3.5559140348	0.3224500341	4.935	-59.2274426757	42.265381513	0.676283004	4.458	0.0629112794	0.9806515034	0.0164587421	2.2860338048	0.8488480101	0.1144075675	2	0	93.4700069015	26.225
20001212	0	7.1	75.1	0.8	0	0.75	0	61.1	3	61.1	2.9915418501	0.2544589887	5.515	-58.2728310611	56.0256576179	0.968394624	5.71	0.3797197342	1.3601137481	0.106429906	2.1375836231	0.2892607662	0.1671407952	4.5	0	131.8732097174	27
20001213	0	7.6	73.6	0.7	0	0.58	0	60.2	4	61.1	3.1897612688	0.2961691599	5.285	-43.2265275507	65.9051400126	1.318371732	7.07	0.6200161957	1.7983699963	0.1864017919	2.0319692221	0.5389452931	0.2897257931	8	0	179.3645507461	26.5
20001214	0	6.5	80.8	0.8	0.5	0.96	0	45.8	5	0.5	3.4416059416	0.1900272448	5.555	-9.6593207702	71.6036522813	1.59448284	8.178	0.7493919493	2.1439425617	0.2368214239	1.7371471732	0.1666276413	0.3367377499	12.5	0	215.1756830283	28.575
20001215	0	7.5	67.1	1.6	0.1	0.54	0	12.5	6	0.6	1.7967701138	0.3578988443	6.325	1.8241236215	73.1032595025	1.71715722	9.214	0.8083521012	2.3427869854	0.2624305556	4.7870759588	0.7051309896	0.2501917149	18	0	229.7826939025	24.9
20001216	0	5.8	44.7	1.4	0	0.04	0	0.6	7	0.6	-5.2853910578	0.5532794866	3.75	2.2417188631	81.6655340122	2.41263402	10.52	1.8982524415	3.0668857168	0.6738667364	5.8212533198	1.1548763167	1.7706425425	24.5	0	347.7342044742	19.725
20001217	0	3.4	56.9	0.7	0	0.29	0	0.6	8	0.6	-4.3196044156	0.3640970858	5.02	2.9505868877	82.7162927766	2.738735364	11.25	1.9717941101	3.4051000674	0.7269639728	2.7859942469	1.1876419935	0.874273234	32	0	391.3613571131	23.375
20001218	0	3.7	54.5	0.7	0	0.25	0	0.6	9	0.6	-4.6092674073	0.390152328	4.665	3.131914544	83.8782033218	3.131668392	12.034	2.334159542	3.7946103839	0.8966167834	2.8569719949	1.2740841507	1.2008667418	40.5	0	447.0262660893	22.7
20001219	0	3.7	58.1	0.7	0	0.21	0	0.6	10	0.6	-3.7612142	0.3519228139	4.905	3.3414695669	84.0287291248	3.482475072	12.8	2.2965486527	4.1453819324	0.913522882	2.7491714964	1.3068304955	1.0611669037	50	0	494.9215400355	23.6
20001220	0	3.5	77.5	1.1	0	0.83	0	0.6	11	0.6	-0.0575914722	0.1728265008	6.33	4.0234785864	82.2876039394	3.593842272	13.206	1.6166578695	4.2775110989	0.6512955102	2.5143954196	1.3068304955	0.4186808044	60.5	0	506.8641427605	28.5
20001221	0	3.7	86.7	0.5	0	1	0	0.1	12	0.6	1.6895010996	0.1055749251	6.71	3.9128129083	80.3063199292	3.661776264	13.594	1.2402330204	4.3764042799	0.5043424855	0.9449624701	1.3068304955	0.3283989525	72	0	513.8417689899	30.75
20001222	0	2.4	71.5	1.1	0	0.04	0	0	13	0.6	-2.2167470538	0.2215170475	5.485	3.260543353	81.3046347976	3.886419816	14.108	1.7869339281	4.6028791765	0.7420438866	3.0161254202	1.3068304955	0.8615415704	84.5	0	541.1132339502	27.275
20001223	0	0.7	67	0.8	0	0	0	0	14	0.6	-4.7129858511	0.2260221935	5.64	3.0327145442	81.7907502543	4.024424232	14.208	1.9267754664	4.7120917021	0.8080581142	2.5813060864	1.3068304955	0.8644606977	98	0	554.8817466479	26.575
20001224	0	-0.5	70	0.7	13.2	0.67	0	13.2	0	13.2	-5.2851261628	0.1789176954	5.435	2.793476538	35.5358154723	1.4921464227	0	0.0180207202	0.5968526709	0.0043472025	2.1692914235	0	0.2178010807	0	0	0	27.625
20001225	0	0.8	93	0.8	3.4	1	1	16.6	0	16.6	-0.2040172376	0.0455458859	7.28	-10.6114675326	NA	NA	NA	NA	NA	NA	0.8181186527	0	0.0400117219	0	0	0	33.05
20001226	0	3.1	91.9	0.7	2.8	0.96	1	19.4	0	19.4	1.9099538828	0.062767567	6.93	-14.3615145071	NA	NA	NA	NA	NA	NA	0.8286354367	0	0.0377899189	0	0	4.3571775467	32.2
20001227	0	3.8	90.2	0.7	0.2	0.96	1	19.6	1	19.6	2.3410319634	0.0798737872	6.63	-17.4097681972	NA	NA	NA	NA	NA	NA	0.9437112684	0	0.0635559558	0.5	0	12.5616631598	31.6
20001228	0	6.5	60.6	1.1	7.7	0.5	1	27.3	0	27.3	-0.5585878771	0.4340205735	4.955	-17.726890139	NA	NA	NA	NA	NA	NA	3.8326000535	0.7453639698	0.4670867049	0	0	0	23.525
20001229	0	2.3	81.9	1.4	17.6	1	1	44.9	0	44.9	-0.4690492625	0.1364043405	7.44	-25.1831667421	NA	NA	NA	NA	NA	NA	2.6008279282	0	0.018067605	0	0	0	29.9
20001230	0	2.6	51.4	1.9	0	0.21	1	44.9	1	44.9	-6.3990011035	0.3836428418	4.675	-29.6604854869	NA	NA	NA	NA	NA	NA	6.8531070866	0	0.1826808469	0.5	0	43.7810054698	22.2
20001231	0	2.6	42.7	1.3	0	0	1	31.7	2	44.9	-8.7861682041	0.4568578272	3.55	-25.3916536793	NA	NA	NA	NA	NA	NA	5.5464330124	0.054268858	1.1798341467	2	0	144.952569749	20.025
20010101	1	0.2	56.7	0.8	0	0.5	0	28.3	3	44.9	-7.3638881749	0.2688738172	5.085	-21.8191465262	85.0477067249	6.17912505	15.046	2.5895901351	6.1661615804	1.7568090787	3.0519735696	0.054268858	0.7302892809	4.5	0	161.9049365507	24.125
20010102	0	0.4	84.3	0.7	11.7	1	0	37.2	0	11.7	-1.9355589054	0.0969209881	7.475	-21.3322442666	19.8744587695	2.5846932492	0	0.0001336917	1.6690746138	3.94049847695379e-05	1.3003757902	0	0.0594468976	0	0	0	30.975
20010103	0	1.6	89.8	0.6	0	0.33	1	37	1	11.7	0.106659131	0.0718803418	6.895	-25.6848333606	NA	NA	NA	NA	NA	NA	0.8590941245	0	0.1187281854	0.5	0	4.3539544364	32.05
20010104	0	1.4	90.5	0.8	6.3	0.79	1	35.6	0	6.3	0.0158249017	0.0648533421	7.375	-8.2908620953	NA	NA	NA	NA	NA	NA	1.0007048604	0	0.1479484513	0	0	0	32.275
20010105	0	2.1	87.7	0.9	5.9	0.71	1	23.9	0	12.2	0.2740516175	0.0853034301	6.655	-15.3489009489	NA	NA	NA	NA	NA	NA	1.3227661372	0	0.0927155261	0	0	0	31.4
20010106	0	2.8	95.3	0.7	32.8	1	1	56.7	0	45	2.1199440465	0.0355932899	7.125	-21.9861554788	NA	NA	NA	NA	NA	NA	0.607109339	0	0.0091120283	0	0	0	33.125
20010107	0	4.7	94.6	0.7	32.5	1	1	89.2	0	77.5	3.9041696298	0.046399182	7.05	-55.1718208447	NA	NA	NA	NA	NA	NA	0.6653972932	0	0.0044268197	0	0	0	32.475
20010108	0	7	72.5	1.9	0	0.83	0	89.2	1	77.5	2.3999682208	0.2896274525	6.145	-76.0324919327	82.2013421055	6.17063046	16.018	1.7514752226	6.2866904764	0.8354738184	4.9155361589	0.3817169228	0.0112735842	0.5	0	19.0515114425	26.375
20010109	0	7	36.7	2	0	0.17	0	77.5	2	77.5	-6.7780499423	0.6362498773	3.28	-75.4093864881	86.825149142	7.05825356	17.378	4.1297783705	7.0506060073	3.6558970988	8.9858950826	0.3953933168	0.2873104221	2	0	172.2174965182	17.425
20010110	0	4.4	65.5	0.8	0	1	0	77.5	3	77.5	-1.4887603199	0.2902793513	5.44	-67.7919331659	85.4577571139	7.3197392	17.964	2.3704722879	7.3104374017	1.735697387	2.6992116157	0	0.1309362768	4.5	0	202.1135596006	25.275
20010111	0	4.9	72.7	0.5	0	0.83	0	71.2	4	77.5	0.416263544	0.2342960663	5.69	-61.3823639222	84.071752552	7.566230042	18.748	2.0715801813	7.5617333653	1.3540373367	1.6649944838	0	0.1769838882	8	0	230.2984922958	26.95
20010112	0	5.9	80.7	0.6	8.6	0.83	0	73.9	0	8.6	2.8392128045	0.1846755759	5.77	-28.3099303819	36.4538188288	3.7557133667	7.7501144168	0.0198148712	3.6660425521	0.0075111193	1.4196839119	0.1205011012	0.2491447038	0	0	0	28.7
20010113	0	4	83.5	1.8	0.6	1	0	41.7	1	9.2	1.4602751346	0.1362331331	6.735	-4.2322851567	46.8733193453	3.8214910397	7.9581144168	0.2457161219	3.7359462601	0.0938198216	3.0819114661	0	0.2633113878	0.5	0	5.7662687884	29.875
20010114	0	1	67	2	0	1	0	9.2	2	9.2	-4.4265293658	0.223912061	5.9	-5.0789531246	59.6784722108	3.9019557357	7.9581144168	0.6198607539	3.806565987	0.2383968986	5.7787737416	0	0.7079886787	2	0	10.3231473578	26.5
20010115	0	-0.2	70.2	1	0	0.83	0	9.2	3	9.2	-4.9596106345	0.1792892807	6.115	-5.8385423676	66.7267206067	3.9520491947	7.9581144168	0.6991959711	3.8506252174	0.2701162791	2.8496800366	0	0.6375842987	4.5	0	11.3352748393	27.6
20010116	0	-0.9	65	1.2	0	0.13	0	9.2	4	9.2	-6.6350968039	0.2105775011	5.285	-6.0092857594	74.6660423217	4.0665414947	7.9581144168	1.2502834886	3.9515896398	0.4879439917	3.7386232009	0	1.3221982325	8	0	18.8584585052	26.475
20010117	0	-1.4	72.6	0.7	2.8	0.54	0	12	0	2.8	-5.672666244	0.1515380783	5.905	-5.9140410522	53.733024189	2.3373415778	7.9581144168	0.3133199761	2.6954859034	0.1064109476	2.013923914	0	0.805039533	0	0	14.5099262145	28.5
20010118	0	0.2	92.4	0.4	0.3	0.96	1	12.3	1	3.1	-0.8871741785	0.0462397545	7.425	-0.1392502573	NA	NA	NA	NA	NA	NA	0.5603853731	0	0.2562527481	0.5	0	14.8289226137	33.05
20010119	0	2.2	84.6	0.7	0	0.58	1	3.7	2	3.1	-0.1224191713	0.1158320464	6.28	-0.0983857494	NA	NA	NA	NA	NA	NA	1.2949057044	0	0.5667694171	2	0	28.0126389942	30.6
20010120	0	3.4	69.3	0.7	0	0.29	0	3.1	3	3.1	-1.679192461	0.2625200524	5.27	-0.641057666	84.7390286756	6.305509776	15.694	2.5740161958	6.3033222613	1.7703492359	2.2412655017	0.1092195215	1.070521637	4.5	0	64.3333251476	26.475
20010121	0	2.9	65	0.8	0	0.21	0	3.1	4	3.1	-3.0192149154	0.287089445	5.04	-0.6963842794	84.7866492408	6.61825842	16.244	2.544239609	6.6091300632	1.8046479487	2.7115358449	0.1742520576	1.2856005021	8	0	101.7809588289	25.525
20010122	0	3.3	68.2	0.8	1.3	0.63	0	4.4	0	1.3	-1.9913477543	0.2569715856	5.105	-0.6782003459	75.0529658727	6.947146785	16.92	1.0457298494	6.9341026341	0.5227307405	2.5371734417	0.1742520576	1.2530472135	0	0	141.6374541401	26.225
20010123	0	3.6	85.4	0.8	0.7	0.88	0	5.1	1	2	1.3810118753	0.1231914055	6.55	1.0165084621	72.7650180666	7.043665025	17.434	0.8571958707	7.0386640139	0.4316192306	1.3834776644	0.1966669075	0.4582390954	0.5	0	151.2566051972	30.45
20010124	0	3.2	92.1	0.6	23.5	1	0	25.8	0	25.5	2.0393287087	0.0588400105	6.945	0.686998688	14.9668327072	2.8185739685	0.478	1.81748113055925e-05	2.015467754	5.64074694096365e-06	0.735480143	0	0.0260446977	0	0	0	32.225
20010125	0	3.9	93.9	0.7	12.8	0.96	1	38.3	0	38.3	3.0048534571	0.0480077307	7.02	-22.8511968183	NA	NA	NA	NA	NA	NA	0.7050558321	0	0.0128269981	0	0	0	32.5
20010126	0	5.1	90.3	1	6.1	0.83	0	44.4	0	44.4	3.6407972414	0.0868182187	6.74	-35.9135090517	32.2986556954	2.9304994761	7.9443258916	0.0069241334	3.0491115758	0.0024529859	1.2485002187	0.0016704553	0.011939015	0	0	0	31.3
20010127	0	4.7	82.9	1.3	0	0.63	0	44.4	1	44.4	2.0446572829	0.1556941808	6.66	-42.2307231816	39.105742604	3.0108656841	8.6023258916	0.035001022	3.2115643665	0.012631247	2.3577677862	0.1666276413	0.0194587501	0.5	0	8.164011903	29.55
20010128	0	3.1	58.3	1.1	0	0.58	0	44.4	2	44.4	-4.2790795613	0.3433890504	5.105	-41.0887042829	56.6662883001	3.3143318341	9.1523258916	0.4228823664	3.4790199111	0.1571590786	3.9132112516	0.054268858	0.2100076528	2	0	44.1735359533	23.8
20010129	0	4.5	58.4	0.9	0	0.58	0	43.1	3	44.4	-2.9411832049	0.3849079041	4.74	-39.8422230664	69.7550109797	3.7309360741	9.9543258916	0.8148057726	3.852255652	0.3148311385	3.3218256786	0.3021246192	0.4959412528	4.5	0	98.147680808	23.475
20010130	0	7.2	32.3	3.4	0	0.08	0	42.4	4	44.4	-8.2464669716	0.7485934977	3.005	-15.7420019643	83.99979392	4.7780974231	11.5663258916	4.2389730042	4.7626743871	3.0466705751	15.8676939007	0.6313028379	2.6605839081	8	0	289.5188517219	16.275
20010131	0	5.3	30.3	2.3	0	0.04	0	18.9	5	44.4	-10.7180059651	0.6744003127	2.91	-0.4770354655	88.7863216381	5.7595549651	12.9263258916	6.4366846916	5.7069719835	5.2751340894	11.0632890714	1.0392214688	3.3493146939	12.5	0	475.7482307945	16.25
20010201	1	4.5	23.7	2.4	0	0	0	6.1	6	44.4	-14.4332797701	0.7127607192	2.655	7.3036675695	91.3841151438	6.9128447101	14.1783258916	8.6810359674	6.8143880151	7.569156183	12.4465623202	1.3921278652	4.5784471887	18	0	683.3454743503	14.8
20010202	1	2.6	32.4	1.4	0	0.04	0	0	7	44.4	-12.2496101496	0.5509488513	3.48	9.118183677	91.246014517	7.5575244301	14.7823258916	7.2300244512	7.4341550604	6.6588379351	6.7296796286	1.4675685184	2.9989154497	24.5	0	773.6785518323	17.45
20010203	0	2.9	49.5	0.9	0	0.54	0	0	8	44.4	-6.611215351	0.4026408425	4.47	9.7434506607	89.3945478618	7.9609464301	15.1883258916	5.3506439302	7.8241422961	5.1003824511	3.7223942721	1.5214454312	1.6529631807	32	0	817.9715628133	21.65
20010204	0	3.9	73.1	1	1.9	0.63	0	1.9	0	1.9	-0.471920148	0.2313480162	5.785	9.8740847339	68.3677087088	6.8547738602	15.7203258916	0.8232861139	6.8117957491	0.4080085795	2.6769151262	1.6523398034	0.6891099725	0	0	840.1297624096	27.3
20010205	0	4.8	87.1	1.2	0	0.67	0	1.9	1	1.9	2.8357567057	0.1181830963	6.195	5.8976627939	71.8485584298	7.0393820402	16.5943258916	0.9063617094	7.0100029084	0.4554688409	1.7769437947	1.7606711961	0.4993135193	0.5	0	857.647551997	30.575
20010206	0	5.4	83.8	0.7	4.6	1	0	6.5	0	4.6	2.8811275538	0.1449700209	6.13	4.3188420331	37.799669302	4.0266705799	12.2020020899	0.0236656397	4.412784777	0.0096565287	1.3717337935	1.8038580062	0.3945568584	0	0	0	29.6
20010207	0	6.3	95.3	0.7	24.7	1	0	31.2	0	29.3	5.5994564802	0.0454868416	6.84	-2.0171569007	6.2159423023	1.364154426	0.838	1.54426392702062e-07	0.8234908015	3.9146871437522e-08	0.6312047288	0.098036225	0.017978762	0	0	0	32.25
20010208	0	5	93	1.6	65.2	1	0	96.4	0	94.5	3.9596722535	0.0610574591	6.665	-27.8025646298	6.9075366279	0.0308404223	0.802	2.63226751113963e-07	0.0562711614	5.42518683583475e-08	1.5420223784	0.0869503555	0.0043732749	0	0	0	32
20010209	0	4.9	92.3	0.7	2.8	0.96	0	99.2	0	97.3	3.7533881183	0.0658010565	6.735	-93.6289971221	9.9810224331	0	1.496	1.45565681867666e-06	0	2.91131363735331e-07	0.8155504787	0.0016704553	0.0039956416	0	0	6.8489020266	31.85
20010210	0	7.9	60	1.6	0	0.13	0	99.2	1	97.3	0.6235934659	0.476201693	3.745	-94.8000135903	46.909479023	0.9952023	3.234	0.1749754908	1.1249496693	0.0470431888	5.4325790142	0.9766503115	0.0442371651	0.5	0	141.927917363	23.025
20010211	1	7.2	56	1	0	0.17	0	97.3	2	97.3	-0.9792358089	0.4917173949	3.995	-93.9727779482	66.886983025	1.83437688	4.684	0.7030871724	1.8537809882	0.213134926	3.7512836198	0.8312211958	0.1147342471	2	0	251.105935982	22.2
20010212	0	8.3	55.6	0.8	0	0.67	0	97.3	3	97.3	-0.0503983099	0.5130491037	4.085	-88.713764967	77.4815788953	2.683651215	6.296	1.1434437124	2.654506396	0.3863743293	3.1609751734	0.8488480101	0.2195743244	4.5	0	360.1499946359	21.825
20010213	1	9.1	56.4	0.9	0	0.54	0	92.7	4	97.3	0.8935121371	0.5472891312	4.565	-63.2470330749	81.2059596992	3.365405985	7.854	1.613523989	3.3334101403	0.5902312686	3.4462355728	1.0146262603	0.2637290442	8	0	441.7066693854	21.825
20010214	0	9	58.9	1.1	0	0.08	0	68	5	97.3	1.4014794152	0.5047229803	4.135	2.8678497554	83.8997759191	4.23314682	9.646	2.4273434952	4.1893047382	0.9696615927	3.9540160006	0.9026633788	0.5055763102	12.5	0	552.3631520801	22.475
20010215	0	7.1	67.6	1.1	0	0	0	2.8	6	97.3	1.5184937092	0.348474464	4.52	6.5793915947	84.4376546572	4.89794082	11.024	2.6566585903	4.8476105689	1.495385714	3.3795576837	1.5155001032	0.5641575604	18	0	632.0417841472	25.125
20010216	0	8	58.6	1	0	0.08	0	0	7	97.3	0.3918490716	0.4980750412	4.07	6.2913078755	85.4436560576	5.7481953	12.618	2.8363958019	5.6848499311	1.9273334729	3.6504484649	2.5416542734	0.8944015935	24.5	0	741.4561161597	22.65
20010217	0	7.8	62	1.2	0.4	0.29	0	0.4	8	0.4	0.9828108208	0.422027722	4.355	6.3757729364	85.4915092557	6.465618825	14.014	3.0702112732	6.3951338075	2.3662040897	4.0626681153	3.2611790488	0.9370456703	32	0	829.5747875461	23.55
20010218	0	8.3	52.3	1.5	0	0.08	0	0.4	9	0.4	-0.8876892337	0.5434577039	4.08	6.0257339884	85.9356841304	7.287520125	15.5	3.2667095603	7.20646621	2.7848221671	5.5469255619	4.0790598846	1.2759202668	40.5	0	935.0724264422	21
20010219	0	9.3	42.4	2.2	0	0.42	0	0.4	10	0.4	-2.8106990502	0.6728779482	4.795	6.3293818152	85.5998546613	7.871061525	16.878	4.5620737509	7.793204323	4.3121815201	9.2186422968	4.6976898776	1.0559461249	50	0	1002.4300074789	18.275
20010220	0	11.5	21.4	3.2	0	0.13	0	0.4	11	0.4	-9.7973796166	1.126085859	2.155	7.2020446859	90.9828725682	9.741746385	19.336	8.1992265039	9.6207544527	8.4061147329	17.1536589805	6.2351523217	5.3782795371	60.5	0	1354.243093563	12.475
20010221	0	8.3	47.9	1.4	0	0.13	0	0.4	12	0.4	-2.0799782784	0.5860404238	3.88	9.8916990346	89.4546909977	10.635865905	20.858	5.803194956	10.5064735364	6.4196182271	5.6200313855	6.9904977638	1.9915586519	72	0	1472.9006452174	19.9
20010222	0	15.1	31.2	2.7	0	0.17	0	0.4	13	0.4	-1.7981126602	1.2674840565	2.04	10.3118567943	91.5426010574	12.772922925	23.946	7.2725329461	12.6136944337	8.6303560599	13.0355115028	9.3985727632	5.4995797689	84.5	0	1863.0061341035	14.025
20010223	1	12.5	31	2.2	0	0.13	0	0.4	14	0.4	-4.1481635605	1.061955151	3.1	12.9985621968	90.8120477422	14.177911065	26.296	6.2072442727	14.0085850954	7.9231687449	10.6633764906	11.1644566111	3.1819601938	98	0	2074.3236683311	14.625
20010224	0	7.3	34.1	2.6	0	0.58	0	0	15	0.4	-7.4619174288	0.6974993296	2.44	14.363688606	92.3144823712	15.573978465	27.908	8.4114271498	15.3807297858	10.7641406038	11.9468285171	11.7610736559	6.3005941419	112.5	0	2336.5686188281	16.7
20010225	0	2.9	52.5	1.6	0	0.88	0	0	16	0.4	-5.8447142419	0.3683747754	4.52	14.7581758298	89.7221833562	15.995866965	28.386	5.7107833637	15.7955864101	7.8396963	5.7947283461	11.7610736559	1.9089703374	128	0	2383.2882697471	22.4
20010226	1	3.7	21.3	3.1	0	0.21	0	0	17	0.4	-16.3915157051	0.686566016	2.71	12.4675194261	91.7476902582	17.050900725	29.476	10.1917314395	16.8316358604	13.1240097737	16.3979903894	12.0096694314	7.0346226384	144.5	0	2571.886504883	14.4
20010227	0	0.7	58.6	1.2	2.8	0.83	0	2.8	0	2.8	-6.4676475417	0.3012060655	4.77	13.7406515835	65.6078141904	13.4057967992	29.792	0.8196237912	13.3395316203	0.5812048058	4.1733844038	12.0096694314	1.9849206031	0	0	2605.5347479446	24.475
20010228	0	0.3	90.7	1	8.3	1	1	11.1	0	11.1	-1.0412582551	0.0580782934	7.34	8.6272057616	NA	NA	NA	NA	NA	NA	1.1686694785	5.9896694314	0.0852484631	0	0	0	32.6
20010301	0	2.4	76.6	1.1	0	0.67	1	11.1	1	11.1	-1.2840884645	0.1873350656	5.845	-2.0549606595	NA	NA	NA	NA	NA	NA	2.5811735918	5.9896694314	0.3247692024	0.5	0	18.8286027409	28.55
20010302	0	1.4	78.8	1	8.5	0.83	0	19.6	0	8.5	-1.8712139073	0.153535819	5.125	-3.6936249228	42.8182726505	3.0266204021	3.8084364194	0.0757575424	2.7213808103	0.0258112032	2.1891818501	2.5696694314	0.479176351	0	0	0	29.35
20010303	0	3	88.8	0.8	3.2	0.83	1	22.8	0	11.7	1.3332629345	0.0843190854	6.91	-12.7809367751	NA	NA	NA	NA	NA	NA	1.1349726231	0	0.0807279966	0	0	0	31.45
20010304	0	5	94.3	0.7	8.6	1	0	31.4	0	20.3	4.1569644297	0.0495043057	6.895	-18.2670802779	24.7184019186	2.6880480383	3.8777113864	0.0007690177	2.4419547501	0.0002529302	0.6868697679	0	0.0315554619	0	0	0	32.325
20010305	0	10.1	63.8	1.6	0	0.21	0	31.4	1	20.3	3.5601246387	0.5279037291	4.46	-24.626867216	51.1670431512	3.6287826863	6.0117113864	0.2472209842	3.4390414195	0.0914817593	5.152604938	1.9049429094	0.215869663	0.5	0	95.6816530889	23.425
20010306	0	8.5	68.9	1.5	0	0.92	0	28.6	2	20.3	3.1232233115	0.3650210708	5.16	-15.0188789036	64.2264506342	4.1890506143	7.2997113864	0.6349730175	4.0201950986	0.2495029088	4.3482073202	2.5147433422	0.4528270952	2	0	146.955506812	25.1
20010307	0	7.6	81.1	1.6	1.6	1	0	21.9	0	1.6	4.5668353679	0.2002702623	5.955	-14.4774456312	58.3459524436	3.9130771667	8.3717113864	0.4985981641	3.8399739288	0.192412557	3.1283998006	2.7145373755	0.4285137855	0	0	171.0822279929	28.375
20010308	0	4.7	93.4	1.2	48.4	1	0	70.3	0	50	3.7230999981	0.0561460603	6.815	-7.3330286525	10.0798268166	1.281460653	0.766	1.62172197394007e-06	0.7340794255	4.03400763785937e-07	1.1454906856	0.0435642824	0.0094902209	0	0	0	32.175
20010309	0	6.6	84.7	0.9	1.1	0.54	0	62.9	1	51.1	4.2080236984	0.1598708641	6.175	-52.4891926541	21.7840476962	1.507507659	1.874	0.0003281361	1.2067840372	8.95420279407429e-05	1.6002769034	0.647172691	0.0215288718	0.5	0	18.3137763904	29.525
20010310	0	7.9	83.1	0.8	0.6	0.83	0	60.3	2	51.7	5.2084438579	0.1857624404	6.35	-44.61466303	29.0924977228	1.675547127	3.054	0.0029830982	1.5347331311	0.0008607039	1.5855929666	0.4513114377	0.0610119164	2	0	31.7826090191	28.8
20010311	0	8.6	75	1	0	0.67	0	51.7	3	51.7	4.4221638605	0.2820969049	4.95	-46.0561916075	49.8592285088	2.345966307	4.63	0.20049796	2.2387517525	0.0641897194	2.5799541528	0.6793320345	0.3091625985	4.5	0	95.3980660462	26.6
20010312	0	8	85.1	0.7	25.4	0.88	0	77.1	0	25.4	5.6482346723	0.1619968772	5.655	-46.2080257264	21.0157941304	0.8612498937	1.288	0.0002139155	0.6390954397	5.21053088430377e-05	1.3075132591	0.3021246192	0.0476105233	0	0	0	29.275
20010313	0	11.1	52.3	2.3	0	0.42	0	77.1	1	25.4	1.7052270119	0.6943609344	2.37	-70.1195582838	64.9369994401	3.0218303937	3.836	0.8279236304	2.7202448586	0.2820408905	8.3657981479	1.721988947	0.6507001319	0.5	0	315.43391268	20.3
20010314	0	11.8	40.9	2.4	0	0.38	0	75.5	2	25.4	-1.0432155614	0.8837156662	2.475	-19.7624522205	85.3942926541	5.1084482997	6.348	6.8521361748	4.7848303554	5.1964733823	10.2658542846	1.7731231205	2.6513253304	2	0	612.7616223351	17.275
20010315	1	11.2	49.1	1.5	0	0.33	0	27.1	3	25.4	0.9204183592	0.7122639558	3.255	-16.5016488178	87.4175367416	6.6759814137	8.572	4.1037694226	6.3567547097	3.4258115953	5.9310550176	3.357179793	1.9073111729	4.5	0	804.3799416116	19.475
20010316	0	9.8	72	1.1	10.9	0.75	0	36.9	0	10.9	4.9953517762	0.3424771353	4.69	-14.4779971762	42.1170874234	3.6649902385	1.702	0.0591195754	3.0223214798	0.0208791815	3.066617009	0.8137479434	0.3228704845	0	0	0	25.55
20010317	0	7.7	91	0.8	10	1	0	46.3	0	20.9	6.3207863573	0.0945762829	6.42	-25.1598138836	17.6396363161	1.4325479628	1.018	5.95598079817562e-05	0.9341882087	1.54406152769793e-05	1.0151889012	0.3021246192	0.040914734	0	0	0	30.825
20010318	0	9	80.8	1.3	5	0.71	0	51.3	0	25.9	5.8785821838	0.2298261239	4.825	-9.7918800485	35.8223403749	0.878445314	1.738	0.0226264811	0.7755114275	0.0056783995	2.6397259706	0.9579101053	0.0885848589	0	0	0	27.95
20010319	0	12.2	62.9	1.5	0	0.54	0	25.9	1	25.9	5.3455638997	0.5636311851	4.215	-16.0470029303	61.8676842932	1.966661954	4.124	0.6676692974	1.8873935987	0.2034067136	4.9649280322	2.7484570037	0.1801924847	0.5	0	114.2536443467	22.675
20010320	0	12.2	50.6	1.5	2.1	0.71	0	28	0	2.1	2.2596979975	0.7217498926	3.075	-17.0101359354	69.276020446	2.732465266	6.6	0.7739199477	2.7166590319	0.2635278626	5.6594321541	4.3731267345	3.6720205474	0	0	331.7534617276	19.6
20010321	0	11	75.3	1	4.8	0.92	0	32.8	0	6.9	6.7985767284	0.3208350199	4.98	-19.0127600697	46.4603835948	1.6334296433	2.9611529137	0.120523519	1.4903673377	0.0345240492	2.5830413896	0.8312211958	0.4942353661	0	0	0	26.075
20010322	0	14.1	56.1	2.6	0	0.63	0	32.8	1	6.9	5.4853890556	0.7983165187	3.595	-12.9376114133	68.9266795501	3.1016016233	5.5991529137	0.7118321138	2.9522823161	0.2493481583	9.2070952844	2.7944303257	1.4042770426	0.5	0	167.7617171544	20.5
20010323	0	14.5	44.4	1.4	0	0.46	0	21.9	2	6.9	2.5305461669	0.9726392178	2.445	-0.6646418554	84.1582208911	5.3817257213	8.6511529137	2.3366769092	5.1712851775	1.1335783541	5.9500099805	5.2224851004	4.4552231029	2	0	483.19753036	17.475
20010324	0	13.2	65.3	1.5	0.3	0.92	0	12.2	3	0.3	6.8344194751	0.5193892197	4.05	5.895483061	84.9412396862	6.5701728413	11.1451529137	3.4738139169	6.3803117752	2.7950036449	4.7735125931	6.6637850245	2.0895884138	4.5	0	610.6733955923	23.025
20010325	0	12.2	79.5	1.8	24	0.79	0	31.2	0	24.3	8.7571649964	0.3015100798	6.145	5.5329405815	25.224392769	2.7480436436	1.594	0.0014275297	2.1753877231	0.0004530877	3.8073052916	1.2358001749	0.0435239829	0	0	0	26.825
20010326	0	12	60.6	1.4	0	0.63	0	31.2	1	24.3	4.6233433353	0.6538341845	3.74	-17.2215283654	55.8504119603	4.0953594836	3.98	0.3740738983	3.6798330972	0.1420020023	4.8272766269	2.3368394033	0.2579802887	0.5	0	151.2740090979	22.15
20010327	0	12.4	55.2	1.6	5	0.42	0	34.1	0	5	3.6704400492	0.7047456462	3.205	-11.3487475484	58.9989454785	3.4899747421	2.566	0.5510819948	2.9812626632	0.1936959972	5.8192751925	2.0709312255	2.2731938932	0	0	0	20.7
20010328	0	8.6	87	1.5	8.3	1	0	37.6	0	13.3	6.5566154342	0.1519576985	6.245	-16.7808457674	26.1821496404	1.4272938127	1.18	0.0014224521	0.9775889317	0.000371918	2.2386917982	0.4800130423	0.0936141389	0	0	0	29.6
20010329	0	6.7	92.9	1.4	70.7	1	0	108.3	0	84	5.6293015883	0.0664433904	6.515	-26.817658413	7.7737433707	0.0869509864	1.216	5.29216349950434e-07	0.1475290382	1.12887434544077e-07	1.3968760525	0.2638682871	0.0056572113	0	0	0	31.55
20010330	0	10.2	50.6	2.1	0	0.92	0	108.3	1	84	0.4155805731	0.6459085413	3.39	-98.1816792627	53.2862090229	1.5551229664	3.332	0.5653645225	1.4861101513	0.1618360986	7.7234923385	1.4793202385	0.0771823712	0.5	0	175.6215525285	20.1
20010331	0	12.5	42.5	1.5	0	0.25	0	108	2	84	0.1128058549	0.8963745067	2.695	-72.8526269899	78.4477238009	3.5735909644	6.024	1.4593829314	3.3918528945	0.5372723921	6.4618885523	2.1282256338	0.3037674255	2	0	445.8929158592	17.5
20010401	0	12.3	53.7	1.6	0	0.25	0	84	3	84	3.1879614913	0.7069725319	3.535	-72.1833372535	84.3506332624	5.6590395148	9.696	2.9275152215	5.4772282778	1.9749341461	5.8917007658	1.9049429094	0.3747772355	4.5	0	615.7769875928	20.35
20010402	1	12.8	59.2	1.2	0	0.75	0	84	4	84	5.0411466069	0.661084269	3.755	-67.0579847413	85.6667810789	7.5755856908	13.386	3.0895387432	7.4019380945	2.632553782	4.2977608304	1.8515219573	0.4963121773	8	0	766.6142149233	21.6
20010403	0	12.8	60.6	1.6	0	0.71	0	79	5	84	5.3765123793	0.5999911989	3.6	-57.4697575746	86.4914104205	9.619190478	17.094	3.6632609172	9.4415562303	3.7791102889	5.4705734495	1.7990277392	0.8004177231	12.5	0	931.258601126	21.95
20010404	0	10.1	83.2	1.6	35.4	1	0	106.1	0	35.4	7.3774276039	0.2043973546	5.615	14.7400302093	28.5876617282	4.3822387725	2.898	0.0029853635	3.8300054526	0.001150907	2.8965701701	0.6313028379	0.0300415199	0	0	0	28.275
20010405	0	11.3	38.8	2.7	0	0.17	0	35.4	1	35.4	-2.2058704726	0.8830749643	2.305	-22.1318812174	70.4236122437	7.4116690445	6.534	1.1751227281	6.9294101664	0.5872176437	11.7979942053	1.6967554772	0.4610431524	0.5	0	321.2285313889	16.875
20010406	1	12.2	46.7	1.8	3.1	0.63	0	38.5	0	3.1	1.1419247123	0.7737912893	3.085	-21.4414186223	70.1486375868	7.1723785215	7.5172619851	1.1437634999	6.7619389417	0.5648292447	7.2602754816	1.7731231205	3.89382836	0	0	0	18.625
20010407	0	8.7	86.3	1.2	8.5	0.88	0	47	0	11.6	6.5377023234	0.158812338	6.415	-24.1507620643	24.4350856036	3.4909694899	2.556	0.0007394185	2.9808763672	0.0002598814	1.9033746658	0.6793320345	0.0963667986	0	0	0	29.4
20010408	0	11.6	45.8	2.1	0	0.25	0	47	1	11.6	0.3255687652	0.8344557432	2.335	-33.6282736284	67.2964932348	6.6612042675	6.48	0.8863307615	6.2244752425	0.4208224005	8.4899346605	2.3062494607	2.0532194581	0.5	0	325.0801650513	18.55
20010409	0	13.6	36.7	2.5	0	0.54	0	47	2	11.6	-0.9113810227	1.0619138731	2.265	-32.5511036154	85.9535946184	10.0020142003	10.62	4.7072484582	9.5745921303	4.981522068	11.2857790844	2.3676981823	4.8082697716	2	0	667.8489958935	15.775
20010410	0	10.9	62.1	1.8	1.3	0.92	0	48.3	0	1.3	3.9341535661	0.5334232316	3.635	5.5835704306	80.6257625084	11.9531796659	14.094	1.9486992992	11.5591373042	1.8818246844	5.9346258046	1.2783511611	2.3217646032	0	0	824.857258656	22.8
20010411	0	13.4	34.2	2.3	0	0.79	0	12.9	1	1.3	-2.0453962954	1.0474333521	2.75	2.9804713998	87.8245360353	14.6463567539	17.748	6.7226218202	14.2464289061	8.5717515383	10.728392533	3.1982027337	5.3073558152	0.5	0	1079.4384603798	15.2
20010412	0	15.5	26.6	2.4	0	0.13	0	12.9	2	1.3	-3.594965267	1.3944970699	1.86	6.8737612779	91.8066651675	18.5915011763	22.338	12.0998745744	18.15843082	15.5372855543	12.2905070763	6.0525526434	9.0061864786	2	0	1512.1796473003	12.775
20010413	1	12.3	24.9	3.6	0	0.17	0	9.8	3	1.3	-7.1883776402	1.1813928131	2.145	18.6630646709	92.4096394403	21.8706606515	26.172	21.1158223301	21.4106867496	25.1035035688	18.5160129203	8.0617987299	11.2704363319	4.5	0	1869.768117921	13.15
20010414	1	8.3	23.8	3.5	0	0.13	0	1.3	4	1.3	-11.1570224584	0.9016061626	2.475	20.3248013063	92.4597924602	24.3601948595	29.196	10.48148994	23.8819961569	15.8992265927	18.1018598867	8.8600418845	7.6188601601	8	0	2135.6647706848	13.875
20010415	1	8.5	43.5	1.5	0.3	0.54	0	1.6	5	0.3	-3.1920810078	0.6495696471	3.04	20.6141120334	91.7704090988	26.5261793203	32.256	8.076596165	26.0400540342	13.590883211	6.3292078197	9.7761846489	4.77065076	12.5	0	2333.2694918217	18.75
20010416	0	10.3	55.2	1.8	0	0.5	0	1.6	6	0.3	1.714430684	0.5804550705	3.835	22.0957002677	89.3764611379	28.2853143987	35.568	5.3367743106	27.807030257	10.0752728249	6.4582358665	10.8162196287	2.5476022147	18	0	2470.7104402553	21.225
20010417	1	11.7	29.4	2.5	0	0.08	0	0.3	7	0.3	-5.5416415627	1.0271020185	2.29	20.9284363562	91.2532096241	31.4743618995	39.456	10.4027884576	30.9699536133	17.9823916378	12.2763223246	12.5194861517	7.9935660072	24.5	0	2802.6262190065	14.425
20010418	0	9.4	59.7	1.3	1.9	0.88	0	2.2	0	1.9	1.965381953	0.5446860722	3.62	20.5754582619	78.2241685579	30.6764303241	42.948	1.6849661024	30.2531675292	3.4933161077	4.5353471379	13.6594424834	3.2309603915	0	0	2961.304552962	22.575
20010419	0	8.4	80.4	1.5	2.5	0.71	0	4.7	0	4.4	5.2225296089	0.2442307176	4.44	15.9368217876	67.2716212335	26.866626036	46.152	0.9874211917	26.6043120433	1.3399965306	3.0446791757	14.484548101	1.9261515502	0	0	3056.2577527474	28
20010420	0	8.8	44	3	0	0.75	0	4.7	1	4.4	-2.7667279524	0.6649296407	3.6	10.8643575094	81.2920876984	28.5635530632	48.96	3.366803987	28.2926345743	6.7954473926	12.196210782	15.1004570262	4.4728923928	0.5	0	3194.9921703263	18.8
20010421	1	9.7	26	2.1	0	0.92	0	4.7	2	4.4	-8.850581863	0.9407128096	2.575	11.5324444245	88.5326995294	31.1187863432	52.164	5.4664280942	30.8207900405	10.8804761334	10.7629765945	15.9699852654	6.6867127685	2	0	3455.270706295	14.075
20010422	1	9.4	48.6	2.1	0	0.46	0	4.4	3	4.4	-0.8736534124	0.7462753338	4.305	12.4829020723	87.4025016452	32.4755570312	55.134	4.1699300676	32.1808098398	8.8827820722	8.1567295914	17.700495142	2.0127800188	4.5	0	3554.1233734595	19.8
20010423	0	9.5	45.8	1.9	0	0.58	0	4.4	4	4.4	-1.5889309852	0.6906731484	3.45	11.8265367158	87.8703901079	34.4212192904	58.266	7.9669983142	34.115563657	15.46596697	7.6843598029	18.8094775484	4.5949636564	8	0	3716.8858395648	19.075
20010424	1	13.5	43.1	2	0	0.54	0	4.4	5	4.4	1.2101780413	1.0165692459	2.54	14.5324065847	89.8279283605	37.4415341192	62.244	5.6937883931	37.1077185104	12.4565370051	8.4151834675	21.6063770258	5.5639345945	12.5	0	4010.4555864475	17.4
20010425	0	10.6	85.4	0.8	18.8	1	0	21.3	0	18.8	8.2497181967	0.1859014179	6.425	19.5384403537	19.0974361649	14.8982482546	33.3729363953	0.0001059639	14.8347721987	7.99821321945079e-05	1.4434950872	8.4931784257	0.0497631806	0	0	0	28.7
20010426	0	13.9	46.7	2.2	0	0.13	0	18.8	1	18.8	2.6938628856	0.9394145069	2.265	-1.1923578307	67.2252832572	18.3359340146	37.7289363953	0.9507539562	18.216638519	0.8129689712	8.8193947864	11.3062717738	1.1882946358	0.5	0	346.9910269393	18.2
20010427	0	11.6	54.6	1	0	0.67	0	18.8	2	18.8	2.7716547698	0.6331674864	3.755	-0.6019807731	79.1455788444	20.1992421234	41.2029363953	1.4213199646	20.0706413624	1.9266432418	3.8487791754	12.4534811352	1.3157390966	2	0	494.1036307019	20.75
20010428	0	14.6	55.6	1.3	0	0.71	0	18.8	3	18.8	5.8224322056	0.7735101306	3.06	-1.6078947137	85.6624718982	22.8153743218	45.3429363953	3.2017620173	22.6639983856	5.6425270292	4.8277535557	14.9801235876	2.8246746501	4.5	0	721.7627404344	20.25
20010429	0	13.5	76.3	0.8	1.2	0.96	0	20	4	1.2	9.4096530043	0.3773374793	4.98	-1.435580396	75.6004937389	23.7729807218	48.9429363953	0.9506883436	23.6426993928	0.9591502129	2.1167589514	16.328971744	0.9325307192	8	0	786.2482369674	25.7
20010430	0	11.9	90.1	1	9.6	1	0	29.6	0	10.8	10.3237986594	0.1387465512	6.105	-4.9536367485	23.4245188979	12.0830511144	37.5166391149	0.0004887204	13.3870911805	0.0003472748	1.3316654024	11.4303551688	0.1615422015	0	0	0	29.55
20011201	0	6.2	75.8	1	0	0.75	0	6.1	4	6.1	2.2514478273	0.2347636605	5.545	-2.0092181123	80.5078735552	13.7720759335	67.4581738306	1.4654558314	18.2364120674	1.8330940251	2.4884010722	21.7811778427	0.9246355147	8	0	350.1111550792	27.4
20011202	0	6.3	75.9	0.8	0	0.17	0	6.1	5	6.1	2.366689713	0.2382943537	5.36	-1.063151818	81.296448686	14.0905861255	68.6021738306	1.6602905487	18.6200040128	2.2802703101	2.076044481	22.0859815311	1.0533321523	12.5	0	392.4635235671	27.4
20011203	0	5.8	73.2	0.6	0	0.29	0	5.1	6	6.1	1.3782783866	0.2569326252	5.69	4.0494974505	81.3429326821	14.3339348215	69.6021738306	1.5808401485	18.9245316185	2.1514368161	1.8379256453	22.2556007205	0.8428508715	18	0	423.2914990049	26.85
20011204	0	5.7	74.7	0.5	0	0.79	0	0	7	6.1	1.5639295634	0.2355091354	5.475	3.7719935534	81.5985370734	14.6208190015	70.6381738306	1.5708235336	19.2701897863	2.1677276339	1.5743704331	22.362903867	0.9556977995	24.5	0	460.6436431744	27.25
20011205	0	6.8	72.3	0.9	0	0.25	0	0	8	6.1	2.1688011099	0.2897228484	5.145	2.9199621849	82.2716859666	14.9837965255	71.7821738306	1.8654892443	19.691561556	2.8079579534	2.5427330124	22.7519420354	1.2308061109	32	0	510.1816786019	26.375
20011206	0	10.7	47	1.7	0	0.21	0	0	9	6.1	-0.1403768824	0.8202175979	2.35	2.6120063126	89.0504812348	16.4935948375	74.5821738306	5.7823713576	21.2427721217	9.298361446	6.8334580551	24.8545332699	6.8715560325	40.5	0	835.9941923113	19.075
20011207	1	9.7	34.7	2.8	0	0	0	0	10	6.1	-5.1152617321	0.7856111157	2.595	3.4660238366	90.7416754987	17.7183840295	76.6441738306	9.671519243	22.4575723825	14.5048910806	12.809060076	25.7619403563	7.6772935509	50	0	1098.4172202926	16.25
20011208	0	4	65.5	1.1	0	0.13	0	0	11	6.1	-1.8694632659	0.3024883789	4.75	5.1001341578	88.2318717957	18.0976007095	77.4281738306	4.3669335002	22.8456724884	7.5788870321	3.4922679032	25.8771020475	1.8225163493	60.5	0	1151.4636352064	25.375
20011209	0	2.6	71.2	1.2	0	0.13	0	0	12	6.1	-2.0811799988	0.222907993	5.63	5.2187535071	85.3004088394	18.3108120775	77.9961738306	3.5201107739	23.0772612381	6.2510657257	3.2818658282	25.8771020475	1.1364645319	72	0	1177.177325221	27.15
20011210	0	1.6	68.1	1	0	0.17	0	0	13	6.1	-3.6369470442	0.2370006587	5.745	5.2459917683	83.993302531	18.4957157215	78.4561738306	3.0005272184	23.2743525914	5.3832738311	3.0201827847	25.8771020475	1.0812482445	84.5	0	1198.6509658098	26.625
20011211	0	2.3	63.3	1.6	0	0.29	0	0	14	6.1	-3.9425852488	0.2785058926	4.855	5.2472531063	84.2794564988	18.8046915175	78.9881738306	2.3750467204	23.5769744496	4.2658848886	5.0627552476	25.8771020475	1.7363342806	98	0	1239.6712383823	25.25
20011212	0	1.5	67.5	1	0	0	0	0	15	6.1	-3.8503230883	0.2340946849	5.805	4.5688766192	83.6225961541	18.9637306975	79.3041738306	2.256660885	23.7370602011	4.0546183486	3.0604547024	25.8771020475	0.9563456771	112.5	0	1257.2069869168	26.5
20011213	0	3.2	44.4	2.4	0.1	0.17	0	0.1	16	0.1	-7.7410805837	0.5123454171	2.675	3.0522292721	89.2091457585	19.9725129775	80.7901738306	5.7048093563	24.6873442398	9.9769319704	9.653876531	26.4006729431	7.0913163164	128	0	1478.1487143809	20.3
20011214	0	-1.4	64.2	1.8	0	0.75	0	0.1	17	0.1	-7.2710646006	0.2169626553	5.67	3.6692145903	86.3293275172	20.0646295615	80.7901738306	4.2924420455	24.7575910695	7.8194117192	5.4896583877	26.4006729431	1.3028692939	144.5	0	1484.7243578125	26.4
20011215	0	-1.7	59.5	0.9	0	0.04	0	0.1	18	0.1	-8.5311615012	0.2298563818	5.31	3.8468795175	85.8460454593	20.1397228735	80.7901738306	3.1109890827	24.8146736477	5.8100656722	3.2111745104	26.4006729431	1.5214639274	162	0	1487.2703021282	25.3
20011216	0	-0.9	60.4	1.1	0	0	0	0.1	19	0.1	-7.5839541024	0.2449738343	5.1	3.8271562797	85.8429827835	20.2693633855	80.7901738306	3.0537534449	24.9128368902	5.7205658109	3.7543507632	26.4006729431	1.6895614217	180.5	0	1498.2484320501	25.325
20011217	0	-1.1	71	0.8	0	0	0	0.1	20	0.1	-5.6755467701	0.1749664784	5.54	3.6858553701	85.1360355151	20.3591844415	80.7901738306	3.0861776999	24.9805656508	5.7895477967	2.3262114399	26.4006729431	1.3304177378	200	0	1504.0228858217	28.025
20011218	0	-0.4	66.6	0.9	0	0	0	0.1	21	0.1	-5.8417602085	0.2230491285	5.505	3.5004395842	84.6103487716	20.5357696375	81.0341738306	2.9778380286	25.1424627364	5.6145116796	2.8436931296	26.4006729431	1.2828074308	220.5	0	1523.6254541417	26.75
20011219	1	0.2	54.1	0.7	0	0	0	0.1	22	0.1	-7.9677789903	0.3145716595	4.825	2.701390722	84.7845710762	20.7757204975	81.2781738306	2.6857740588	25.3512179406	5.0940902908	2.8391978933	26.4006729431	1.9334055497	242	0	1552.9771010474	23.475
20011220	0	1.7	48.7	0.9	0	0.33	0	0	23	0.1	-7.9274468758	0.3804935426	4.695	2.6134841778	85.0126024757	21.0728890975	81.6841738306	2.6723310002	25.6213097923	5.1040700808	3.7511172552	26.4006729431	2.0146691361	264.5	0	1592.2614349108	21.75
20011221	0	0.1	39	0.8	0	0.38	0	0	24	0.1	-12.1815262625	0.3882172492	4.145	2.8414066318	86.3253819986	21.3365907175	81.8201738306	3.2092991358	25.832232048	6.1397287065	3.8515913598	26.4006729431	3.1041967351	288	0	1626.6755237288	19.725
20011222	0	0.2	44.6	0.7	0	0.13	0	0	25	0.1	-10.4190368082	0.3708480295	4.3	3.1034418553	86.621914871	21.6006446215	81.9921738306	3.3467428031	26.0465403423	6.4211653766	3.2556676284	26.4006729431	2.7697719311	312.5	0	1660.8121731872	21.1
20011223	0	2.3	22.8	1.9	0	0.04	0	0	26	0.1	-16.7636322418	0.6071558988	2.73	3.4861019097	90.9906515508	22.3549187575	82.8841738306	10.2045444392	26.7038889563	16.4656274418	10.0140611319	26.4572865845	8.9287143444	338	0	1830.5499829394	15.125
20011224	0	-1.6	35.4	1.2	0	0	0	0	27	0.1	-14.8855633883	0.385837254	4.275	4.6391043716	90.1825024249	22.4629449415	82.8841738306	5.9904520608	26.7808121856	10.8599570358	5.6061019498	26.4572865845	3.1620811865	364.5	0	1834.9562056024	19.25
20011225	0	-2	45.4	0.6	0	0.58	0	0	28	0.1	-12.2076797984	0.2837583108	5.37	5.0058811498	88.352191979	22.4629449415	82.8841738306	3.6392421299	26.7808121856	7.0588695561	2.8900335998	26.4572865845	1.4234000544	392	0	1820.5747699495	21.85
20011226	0	2.3	40.5	1.1	0	0.5	0	0	29	0.1	-9.7286666554	0.4649784473	4.865	4.9266962074	87.3168551681	22.7273284015	83.2361738306	3.4987641126	27.0142826872	6.8441561289	4.920642217	26.4951786587	1.7671646461	420.5	0	1854.0702382268	19.55
20011227	1	3	17.2	1.9	0	0.04	0	0	30	0.1	-19.4828997161	0.6945634387	2.755	5.0534843531	91.2161805214	23.4530561695	84.0741738306	10.9268962684	27.6342280017	17.624423074	10.7023882697	26.6198482346	9.0343321821	450	0	2016.2458489892	13.55
20011228	1	1.9	35.1	0.9	0	0.29	0	0	31	0.1	-11.8776635246	0.4943268021	3.84	6.1387488339	90.5350654661	23.8999341055	84.6241738306	5.9665544282	28.0176770178	11.0931471463	4.4469548574	26.6198482346	3.570944072	480.5	0	2087.5945535367	18.3
20011229	0	3.3	52.2	0.7	0	0.79	0	0	32	0.1	-5.548505166	0.4021195367	4.435	5.5183640785	89.0313063714	24.2977650175	85.2821738306	4.3137807314	28.3806705527	8.5020484968	2.9063516341	26.7147596503	2.2068095581	512	0	2145.1856535912	22.225
20011230	0	6.4	42	1.8	0	0.13	0	0	33	0.1	-5.5582270655	0.7049668368	2.69	5.2619499717	90.4223780878	25.4814392575	87.3081738306	8.1383693301	29.4644304753	14.5702460066	7.6082574153	27.7698515584	6.9619071387	544.5	0	2393.1013595252	18.9
20011231	0	3.9	15.6	2.5	0	0.17	0	0	34	0.1	-19.8757759514	0.7108306632	2.73	6.1000358328	92.2140760645	26.2437363775	88.2181738306	11.9202082694	30.1009153156	19.5927150043	14.2082456874	27.8544898926	8.9429651577	578	0	2564.4235847714	12.925
20020101	1	0.7	21.7	1.5	0	0	0	0	35	0.1	-18.6976972667	0.523779506	3.7	7.3295087753	91.663710618	26.5927286055	88.4081738306	7.1349491381	30.357216655	13.3606907349	8.1090434992	27.8544898926	4.306782938	612.5	0	2612.56997282	15.25
20020102	1	-0.7	33.4	0.8	0	0	0	0	36	0.1	-14.7891732221	0.4217472231	4.425	6.8498767739	90.1391199561	26.8067922735	88.4181738306	5.5366789181	30.4977033861	10.9311409168	4.1184758501	27.8544898926	2.6599124463	648	0	2634.3320636265	18.525
20020103	1	-0.3	54.5	1	0	0	0	0	37	0.1	-8.3397642578	0.2959069823	5.125	6.7574246237	87.650544367	27.0031034795	88.5361738306	5.0866173295	30.6420304189	10.2188987521	3.7256896617	27.8544898926	1.8230906265	684.5	0	2654.0059915828	23.7
20020104	1	0.7	52.7	1	0	0.33	0	0	38	0.1	-7.838979453	0.3305246492	4.245	6.7509048842	87.69912617	27.3804356295	88.9421738306	5.1220922516	30.9451042615	10.3349450354	3.7925836339	27.8544898926	3.1626592462	722	0	2703.7943466596	23
20020105	0	0.2	47.5	0.6	0	0	0	0	39	0.1	-9.6251328782	0.3404492174	4.74	5.9998684722	87.327502518	27.5971092295	89.0241738306	3.767798348	31.0955235802	7.9672084464	2.8270703298	27.8544898926	2.1282226767	760.5	0	2726.2058111758	21.825
20020106	1	2.6	42.4	0.5	0	0.04	0	0	40	0.1	-8.8759566894	0.4532517644	4.52	4.5102909237	87.3077212356	27.9517645175	89.4661738306	3.4942069144	31.3875959757	7.4909160211	2.7161932157	27.8738487342	2.2326188029	800	0	2771.1547701272	19.95
20020107	0	3.5	38.9	1.7	0	0.54	0	0	41	0.1	-9.1595623764	0.5110107249	4.395	3.9380881883	87.3561898555	28.3942834125	90.1421738306	6.2872045016	31.7700747213	12.3865989996	7.448629191	27.9488717223	3.0463543387	840.5	0	2830.8232249678	18.85
20020108	0	2.5	33.8	0.5	0	0.17	0	0	42	0.1	-11.8140776489	0.5214491491	3.725	4.3720341092	87.9889730298	28.9232378385	90.7641738306	3.4545627468	32.1966918378	7.5302614487	3.0189989658	27.9592271074	3.5494468961	882	0	2911.5476220142	17.825
20020109	1	2.9	38.8	0.5	0	0	0	0	43	0.1	-9.7306476008	0.4846819579	4.215	4.5789912465	88.0376665652	29.3656951785	91.3501738306	3.8090346124	32.5623880823	8.2682795166	2.8421106031	27.9695818807	2.6589996086	924.5	0	2972.3700941521	18.975
20020110	0	3.9	35.4	0.5	0	0	0	0	44	0.1	-9.9953245551	0.5651330373	3.67	4.6796528498	88.2199965436	30.0235950185	92.2961738306	3.8396268235	33.1159543817	8.4102695338	2.9691897492	28.1234377633	3.58454499	968	0	3076.2718412362	17.875
20020111	1	3	35.9	0.5	0	0.25	0	0	45	0.1	-10.6189710206	0.5219363385	4.2	4.9434263262	88.2547259238	30.4563020465	92.8461738306	3.8587990243	33.4670986883	8.4999428735	2.9457405269	28.1518299459	2.6875755471	1012.5	0	3135.5813325047	18.225
20020112	1	2.5	41	0.6	0	0	0	0	46	0.1	-9.392893872	0.4632487353	4.11	5.1087408397	88.3035071976	30.8828781965	93.3421738306	3.8858936421	33.8045810016	8.6028243446	3.0828426818	28.1518299459	2.890124277	1058	0	3194.4999749267	19.625
20020113	0	3.1	49.9	0.9	0	0.13	0	0	47	0.1	-6.3220640517	0.4214683847	4.67	4.6621753212	87.5002919613	31.2533161865	93.9101738306	3.5270584838	34.1193356906	7.9462005552	3.7049313839	28.2459179251	1.9544914604	1104.5	0	3241.5076874926	21.7
20020114	1	1.1	63.5	0.7	0	0.17	0	0	48	0.1	-5.0393328897	0.2557670774	5.545	4.6325261745	85.8363980779	31.4183451415	94.0461738306	2.7863919751	34.2399939813	6.4235390517	2.5118806085	28.2459179251	1.162833893	1152	0	3257.3180679813	25.6
20020115	0	-0.9	71.7	0.6	0	0	0	0	49	0.1	-5.3545524542	0.1687508492	5.86	4.3576225279	84.6085484253	31.5006811095	94.0461738306	2.5286589356	34.2888302753	5.8616695896	1.8649152526	28.2459179251	1.0238049572	1200.5	0	3262.0042069412	28.15
20020116	0	-0.6	66.1	0.6	0	0.04	0	0	50	0.1	-6.1309436603	0.2156343673	5.115	3.8185576335	84.6561259123	31.6671750735	94.0561738306	2.4102795517	34.3888999909	5.6054211137	2.1383701266	28.2459179251	1.6170832072	1250	0	3277.0620561167	26.675
20020117	0	0.5	60.8	0.8	0	0	0	0	51	0.1	-6.1764363872	0.2801538971	5.485	3.3492878964	84.4491537246	31.8604947065	94.3001738306	2.4745625048	34.543556489	5.7684072865	2.8931402052	28.2459179251	1.2273238128	1300.5	0	3296.922991361	25.075
20020118	0	1	56.9	0.6	0	0.13	0	0	52	0.1	-6.5685051774	0.3033334987	4.95	3.0773533928	84.4966785874	32.1226697625	94.5981738306	2.4018030413	34.7474175671	5.6250834386	2.4920466205	28.2459179251	1.7273320267	1352	0	3326.6226404484	23.975
20020119	0	1.2	50.1	0.5	0	0.67	0	0	53	0.1	-8.025034351	0.3317598388	5.155	2.8560035106	84.5442191406	32.2707095375	94.5981738306	2.053210141	34.8338451213	4.8142268553	2.3635362954	28.2459179251	1.4861546869	1404.5	0	3338.9229297301	22.225
20020120	0	3.4	45.9	0.7	0	0.33	0	0	54	0.1	-7.1302485219	0.4479035713	4.06	3.0654512715	85.8119219953	32.8247045375	95.4541738306	2.6297807793	35.3011131061	6.2032591664	3.2242418246	28.3399553322	2.7464849176	1458	0	3419.5356507746	20.625
20020121	0	4.5	46.7	0.6	0	0.46	0	0	55	0.1	-5.8992352661	0.4948630634	4.28	3.5464249854	86.0260537777	33.3279782175	96.2741738306	2.6133741647	35.7319446707	6.2154790891	2.8819945096	28.6223753671	2.3428194577	1512.5	0	3489.774723573	20.55
20020122	0	3.3	71.3	0.6	0	0.75	0	0	56	0.1	-1.3893188602	0.2349429806	6.175	3.9947848028	83.6430336053	33.4707365735	96.7161738306	1.8534138672	35.8900988704	4.4191425868	1.9178804499	28.6223753671	0.6765838451	1568	0	3504.2876184119	27
20020123	0	2.6	81.8	0.5	13	0.96	0	13	0	13	-0.1927518	0.1339584941	6.005	3.963049259	30.3721395711	14.5511791324	73.8689946914	0.0043317338	19.4995153515	0.0038645796	1.1940675641	20.7023753671	0.1722604592	0	0	0	29.8
20020124	0	2.7	92.5	0.5	6.1	0.92	0	19.1	0	19.1	1.6045455477	0.0545567075	7.19	-9.2498534357	12.3867811725	8.2387244515	65.1234182531	4.83195523110713e-06	12.5182562436	3.30313000485272e-06	0.6355559646	14.6023753671	0.0393960176	0	0	0	32.45
20020125	0	6.4	67.1	0.6	0	0.13	0	19.1	1	19.1	0.7474790772	0.3435220091	4.83	-15.8216915521	35.4208527049	8.7286283855	66.4474182531	0.0154643254	13.1415308197	0.0108712583	2.1474073604	15.1592364853	0.2485369083	0.5	0	64.8208921665	25.175
20020126	0	6.5	61.8	0.7	0	0.46	0	19.1	2	19.1	-0.2901602589	0.3983821973	4.76	-16.0891157571	56.2681524198	9.2226441935	67.6814182531	0.4092341564	13.7583248777	0.2954687179	2.6322291159	15.5901010381	0.8028816786	2	0	130.5559309339	23.825
20020127	0	6.1	65.7	0.7	0	0.71	0	19.1	3	19.1	0.1708211627	0.3511924296	5.2	-16.1743816561	66.6046026694	9.5864096215	68.6814182531	0.6358476883	14.213197739	0.467934626	2.4513150524	16.046710757	0.8534346359	4.5	0	175.6240811586	24.9
20020128	0	8.3	66.7	0.8	0	0.75	0	19.1	4	19.1	2.4758560747	0.3767837117	5.07	-16.0236705702	74.4929182417	10.0183779895	70.0234182531	1.0149731821	14.7580892175	0.7637510855	2.6709625506	16.6136703159	1.1288682375	8	0	231.1006177941	24.6
20020129	0	7.2	53.6	0.5	0	0.46	0	19.1	5	19.1	-1.5745569508	0.4778577073	5.415	-2.6482372173	77.3903177612	10.3481773685	71.1314182531	0.9819597018	15.1766269194	0.7513226797	2.3474227967	16.9030090805	0.9188433288	12.5	0	271.2251933846	21.6
20020130	0	3.1	84.9	0.4	0	0.54	0	6.1	6	19.1	0.8089958609	0.1182230512	6.835	4.1393329028	77.4355121469	10.4058790255	71.4114182531	0.9332261057	15.2546075178	0.7162265344	0.9262265553	16.9030090805	0.4039108906	18	0	276.4174786322	30.45
20020131	1	4.4	78.8	0.7	0	0.71	0	0	7	19.1	1.0461650197	0.1802574231	6.07	3.8793170618	78.2689464024	10.5792179055	72.0694182531	1.0747695896	15.4782321159	0.8320805364	1.6846262061	16.9030090805	0.6577469519	24.5	0	295.0798567387	28.6
20020201	0	3.5	85.2	0.9	0	0.08	0	0	8	19.1	1.2503035042	0.1235037489	6.435	3.6599146346	78.3144308676	10.7102164155	72.6194182531	1.2475512869	15.6500830827	0.9722745849	1.5318217616	16.9045405804	0.5586260743	32	0	306.6151345325	30.425
20020202	0	5.9	65.8	0.7	0	0.13	0	0	9	19.1	0.0013653893	0.3427377682	4.975	3.3867596322	80.8416722049	11.1927602655	73.6734182531	1.4930863411	16.2236254283	1.6651175024	2.4446661256	17.3314060553	1.3394547149	40.5	0	360.1551844466	24.975
20020203	0	7.6	51.2	0.7	0	0.04	0	0	10	19.1	-1.8241806547	0.5595922918	3.825	3.348840622	84.3848100549	12.1189972905	75.2494182531	2.2814295137	17.2804203011	3.2618949293	2.9581411629	18.0599038449	2.6483752564	50	0	484.2474916155	20.9
20020204	0	6.2	57.2	0.9	0	0.17	0	0	11	19.1	-1.6264764834	0.4477444532	4.575	3.4865007245	84.6589046699	12.7200818655	76.3934182531	2.4553309927	17.9628060873	3.6562569512	3.3873108808	18.537348718	1.7449569145	60.5	0	555.1004738478	22.75
20020205	1	4.5	70	0.4	13.2	0.67	0	13.2	0	13.2	-0.4879624947	0.2563677525	5.62	4.1861165315	32.8945413549	6.0693357313	54.6133666709	0.0083377275	9.4994269466	0.0048929132	1.5978457627	10.4189335349	0.1826179398	0	0	0	26.375
20020206	0	2.6	92.6	0.8	46.1	1	0	59.3	0	59.3	1.5205057215	0.0583762286	7.3	-8.9162228307	5.1193577146	2.2353936831	0	8.74923653716547e-08	1.3262935679	2.43811911208208e-08	0.8605033815	0	0.006153653	0	0	0	32.5
20020207	0	8.3	55.7	1.8	0	0.5	0	59.3	1	59.3	-0.0257189464	0.5123825636	3.54	-55.123176663	41.8270360602	3.2977004031	1.72	0.0673487082	2.6894334198	0.0228561445	6.3909576952	0.7792567843	0.0918441245	0.5	0	149.5985232682	21.85
20020208	0	7.1	58.3	0.8	0	0.33	0	59.3	2	59.3	-0.5233787915	0.4687455514	4.2	-54.4301178872	63.2970164037	4.0739752431	3.17	0.6315867084	3.5783175823	0.2372178485	3.0571964642	0.7964269149	0.2055742144	2	0	247.3239723694	22.8
20020209	0	7.8	69.2	1.1	0.1	0.5	0	59.4	3	0.1	2.514519729	0.335605569	4.8	-54.4830862856	73.1013933585	4.6708693431	4.656	0.8691198216	4.260363786	0.3495662845	3.2665851874	0.6155712402	0.2686520765	4.5	0	316.4127305398	25.35
20020210	0	9.8	50.6	1.5	0	0.46	0	59.4	4	0.1	0.0466151599	0.6668012616	2.53	-54.7112986399	86.5249855941	6.3195584631	6.97	5.1953902886	5.9370278008	4.3066849812	5.6246156242	1.3880441829	2.1637199164	8	0	598.5176284699	20.2
20020211	0	9	46.1	0.9	0	0.38	0	59.4	5	0.1	-1.9567904754	0.6996473602	3.55	-40.5553176124	87.2859457939	7.4032295031	8.78	3.4833677641	7.0440653116	2.980281062	3.9371768821	1.2358001749	1.2463032741	12.5	0	750.622496484	19.275
20020212	1	8.4	56.1	0.6	0	0.04	0	46.2	6	0.1	0.1660050458	0.5309385568	4.195	6.7210471304	87.2724757464	8.2085819781	10.356	3.4141808108	7.8717274412	3.113156076	2.5687090572	1.0146262603	1.0053775941	18	0	852.2584689872	21.925
20020213	0	7.8	67.3	1	0.1	0.25	0	0.2	7	0.1	2.1245185307	0.3769207458	4.74	6.4091094632	86.3179775139	8.8055328981	11.716	3.0917177919	8.4895750477	2.8854402073	3.1462899285	1.859235769	0.8546370402	24.5	0	921.6259870089	24.875
20020214	0	6.1	94	1	23.3	1	0	23.5	0	23.4	5.2034107179	0.0567996921	6.69	6.2625581173	21.2532958173	3.6696330858	0.766	0.0003180323	2.877903181	0.0001104272	0.9415753819	0.0329529632	0.0337704916	0	0	0	31.975
20020215	0	4.4	93.6	0.8	48.5	1	0	72	0	71.9	3.45580706	0.0510972338	6.765	-17.3134439365	4.1130016822	1.1593501349	0.82	3.97137550231956e-08	0.6623678346	9.72424583472491e-09	0.803179957	0	0.0054582218	0	0	0	32.3
20020216	0	1	94.5	0.4	10.7	1	1	82.6	0	82.6	0.2142816184	0.036464091	7.325	-67.0496582617	NA	NA	NA	NA	NA	NA	0.4667756181	0	0.0037125557	0	0	0	33.375
20020217	0	4.4	84.3	0.7	0	0.83	1	82.6	1	82.6	1.9849580148	0.1359488788	6.325	-78.8158677199	NA	NA	NA	NA	NA	NA	1.3314463893	0.098036225	0.0094342886	0.5	0	14.2232462583	29.975
20020218	0	5.9	67.3	0.8	0	0.13	1	82.6	2	82.6	0.3114441545	0.3240902489	5.32	-79.3490682363	NA	NA	NA	NA	NA	NA	2.6139893883	0.4371478945	0.062805024	2	0	56.5307097448	25.35
20020219	0	8	40.6	1.6	0	0.38	1	82.6	3	82.6	-4.560975226	0.6817551785	3.28	-79.2718958233	NA	NA	NA	NA	NA	NA	6.9572757919	0.7792567843	0.5129606677	4.5	0	215.4670873434	18.15
20020220	0	6.8	51.6	1	0	0.75	0	82.5	4	82.6	-2.4591100185	0.5167003515	4.33	-54.5440405631	85.3520698533	6.68729472	16.234	2.750229609	6.6726935364	2.0686940895	3.8838752684	0.6631820146	0.4079858743	8	0	299.822017131	21.2
20020221	0	6.6	41.3	1.8	0	0.46	0	59.2	5	82.6	-5.5977566658	0.6442973263	2.59	-5.0096228014	89.7637777049	8.11248237	18.026	5.8501092541	8.0523560845	5.6542508967	7.6779370406	0.7120591198	1.8271562863	12.5	0	549.8248596074	18.675
20020222	0	4.7	30.5	1.5	0	0.5	0	10.7	6	82.6	-11.1593406508	0.6353153122	3.155	7.3075859699	90.2593976038	8.997297615	18.99	5.7359344212	8.9095823302	5.8357780213	7.3639810039	1.0003062504	1.8026377004	18	0	687.2190690392	16.45
20020223	0	5.9	43.4	1	0.3	0.17	0	0.3	7	0.3	-5.5815927275	0.554419503	3.575	8.6722918706	90.0787671633	9.863745795	20.152	6.1202044361	9.7575494669	6.4987844218	4.4110225042	1.5515824922	1.6452634474	24.5	0	808.7897154297	19.375
20020224	0	7.2	37.6	2.2	0	0.54	0	0.3	8	0.3	-6.2849906309	0.6852394159	2.56	8.968422038	91.8029879286	11.203277295	21.728	13.4841735267	11.0665939798	13.4922334148	9.7396811832	2.1316372682	4.5658131099	32	0	1050.7348113369	17.6
20020225	0	6.5	40.2	0.9	0	0.25	0	0.3	9	0.3	-6.0407647153	0.6273525242	3.68	9.3679852769	90.457877027	12.104499315	23.07	6.3452043557	11.9560965157	7.4466529878	4.2163285823	2.8038428781	1.9103949768	40.5	0	1174.6738251047	18.425
20020226	0	7.2	55.9	1.2	0	0.63	0	0.3	10	0.3	-1.0035859727	0.4620617524	3.81	9.6386178214	89.4612089908	13.020892275	24.592	5.0239709323	12.864999052	6.2383061905	4.389943331	3.3353515673	1.7687310967	50	0	1297.7683219876	22.175
20020227	0	6.9	69.7	0.5	0.1	1	0	0.4	11	0.1	1.7533161855	0.2982600979	5.72	9.093645914	85.5582782465	13.316754015	25.574	2.4478545303	13.1692392196	2.9123858573	1.8167486974	3.4538747475	0.5203449048	60.5	0	1327.6062387018	25.7
20020228	0	8.7	71.7	1	0	0.71	0	0.4	12	0.1	3.8785158718	0.3514310679	5.05	8.0556267498	84.7736237455	13.842765165	27.15	2.8317478279	13.7056158791	3.572764932	2.8392079201	4.4139245283	0.8851434066	72	0	1386.779860024	25.75
20020301	0	6.7	71.8	0.6	19.3	0.96	0	19.7	0	19.3	1.9756001561	0.3027230945	3.815	8.0076579473	44.0472554197	6.9722138695	1.468	0.0863696191	6.1283117112	0.0407104955	1.9185469093	0.4800130423	0.2610722736	0	0	0	26.275
20020302	0	6.5	93.8	0.5	24.5	1	0	43.9	0	43.8	5.5697498907	0.0601402826	6.68	-12.5711677257	9.4959275494	2.8217430767	0.946	1.11575990366693e-06	2.1192726509	3.51393965837811e-07	0.5892540927	0.0759610642	0.0112719237	0	0	0	31.825
20020303	0	7.6	69.1	1.3	0	0.67	0	43.9	1	43.8	2.3028219125	0.3472185702	4.95	-38.1119531116	31.4764865386	3.4839801767	2.45	0.0058112744	2.9609191813	0.0020377018	3.7880896238	0.6313028379	0.0504357043	0.5	0	62.7082066915	25.375
20020304	0	7.9	55.1	1.1	0	0	0	43.9	2	43.8	-0.5472228443	0.5196781936	3.565	-38.2532785798	59.8492864478	4.7233777907	4.098	0.5133126375	4.2599947142	0.2064507847	4.1103550023	0.9766503115	0.469911251	2	0	207.6271076851	21.8
20020305	0	8.4	59.4	0.9	0.5	0.88	0	44.4	3	0.5	0.9549858935	0.4679300676	4.17	-37.4684463551	73.3543919008	5.6903291867	5.638	0.8627631174	5.2690556231	0.3797325744	3.3184237935	0.7964269149	0.5983455501	4.5	0	309.6671779318	22.75
20020306	0	8.8	82.5	1.1	8.7	1	0	53	0	9.2	5.9839380463	0.2004068409	6.37	-37.6568977993	29.2062311624	2.6104367268	1.198	0.0043484041	1.9785095021	0.001342442	2.1204222258	0.4945533012	0.1773620906	0	0	0	28.425
20020307	0	10.6	77.7	0.9	0	0.5	0	53	1	9.2	6.8675529624	0.3033124973	5.32	-27.0965306945	47.3037398467	3.1381808868	3.026	0.1487703316	2.7276791934	0.0507264327	2.1850274067	1.1939873532	0.3971321447	0.5	0	48.2972559733	26.775
20020308	0	12.5	54.8	1.8	0	0.33	0	33.7	2	9.2	3.6604875834	0.6854614327	4.95	-2.0100300018	67.4058636305	3.8347827228	5.034	1.5054145964	3.5423462381	0.5632673396	6.5218447614	1.5738475207	1.1742321128	2	0	114.9718338579	20.575
20020309	0	10.8	65.7	1	0	0.54	0	9.2	3	9.2	4.6418208871	0.4626663453	3.895	-1.1108867767	78.5747888374	5.0533160328	7.15	1.2999974484	4.7866162736	0.5488412486	3.287110137	2.8210943859	2.0104259332	4.5	0	249.0588870858	23.725
20020310	1	13.6	36.9	1.6	0	0.04	0	9.2	4	9.2	-0.8372644434	1.1183020136	1.695	-1.1961911273	90.7832016273	7.8371494308	10.202	8.4147676713	7.5169424959	7.6849567478	7.3644588411	5.6458230018	9.651802934	8	0	721.880687948	15.825
20020311	0	11.4	46.3	1.1	0	0.25	0	9.2	5	9.2	0.2927434298	0.7625232374	3.12	0.8386766004	90.5516297962	9.4741790868	12.426	5.7675975119	9.1473922643	5.945741833	4.6637098752	7.1526642142	3.7960728436	12.5	0	927.2408663411	18.725
20020312	1	11.9	50.2	0.9	0	0.67	0	8.7	6	9.2	1.8723409838	0.7597071752	3.22	10.7458606964	90.0924867698	11.1144815748	14.848	5.400963508	10.786524348	6.0799729702	3.6376661539	8.913578382	3.4504835566	18	0	1127.7683128691	19.575
20020313	0	12	46.9	1.1	0	0.04	0	0	7	9.2	1.01848376	0.7866922824	2.9	11.6696730059	90.141874781	12.9199938948	17.234	5.7435072934	12.5802333268	6.9832911832	4.6343757716	10.608921621	4.4787290266	24.5	0	1362.9760961639	18.725
20020314	0	9	70	0.5	0.8	1	0	0.8	8	0.8	3.8259613738	0.3543385751	4.81	11.7567228294	83.1180591054	13.6325166948	18.72	1.7310396216	13.3033168788	1.7605504819	1.8181936171	11.0915568971	1.2944019804	32	0	1431.6144286196	25.25
20020315	0	9.2	78.5	0.5	0	0.96	0	0.8	9	0.8	5.6569144137	0.2602525239	5.765	10.6399068923	82.1189260539	13.9873973688	20.188	1.6721252784	13.6822280165	1.7026859003	1.4079823034	11.7034040334	0.7022875998	40.5	0	1462.2272629883	27.325
20020316	0	10.8	62.1	1	0	0.67	0	0.8	10	0.8	3.8397014057	0.515221172	3.875	8.7695554949	84.6691298207	15.2260960968	22.358	2.5962694802	14.9234464755	3.4234664616	3.5038409978	13.0115031282	2.379314688	50	0	1598.8742915975	22.825
20020317	1	11.7	59.6	1	0	0.75	0	0.8	11	0.8	4.1040615241	0.602221072	3.87	8.4316152956	85.6531744408	16.4673176328	24.528	2.9203458925	16.1659087366	4.1290620566	3.6445996139	14.5299845623	2.3712005202	60.5	0	1735.9031319803	21.975
20020318	0	12	56.1	1	0	0.33	0	0.8	12	0.8	3.5265821046	0.6762264541	3.595	8.310301558	86.5645510747	17.8793400888	26.842	3.3804296702	17.5749510137	5.0784233381	3.799778542	16.323840882	2.8094577802	72	0	1898.2781508369	21.025
20020319	0	12	64.4	1.5	0.5	0.88	0	1.3	13	0.5	5.4949039775	0.5092910345	5.105	8.2142015631	84.7672970348	18.5020304688	28.688	2.4919036454	18.2130927583	3.7547113567	4.833929596	17.4603644555	1.057491437	84.5	0	1956.664380627	23.1
20020320	0	18.2	36.6	1.7	0	0.25	0	1.3	14	0.5	3.1284506775	1.5861514303	2.67	9.2091085784	88.0690635832	20.6752250088	31.956	3.8962562863	20.3735269596	6.381385138	7.8938973565	22.8501412443	4.3748003156	98	0	2240.7104417243	14.6
20020321	0	19.5	28.2	1.8	0	0.13	0	0.5	15	0.5	0.6229365081	1.7839299289	1.085	12.0977862317	93.8768432546	24.3518426568	36.214	13.9913237464	24.0066687237	19.7437309298	9.2347859763	27.6082594082	13.9454323099	112.5	0	2892.8450595164	12.175
20020322	0	13.4	48.5	2.8	1.3	0.83	0	1.8	0	1.3	2.7681092038	0.8311104188	2.125	14.5052524758	88.2093801544	26.8099610868	39.158	6.3711749656	26.439069313	11.3414659477	10.8771477967	29.5232371221	9.0323064935	0	0	3263.1231658403	18.775
20020323	1	10.1	39.5	2.3	0	0.25	0	1.8	1	1.3	-3.0399905637	0.8378825708	2.445	14.5817616743	90.7723273828	28.7944734528	41.382	7.2667805007	28.4009175538	13.0871994821	9.9895845193	30.7288586254	7.554137733	0.5	0	3554.807999542	17.35
20020324	1	9.1	21.8	2.1	0	0.13	0	1.8	2	1.3	-11.5754617217	0.9914913792	2.195	15.6213983737	92.7257295177	30.8252998008	43.444	12.5803197632	30.4056766114	20.4730776238	11.2931403627	31.6902020965	10.6016482023	2	0	3884.1345244816	13.175
20020325	1	8.8	23.4	2	0	0.04	0	1.8	3	1.3	-10.9453144569	0.9433721113	2.39	17.703223811	92.7759868949	32.7350313648	45.452	9.6512236395	32.292487491	17.3705465656	10.5734544693	32.7332721666	8.3271101065	4.5	0	4175.3998152774	13.65
20020326	0	8.8	25.6	1.6	0	0.13	0	1.3	4	1.3	-9.8164781918	0.9229527268	2.785	17.1375441175	92.533813331	34.3523217528	47.226	9.3282498585	33.8917737682	17.3559242204	8.3524633713	33.8420217767	6.6985413035	8	0	4399.3268600256	14.2
20020327	0	8.2	41.9	2.2	0	0.25	0	1.3	5	1.3	-3.96305501	0.6676397882	3.985	16.1278845636	89.6925841301	35.4113385948	48.838	6.2264968008	34.9459231198	12.9410619005	9.2550899198	34.5643183314	3.0386237872	12.5	0	4514.4536125474	18.425
20020328	0	9.1	40.3	2.2	0	0.29	0	1.3	6	1.3	-3.6699334755	0.7530261165	3.54	16.9708776149	89.5428152675	36.6736289868	50.522	5.5657439658	36.1987332416	12.0664028841	9.4579884524	35.4546773244	3.9326203813	18	0	4662.6691029837	17.8
20020329	1	9.8	34.5	1.6	0	0.08	0	0	7	1.3	-5.1029734284	0.9109178775	2.95	16.8404050286	89.8155394267	38.2890784068	52.458	5.6836859916	37.7987881866	12.5657482901	7.5244764887	36.8972245073	5.6395648486	24.5	0	4875.4194529728	16.175
20020330	0	9.1	36.7	0.6	0	0.83	0	0	8	1.3	-4.9094393031	0.7317769078	3.405	16.6222838282	89.8446663412	39.6270530388	54.196	4.590964681	39.1259819506	10.7813915584	3.2948081957	37.4532028677	3.8871140485	32	0	5036.4873201048	16.9
20020331	1	13	30.2	1.5	0	0.21	0	0	9	1.3	-4.0602406758	1.1879405042	2.225	15.4056004489	91.4588463526	41.9150523888	56.852	7.0573723588	41.3909889666	15.6126904361	7.5134406622	39.5669950649	8.1694557942	40.5	0	5380.7140930182	14.3
20020401	1	13.6	30.6	1.5	0	0.21	0	0	10	1.3	-3.3638586785	1.2040499892	2.215	15.8606811707	91.7467194642	45.2557411056	60.902	7.7627230868	44.7005432432	17.4651687679	7.486548579	41.7618505862	8.3279173994	50	0	5730.5386208425	14.25
20020402	0	14.4	31.2	1.7	0	0.13	0	0	11	1.3	-2.4075399064	1.2245623328	2.135	16.7048452747	91.9597878137	48.7242884592	65.06	7.5766965987	48.1359798357	17.8334330781	8.3609531343	44.0658347179	8.5299190544	60.5	0	6098.1091995746	14.2
20020403	1	14.3	38.7	1.3	0.5	0.75	0	0.5	12	0.5	0.4392503503	1.0582041573	2.485	17.5435258749	92.009792315	51.8334303728	69.128	8.2047267048	51.2197892417	19.5305380056	5.969993776	45.9690477905	7.1372251902	72	0	6402.3485026482	16.1
[truncated: 1,571 more rows]
