# Supplementary material for: Modelling the Meteorological Forest Fire Niche in Heterogeneous Pyrologic Conditions
Source: PLoS One. 2015 Feb 13;10(2):e0116875. doi: 10.1371/journal.pone.0116875 (PMC4332634; doi:10.1371/journal.pone.0116875)
Supplement: S1 Data — (ZIP) [file pone.0116875.s007.zip › data/sn_1981_2012.csv]

Date	fire_days	T	H	U	P	CloudCover	SnowCover	WeekRain	DaysSinceRain	LastRainSum	Tdew	VPD	Angstroem	Baumgartner	FFMC	DMC	DC	ISI	BUI	FWI	FFWI	KBDIsi	FFDI	Munger	Orieuxdanger	Nesterov	FMI
19810501	0	14.9	54.1	1.8	0	0.71	0	66.3	5	66.3	5.7071704273	0.863034664	3.21	-36.3696524394	87.4213072801	13.7803612522	21.826	4.1811436297	13.5258362515	5.3695772104	6.6040358733	3.2338298481	1.2877565814	12.5	0	975.2450931635	19.8
19810502	0	13.6	65.7	1.4	9.4	0.79	0	62.4	0	9.4	7.3033850358	0.5535933554	4.03	19.3752461026	53.4128476643	8.6845221711	13.8280643335	0.3445788167	8.4554914325	0.1902318077	4.4540054225	1.8251600179	0.5926073631	0	0	0	23.025
19810503	0	10.2	80.2	2.2	8.1	0.83	0	17.5	0	17.5	6.9395815512	0.2668523488	4.985	10.0879305847	39.0963166466	5.2467007167	7.4678011294	0.0411317357	4.9816253828	0.0176653162	4.4419041916	1.0926012782	0.1350290696	0	0	0	27.5
19810504	0	9.6	66.2	1.7	0	0.58	0	17.5	1	17.5	3.6079935459	0.4290884447	4.895	0.443425338	61.6185172434	6.3303035727	11.8338011294	0.8806019056	6.1878958141	0.4169512959	5.2004096482	2.045360725	0.2641115547	0.5	0	67.177761857	24.15
19810505	0	11.9	37.5	2.6	0	0.38	0	17.5	2	17.5	-2.1301766419	0.923211377	2.43	-0.799905448	82.8779842303	9.6946850931	17.2258011294	2.5478423181	9.5167283859	2.4124840329	11.5696416596	3.9579196447	3.035640247	2	0	376.9520370935	16.4
19810506	0	14.1	38.9	1.5	0	0.13	0	17.5	3	17.5	0.3316931657	1.0540674197	2.625	-0.0706465289	88.1624633493	12.8773340937	22.6178011294	4.4028334145	12.6823332786	5.4468539363	6.7777894915	6.6979201934	3.6186820963	4.5	0	657.0811021682	16.2
19810507	0	15.5	49	1.8	0	0.67	0	17.5	4	17.5	4.8394111845	0.9547277704	2.95	0.2700018368	88.474123313	15.8701419817	28.3518011294	5.1335523538	15.6741289381	7.0922058109	7.1011425358	9.7512024646	3.4557596342	8	0	900.2623347372	18.375
19810508	0	16.2	53.6	1.5	0	0.92	0	17.5	5	17.5	6.7786822388	0.939317695	3.2	11.1161326816	88.5229770209	18.6306439513	34.2298011294	4.4713289045	18.4418875379	6.844811521	5.6147297035	12.7211151683	2.964051595	12.5	0	1114.4473181802	19.35
19810509	0	16.2	55	1.4	0	0.42	0	8.1	6	17.5	7.1540199037	0.8711305564	3.14	20.7674042499	88.5718468579	21.4387444137	40.0178011294	5.4972278405	21.2508557258	8.9064033243	5.2127119682	15.8254467571	3.6276894191	18	0	1335.0105849072	19.7
19810510	0	12.8	77.6	2	31.4	0.88	0	31.4	0	31.4	8.9821275282	0.3760450823	4.645	22.134467365	47.5681039787	9.3604110914	4.978	0.3019308948	8.6814829738	0.168979813	4.5177526497	2.1865315187	0.0871594935	0	0	0	26.2
19810511	0	9.7	91.4	1.2	14.6	0.92	0	46	0	46	8.3624945238	0.1230089223	5.715	-10.9850401719	21.4230717765	4.6090147689	4.618	0.0002626428	4.2010136221	0.0001050375	1.4007833174	1.4105645765	0.0178767629	0	0	0	30.425
19810512	0	13	68.5	1.5	0	0.75	0	46	1	46	7.3410585838	0.5063381497	3.625	-27.9780530617	56.819339169	6.8113664919	9.794	0.477375843	6.5427280042	0.2320540949	4.46344946	2.1572510329	0.1126270965	0.5	0	162.7016605952	23.875
19810513	0	11.7	85.1	1.3	19.6	0.96	0	65.6	0	19.6	9.2765351549	0.238537147	4.445	-29.0398712463	41.5057990806	4.2050734198	5.212	0.0735320546	3.8861468829	0.028509366	2.2122578924	1.9049429094	0.1573038328	0	0	0	28.35
19810514	0	13.2	73.2	1.2	0.2	0.67	0	65.8	1	19.8	8.5064496514	0.4346387529	3.755	-50.0488328744	67.8247520285	6.3289718748	10.568	0.8388423167	6.1325179074	0.3955164119	3.2446858559	2.0426578298	0.349571677	0.5	0	153.4165523347	25
19810515	0	12.3	86.8	0.9	2	0.96	0	67.8	0	21.8	10.1599637707	0.1947963231	5.99	-51.3041003671	54.2703597732	5.3058367105	15.078	0.3957353662	5.645313354	0.1796305915	1.4876720589	1.0926012782	0.5839727109	0	0	173.5815440171	28.625
19810516	0	13.7	75.4	0.8	2.1	0.83	0	69.9	0	23.9	9.4267991369	0.4158650137	4.05	-23.0356199757	61.6668988454	5.7417793407	20.47	0.5817312438	6.7500982021	0.2870364485	2.1800918415	1.9868478317	1.3732171488	0	0	302.1624132864	25.425
19810517	0	12.4	75.3	1.7	19	0.46	0	57.5	0	42.9	8.1512602882	0.3822249238	5.3	-9.89262212	33.5830874499	3.0317098967	4.51	0.0139336759	2.7971238554	0.0047913448	4.1707388356	1.9320060123	0.0777159403	0	0	0	25.725
19810518	0	13.4	70	1.1	0	0.71	0	42.9	1	42.9	8.0407965732	0.4980399815	4.6	-29.1020563076	59.2509419545	4.3811061063	9.398	0.659937001	4.3085700613	0.2666516568	3.2742491514	2.1572510329	0.180471754	0.5	0	87.3378258867	24.15
19810519	0	16.5	62.4	1	0	0.79	0	42.9	2	42.9	9.2915246577	0.742008594	3.11	-8.8218233179	78.1176615997	7.2504948935	15.348	1.1828822658	7.167123569	0.6009022067	3.5528801041	3.3116540944	1.1189826557	2	0	312.6634868029	21.475
19810520	0	17.7	63.9	1.1	0	0.83	0	23.3	3	42.9	10.7801564351	0.7442404803	2.96	-7.8397294639	85.4549001639	10.3307070935	21.604	3.1674873854	10.2358851236	3.3586635716	3.7720660139	6.6472438964	2.0746817174	4.5	0	557.9452366099	21.55
19810521	0	19.4	62.4	1.4	0	0.58	0	23.1	4	42.9	12.0278158612	0.8824946392	3.035	-3.957342722	87.0284101207	13.3308337763	28.022	3.8124896363	13.2335152049	4.8288952372	4.8122180073	10.8645804054	2.4716822958	8	0	792.9377993113	20.75
19810522	0	14.7	78.6	1.6	10.3	0.79	0	31.4	0	10.3	11.0165356437	0.3745693991	6.165	-0.4642103955	23.1458837153	6.5617026782	17.7933822768	0.00047729	6.8282423962	0.0002368134	3.5677260298	2.0709312255	0.1192581171	0	0	0	25.975
19810523	0	17.3	47.1	1.7	8.2	0.63	0	37.5	0	18.5	5.9179484936	1.0836820858	2.41	7.940923893	53.9156148358	6.6848641983	12.7253020051	0.3132462776	6.5503013764	0.1523540446	6.9199177764	3.5950187346	0.533956067	0	0	0	17.45
19810524	0	13.1	94.2	0.8	51.9	1	0	70.4	0	70.4	12.1823660784	0.0960779988	6.27	1.3092368267	6.9594344407	2.5824829714	4.726	2.52618888680147e-07	2.4408169628	8.30741635579015e-08	0.8278288534	1.6223664022	0.006551052	0	0	0	30.275
19810525	0	11.8	95.6	1.5	82.3	1	0	152.7	0	152.7	11.1139602496	0.0604839205	6.12	-52.462430893	6.0492574499	0.7974216259	4.618	1.41735838353146e-07	1.1139568798	3.802928919877e-08	1.2247461585	0.8312211958	0.0028138147	0	0	0	30.95
19810526	0	9.6	95.2	1.5	60.4	1	0	213.1	0	213.1	8.8643398966	0.0581140167	6.555	-136.9083027512	3.4491769156	0	4.132	2.72046689098686e-08	0	5.44093378197373e-09	1.24485659	0.5092213457	0.0015997149	0	0	0	31.4
19810527	0	8.7	88.9	1.8	15.2	0.96	0	228.3	0	228.3	6.9690358844	0.1372205509	5.09	-199.9332079527	23.8322793162	0.2188493015	4.564	0.0006734385	0.3908448936	0.000154403	2.3769402417	0.8488480101	0.0039985881	0	0	0	30.05
19810528	0	12.6	62.4	1.2	0	0.5	0	228.3	1	228.3	5.608868476	0.6024903368	3.255	-205.4999430611	60.3004784509	2.7978556907	9.902	0.5780894819	3.2792754438	0.2102053904	4.1007661629	2.4619112684	0.0179902592	0.5	0	201.5195309718	22.45
19810529	0	15.9	63.4	1.3	0	0.54	0	218	2	228.3	8.9601764236	0.6831585407	2.955	-198.1364082867	79.8434549811	5.8043534107	15.708	1.5510156213	6.034291988	0.7258429928	4.3780561569	2.7255787554	0.0591842563	2	0	444.936417957	21.875
19810530	0	16.6	72.1	0.7	0	0.67	0	209.8	3	228.3	11.5499168525	0.5474430885	3.575	-144.442025154	84.2020564197	8.1634800367	21.622	2.5736193924	8.3991351545	2.2262155009	2.1992363084	2.7598539287	0.0743426811	4.5	0	618.0251936748	23.875
19810531	0	18.8	62.3	0.9	0	0.25	0	157.9	4	228.3	11.4376210352	0.8739629381	2.83	-60.5868868328	87.2467270414	11.4227657699	28.13	4.0049398549	11.4145804781	4.6569791681	3.2891804653	4.6074694056	0.1924375042	8	0	880.701877056	20.875
19810601	0	20.3	60.5	1.1	0	0.21	0	75.6	5	228.3	12.4053616129	0.9881996627	2.74	2.5509945536	88.1158144719	14.8034171291	35.764	4.4535457153	14.7836553404	6.0096468311	4.0090323243	5.0812058075	0.2992477576	12.5	0	1155.8383195946	20.05
19810602	0	21.6	60.9	1.2	0	0.33	0	15.2	6	228.3	13.7277930326	1.0558801176	2.48	19.9688379878	88.7892577565	18.5426367803	43.722	5.0866014418	18.5065598007	7.7096142752	4.3174834248	10.8301999586	0.5201920125	18	0	1469.2494109461	19.825
19810603	0	20.6	72.4	1	2.2	0.88	0	2.2	0	2.2	15.4552746437	0.7436521642	3.235	20.6339295814	75.2778699756	18.4506673267	51.338	0.899568465	19.4372047959	0.8009447346	2.9243906573	15.7981042159	2.5041066569	0	0	1676.8686812896	22.95
19810604	0	17.8	57.1	2.6	0.4	0.83	0	2.6	1	2.6	9.1955156895	0.8712530402	3.625	18.4353429899	83.6722699499	20.7525335977	58.162	5.0460185213	21.9369736503	8.4161690482	9.2119124914	18.218590099	3.3928529661	0.5	0	1844.8731252994	19.825
19810605	0	19.4	43.7	1.7	0	0.33	0	2.6	2	2.6	6.7398435535	1.3126089948	2.31	18.9860670897	88.833822006	24.6770925129	65.724	5.8123815355	25.4578376324	10.3049403226	7.2522021963	22.1876458829	5.6722361221	2	0	2189.8588600542	16.075
19810606	0	18.6	62.6	1.9	6.8	0.58	0	9.4	0	6.8	11.3214039311	0.8962115175	3.04	19.8731461436	68.4355505547	16.9143354872	63.0487579129	1.0830992711	20.2483870922	0.9895005472	6.3545566677	24.7493157959	2.2418740768	0	0	0	21
19810607	0	19.9	70.4	1.4	0	0.38	0	9.4	1	6.8	14.3494378367	0.7284661603	3.07	13.3220008381	82.1123986301	19.8716024652	70.5567579129	1.9671044025	23.3221097775	3.4244826249	4.1158696619	28.8852475573	2.3864763694	0.5	0	229.8572388435	22.625
19810608	0	20.1	73	0.6	0	0.92	0	9.4	2	6.8	15.1032924952	0.6852934868	3.835	12.7573937772	83.8642427504	21.91791643	77.7947579129	2.0520030131	25.7199608211	3.8674534437	1.961627101	32.54307202	1.9875143629	2	0	374.2618107844	23.225
19810609	1	19.7	76	1.2	8.6	0.42	0	18	0	8.6	15.3443367598	0.614929956	3.125	14.4945913602	62.0161559828	14.2324607894	71.6561903094	0.6258392429	19.0203132078	0.5497133227	3.0699518046	33.2396030005	1.3666456701	0	0	0	24.075
19810610	0	21.5	68.1	1.4	0	0.46	0	15.8	1	8.6	15.3622849193	0.8599904568	3.035	5.8864514711	80.1327810249	17.2292703206	79.3261903094	1.5414210772	22.3323440271	2.4177311168	4.3633481458	37.7236189997	1.9523049649	0.5	0	233.0740448153	21.65
19810611	0	22.2	66.7	1.1	0	0.29	0	15.4	2	8.6	15.7045118675	0.9486297713	3.265	4.9226747111	84.7438968252	19.9211651706	87.0321903094	2.7197859419	25.3411967735	5.1578025466	3.6377100644	42.4752338371	2.8500193131	2	0	435.7277253016	21.125
19810612	0	23.2	65.9	1.2	0	0.13	0	15.4	3	8.6	16.4651178779	1.007731823	2.83	11.2204521847	86.9673937098	23.157862681	95.1341903094	3.8487202671	28.7933230691	7.7547838618	3.9985848657	47.6505557253	4.099303879	4.5	0	691.80466776	20.675
19810613	0	26.2	48.9	2.1	0	0.38	0	8.6	4	8.6	14.6053037274	1.8108861129	1.5	11.6244940478	91.1818664993	28.3986462898	103.9741903094	10.2977282639	33.7510733453	18.6324579138	8.4181849068	54.432595451	11.0074690581	8	0	1191.9406219551	15.675
19810614	0	23.3	64.7	1.5	0	0.33	0	8.6	5	8.6	16.2713842116	1.0391886541	3.265	14.2422425326	88.3176072459	31.0504983812	111.9141903094	5.397321491	36.6675465516	11.8564283079	4.9974790846	59.0285567759	3.5602485284	12.5	0	1390.6051121916	20.35
19810615	0	24.6	60.8	1.3	0	0.13	0	8.6	6	8.6	16.5208614838	1.2864798383	2.395	23.6281895361	88.7697243712	34.8995789342	120.2501903094	5.7591421681	40.4501055396	13.1789027231	4.6853868474	64.8332044766	6.1628556205	18	0	1712.8936595587	19.05
19810616	0	23	59	1.1	0	0.54	0	0	7	8.6	14.5520766746	1.2014124521	3.085	24.4528714184	88.474665279	37.7948467692	128.2261903094	3.9825011834	43.5204278969	10.1934176992	4.1212572393	68.7235746621	3.5860229072	24.5	1	1934.7929324395	19
19810617	0	20.3	44.2	1.8	0	0.71	0	0	8	8.6	7.719511407	1.3529222216	3.075	24.5599390669	88.5235191659	40.7400035112	135.5001903094	4.8962297243	46.5158929733	12.5271990173	7.6186509258	71.4521833208	4.5921818044	32	1	2165.065947603	15.975
19810618	0	18	36	2	0	0.46	0	0	9	8.6	2.7188234651	1.4204146365	2.345	25.0361093244	90.0738573455	44.4927287082	142.5761903094	6.9439805857	49.9874192599	17.0511227699	9.2667391429	73.9213628911	8.455313423	40.5	1	2501.7094977521	14.5
19810619	0	18	42.5	1.9	0	0.25	0	0	10	8.6	5.0746567895	1.2743224603	2.355	24.5749459233	90.1232392062	48.3179573616	149.9401903094	6.9932565992	53.5195041794	17.7747521784	8.1502059725	76.5741252816	8.0115366413	50	1	2838.6000434035	16.125
19810620	0	16	65.2	1.1	0	0.88	0	0	11	8.6	9.4699816312	0.641258703	3.85	25.4743065389	87.9483100839	50.3788036096	156.5661903094	4.1929910163	55.8389298065	12.2840653822	3.6636061856	77.9736569749	3.0214406886	60.5	1	2984.9349608754	22.3
19810621	0	16.5	64.4	1.6	0	0.71	0	0	12	8.6	9.7604470523	0.7118554208	4.175	23.7893459616	86.3965385492	52.1125681792	163.2281903094	4.1789727376	57.9622600726	12.5169305777	5.2102721333	79.7389647229	2.6680868187	72	1	3102.9875377362	21.975
19810622	0	17.2	41.4	1.8	0	0.54	0	0	13	8.6	3.9805774607	1.2274980181	2.355	23.3216326441	89.5809977711	55.8352547256	170.2501903094	5.8030795358	61.360793103	16.6479899679	7.8375265033	81.8979942845	8.287079046	84.5	1	3437.3291560289	16.05
19810623	0	17.1	52.9	2.3	0	0.46	0	0	14	8.6	7.4205642497	0.9622545851	2.6	23.5201443063	89.630216914	59.3492239872	177.5421903094	6.3990556657	64.6609277159	18.415875003	8.4674148224	83.922193001	6.9672747735	98	1	3734.1098469909	18.95
19810624	1	17.3	68.2	1.9	1.8	0.38	0	1.8	0	1.8	11.3803419495	0.738957334	2.97	22.9628247055	80.8295175519	58.1441127656	184.9601903094	1.8203552668	65.114620902	6.6028958747	5.6937470245	86.7785468615	5.1349961629	0	1	3977.7515774157	22.725
19810625	0	15.3	84.8	1.2	10.3	1	0	12.1	0	12.1	12.7518670716	0.2849723523	4.225	20.3650562589	53.1497175156	31.2940949108	169.4394473326	0.4171045414	42.8178935996	0.6289326692	2.1353225236	81.234882172	0.8111922964	0	1	0	27.375
19810626	0	14.5	84.9	0.8	2	1	0	14.1	0	14.1	11.9858886538	0.2578223685	5.105	9.5497644568	52.2724140781	29.0035547221	175.5974473326	0.2552545059	41.0545759782	0.3737199147	1.5138051927	80.3166017417	0.3068293341	0	1	56.3310538022	27.6
19810627	0	16.4	82	0.7	0.1	1	0	14.2	1	14.2	13.3140121681	0.3345832876	4.29	6.180066789	68.7702358571	30.6242202181	182.2234473326	0.7344768756	43.1282538779	1.4530182111	1.5779910845	81.539963339	0.7064081301	0.5	1	165.1849203107	26.4
19810628	0	15.4	94.7	1.2	49.1	1	0	63.3	0	63.3	14.5469993244	0.0910704133	6.055	3.6000020208	8.2532085027	9.3951631922	81.5699657208	5.73188936419706e-07	14.5893518026	4.28383105431037e-07	1.1315605983	1.5980008271	0.0113309643	0	0	0	29.825
19810629	0	17.6	68.3	2.2	0	0.46	0	63.3	1	63.3	11.6886610883	0.6893196806	3.4	-48.4543690383	54.0909194085	11.9545299378	88.6819657208	0.433710673	17.8825419359	0.3666336335	6.5416097069	3.3510799281	0.1092964425	0.5	0	191.6388673719	22.675
19810630	0	18.9	52.2	2	0	0.13	0	63.3	2	63.3	8.8883576463	1.0817315035	2.55	-47.3308512499	80.2548711921	15.5522177874	96.0999657208	1.7097313545	22.1449392087	2.7623214183	7.4749295384	4.2639531102	0.6129927769	2	0	496.47703211	18.325
19810701	0	19.8	52.8	1.9	0	0.13	0	61.5	3	63.3	9.889404808	1.137283262	2.655	-34.7836731943	87.1241096962	18.6462577026	103.8179657208	4.718327736	25.7364899145	8.6877518486	7.1097602269	4.6074694056	1.2028935373	4.5	0	785.0617902541	18.25
19810702	0	19.1	78.7	0.8	29.8	0.96	0	81	0	29.8	15.3068782459	0.5002332213	3.76	-30.2342519292	44.9678971926	9.1474974865	55.5765960682	0.0946207832	12.9615544846	0.0659894161	2.0026230235	3.7649065811	0.0969335519	0	0	0	24.9
19810703	0	15.3	94.3	2.7	47.4	1	0	126.4	0	77.2	14.382256559	0.0986165797	5.695	-59.4341353479	14.2126948412	3.8385651295	6.656	1.6222068543513e-05	3.6686479406	6.15088440876601e-06	2.5021752041	2.0426578298	0.0088294365	0	0	0	29.75
19810704	0	19.4	45.4	2	0	0.04	0	126.3	1	77.2	7.2956277541	1.3165496222	1.82	-57.1974182084	73.7067461492	7.9630122591	14.77	1.4830985974	7.8121358508	0.7863930298	8.2777922535	5.7737756392	0.1746727793	0.5	0	442.0706435318	16.5
19810705	0	18.8	62.7	0.9	0	0.75	0	77.2	2	77.2	11.534265273	0.8618110378	3.045	-55.1439136306	83.7427216226	10.6279467767	22.47	2.3773683277	10.5384104674	2.3646434338	3.2685395457	4.0311517044	0.2179617105	2	0	675.8325722103	20.975
19810706	0	20.7	66.7	1.4	0.3	0.33	0	77.5	3	0.3	14.2786770668	0.8484481438	2.99	-56.2626238383	86.6294891975	13.3543900807	30.422	3.9445089011	13.3020907606	5.015287139	4.4784891186	5.2475915911	0.4808161376	4.5	0	915.1949694343	21.5
19810707	0	21.8	68.1	1.2	0	0.38	0	77.5	4	0.3	15.6481719531	0.8800772928	2.835	-57.1893392103	87.4776911672	16.2512683839	38.662	3.9917020791	16.221871962	5.7053369978	3.806172631	5.8964401448	0.7912131935	8	0	1173.1365027702	21.575
19810708	0	21.6	74.6	1.2	0.7	0.63	0	78.2	5	0.7	16.886540807	0.6931780677	3.16	-26.275266636	85.7993229233	18.7817948127	46.596	3.2635724025	18.777048648	5.1082906757	3.2291819715	5.0812058075	0.9438815546	12.5	0	1390.1098574353	23.25
19810709	0	21.3	73.3	1.4	0	0.67	0	48.4	6	0.7	16.3212164268	0.6992027968	3.34	21.5380676135	86.125968572	21.0951264127	54.602	4.247535268	21.4614881033	7.1278412618	3.8403331973	4.7612549541	1.1500717456	18	0	1583.4149909331	23
19810710	0	21.3	74	1.5	29.7	0.54	0	30.7	0	29.7	16.4704608309	0.7057117713	3.275	19.2317401274	55.0516084677	10.4071452724	13.0334049766	0.3886683306	10.0525113293	0.235129639	4.0106798615	5.5347935777	0.1404892496	0	0	0	23.175
19810711	0	20.6	71.1	1.3	0.6	0.63	0	31.3	1	30.3	15.1731820669	0.7851593614	3.095	-10.4492152173	76.7765849248	13.0145165844	20.9314049766	1.1246481666	12.7716469779	0.7777000083	3.7948295255	5.6532390886	0.2369493137	0.5	0	225.815269926	22.625
19810712	0	22.1	67.7	1.1	0	0.71	0	31.3	2	30.3	15.8419090552	0.9370201171	2.85	-11.0508370316	85.0039779479	15.8898585924	29.2074049766	2.7677815301	15.7101305262	3.8174239467	3.5630613732	6.4091390741	0.8755610066	2	0	481.0168398565	21.4
19810713	0	20.6	70.7	1.2	0	0.75	0	31	3	30.3	15.0854744387	0.7669580046	2.755	-11.0711942807	87.373399905	18.8886643996	37.3754049766	3.8619897873	18.7442455371	6.0212345232	3.569990467	5.0267074109	1.6136382334	4.5	0	751.8106990069	22.525
19810714	0	20.6	65.4	1.7	0	0.08	0	31	4	30.3	13.8802715958	0.8788718511	3.475	-10.1297186386	87.4218902087	21.0779920316	45.1294049766	4.415359492	20.9784154101	7.2867713578	5.4904633792	5.0812058075	1.4928688458	8	0	932.447024173	21.2
19810715	0	21.9	54	1.5	0	0.21	0	30.3	5	30.3	12.1704699181	1.255289944	2.45	-9.4496713941	88.9219174736	24.4346948972	53.1174049766	4.6497455368	24.3397527728	8.309278747	5.6859035445	5.6532390886	3.1571267295	12.5	0	1253.019610848	18.025
19810716	0	21.9	69.6	1.3	3.7	0.46	0	34	0	3.7	16.0842818127	0.8019329711	3.255	21.0679994336	71.1526696626	19.8088580074	57.0950113528	0.9339533227	21.21585327	0.878889075	3.9535882655	4.7612549541	2.1727427004	0	0	0	21.925
19810717	0	19.6	86.1	1.3	24.2	0.96	0	28.5	0	27.9	17.2043604698	0.3222046035	3.99	17.6180321244	48.9520137608	9.5248366129	24.1859040065	0.2391488084	9.5990168511	0.141125971	2.2067887024	3.5534677474	0.1049461663	0	0	0	26.625
19810718	0	14.1	86.9	2	24.9	1	0	52.8	0	52.8	11.9462958092	0.2164120477	6.09	-8.0472771438	16.1411859439	4.1103304728	5.954	4.58676752856991e-05	3.85886994	1.77345906419115e-05	3.0521140211	1.8251600179	0.0136512432	0	0	0	28.2
19810719	0	17.4	34.9	2.2	0	0.75	0	52.8	1	52.8	1.7550601133	1.3398645529	2.555	-34.2038189317	60.3157371328	7.1045096168	12.88	0.568227194	6.944937147	0.2842560418	10.2749022563	2.9719241391	0.174403574	0.5	0	295.8439888817	14.375
19810720	0	19.1	39.2	1.9	0	0.33	0	52.8	2	52.8	4.9033646388	1.470726135	2.34	-33.5497242137	83.8264250979	10.5484380008	20.616	3.1555793449	10.4174566123	3.3819330289	8.5074181322	4.6582833737	0.6974197337	2	0	635.5174494289	15.025
19810721	0	21.2	48.4	1.7	0	0.29	0	52.8	3	52.8	9.8792291213	1.4067427679	2.115	-32.9550076691	89.2263186422	14.3438049032	28.946	6.4932121592	14.2215379335	8.3086096734	6.8632733859	6.2126593796	1.4657375627	4.5	0	1013.9789183006	16.8
19810722	0	18.7	68.6	1.3	29.9	0.92	0	82.7	0	29.9	12.8048332649	0.714962938	3.025	-27.6575717337	56.9695753222	8.4262692076	7.682	0.457552695	7.9479309272	0.244732496	3.9956722999	3.7218755598	0.1698646349	0	0	0	22.475
19810723	0	13.9	94	0.9	102.1	0.96	0	181.1	0	132	12.9439046995	0.0976264944	5.96	-32.5764496303	11.1621037948	3.4057203194	6.17	2.73006937303929e-06	3.2570866773	9.90263359462771e-07	0.9304356601	1.4105645765	0.0036495145	0	0	0	30.025
19810724	0	13.7	92	1.6	47.4	0.92	0	204.3	0	179.4	12.4178306937	0.1259421907	5.775	-110.5665714343	9.9246237222	1.2887174583	6.404	1.51790962963614e-06	1.7147566022	4.50572693800706e-07	1.7970160901	1.4562008573	0.0028767977	0	0	0	29.575
19810725	0	16.7	51.8	1.5	0	0.29	0	179.4	1	179.4	6.7447431096	0.9898190047	2.35	-160.9108727651	63.6061394878	4.7216076103	14.14	0.7964504609	5.1467377929	0.3469461221	5.6893734032	3.8962820095	0.039341786	0.5	0	337.9392427553	18.775
19810726	0	17.4	40.6	1.4	0	0.46	0	179.4	2	179.4	3.8830652309	1.2820596012	2.905	-161.6705626599	80.1923255463	7.4744487287	21.354	1.3661687989	7.9724721549	0.7318690212	6.2745568307	3.8962820095	0.0775656394	2	0	588.9170007966	15.8
19810727	0	17.9	45	1.2	0	0.63	0	179.4	3	179.4	5.8059184446	1.2139789424	2.705	-162.205202077	86.7111155775	10.4828131751	28.856	3.514560447	10.9871193373	3.956152311	5.1822412661	4.1230518884	0.1798042263	4.5	0	869.6017875683	16.775
19810728	0	21.1	38	1.4	0	0.08	0	179.4	4	179.4	6.2362567408	1.6048454881	2.18	-131.2865940843	89.5898918114	14.1612217895	36.88	5.3066593048	14.4505752669	6.9934863455	6.526550376	5.4763436015	0.4014043569	8	0	1237.9086304401	14.225
19810729	0	20.8	49.7	1.5	0	0.08	0	149.5	5	179.4	9.9080808261	1.2977165843	2.645	-25.8217892985	89.6391138907	17.2746138391	44.67	6.7655777342	17.5662972305	9.6026561769	6.0065294101	5.0812058075	0.5060766197	12.5	0	1527.9423393003	17.225
19810730	0	21.5	67.9	1.2	0	0.13	0	47.4	6	179.4	15.3164848272	0.8686461623	3.02	24.124798694	89.0722527529	19.9654999447	52.64	5.0169197993	20.4962552516	8.061539312	3.8182091438	5.4184028316	0.4741341609	18	0	1763.0440418788	21.6
19810731	0	22	73.7	1.1	0	0.71	0	0	7	179.4	17.080271431	0.7257874046	3.5	23.3126838087	87.6397114674	22.1031592567	60.574	4.1600171411	23.1175831579	7.3044918679	3.0773790197	10.3110712382	0.4861466552	24.5	0	1938.2816659509	22.925
19810801	0	22.7	73.3	1.2	0	0.33	0	0	8	179.4	17.6674780349	0.7637685744	3.255	21.8038515531	87.688289694	24.2185081957	67.934	4.039768516	25.6110938979	7.5551713253	3.3656363768	15.6209818724	0.734900556	32	0	2141.3938203646	22.65
19810802	0	22.7	70.7	1.1	0	0.83	0	0	9	179.4	17.0959653054	0.866803547	3.045	20.6686635914	87.7368839586	26.5326646327	75.51	3.9230125816	28.2495493083	7.7991088255	3.3373224253	21.1214985	1.0164174007	40.5	0	2368.7919267992	22
19810803	0	23.9	59.6	1.1	0	0.21	0	0	10	179.4	15.552108078	1.2382069692	2.55	19.0524145614	88.2703297445	29.3766647287	83.356	4.3910871588	31.2341553652	9.1258552022	4.1021692739	27.2936687852	1.6919515012	50	0	2666.3214441041	18.925
19810804	0	24.7	61.7	1	0	0.08	0	0	11	179.4	16.8461155418	1.2272653613	2.37	18.6463157696	88.8675335481	32.4272759815	91.238	4.9607975049	34.3411900268	10.6714903953	3.6873640232	33.6328339586	2.2958000942	60.5	0	2994.0034917296	19.25
19810805	0	24.5	67.9	1.3	0	0.46	0	0	12	179.4	18.1736015496	1.0002562026	2.505	18.9329744924	88.9165171406	35.3244772117	99.066	5.5702570354	37.3519808134	12.2849399547	4.1440817061	38.7634957551	2.5500074868	72	0	3299.3600438613	20.85
19810806	0	23.6	69.3	2	1	0.75	0	1	13	1	17.6398448756	0.9116924506	2.84	19.2336038264	85.0378265211	37.8451828717	106.822	2.8316001112	40.1389925694	7.2156336955	5.9724999961	43.7389170585	2.172454068	84.5	0	3552.9393545784	21.425
19810807	0	22	65.7	1.2	0	0.5	0	1	14	1	15.2790863829	0.9726206071	2.69	18.6934877666	87.447941619	40.5490887121	114.362	3.5648620616	42.9905287848	9.2177567842	3.9969002781	48.4641053574	2.6354262653	98	0	3832.7785605912	20.925
19810808	0	21.8	69.9	0.9	8.1	0.63	0	9.1	0	8.1	16.056072001	0.8625092235	2.585	18.9956881225	66.0511782955	24.8327693288	108.0803311967	0.6702724667	31.5455850203	0.8187019972	2.8688890742	50.1678612074	2.0172741193	0	0	0	22.025
19810809	0	19.3	75.3	1.4	17	0.58	0	26.1	0	25.1	14.8142553265	0.6145167784	4.58	10.2200844314	44.2447574197	11.3480209185	82.7232590775	0.1403147979	16.9001222999	0.1145678568	3.5937943952	36.8161577811	0.1381180505	0	0	0	24
19810810	0	20.1	63.1	1.3	5.7	0.33	0	31.8	0	30.8	12.8582349615	0.9499800813	2.615	-7.7437568523	63.1870018457	9.1120837341	81.6835590767	0.6879857693	14.2500589691	0.5070776069	4.461749426	5.3040312047	0.2123244771	0	0	0	20.75
19810811	0	16.4	87.2	1	1.9	0.92	0	33.7	0	32.7	14.2597245534	0.2438236476	5.125	-13.1130915165	57.5940556675	8.3622257211	87.6935590767	0.4386602707	13.5049586492	0.313297038	1.6288515069	2.2759260126	0.0644462808	0	0	51.9709341074	27.7
19810812	0	17.9	70.5	1.3	0	0.46	0	33.7	1	32.7	12.456401602	0.647718391	3.37	-15.7974996433	77.1736019314	10.3956362427	94.3875590767	1.2226713066	16.302476146	0.9766794192	3.8109836938	3.9408457832	0.6811828078	0.5	0	247.0390475042	23.15
19810813	0	20.5	65.4	1.3	0	0.42	0	32.7	2	32.7	13.7854285037	0.8619908611	2.9	-16.2901011747	85.233529792	12.8838885915	101.5675590767	3.0165561717	19.5636375657	4.839598918	4.2924277115	4.8134204501	1.5246877773	2	0	499.4312302632	21.225
19810814	0	22.1	66.2	1.3	0	0.58	0	32.7	3	32.7	15.4921014514	0.9268985655	2.725	-8.1172880676	87.5011280514	15.5523682983	109.0175590767	3.7929546526	22.9276356563	6.6782014836	4.2515875466	5.1916436699	2.1008122746	4.5	0	774.9681065172	21.025
19810815	0	22.7	68.1	1.2	0	0.42	0	24.6	4	32.7	16.5057381514	0.9012228132	2.785	9.2224139333	87.811428083	18.1531130725	116.5575590767	4.263504818	26.1316300362	8.0207568843	3.8187656014	10.8179026469	2.6247821447	8	0	1040.3393895357	21.35
19810816	0	23.4	71.3	1.2	0	0.38	0	7.6	5	32.7	17.9001782572	0.8727415825	2.945	14.5083622605	87.8600630018	20.5729285723	124.1695590767	4.6164079418	29.0945798799	9.1440210235	3.5562929704	16.7612790318	2.8406435605	12.5	0	1281.177805105	21.975
19810817	0	22.4	68.7	1.9	0	0.21	0	1.9	6	32.7	16.3575245985	0.9066077199	2.78	17.5978167945	87.9087139775	23.1746436427	131.7815590767	4.4024598229	32.1950259116	9.3074708526	5.7392033883	22.2283578925	3.486923875	18	0	1546.2564066486	21.575
19810818	0	19.8	62.2	1.7	0	0.17	0	0	7	32.7	12.3562688349	0.9145783282	3.115	17.9105536278	87.9573810154	25.4499882317	138.8175590767	4.3535633421	34.9027968665	9.6601129433	5.7811316584	26.1983949738	3.2256842448	24.5	0	1770.7570437321	20.6
19810819	0	20.5	73.2	1.4	0	0.58	0	0	8	32.7	15.5305043743	0.6770915163	3.5	17.9859335472	87.6052621516	27.3533377733	145.8355590767	4.4511129154	37.2431119889	10.2162585503	3.8382224881	29.8304196559	2.6567980155	32	0	1948.9470021938	23.175
19810820	0	20.6	74.8	1.2	0	0.79	0	0	9	32.7	15.9645931655	0.6465384658	3.595	17.4087380025	87.1568665109	29.1494386179	152.9795590767	4.2515320712	39.4882086534	10.1712445842	3.1965848933	33.5918245376	2.5287374032	40.5	1	2114.7127541761	23.55
19810821	0	20.7	52.7	1.8	0	0.33	0	0	10	32.7	10.692667504	1.308892007	2.23	16.7403393495	89.3955970956	32.3500535343	160.4835590767	5.3514496157	43.0202174603	12.8676471094	6.7763197278	38.6704785738	6.0268345319	50	1	2472.5639829323	18
19810822	0	18.5	52.2	1.9	0	0.17	0	0	11	32.7	8.5190432092	1.0594737513	2.515	17.8536098694	89.4560100958	35.1970883865	167.4475590767	5.3980419712	46.1451618824	13.4690871726	7.111886909	41.8252689988	5.6250694896	60.5	1	2782.8883587719	18.425
19810823	0	19.5	55.1	1.1	0	0.42	0	0	12	32.7	10.2479563504	1.1314927893	3.1	18.1886518368	89.0816966704	37.4861616345	174.4115590767	4.5056380112	48.7680896942	12.0409351505	4.2470257335	46.1283856297	3.6410493737	72	1	3009.6877994054	18.9
19810824	0	19.5	36.4	1.8	0	0.33	0	0	13	32.7	4.2010865646	1.5214062292	1.97	18.354207292	90.9415239924	40.8992507741	181.5555590767	6.9232336455	52.3283290958	17.4326150397	8.3711614723	49.5741195922	8.4395884881	84.5	1	3420.1083974072	14.225
19810825	0	18.3	44.5	1.7	0	0.33	0	0	14	32.7	6.0073396684	1.2541205316	2.36	20.063877269	90.9911923135	43.8834689933	188.4655590767	6.8470740352	55.4744283219	17.8361160551	7.1640034247	52.7264807778	6.8109503609	98	1	3755.9218980506	16.55
19810826	0	17.7	62.9	1.2	0	0.42	0	0	15	32.7	10.5435469026	0.7833741372	2.985	21.4512639721	89.9040496377	46.2696337951	195.2495590767	5.8616198777	58.1115382128	16.2844854931	4.136733474	55.4197012099	4.5992481048	112.5	1	3997.8474231019	21.3
19810827	0	19.8	52.4	1.3	0	0.08	0	0	16	32.7	9.7760918013	1.2098580176	2.505	20.2176584036	89.9533754363	49.1483168191	202.3755590767	5.5905218569	61.1623654474	16.1586060705	5.0200896355	59.2771387898	5.9517941462	128	1	4309.860042359	18.15
19810828	0	21.1	52.7	1.2	0	0.04	0	0	17	32.7	11.0621594427	1.2777093622	2.38	20.0964614522	90.0027175198	52.1777054231	209.7355590767	5.838198723	64.3396197547	17.1601187616	4.6837008347	63.4098494439	6.4213836675	144.5	1	4641.9414464284	17.9
19810829	0	20	68.3	1.1	0	0.25	0	0	18	32.7	13.9777791884	0.7902912071	3.405	20.0841993788	88.2921852395	54.1728408563	216.7535590767	4.8230847884	66.6816248016	15.1519452627	3.4907581383	66.5795287838	3.5178945769	162	1	4831.0818799255	22.075
19810830	0	21.1	71.8	0.1	0	0.54	0	0	19	32.7	15.8052993265	0.7633786745	3.335	18.4448234554	88.0235154537	56.2230147931	223.9515590767	3.3480060044	69.085967703	11.6091115022	1.2447848518	70.1077199055	3.1058658859	180.5	1	5026.5326876567	22.675
19810831	0	21.1	72.1	0.1	0.5	0.63	0	0.5	20	0.5	15.8704844128	0.7570334147	3.47	16.7760514228	87.6162964877	58.1393704327	231.1315590767	3.2162139493	71.3867608457	11.4586128738	1.2351545915	73.544796332	2.9004833291	200	1	5206.1027398748	22.75
19810901	0	19.1	73.4	0	0	0.79	0	0.5	21	0.5	14.2261322093	0.6254280126	3.395	15.5808098826	87.6648669838	59.8743490563	236.6515590767	3.0670941319	73.3522402418	11.205376808	1.154366971	75.9747567531	3.2231271649	220.5	1	5397.8841855245	23.575
19810902	0	18	78.7	1	31.4	0.67	0	31.9	0	31.4	14.239280226	0.4636590223	3.845	13.9146750087	51.5806745513	24.0099354142	162.5166982557	0.3220690842	35.0677494648	0.4228021463	2.3811818552	3.5950187346	0.0989776881	0	0	0	25.175
19810903	0	14.4	93.9	1.4	9.2	1	0	41.1	0	40.6	13.4236998395	0.1004885528	5.91	-18.995537808	19.5227759215	12.3078636465	148.5549466977	0.0001423127	20.3920038711	0.0001305967	1.378600139	1.4332828882	0.0177538795	0	0	0	29.875
19810904	0	15.6	77.9	1	0.8	0.96	0	41.9	1	41.4	11.7547844523	0.4298371993	3.835	-29.8016388599	50.9490598306	13.7098971465	153.8409466977	0.2242197677	22.423898411	0.2186134431	2.4213090753	2.7255787554	0.0925556843	0.5	0	146.7865802788	25.575
19810905	0	17.4	66.2	1.4	0	0.29	0	41.9	2	41.4	11.0271214285	0.6982966285	3.25	-30.9835205488	74.4774723044	15.5557743945	159.2349466977	0.9604555152	25.0047255466	1.0528184723	4.4702979423	3.2725717318	0.4872709942	2	0	355.7281210695	22.2
19810906	0	18.8	67.3	1.2	0	0.13	0	41.9	3	41.4	12.6084023801	0.7280833401	3.235	-30.2082906306	83.3844552883	17.4173544177	164.7369466977	2.2682699815	27.5521144848	4.5290774413	3.8287275865	3.8962820095	0.9416030499	4.5	0	566.323482547	22.125
19810907	0	19.3	70.9	1.3	0	0.46	0	41.4	4	41.4	13.8840074041	0.6871210397	3.29	-29.6702204981	85.8623488033	19.2358853361	170.3469466977	3.2924932719	30.0020549066	6.902495289	3.7943313409	4.1230518884	1.3016711938	8	0	769.8933419355	22.9
19810908	0	19.7	74.5	1	0	0.83	0	41.4	5	41.4	15.0342895534	0.592353833	3.315	2.0139755132	86.4294781082	21.0335148281	175.9929466977	3.1407874242	32.3895629532	6.9314372281	2.7479524414	3.6369348882	1.4725653722	12.5	0	970.2540794902	23.7
19810909	0	19.4	80.7	0.9	1.7	0.88	0	11.7	0	1.7	15.9902117632	0.4607032385	3.705	12.1162590916	76.3657043928	21.1435001154	181.6029466977	1.0351344485	32.7535113309	1.9407683485	2.0424221655	7.3770882797	1.3952747048	0	0	1127.2176043391	25.325
19810910	0	16.6	91.5	0.6	13	1	0	15.5	0	14.7	15.2028626478	0.1613462509	5.67	11.0665142283	22.9411556807	9.8707960462	157.8602713249	0.000444452	17.0727502949	0.0003651598	0.8581325664	1.8515219573	0.1050962781	0	0	0	28.725
19810911	0	18.3	76.3	1	0	0.75	0	14.7	1	14.7	14.0521815365	0.5290086313	3.52	-3.4334443769	59.8064095767	11.5083711742	163.3082713249	0.570776273	19.5691382456	0.5103618959	2.5851000428	5.3726111439	0.6766709394	0.5	0	178.2070826347	24.5
19810912	0	19	73	1.1	40.7	0.83	0	55.4	0	40.7	14.0456598025	0.619991517	3.39	-4.0437182038	48.5251419794	6.2560147652	82.5328100221	0.1853195206	10.5187227269	0.1149147927	3.0988769843	3.9858012009	0.0874353664	0	0	0	23.5
19810913	0	16.6	94.2	0.8	30.3	1	0	85.7	0	71	15.6560384038	0.1134918809	5.8	-45.0211709891	11.236707556	2.5137595836	33.2391316404	3.10771747877879e-06	4.2281235732	1.24609654067439e-06	0.8553429802	2.0994530989	0.0083850057	0	0	0	29.4
19810914	0	17.7	46.8	2.6	0	0.13	0	85.7	1	71	6.1904403168	1.1926197579	1.925	-76.3571749864	73.3909184158	5.4717387056	38.9751316404	2.1404043848	8.1004215716	1.5749643846	10.4336257603	4.0769007661	0.2265073194	0.5	0	419.9866598429	17.275
19810915	0	15.3	61.7	1.1	0	0.5	0	85.7	2	71	7.9930267729	0.7098915278	3.12	-72.6136285802	83.2741473519	7.3654720304	43.9371316404	2.0795119245	10.3805453461	1.8990807559	3.8780821507	2.7255787554	0.2543345751	2	0	641.5576096711	21.6
19810916	0	16.6	71.7	1.1	0	0.58	0	84	3	71	11.4658928422	0.5765392874	3.41	-58.4134273628	85.7302255617	9.0852997904	49.2231316404	3.3516156561	12.4334001971	4.0539074714	3.1771719365	3.2725717318	0.4364900338	4.5	0	832.2484385093	23.775
19810917	0	17.2	70.6	1	0	0.17	0	71	4	71	11.8074677848	0.6099134892	3.005	-58.3511354464	87.3866181899	11.1196103408	54.6171316404	3.8692849519	14.7379164536	5.2267300148	3.0209013044	3.4309741099	0.8746321633	8	0	1071.3577346983	23.35
19810918	0	17.2	80.3	0.7	28	0.92	0	99	0	28	13.7719109227	0.3895886314	4.64	-17.782896665	40.193031102	5.3664906903	12.8256146366	0.0508447003	5.3446995837	0.0225201634	1.6954954418	2.3368394033	0.0697288894	0	0	0	25.775
19810919	0	16.1	91.6	0.7	5.1	0.96	0	63.4	0	33.1	14.7253466678	0.156038751	5.3	-15.1177680049	28.8727993733	3.0526756814	11.6477910601	0.002853611	3.6885774953	0.0010842429	0.9422945583	1.9593069563	0.0318512459	0	0	0	28.875
19810920	0	17.4	85.9	0.6	20.3	0.96	0	53.4	0	53.4	15.0092335741	0.2837750824	4.425	-23.065746061	28.6905700383	1.8349987808	5.07	0.002708433	1.926678075	0.0008298926	1.1972682714	2.3676981823	0.0283958842	0	0	0	27.125
19810921	0	17.7	91.8	1.1	196	0.96	0	249.4	0	249.4	16.3419625746	0.1729522028	5.62	-44.4652995982	8.0226244468	0.3860900516	4.872	5.01427657211448e-07	0.6444948378	1.22286466918595e-07	1.3451395378	2.7255787554	0.0020408048	0	0	0	28.525
19810922	0	15.3	93.2	1.6	181.8	1	0	431.2	0	431.2	14.2010551166	0.12702217	5.92	-241.4209566789	7.9120405457	0	4.386	5.33737935951e-07	0	1.067475871902e-07	1.6629352966	2.0709312255	0.0010611871	0	0	0	29.475
19810923	0	17.6	84.8	2	38.6	0.88	0	469.8	0	469.8	15.005139893	0.3208364207	4.815	-424.2717751714	23.7388872738	0	4.944	0.00061786	0	0.000123572	3.4628702367	2.864497403	0.0018304108	0	0	0	26.8
19810924	0	13.7	92.5	1.6	36.1	0.96	0	505.9	0	505.9	12.5003185624	0.1250211208	6.055	-434.842864397	7.4029013054	0	4.134	3.74294979820985e-07	0	7.48589959641969e-08	1.7315073728	1.5499046338	0.0008286635	0	0	0	29.7
19810925	0	15.3	79.7	1.2	8.6	0.63	0	486.5	0	514.5	11.8092478868	0.3567810481	4.12	-465.9364924528	34.2354101936	0.4699426449	4.728	0.0126356462	0.7528181594	0.0031557867	2.6491713703	2.0426578298	0.0027828163	0	0	0	26.1
19810926	0	14.5	89.1	1.8	30.7	1	0	512.1	0	545.2	12.7201148896	0.1995148767	5.435	-454.062852086	20.1520663746	0	4.332	0.0001816579	0	3.63315872075709e-05	2.445123265	2.0426578298	0.0011716697	0	0	0	28.65
19810927	0	16.3	69.6	2.8	12.4	0.92	0	504.2	0	557.6	10.7309730504	0.583001394	5.365	-288.752447417	26.3075253224	0	4.476	0.0022048204	0	0.0004409641	7.9825628824	3.0451246961	0.0014096725	0	0	0	23.325
19810928	0	11.9	78	1.7	5.9	0.96	0	314.1	0	563.5	8.1850503186	0.3251232194	6.395	-118.0826640603	14.7648461734	0	3.612	2.13548203079699e-05	0	4.27096406159399e-06	3.805318581	1.2148022991	0.000700835	0	0	0	26.525
19810929	0	15.8	39.8	1.9	0	0.67	0	132.3	1	563.5	2.1693675518	1.1931950294	2.53	-85.4986275419	61.5213837786	2.357730748	8.808	0.6434857597	2.8249803738	0.2220193073	8.388403932	3.3116540944	0.0102664903	0.5	0	304.2460356598	16
19810930	0	13.9	51.7	1.3	0	0.04	0	93.7	2	563.5	4.1317222654	0.8495332895	3.045	-47.1955576489	79.2007526084	4.2662410608	13.59	1.3288547303	4.7806040401	0.5607243443	4.9632568723	2.5586301932	0.0192541218	2	0	531.8892290561	19.45
19811001	0	13.3	69.7	0.8	2.4	0.38	0	60	0	2.4	7.8820334625	0.4879282771	3.515	-37.7155199949	70.9851944278	4.0698178398	17.3	0.8328961858	5.125315062	0.3621613554	2.5444529666	2.0426578298	2.4911488233	0	0	708.1598716764	24.1
19811002	0	11	93.7	0.7	4.8	1	0	56.2	0	7.2	10.0185390756	0.0836155415	6.34	-9.061874544	30.6523468314	1.9053211299	14.4799015196	0.0044245787	2.8673875546	0.0015343762	0.7679597671	0.7792567843	0.1769700105	0	0	0	30.675
19811003	0	10.7	88.8	0.7	7.5	0.79	0	33	0	14.7	8.9239208593	0.1462924269	5.12	-3.0618363467	26.8483863032	0.8933473473	7.3921638927	0.0015121495	1.37213607	0.0004247009	1.0859998469	0.8845677342	0.1427551028	0	0	0	29.525
19811004	0	13.7	84	0.9	0	0.75	0	20.6	1	14.7	11.0414193445	0.2800314343	4.36	-5.2328989952	53.6269950395	1.7941640513	10.9041638927	0.3215058398	2.5424821816	0.1071182291	1.7238281368	3.0615808709	0.354357981	0.5	0	104.4004787333	27.575
19811005	0	14	88.9	0.5	0.2	0.96	0	14.9	2	0.2	12.1930957907	0.1806090147	5.415	-7.3776791293	61.7558683411	2.1796309313	14.2901638927	0.5148297049	3.1558744214	0.1846290253	0.8918038172	4.4508927037	0.4115859502	2	0	144.1244054757	28.725
19811006	0	14.4	92.5	0.8	14.9	0.96	0	29.8	0	15.1	13.1935264924	0.1232261677	5.585	-9.0551468401	25.1824030386	0.7131919805	3.422	0.001072774	0.9377722797	0.0002783091	0.9607742112	1.2999075292	0.1005027087	0	0	0	29.525
19811007	0	16.1	87.5	1.1	0.1	0.58	0	29.9	1	15.2	14.0177197766	0.2458890127	4.785	-22.2726746469	47.5603052183	1.3484395805	7.438	0.1569725071	1.8557871743	0.0475990604	1.733940267	3.8756156473	0.2384913995	0.5	0	70.1386068969	27.85
19811008	0	14.7	74.8	0.9	0	0.08	0	27.5	2	15.2	10.2732951269	0.4520507237	3.71	-17.3551876097	69.3073402205	2.6121466845	11.31	0.7336551274	3.3119699253	0.2677396085	2.4455848772	6.321919528	1.2717907449	2	0	229.2030093838	25.025
19811009	0	15.1	77.4	1.1	0	0.67	0	22.7	3	15.2	11.1729047509	0.4017409003	3.745	-9.4083684797	79.5142080747	3.8560198205	15.182	1.3213935309	4.7169427161	0.5544122459	2.6637516898	8.5564173967	1.7268921179	4.5	0	385.0058523024	25.575
19811010	0	15.6	82.9	1	2.1	0.88	0	17.3	0	2.1	12.6997834618	0.3083064767	4.77	-9.2692388508	64.3084700703	3.2896653453	18.892	0.5819505013	4.5838606938	0.2412424129	1.9946046904	10.381146297	1.0804864454	0	0	460.1044557083	26.825
19811011	0	16.7	57.3	1.9	0	0.67	0	17.3	1	2.1	8.2198898858	0.9310909271	3.57	-10.9969770158	78.7342119312	4.6505573773	23.106	1.367651516	6.1876403039	0.647549211	6.7790866867	13.953710132	2.4585110157	0.5	0	633.7111995307	20.15
19811012	0	10.5	65.1	1.4	3.1	0.92	0	20.2	0	3.1	4.225922642	0.4702967981	4.84	5.4378471123	58.2763612516	3.285147985	23.1537061739	0.4449459708	4.849962001	0.1889072386	4.4569687827	15.0085572429	1.2947633903	0	0	0	23.65
19811013	0	13.9	37.4	3	0	0.13	0	5.3	1	3.1	-0.3866930518	1.005155946	2.185	2.9112444952	84.3291848077	5.413049409	27.0257061739	4.4304018066	7.2138810413	4.0061804049	13.3722356669	16.9265273964	8.7205717594	0.5	0	357.13679048	15.875
19811014	0	10	56.2	0.9	0	0.71	0	5.2	2	3.1	1.684817553	0.5488091446	3.465	4.7846393727	86.5033256026	6.657771057	30.0337061739	3.0606744749	8.5675035975	2.8656965843	3.4623872334	17.8920625919	3.121142613	2	0	522.8199879103	21.55
19811015	0	12.1	66.2	1	0	0.38	0	5.2	3	3.1	5.9871653416	0.5001451443	3.76	4.9714074966	86.551528651	7.850718321	33.4557061739	3.4359708555	9.8959663023	3.6154471792	3.2696982332	19.3715772165	2.4613068527	4.5	0	672.9692853007	23.525
19811016	0	13.7	68.8	0.9	0	0.63	0	5.2	4	3.1	8.0737936407	0.5176369098	3.525	7.3206366442	86.8323928148	9.192670353	37.0937061739	3.6410417122	11.3520780511	4.1951165465	2.8537415595	21.349661077	2.8374789971	8	0	847.3386349671	23.775
19811017	0	13.3	77.5	0.8	0	0.79	0	3.1	5	3.1	9.4477330024	0.3603274905	3.73	6.1984411639	86.8807045048	10.426528017	40.7317061739	3.4095231838	12.7156534304	4.1886839787	2.031925009	22.8907254158	2.4228673132	12.5	0	1002.8004750639	26.05
19811018	0	14.3	72.3	0.9	0	0.83	0	3.1	6	3.1	9.3815597099	0.4644449353	3.74	8.8103606189	86.929032145	11.666143441	44.4957061739	3.4330274404	14.0941022862	4.4983267566	2.6220923821	24.4870905074	2.3879415689	18	0	1158.4470297579	24.5
19811019	0	14.7	73.9	0.9	0	0.17	0	0	7	3.1	10.0924112495	0.4612159985	3.88	6.7708608976	86.9773757405	12.827998801	48.2417061739	3.7168624756	15.4110677393	5.1561287886	2.5115548189	26.5423236215	2.2976229746	24.5	0	1301.5492994676	24.8
19811020	0	13.3	85.1	0.3	1.7	0.96	0	1.7	0	1.7	10.8451998329	0.2280999772	5.29	6.4150646509	68.729666538	12.2054982099	51.4117061739	0.6699260819	15.3189387342	0.5154471633	0.8745857938	27.5095289234	0.9019282717	0	0	1350.058131641	27.95
19811021	0	11	93.1	1.5	53.7	1	0	55.4	0	55.4	9.9227107825	0.0848383236	6.335	4.162531456	11.7373746464	4.7800126289	2.738	3.95089989936234e-06	4.1797863546	1.57683444752213e-06	1.5208821144	0.8845677342	0.0097389002	0	0	0	30.525
19811022	0	5.4	73.3	2.6	9.9	0.96	0	65.3	0	65.3	1.011659434	0.240968383	6.175	-50.3368549082	18.9050645875	2.0867535324	1.73	0.0001311829	1.6318337908	3.84406887024267e-05	6.4505763792	0.0329529632	0.0116744835	0	0	0	26.975
19811023	0	6.6	49.8	1.7	0	0.21	0	65.3	1	65.3	-3.1202316102	0.5385532263	3.65	-60.1133198785	53.2319010327	3.1126954524	4.234	0.3704540863	2.83943202	0.1280385238	6.5375356046	0.7453639698	0.0855135089	0.5	0	132.9994309882	20.8
19811024	0	7.5	46.5	1.5	0	0.08	0	65.3	2	65.3	-3.211018845	0.645846737	3.05	-59.6809320466	76.0543880343	4.5381956124	7.26	1.1939581978	4.3290568069	0.483363013	6.0822933594	1.1326242279	0.3922868279	2	0	338.7104400327	19.75
19811025	0	5.9	61.5	1.1	16.9	0.79	0	82.2	0	16.9	-0.9235088245	0.3931622432	4.44	-59.0694848242	37.2966632825	2.2742678481	2.036	0.0229018726	1.8442365913	0.0069326652	3.773435216	0.5389452931	0.2196232645	0	0	0	23.9
19811026	0	2.6	87.5	1.4	56.9	1	0	139.1	0	73.8	0.7348043544	0.0941061221	7.205	-73.9734907932	5.9649525818	0.4321286546	0.974	1.44566761709223e-07	0.3868039164	3.31101969950728e-08	1.9640447032	0	0.0047861831	0	0	0	31.225
19811027	0	7.1	55.3	2.2	0	1	0	137.4	1	73.8	-1.2437743653	0.4649794975	3.84	-77.1566429117	42.0861948694	1.3834318226	3.442	0.0815060731	1.3812855952	0.0229272483	7.7392303572	0.4945533012	0.0619970773	0.5	0	119.1554440603	22.05
19811028	0	8.3	53.2	1.4	0	0.33	0	83.7	2	73.8	-0.6548043985	0.6090910242	3.34	-66.8435452396	70.2737459207	2.7378994066	6.666	0.9754081837	2.725747777	0.3325075502	5.1751151525	1.4332828882	0.2574332022	2	0	302.5460015046	21.225
19811029	0	6.7	66	0.5	0	0.54	0	73.8	3	73.8	0.8048212707	0.3410606267	4.205	-66.9746393906	78.222246199	3.5598802546	9.098	1.0900353539	3.5991031533	0.4103056613	1.971788211	0.4513114377	0.2908431882	4.5	0	399.4533044306	24.825
19811030	0	7.6	73.4	0.7	0	0.96	0	73.8	4	73.8	3.1513720191	0.2857389803	5.4	-67.9153132038	79.6691551986	3.9845605106	11.368	1.2036463359	4.2473282112	0.483512635	2.0438605098	0.3681596753	0.2090097639	8	0	441.9177569846	26.45
19811031	0	9.7	69.3	0.7	0	0.13	0	73.8	5	73.8	4.3534426441	0.3982980026	4.095	-51.3212723329	83.2126851586	4.9551370226	14.322	2.1008107132	5.3139566276	0.9281161876	2.2962067884	1.2569825883	0.6829548518	12.5	0	558.6469642363	24.9
19811101	0	12.1	65.3	0.7	0	0.17	0	56.9	6	73.8	5.7896585365	0.5141283062	4.11	5.8728585834	84.5020852989	5.8354947386	16.582	2.4923683853	6.2086548824	1.6457427097	2.5233370263	1.5261703333	0.808544625	18	0	679.2559782376	23.3
19811102	0	13.8	58.9	0.5	0	0.29	0	0	7	73.8	5.9064634949	0.669811352	3.66	5.2938593647	85.7475738814	6.9474166826	19.22	2.7025129092	7.2989707931	2.1539467282	2.2665125003	3.4707615605	1.2070769831	24.5	0	841.0250359018	21.275
19811103	0	14.7	59	0.7	0	0	0	0	8	73.8	6.7751950366	0.7400124404	3.525	4.8628617466	86.4822020393	8.1277896806	21.912	2.9428144522	8.4342841849	2.694180933	2.8109326372	5.7980182279	1.5331637092	32	0	1016.1048571617	21.075
19811104	0	11.9	69.9	0.5	0	0.13	0	0	9	73.8	6.5835317206	0.4541342816	4.215	5.2701690981	86.4684547394	8.9707996106	24.244	2.9908649164	9.320051865	2.9435777831	1.8432733795	7.3269582849	1.1589073275	40.5	0	1129.9261907265	24.5
19811105	0	7.5	93.3	0.6	0	0.71	0	0	10	73.8	6.4844426401	0.0681278205	6.835	5.2618167389	78.8041965733	9.0079220106	25.19	1.3274247712	9.5120722175	0.7795390673	0.692909586	7.6181889352	0.2849432016	50	0	1133.5345098151	31.45
19811106	0	9.4	67.4	1.2	0	0.04	0	0	11	73.8	3.6718428809	0.4807381134	3.585	4.7469320742	84.1019910683	10.1043320946	27.468	2.404829618	10.5272881166	2.4016523346	3.6918978015	9.5305476814	2.229223142	60.5	0	1296.0153744093	24.5
19811107	0	7	40.8	1.4	0	0	0	0	12	73.8	-5.3967763081	0.6525628008	3.715	4.6888101645	86.1726874557	10.9779017146	28.954	3.1984558622	11.2716732937	3.6145331912	6.1268668315	10.2250115407	2.5086832204	72	0	1423.8994279558	18.45
19811108	0	3.9	55.1	1.3	0	0.08	0	0	13	73.8	-4.277897231	0.3876244431	4.38	5.1442567874	86.2207813437	11.5259874346	29.864	3.33917307	11.7320429121	3.8927675392	4.7051787787	10.3944475181	1.8722206117	84.5	0	1494.2518006684	22.8
19811109	0	2.6	69.6	1	0	0.08	0	0	14	73.8	-2.3875786966	0.2365136294	4.795	4.9449154201	86.1781984532	11.9290306346	30.522	3.200938801	12.0672939848	3.7793763481	2.9250977907	10.4257148127	1.4940561695	98	0	1541.514230557	26.75
19811110	0	3.1	44.3	1.3	0	0.04	0	0	15	73.8	-7.8611392346	0.4768644436	3.62	4.7428863847	87.5338760903	12.6883958426	31.576	4.1725502639	12.6858478164	5.1635555962	5.4419269695	10.6523728887	3.3021163833	112.5	0	1654.4100963877	20.3
19811111	0	1.1	48.3	0.6	0	0.54	0	0	16	73.8	-8.5853581535	0.3426033565	4.91	5.6199886259	86.9622658062	12.9423130586	31.766	3.0379595194	12.9320342896	3.7255605205	2.8037127428	10.6523728887	1.4665657921	128	0	1679.9777560094	21.8
19811112	0	5.2	48.3	0.9	0	0.25	0	0	17	73.8	-4.8149551175	0.4929665661	4.165	5.5117535369	87.0106203739	13.5512132246	32.73	3.5366818108	13.5317386675	4.5264407282	3.7983993234	11.0935641798	2.3050320624	144.5	0	1761.2746900173	20.775
19811113	0	7.1	56.2	0.6	0	0.38	0	0	18	73.8	-1.0240972543	0.4637016246	3.995	4.9636656415	87.0589909058	14.3678529926	34.324	3.3724955113	14.341807352	4.4626947852	2.5564219996	11.5473712404	2.2788021104	162	0	1875.2252199695	22.275
19811114	0	7.8	43.6	1.9	0	0.58	0	0	19	73.8	-3.7965175413	0.6127638778	4.53	4.8231511104	86.6767808615	14.9547846526	35.54	5.8123000608	14.9254404083	7.7265514196	7.8715286693	12.0416108292	2.3250412303	180.5	0	1950.0747689131	18.95
19811115	0	6.8	32.2	2.4	0	0.08	0	0	20	73.8	-8.637067177	0.7047936285	3.095	5.8382645455	88.7224391142	16.0914062506	37.26	5.9315247	16.0461189759	8.1753794113	11.3007167116	12.6654927468	5.0044764182	200	0	2138.0159103244	16.35
19811116	0	3	39.8	1	0	0	0	0	21	73.8	-9.3186796132	0.5042536531	3.895	6.6372780048	88.7713748037	16.7079165086	38.08	4.7184533531	16.6526973493	6.7882348763	4.5855742354	12.8217344571	3.0805592178	220.5	0	2223.7711979898	19.2
19811117	0	3.3	43.9	0.7	0	0.13	0	0	22	73.8	-7.7956158181	0.4801653534	4.045	6.9005839813	88.6018203072	17.3311087986	39.008	4.6049970708	17.2677302371	6.7746153243	3.305819735	13.0000299162	2.7204509992	242	0	2308.5917775697	20.15
19811118	0	4.6	45.8	0.6	0	0.08	0	0	23	73.8	-6.0618137211	0.4924891045	4.195	6.8349937966	88.2182058598	17.9440393966	40.008	3.9804671173	17.8742391502	6.0254727212	2.9156050322	13.2470168272	2.3197955243	264.5	0	2390.1676739228	20.3
19811119	0	6	56.8	0.4	0	0.54	0	0	24	73.8	-1.9087067404	0.4201603632	4.91	6.8449686173	86.8727233154	18.4028722606	41.026	2.7895877364	18.3324442591	4.2713417451	2.0298972095	13.5415762496	1.3088946026	288	0	2445.0537865482	22.7
19811120	0	6.5	67.9	0.6	0	0.13	0	0	25	73.8	1.0069782805	0.3275511693	4.61	5.9381631449	86.4245170985	18.9955313766	42.386	3.0267565337	18.9249528139	4.7534760203	2.110803376	13.9495919022	1.6114272348	312.5	0	2520.1626462512	25.35
19811121	0	7.1	69	0.5	0	0.04	0	0	26	73.8	1.8040687903	0.3314946411	4.66	4.5174888335	86.075361689	19.5883230726	43.836	2.9341374761	19.5188492591	4.6959767413	1.8489990948	14.4939829986	1.543123113	338	0	2594.9744790243	25.475
19811122	0	8.4	63	0.7	0	0.5	0	0	27	73.8	1.7726805356	0.4515189514	4.63	3.92638528	86.0397567621	20.1755198926	45.196	3.0273583353	20.1059959745	4.9437968924	2.5971164324	15.349213206	1.63080351	364.5	0	2669.1850803584	23.65
19811123	0	7	74.9	0.5	0	0.54	0	0	28	73.8	2.8573605362	0.2561160227	5.145	3.7110855614	85.1207514466	20.6033688106	46.376	2.522577434	20.5363926232	4.1374602561	1.573555556	15.7274939416	1.1543414928	392	0	2719.3394355441	26.975
19811124	0	9.2	66.2	0.6	0	0.63	0	0	29	73.8	3.2272168695	0.4035932085	4.765	3.2314303861	85.1684980376	21.1812187406	47.952	2.27738056	21.1172954653	3.7671697728	2.2104558228	16.4151674227	1.3195151866	420.5	0	2791.495974152	24.25
19811125	0	10.4	40.5	1.8	0	0.17	0	0	30	73.8	-2.4350854735	0.8309294751	2.385	3.1601633185	89.8940658837	22.8039979406	50.338	5.8532395631	22.7216524844	9.7440175647	7.815298402	17.8618743403	6.5886804882	450	0	3099.0345214159	17.525
19811126	0	6.7	37	1.9	0	0.08	0	0	31	73.8	-6.939790009	0.6319652788	3.48	4.2522052367	89.9433883861	23.6931324526	51.662	6.0026636206	23.6013572842	10.1586862297	8.5219664575	18.2735141825	3.8384429455	480.5	0	3235.4249156474	17.575
19811127	0	5	57	0.9	0	0.5	0	0	32	73.8	-2.7975839285	0.3905731314	4.695	5.2971933897	87.8427184281	24.2036317426	52.698	3.7719376485	24.1101058313	6.8474607003	3.3829514556	18.4039843439	1.6273160257	512	0	3298.4176425231	23
19811128	0	7.2	51.5	2	0	0.17	0	0	33	73.8	-2.1151407781	0.5283916286	3.385	5.3886473593	88.2238935472	25.2710598386	54.508	7.5167123488	25.1694707935	12.6195501348	7.2784723499	19.0515517073	4.6307664853	544.5	0	3464.0037712135	21.075
19811129	0	6.4	46.4	2.4	0	0.33	0	0	34	73.8	-4.2454402231	0.5552547229	3.265	6.2207878669	88.9020717757	26.2820751446	56.012	5.7640950014	26.1704675356	10.3891789866	9.4767868799	19.4865598613	4.5071784319	578	0	3626.0211515724	20
19811130	0	6.3	62.4	1.9	0.6	0.63	0	0.6	35	0.6	-0.3468718126	0.4058674772	3.825	7.1430581664	86.8387570963	27.1235604046	57.498	4.1377686485	27.0066952268	7.9629175824	6.1220629799	20.0289997352	3.0186625813	612.5	0	3746.8026597955	24.025
19820501	0	11.8	42.4	1.8	0	0.33	0	0.1	7	0.1	-0.551700073	0.8721640037	3.11	23.0012113358	90.7306842802	58.4953936801	107.0022350763	6.5973512962	58.155718538	17.7951096402	7.6554645088	44.7542264144	5.0291827974	24.5	0	3268.4263188047	17.65
19820502	0	14.1	47.2	2	0	0.33	0	0.1	8	0.1	3.0263550323	0.8985941186	2.775	23.1215713155	90.7802829925	61.6184655849	112.5922350763	8.4112640123	61.2645216433	21.8198394833	8.0036946368	46.74932553	6.3506964091	32	0	3532.147899406	18.275
19820503	0	12.5	64.1	1.2	1.6	0.96	0	1.7	0	1.6	5.9016550568	0.526644743	4.5	22.0957396887	75.8155469363	60.5313595437	117.2822350763	1.0357907439	60.2465363588	3.4771008989	3.9830706216	47.6527309659	2.0067451243	0	0	3623.9586051758	22.9
19820504	0	9.7	94.9	0.8	32.9	1	0	34.6	0	34.5	8.917038634	0.062267952	6.56	18.6045444072	13.6445391226	22.7812796627	57.9824191172	1.13174458759973e-05	22.9852803729	1.1211688552651e-05	0.7511363524	0.4655994556	0.018471228	0	0	0	31.3
19820505	0	7.8	93.7	1.2	55.6	1	0	90.2	0	90.1	6.8441087922	0.0680671359	6.5	-17.3724967691	6.6015888412	7.9596299277	3.844	2.10664482947285e-07	7.2710374353	1.07777212508198e-07	1.1491404549	0.3021246192	0.0049123442	0	0	0	31.475
19820506	0	8.7	93.2	1.3	63.8	0.92	0	153.9	0	153.9	7.658597691	0.0752197352	6.47	-76.2325788264	3.2596195378	3.0968116552	4.348	2.52043618827439e-08	2.8370777388	8.70881783978164e-09	1.2979019752	0.6631820146	0.0024493768	0	0	0	31.125
19820507	0	10.3	50.5	2.7	0	0.29	0	153.9	1	153.9	0.4805232315	0.6732475169	2.775	-142.1004317015	49.571339633	5.97109719	9.398	0.2449457678	5.7483673915	0.1121017123	9.8522416425	1.7474441785	0.044415595	0.5	0	249.5561129297	20.05
19820508	0	8.6	68.7	1.1	12.6	0.92	0	166.5	0	12.6	3.1778593501	0.3670188493	4.455	-142.0589359374	39.6201865579	3.7805267908	4.294	0.0472502765	3.4285541659	0.0174646857	3.3152151998	0.5999766935	0.3459527909	0	0	0	25.025
19820509	0	10.3	74.5	1.3	1.8	0.79	0	168.3	0	14.4	5.9678252181	0.3544002774	4.935	-153.3390311165	49.6900698866	3.9295652225	8.552	0.1963609993	3.8644399375	0.075965147	3.3123907992	1.4562008573	0.3372015241	0	0	64.0707003237	26.05
19820510	0	10.6	74.6	1.3	1.1	0.83	0	167.8	1	15.5	6.2767829209	0.3570392556	4.375	-120.6898639776	62.992813252	5.4329457155	13.296	0.6003612626	5.4226167431	0.2676299957	3.306661519	1.2999075292	0.9932085264	0.5	0	164.1517610695	26
19820511	0	14.4	42.4	1.6	0	0.04	0	134.9	2	15.5	1.795267987	1.0407543357	2.5	-64.9658322462	82.2898154194	8.8282346643	18.886	1.9742289812	8.7477312932	1.4417060933	6.8940521501	3.1954254771	4.1407203709	2	0	467.6775216314	17
19820512	0	15.6	42.9	1.3	0	0.13	0	79.3	3	15.5	3.0427686979	1.0806428611	2.68	1.6424948507	87.6810659698	12.1122147483	24.656	4.3393107754	11.9995192874	5.20243519	5.6836114079	3.3116540944	3.9692679219	4.5	0	747.7092396454	16.825
19820513	0	16.1	52.3	1.3	0	0.13	0	15.5	4	15.5	6.329918275	0.9354320831	3.39	1.865185878	87.7296578496	14.6509414395	30.39	4.5310286034	14.5436864765	6.0532030558	4.9741193172	6.5308910546	2.7549036251	8	0	939.7595637933	19.05
19820514	0	16.8	52.4	1.6	0	0.13	0	15.5	5	15.5	7.0046239353	0.9608244529	3.035	16.3521131001	87.9913066388	17.5957822623	36.304	4.7040181584	17.4796239757	6.9566820286	6.0183940941	9.9701495957	3.6409079455	12.5	0	1174.0979600725	18.9
19820515	0	18.1	57.9	1.2	0	0.25	0	2.9	6	15.5	9.6824550353	0.9089640989	3.005	19.7902053984	88.0400009446	20.6088616323	42.434	4.4860560524	20.4852947405	7.2920033932	4.4364300447	13.6332497754	3.5087788217	18	0	1413.3143282003	19.95
19820516	0	18.8	58	1.2	0	0.42	0	1.1	7	15.5	10.3627338873	0.9555165365	2.91	22.3537022906	88.0909288843	23.7541531875	48.744	4.2795691784	23.6217255269	7.5883917296	4.4406528437	17.3516325543	3.523168937	24.5	0	1665.3126647448	19.8
19820517	0	18.1	60.8	1.2	0	0.92	0	0	8	15.5	10.4119454802	0.9261533219	3.485	21.6392308501	88.0205679614	26.2143739575	54.73	4.2366283352	26.0885882079	7.9683653979	4.2760128993	21.20814576	2.544045276	32	0	1847.8336731158	20.675
19820518	0	18.5	56.8	1.5	0	0.5	0	0	9	15.5	9.7704500737	0.982657826	3.005	21.046998164	88.0692719278	29.2396162167	60.968	4.1896099062	29.1067886465	8.4111467069	5.4936832423	24.9425689956	3.4826303485	40.5	0	2087.1848074345	19.575
19820519	0	18.5	58.4	0.9	0	0.63	0	0	10	15.5	10.184867234	0.946416379	2.885	21.2169934939	88.1913747929	32.4108657995	67.242	4.1869506967	32.2676245284	8.9279958965	3.4655642917	28.4391176302	3.8553026391	50	0	2342.5949543131	19.975
19820520	0	17.5	65.8	1.4	0.2	0.58	0	0.2	11	0.2	11.0309460079	0.7422743049	3	20.7072316605	88.2401351513	35.4515880995	73.606	4.2163311598	35.3023418278	9.4642888061	4.506792929	31.4598308815	3.5955303553	60.5	0	2582.4145030115	22.075
19820521	0	19.3	59.9	1.3	0	0.54	0	0.2	12	0.2	11.3153586682	0.9733917171	2.84	20.139178165	88.2889116079	38.7008170715	80.168	4.2459320066	38.5424828197	10.0183068336	4.6645218388	35.4839388098	3.992809461	72	0	2843.3981447115	20.15
19820522	0	18.1	68.8	1	3.1	0.75	0	3.3	0	3.1	12.2764390415	0.6872775272	3.335	20.435452411	72.3698421087	32.7993505846	83.2840551396	0.9758224576	33.0544861443	1.7728011167	3.1624723845	38.4511749421	3.2794943048	0	0	0	22.675
19820523	0	15.1	84.7	1.3	12.2	0.67	0	15.5	0	15.3	12.5379403163	0.2949716536	3.71	16.8990891976	52.3554326738	16.7810423175	68.1780525499	0.3087625955	20.7771169658	0.286722987	2.300578119	30.548824899	0.4589695596	0	0	0	27.4
19820524	0	16.3	48.6	2.3	0	0.42	0	15.5	1	15.3	5.4552447777	1.0059396052	2.005	3.1523725353	84.5545932512	20.9026031805	74.2180525499	5.4761070486	24.5322141485	9.6063039414	9.0317837492	33.043261757	2.8644571323	0.5	0	400.6942154083	18.075
19820525	0	17	41.7	1.9	0	0	0	15.5	2	15.3	3.9032770685	1.1646312611	2.49	3.9219049232	88.8544499362	24.4630125645	80.2040525499	6.0450066775	27.7590656566	11.1557431176	8.2143874383	35.9502025369	4.1778843338	2	0	712.367435146	16.175
19820526	0	18.3	53.7	1.3	0	0.38	0	15.5	3	15.3	8.7521161096	1.0468502782	2.655	5.4901185805	89.0713232817	27.8937371169	86.4060525499	5.0162504218	30.8720585708	10.1435313716	4.9560845449	39.1938327489	4.4216633591	4.5	0	1000.4402117462	18.85
19820527	0	18.9	57.1	1.4	0	0.33	0	15.3	4	15.3	10.2222528903	1.0030825216	2.8	5.5050106927	89.1203741554	31.1710828977	92.7160525499	5.0516971313	33.8724341689	10.748766643	5.1482518762	42.8719439519	4.504724256	8	0	1267.7271963979	19.55
19820528	0	20	55.5	1.3	0	0.38	0	15.3	5	15.3	10.8210694205	1.0974323595	2.535	9.6354450213	89.1694412232	34.8265839609	99.4580525499	5.0874047487	37.1402575691	11.3841644661	4.9067938175	46.7954711478	5.2740747303	12.5	0	1574.0076403699	18.875
19820529	0	21.8	50.5	2	0	0.54	0	12.2	6	15.3	11.0652543169	1.3747193513	2.175	23.6781288146	89.8873913425	38.9915837139	106.4340525499	5.9546900945	40.7039475575	13.5747675618	7.5976935161	51.5774005926	6.8084728674	18	0	1941.4985732461	17.175
19820530	0	20	62.6	1.8	0	0.67	0	0	7	15.3	12.6424850512	0.9038196433	3.275	24.4341492815	88.605930675	41.6973263555	112.8160525499	6.6229441717	43.3441578233	15.246027517	6.0658778886	54.4847057418	4.1600048147	24.5	0	2146.4112531578	20.65
19820531	0	19.8	59.1	1.6	0	0.63	0	0	8	15.3	11.5812665222	0.985583016	3.035	23.3271802485	88.6548278992	44.6979005905	119.2520525499	5.2684355012	46.1505639661	13.2156442742	5.7033872349	57.4684532668	4.4191376178	32	0	2381.3157318983	19.825
19820601	0	20.6	58.5	1	0	0.38	0	0	9	15.3	12.1757049397	1.0899622855	2.63	23.1824764078	88.7037412668	48.2256649905	126.9580525499	4.4253563067	49.4714101477	11.9659188014	3.797007193	61.4379120706	5.1907516637	40.5	0	2672.7431524224	19.475
19820602	0	21.1	57.9	1.4	0	0.5	0	0	10	15.3	12.4864403786	1.1111373944	2.755	23.1474617587	88.7526707832	51.5892040597	134.7360525499	4.7919449771	52.7166236765	13.2145820486	5.137085636	65.098884219	4.9339390686	50	1	2944.5004337715	19.2
19820603	0	21.9	53.5	1.3	0	0.13	0	0	11	15.3	12.0293039581	1.3356665069	2.435	23.0676661444	89.0799192019	55.3890012175	142.6400525499	4.6709157091	56.2101541688	13.4290797152	5.0120562957	69.6383229908	5.9114151166	60.5	1	3266.054567352	17.9
19820604	0	21	61.1	2	0.1	0.46	0	0.1	12	0.1	13.2139634633	1.0871689512	2.6	22.7230059084	89.1289729136	58.9619420631	150.5620525499	5.4385921182	59.5866909359	15.6000094848	6.8769797752	73.7218525451	5.7095710182	72	1	3560.2591283582	20.025
19820605	0	20.2	64.1	1.6	3.7	0.29	0	3.8	0	3.8	13.1931462557	0.9496347158	2.62	23.6524340057	74.0855131157	46.668749772	153.1355338134	0.9592246803	52.9758908791	2.824371385	5.3039972054	77.518634883	5.1502542651	0	1	0	20.975
19820606	0	19.8	62.4	1.6	0	0.42	0	3.8	1	3.8	12.4050952738	0.9809116255	2.61	20.5431872028	85.4254280025	50.2177860648	160.7695338134	3.097838575	56.3960552657	9.6395388471	5.4468214169	81.2040813977	5.7808615562	0.5	1	294.9649702414	20.65
19820607	0	22.7	53.7	1.4	0	0.46	0	3.8	2	3.8	12.8262736747	1.3698536388	2.205	20.9380544045	88.991384006	54.351114918	168.9075338134	5.2363661952	60.2411740002	15.2479970383	5.3621870762	85.5560247564	7.4089896084	2	1	654.9188058241	17.75
19820608	0	20.7	63.8	1.3	0.3	0.88	0	4.1	3	0.3	13.5941412387	0.9376866273	3.025	21.7115970023	88.9714105476	57.3638257156	176.5055338134	5.1275087976	63.2982484388	15.4227414631	4.419078311	88.2826461528	4.673819209	4.5	1	890.0324707918	20.775
19820609	0	20.4	67.4	1.5	0	0.46	0	4.1	4	0.3	14.1544086246	0.9250438041	2.475	20.3871666472	89.029783538	61.1079947676	184.3915338134	5.1706587595	66.8391627786	15.9957164371	4.6972003269	92.0600254206	6.5245283824	8	1	1205.0216496208	21.75
19820610	0	20.9	66.8	1.4	1.9	0.29	0	6	0	1.9	14.4919828634	0.9308423889	2.965	20.1726653887	80.3985451517	58.817547275	192.1335338134	1.7680370176	66.6366517434	6.527549104	4.472737865	95.638721827	4.9960511425	0	1	1446.8901730202	21.475
19820611	0	15.8	92.2	1.3	102.9	0.96	0	108.8	0	104.8	14.5296129332	0.1475654448	5.925	21.873266775	13.2105489622	19.2321047649	6.176	8.08546559956151e-06	18.2681468047	6.9258179112142e-06	1.4907003442	2.1282256338	0.0049387142	0	0	0	29.1
19820612	0	15.1	81.3	1.6	11.4	0.67	0	116.5	0	116.2	11.9155855723	0.3291427287	4.345	-83.7123265121	33.3385775126	10.7131854197	6.374	0.0105606739	10.0529274571	0.0063889515	3.2260584888	1.8515219573	0.0129099844	0	0	0	26.55
19820613	0	15.1	54	1.4	2.4	0.71	0	118.9	0	118.6	5.866128641	0.8841447812	5.33	-97.7969672664	41.074976405	9.0427427654	12.28	0.0609998142	8.7350212437	0.034248785	5.2400344215	2.7944303257	0.0074947865	0	0	46.1647143	19.725
19820614	0	18.4	36.6	2.1	0	0.42	0	118.9	1	118.6	3.3055156778	1.4057950321	2.11	-99.8296166562	78.2287393194	13.1602230054	19.626	1.4579282479	12.8766846274	1.0993405676	9.6458743799	4.0769007661	0.0775938794	0.5	0	427.864732425	14.55
19820615	0	18.6	40.5	1.6	0	0.54	0	118.6	2	118.6	4.9233351274	1.3309110971	2.45	-98.8541322914	87.2268038423	16.830572271	26.828	4.1411279342	16.5655582559	5.9849334102	7.1189251045	4.0769007661	0.1972970235	2	0	747.9778876251	15.475
19820616	0	17.9	55.3	1.1	0	0.75	0	118.6	3	118.6	8.8145963549	0.9476694564	3.215	-96.436068823	87.3229870341	19.5913638332	33.832	3.9759655926	19.3616834313	6.3106017734	4.220551048	3.3908522516	0.2416532521	4.5	0	960.934293597	19.35
19820617	0	20.3	64.8	1.7	0	0.42	0	116.7	4	118.6	13.4542686713	0.8505145805	3.21	8.3882836682	87.371460694	22.374822598	41.286	5.1611121705	22.1765741028	8.6350761365	5.545255979	4.5570981201	0.4286000978	8	0	1173.2938144691	21.125
19820618	0	19.4	77.5	1.3	0	1	0	13.8	5	118.6	15.3584870261	0.5285548879	4.11	21.5468854704	86.0228293262	24.1229614912	48.398	3.4918638719	23.9746532066	6.3503191454	3.135165874	7.7944828608	0.348523198	12.5	0	1292.8276273138	24.525
19820619	0	21.2	51.9	2	0	0.42	0	2.4	6	118.6	10.9243648822	1.2429388623	2.23	22.7638831477	89.3227741705	28.1859456692	56.158	5.5920048475	28.022777827	10.5188090188	7.5334375444	12.7336488352	1.6171672635	18	0	1651.6517816347	17.675
19820620	0	20.3	64.5	2.1	0	0.5	0	0	7	118.6	13.3831031311	0.9062275048	3.425	22.2662266276	88.1437401873	30.7120092658	63.486	5.5588374239	30.5696983441	10.9812251651	6.8095436692	17.0523884306	1.1000186011	24.5	0	1839.2807394797	21.05
19820621	0	19.8	74.8	0.9	0.5	0.92	0	0.5	8	0.5	15.1931683531	0.6001415812	3.705	21.4536381191	87.1633660164	32.8979068638	70.832	3.614458504	32.7821995306	7.926684594	2.4999005513	20.3457159453	0.9762566189	32	0	1995.8021826619	23.75
19820622	0	21.1	72.3	1.2	18.9	0.83	0	19.4	0	19.4	15.9138091946	0.7261299501	2.875	19.9521044578	61.5644945342	15.647702578	46.2166488951	0.6450103258	16.9491229554	0.5275872109	3.4347765155	10.956243097	0.3907117429	0	0	0	22.8
19820623	0	17.8	89.8	1.4	2.1	0.92	0	21.5	0	21.5	16.0953485191	0.2131762465	5.58	0.5782830955	47.7139421808	13.6965777682	52.7346488951	0.1437814662	16.6087988581	0.1161602042	1.899969297	11.3033582755	0.0616626239	0	0	22.2422995351	28
19820624	0	20.6	57.8	1.3	0	0.58	0	21.5	1	21.5	11.9930485619	1.07687412	2.435	-2.1278908926	77.5234448311	17.4810265182	60.4406488951	1.1265972967	20.2906081626	1.1787294958	4.8034843168	16.366111875	0.6983067527	0.5	0	345.2432522871	19.3
19820625	0	20.2	74.8	0.5	22.9	0.96	0	44.4	0	22.9	15.5788916028	0.6054471749	3.96	-2.5219549104	40.3303192488	9.0448624322	28.9819744418	0.0404760939	10.1615423764	0.0246301835	1.6713665955	3.6369348882	0.1230767251	0	0	0	23.65
19820626	0	18.7	91.6	1.1	62.5	0.96	0	106.9	0	85.4	17.2966696752	0.1889735266	4.87	-26.7708191452	21.7445193448	4.3722063207	7.004	0.000295408	4.1643753579	0.0001177241	1.3745903858	3.3908522516	0.0112255844	0	0	0	28.225
19820627	0	20.5	42.4	2.2	0	0.25	0	106.9	1	85.4	7.2920685725	1.4421981769	1.56	-89.2716993545	75.1792365086	9.3744709335	14.908	1.1531525411	9.1418052414	0.6630805596	9.433963383	4.9726837951	0.1524195147	0.5	0	504.5395979574	15.475
19820628	0	20.1	40.6	1.6	0	0.29	0	106.4	2	85.4	6.3023527778	1.4775669019	2.185	-68.6129550736	87.1658509437	13.4363230677	22.38	3.8179643786	13.2104759111	4.8310073139	7.1320037283	4.9726837951	0.3425232162	2	0	872.2550974688	15.125
19820629	0	21	52.5	1.5	0	0.21	0	87.5	3	85.4	10.9126249607	1.2015445369	2.895	-63.4618867257	87.7215191953	16.6158128763	29.96	4.5257546789	16.4225932775	6.4784900784	5.7303877433	4.709543915	0.4441026525	4.5	0	1125.3476724333	17.875
19820630	0	21.2	41	1.8	0	0.25	0	85.4	4	85.4	7.4303817038	1.5418782527	2.255	-63.549966939	89.6885578881	20.6212734333	37.576	5.8932951967	20.4208992068	9.2505257066	7.9410573235	5.1361831574	1.1273623868	8	0	1480.1118868588	14.95
19820701	0	21.1	53.5	1.6	0	0.13	0	85.4	5	85.4	11.2891010052	1.2070256661	2.745	-38.2565980698	89.737812542	23.6267491509	45.42	5.7235954443	23.4513632313	9.7278392338	6.0437082505	5.3609668318	1.1450769564	12.5	0	1754.9704823661	18.1
19820702	0	22	64.8	1.1	2.2	0.71	0	64.7	0	2.2	15.0645813342	0.9493454704	3.135	26.5912570531	78.7955944222	22.8765238278	53.444	1.6489405345	22.8315954402	2.7028373977	3.7676251923	5.1916436699	2.9528159396	0	0	1974.101205064	20.7
19820703	0	20.8	78.8	0.8	0.1	0.88	0	2.3	1	2.3	16.9765627229	0.5397480086	3.88	22.8017883399	82.3916733795	24.6309920902	61.126	1.7608309123	24.6259700765	3.1278173975	2.0117194039	9.2547211621	1.6706622648	0.5	0	2111.8949874411	24.5
19820704	0	22.8	61.1	1.4	0.3	0.38	0	2.6	2	2.6	14.9064640294	1.159930354	2.36	20.3877890841	88.0407058802	28.118321863	69.474	4.8241596844	28.109839852	9.3095502746	4.959861451	15.3088986115	4.7365052349	2	0	2444.8387384678	19.575
19820705	0	22.5	52.6	1.5	0	0.5	0	2.6	3	2.6	12.3261514947	1.3207087341	2.555	19.9608252421	88.6050528638	31.3609551694	77.678	5.1368929601	31.3539172383	10.4361090802	5.7497275126	20.3726595902	4.2072023112	4.5	0	2746.4820358041	17.525
19820706	0	23.6	64.9	0.9	0	0.5	0	2.6	4	2.6	16.6039020448	1.0519990989	2.94	19.2715968948	88.6539497982	34.1177888398	86.008	4.724515446	34.2599000069	10.2352184038	3.2004618035	26.1991895214	3.2133660371	8	0	2987.7241082499	20.325
19820707	0	26.8	39.8	1.3	0	0.13	0	2.6	5	2.6	11.9918935463	2.2699364971	0.865	18.5150155733	93.2321567545	39.7746478838	95.544	10.4763151458	39.740408798	20.4782171644	6.041802007	36.0537175957	12.3911013488	12.5	0	3661.6476942323	13.25
19820708	0	24.1	55.2	1.4	0	0.13	0	2.6	6	2.6	14.547095675	1.3704794062	2.755	22.92937149	90.0655593713	42.7596441582	103.928	6.5683694684	42.7344480418	15.0352182325	5.3203660395	41.2713401115	4.3388915582	18	0	3929.373605671	17.775
19820709	0	23.7	59.6	1.7	0	0.42	0	0.4	7	2.6	15.3647120376	1.2526845732	2.5	24.5876848579	90.1149384924	46.070362219	112.168	7.5106306456	46.0456188128	17.3089081795	6.069177842	46.1708805617	5.8262417251	24.5	0	4239.6515415746	18.975
19820710	0	23.7	70.4	1.2	0	0.33	0	0.3	8	2.6	17.9854648591	0.913271335	3.185	24.7788345722	88.510953942	48.5406480838	120.372	4.3833785018	48.5328162145	11.745034799	3.6393655737	51.4939168176	3.2685544365	32	1	4449.4268523598	21.675
19820711	0	24.6	69.4	1.3	0	0.33	0	0	9	2.6	18.6174846246	0.9758928941	2.88	24.2065225242	88.5598198095	51.359201911	128.81	5.9007493076	51.4414689689	15.3152278409	4.0124139985	56.4805562957	4.5255828049	40.5	1	4697.4108214011	21.2
19820712	0	25.2	63.7	1.2	0	0.25	0	0	10	2.6	17.8220530828	1.2359615545	2.6	23.9675001151	88.6087018102	54.518484823	137.446	4.6939298993	54.7474765303	13.2818199668	4.1858301522	62.2127735841	4.8623877875	50	1	4984.9556508871	19.625
19820713	1	22.6	70.9	1.4	10.2	0.67	0	10.2	0	10.2	17.0448204976	0.8445817003	3.25	22.1246522174	61.3931791206	30.2576384141	126.3030637898	0.6274525203	37.847845328	0.8681513021	4.1090112537	61.8953764066	1.0463408056	0	1	0	22.075
19820714	0	21.8	66.3	1.3	0	0.29	0	10.2	1	10.2	15.2307091428	0.9266635746	2.84	11.6010982242	81.0407067604	33.1548220301	134.4350637898	1.7654220147	41.0190240905	4.6285027299	4.2388696653	66.1265244334	1.9969719429	0.5	1	258.6203584296	21.125
19820715	0	23.6	68.2	1.4	0	0.17	0	10.2	2	10.2	17.386381312	0.9596145527	3.055	11.5514759859	85.5490516485	35.7579424485	142.8190637898	3.4507614219	43.9845799554	9.088983237	4.3877419594	70.4949230896	3.2803564029	2	1	482.5890970088	21.15
19820716	0	23.1	69.3	1.5	0	0.54	0	10.2	3	10.2	17.1624812266	0.9665283269	2.6	11.5646765351	87.5912712638	38.9194799781	151.4370637898	3.7730738389	47.3904651555	10.2455301806	4.5529395379	75.2772376093	4.6565219171	4.5	1	770.5038084546	21.55
19820717	0	22.2	68.2	1.5	3.2	0.63	0	13.4	0	3.2	16.0523067459	0.9347254985	2.515	11.9262401753	76.8984000569	33.2882445103	155.8927731416	1.1764787945	43.4053222271	3.0576692949	4.6490532636	79.4821098445	5.6048325497	0	1	0	21.5
19820718	0	22	67.5	1.4	2.4	0.33	0	15.8	0	5.6	15.7004783896	0.9393363946	2.51	8.6393541004	77.8509213569	31.467504696	164.2227731416	1.2665805233	42.5513461187	3.2891321488	4.4268944344	83.0458588592	3.8556625408	0	1	307.5410860645	21.375
19820719	0	22.3	68.4	1.3	0	0.54	0	15.8	1	5.6	16.1935086186	0.9164196147	2.795	16.5346353125	85.7561454695	34.403439552	172.5887731416	3.6831448845	45.921947139	9.8558730254	4.0671959562	86.719464922	3.979453942	0.5	1	569.4937665217	21.525
19820720	0	22.9	65.7	1.3	0	0.25	0	5.6	2	5.6	16.1328268763	1.029127374	2.605	16.2430497924	87.8237678146	37.5793737544	180.9727731416	4.118864175	49.4748553043	11.2921301296	4.3042501315	90.6277050764	5.3780768768	2	1	860.7487469785	20.7
19820721	0	24.2	61.9	1.4	0.4	0.29	0	6	3	0.4	16.4265079001	1.2482570168	2.43	16.4197269554	88.642680047	40.9735596376	189.5007731416	4.5488139314	53.1935529975	12.7475028742	4.9248682421	95.1149502509	6.135138994	4.5	1	1178.8773854195	19.425
19820722	1	22.7	68	1.5	3.9	0.63	0	9.9	0	4.3	16.4826452685	0.9916366191	2.325	16.3995231177	76.0659700388	32.9862758064	191.9480870477	1.0716275909	46.14675414	2.8702961457	4.6775026938	99.0898214298	5.5899787966	0	1	0	21.325
19820723	0	20.3	74.6	1.6	18.7	0.75	0	28.6	0	23	15.6335228027	0.6844787865	2.745	15.7679439116	61.468877613	15.524712734	157.3196711467	0.6300914623	24.9051609503	0.6576073279	4.1660802624	84.7108826689	0.4611639606	0	0	0	23.575
19820724	0	18.9	72.4	1.4	3.7	0.88	0	29.1	0	26.7	13.8224589685	0.6937603289	2.76	-0.9788848938	69.7494734098	13.5601687616	159.9802748885	0.924965287	22.3782930627	0.9006580534	3.8966542738	84.0335644682	0.4040493	0	0	0	23.375
19820725	0	19.7	62.7	1.1	0	0.83	0	26.7	1	26.7	12.3837060747	0.9596532599	3.045	-4.978248013	82.3782181493	16.2263949872	167.7702748885	1.9247969405	26.1337773526	3.640198999	3.8734307241	87.2111813566	0.4756049615	0.5	1	233.2718833533	20.75
19820726	0	22.9	46.1	1.9	0	0.5	0	26.7	2	26.7	10.70017759	1.6644888033	2.11	-5.1334229977	88.617637486	20.0412079664	176.3522748885	4.7859911961	31.214219296	9.8132918167	7.8724221737	91.3910893483	2.575057969	2	1	609.3008364933	15.8
19820727	0	19.1	67.5	1.3	7.7	0.83	0	34.4	0	7.7	12.9393454156	0.7686606067	3.45	-3.9377479442	61.9291676034	12.9736009687	168.6311293669	0.6821175527	21.7616347881	0.652395346	4.0975939034	3.6369348882	1.0086874545	0	0	0	22.1
19820728	0	14.5	91.8	1.4	22.9	0.96	0	56.9	0	30.6	13.1762271612	0.1429857393	6.115	-8.8491794413	13.8564114811	5.5329613713	124.8506792023	1.27500434033825e-05	9.9621954186	7.67573291386967e-06	1.6232731117	1.721988947	0.0248624128	0	0	0	29.325
19820729	0	19	68.4	1.2	0	0.42	0	53	1	30.6	13.0464713439	0.7144809674	2.925	-15.0810554233	58.9923078048	8.3319751793	132.6046792023	0.5216568669	14.4016900005	0.3868946706	3.7426474837	3.9408457832	0.2585288761	0.5	0	249.6130676066	22.35
19820730	0	21	68.7	1	66.5	0.63	0	100.8	0	66.5	15.0219523371	0.8281453343	3.255	-11.5970520355	45.5525808708	5.5853176258	14.5245118013	0.1053725494	5.6953499439	0.0480219699	3.2040424804	5.0812058075	0.0444990278	0	0	0	21.925
19820731	0	14.9	83.3	0.2	27.4	0.67	0	124.5	0	93.9	12.0888479529	0.3044554605	6.085	-78.6905280351	7.1964609552	2.2512331258	6.098	2.66127309562682e-07	2.3414502214	8.63826035458928e-08	0.8729318254	2.3676981823	0.0049626027	0	0	0	27.1
19820801	0	20.3	54.9	0	0	0.08	0	124.5	1	93.9	10.9364699513	1.1552181256	2.425	-109.1715190344	48.3071811378	5.2258722506	13.368	0.1347014245	5.2858399973	0.059370196	1.6053016501	5.7132436919	0.0659459497	0.5	0	324.8516407634	18.65
19820802	0	20.2	70.4	0.7	15.6	0.83	0	140.1	0	15.6	14.6365774897	0.7341049326	3.575	-100.8541966389	44.1597177907	3.8306524464	6.928	0.0848142301	3.6799593347	0.0321967095	2.3287903229	4.5071656606	0.299298697	0	0	0	22.55
19820803	0	15.9	89.5	1.8	18.6	0.96	0	151	0	34.2	14.1692120232	0.1921932299	5.68	-92.1767676296	18.5686761692	1.5824303945	5.758	0.0001009064	1.875965192	3.06895531375959e-05	2.4098898543	2.0426578298	0.0272204977	0	0	0	28.4
19820804	0	18.5	76.2	1	0.1	0.67	0	128.2	1	34.3	14.2253125281	0.5444185004	3.695	-112.2103976002	53.4211319774	3.3207263591	12.542	0.3037402501	3.9962500341	0.1190675344	2.5956445744	3.9408457832	0.1312778654	0.5	0	159.3208326661	24.425
19820805	0	20.6	71.4	1.4	27.5	0.63	0	155.7	0	61.8	15.2386793122	0.7341315839	2.915	-46.3089091559	56.4615104575	3.4285786713	7.27	0.4808032603	3.3520561589	0.1762396385	4.0264420454	5.1361831574	0.2100042101	0	0	0	22.7
19820806	0	16.2	91.2	1.4	13.5	0.96	0	102.7	0	75.3	14.756396052	0.1634635053	5.715	-45.2186545962	19.8994957503	1.313985417	6.028	0.0001871216	1.7010061421	5.54271006444533e-05	1.7152306585	2.0709312255	0.0202748773	0	0	0	28.75
19820807	0	17.2	76.9	1.2	0.2	0.83	0	75.5	1	75.5	13.1082995803	0.492159384	3.23	-60.6668136424	59.2287648227	3.4732867094	12.74	0.5205246043	4.1310017208	0.206765662	2.9493805286	3.6369348882	0.1434383408	0.5	0	211.3087778759	24.925
19820808	0	19.1	72.8	1.2	0	0.54	0	75.5	2	75.5	14.0995051005	0.6515767424	3.48	-45.484424246	77.6481052957	5.4040522798	19.632	1.3396272641	6.4022651603	0.6445271211	3.3617521711	4.3599631754	0.4270682179	2	0	392.97651632	23.425
19820809	0	20.4	65.4	1	0	0.29	0	59.9	3	75.5	13.6905834841	0.8595855933	2.7	-25.7537358331	85.9511960478	8.0964384334	26.884	3.2738250815	9.2377382301	3.2713721803	3.4190204081	4.866044397	1.2658528931	4.5	0	674.0038143294	21.25
19820810	0	21.7	58.8	1.3	0	0.13	0	41.3	4	75.5	13.2830493126	1.1400919807	2.56	-25.1394670674	88.1286562148	10.9414294702	34.388	4.3027777345	12.1880235382	5.2044855977	4.7642026	6.0845091773	1.9187052055	8	0	974.8369883588	19.275
19820811	0	22.2	66.8	1.1	0	0.13	0	41.2	5	75.5	15.7279103857	0.9204895306	2.715	2.8991053712	88.1773958666	13.6174651006	41.946	4.1034489164	15.0335761583	5.6052422124	3.6304833909	5.8348395651	2.0591561892	12.5	0	1250.585968781	21.15
19820812	0	23.3	71	1.1	0	0.21	0	13.7	6	75.5	17.7374384523	0.8756525182	2.755	18.0567794543	88.2261516099	16.2381938476	49.666	4.524565224	17.8699949162	6.7964593701	3.3207285277	11.9321607289	2.5436184797	18	0	1517.6974841713	21.925
19820813	0	20.7	78.9	1.5	5.5	0.33	0	5.7	0	5.5	16.8995099717	0.579671853	2.825	18.5484243399	69.0158914609	12.1532196108	50.1088970973	0.7959304159	15.1315618569	0.6079060494	3.4221087283	16.8451193204	2.2475812383	0	0	0	24.55
19820814	0	21.5	73.2	1.1	0	0.63	0	5.5	1	5.5	16.4921018463	0.7235747692	2.97	12.9222557516	82.2080934609	14.5643024448	57.5048970973	1.8176914955	17.8355510453	2.497304372	3.1138272635	21.8143408418	2.6009000548	0.5	0	240.5278416526	22.925
19820815	0	21.4	83.5	1.2	1.7	0.88	0	7.2	0	1.7	18.4801906301	0.4466687841	3.385	12.5550009271	77.1983878612	15.3962820387	64.8648970973	1.1600802434	19.3250917981	1.1728803538	2.3444235503	26.1110211624	2.4688864767	0	0	427.4199979934	25.525
19820816	0	21.8	74.4	1.4	1.9	0.38	0	9.1	0	3.6	17.0369174731	0.702226592	2.715	9.26029063	78.6629391247	16.2925884579	72.3868970973	1.334372837	20.8519614008	1.802662589	3.7307361115	30.9859855161	4.0083011089	0	0	703.6354088153	23.15
19820817	0	20.1	69.8	1.8	0	0.63	0	9.1	1	3.6	14.4084918555	0.7541003427	3.68	6.9661097102	83.383167574	18.0304508859	79.3328970973	2.4832093693	22.9952435148	4.3973843799	5.2729427768	34.6402347953	2.4789968047	0.5	0	862.8220805335	22.425
19820818	0	21.2	53	1.4	0	0.08	0	9.1	2	3.6	11.2400446442	1.2477967993	2.335	6.8566425072	88.270374166	21.1156418437	86.8008970973	4.3121767037	26.2605721386	8.1246979766	5.3662716678	39.2314922063	5.5266517476	2	0	1202.0047369398	17.95
19820819	0	21.2	70.8	1	17.4	0.33	0	26.5	0	17.4	15.682040086	0.7748238319	2.835	13.3247685329	61.1629065151	11.488771048	63.2513862995	0.597315308	15.801990049	0.4682304035	3.0533806934	31.5624609224	0.5520787001	0	0	0	22.4
19820820	0	18.6	85.4	1.4	6.3	0.88	0	27.3	0	23.7	16.0950938019	0.3164214026	5.52	-4.1120280966	27.3433124587	6.4795069216	60.5955759686	0.00192412	10.2254785229	0.0011748485	2.4272285655	27.6194346841	0.0606064439	0	0	0	26.7
19820821	0	19.1	35.4	2.4	0	0.13	0	27.3	1	23.7	3.4527731329	1.5213993709	2.015	-9.2819378747	75.5813152894	9.8478179238	67.7395759686	1.4153336583	14.4455036981	1.2574224179	11.1440866139	31.4712058618	1.0842132539	0.5	0	401.083245108	14.075
19820822	0	16.4	58	1.6	0	0.25	0	25.6	2	23.7	8.1179163443	0.8320128264	3.57	-5.508959821	82.9412734196	11.6942296586	74.0915759686	2.2621693841	16.7708855645	3.1576600404	5.719752808	34.1395566656	1.2273025868	2	0	574.5028105009	20.4
19820823	0	17.4	64.6	1.4	0	0.75	0	23.7	3	23.7	10.659575358	0.750471407	3.045	-5.2948439107	86.5072482148	14.0226308696	80.8395759686	3.5406611817	19.5620562499	5.6810869817	4.6069178876	37.0617387611	2.6008886959	4.5	0	808.6232876138	21.8
19820824	0	18	63.4	1.2	0	0.58	0	23.7	4	23.7	10.9458777911	0.7967098692	3.14	-6.2198908975	87.2488361815	16.2611661368	87.5335759686	3.8634036387	22.2082374956	6.6650658386	4.1069207708	40.001060423	3.0849370983	8	0	1030.7858487669	21.35
19820825	0	19	56.6	1.2	0	0.25	0	23.7	5	23.7	10.1840824059	1.0051154613	2.765	11.1042813363	88.3032323493	18.8620760678	94.4255759686	4.4926231664	25.1596660373	8.217038362	4.5103174391	43.3498581729	4.3830758723	12.5	0	1303.0488021648	19.4
19820826	0	17.5	82.7	0.7	24.6	1	0	30.9	0	24.6	14.518631609	0.3638517085	5.365	18.8647229898	25.3591255058	8.0092284079	55.4363583804	0.0009646955	11.7679781016	0.0006367137	1.5411702161	2.8293105936	0.0478450356	0	0	0	26.3
19820827	0	15.8	95.1	0.7	21.8	1	0	46.4	0	46.4	15.0096872759	0.0900980671	5.91	-8.8340486292	6.2179964167	3.3927258618	24.9450107107	1.63271616054787e-07	5.0636925306	7.06206946578293e-08	0.7106030411	1.721988947	0.0133947188	0	0	0	29.825
19820828	0	15.5	94.5	0.9	78.4	1	0	124.8	0	124.8	14.6135726833	0.0960260297	5.825	-32.8081917117	5.7299659702	1.1445773622	5.866	1.15954298058664e-07	1.5386157193	3.34769299070705e-08	0.9046666978	1.4793202385	0.0039007602	0	0	0	29.75
19820829	0	18.5	71.5	1.8	0	0.17	0	124.8	1	124.8	13.2464834377	0.6228099762	3.26	-113.1325420378	50.6188279543	3.276091023	12.56	0.2539923245	3.966000193	0.0992672669	5.0264089373	3.9858012009	0.0330298667	0.5	0	207.7641554178	23.25
19820830	0	19.3	70.5	2	0.2	0.5	0	125	2	0.2	13.7969475364	0.6952206863	3.43	-113.2210142598	75.4872650987	5.254875933	19.416	1.3089029454	6.268428479	0.6235094379	5.71220926	3.5950187346	0.0959501025	2	0	395.3465356475	22.8
19820831	0	14.3	92.1	1.5	77.7	1	0	202.7	0	77.9	13.028224988	0.1308364351	6.015	-114.0478192192	15.0602913612	1.9526574286	5.65	3.15210452613454e-05	2.0951173284	9.89369698811028e-06	1.6889777289	1.9320060123	0.0084404746	0	0	0	29.45
19820901	0	16.7	62.8	0.5	0	0.29	0	202.7	1	77.9	9.5752686262	0.7878534233	2.87	-167.484211078	57.0077050489	4.0971010486	11.098	0.4042108108	4.2612955826	0.1625909762	2.1630035571	4.0769007661	0.0726593628	0.5	0	257.176630395	21.525
19820902	0	18.3	68	0.7	0	0.13	0	178.1	2	77.9	12.289502603	0.7210723451	2.99	-144.0938995264	77.3987763253	6.1582238206	16.69	1.0565548921	6.4066674855	0.5084993658	2.4423490064	4.2639531102	0.2168990313	2	0	498.4656483827	22.425
19820903	0	19.6	70.7	0.8	0	0.21	0	156.3	3	77.9	14.1278500106	0.7131084724	2.825	-64.2063603916	85.3371133633	8.3679176346	22.534	2.7947754073	8.6787660292	2.5641595696	2.5449119868	4.709543915	0.5007777052	4.5	0	761.6903881715	22.775
19820904	0	20.6	71.5	0.9	0	0.17	0	77.9	4	77.9	15.2604581123	0.7374838378	3.085	-64.5555701144	86.6825095074	10.3519152114	28.468	3.375612064	10.8449058528	3.7509986242	2.7462332876	5.0267074109	0.673436951	8	0	988.4634716426	22.725
19820905	0	20.5	75	1.1	15.6	0.42	0	93.5	0	15.6	15.9099317919	0.6683747838	3.115	-64.5316745163	56.7303232254	6.461368547	10.5218294112	0.4025678985	6.2525223143	0.1915389349	2.945128956	5.3040312047	0.3971476537	0	0	0	23.625
19820906	0	16.5	88.5	2	172.1	1	0	265.4	0	187.7	14.586888282	0.2328190563	6.025	-1.5475122164	8.4640800407	2.406198201	4.422	7.9007341903153e-07	2.2669193486	2.53908270778153e-07	2.837147143	3.2338298481	0.0025613808	0	0	0	28
19820907	0	14.3	80.8	1.9	5.8	0.79	0	193.5	0	193.5	11.0428739451	0.3242206555	5.235	-174.6147571296	20.2406016266	1.253753639	4.35	0.0001596192	1.4573886798	4.54754711065634e-05	3.8510843919	1.9049429094	0.0037804273	0	0	0	26.625
19820908	0	18.3	63.6	1.4	0	0.29	0	193.5	1	193.5	11.2769474105	0.8076347578	3.71	-181.1929939721	57.1153934364	2.7500037902	9.582	0.4976942077	3.2023480763	0.1794230552	4.7022237205	3.5950187346	0.0149548295	0.5	0	159.3421379223	21.325
19820909	0	19.3	69.8	0.8	0	0.17	0	193.5	2	193.5	13.6435443863	0.7157134513	2.935	-181.0934774674	78.7579856403	4.8639498434	15.354	1.3217963944	5.4286127969	0.5895230778	2.5974994005	4.3117481221	0.0654192977	2	0	407.5055540146	22.625
19820910	0	19.9	73.4	0.7	0	0.25	0	193.5	3	193.5	14.9958422155	0.6495663319	3.22	-181.2772248975	84.4090262077	6.736817349	21.144	2.3734751517	7.4997685139	1.7798443555	2.1518654989	4.4576682043	0.104376592	4.5	0	618.3163999568	23.375
19820911	0	20.3	75.6	0.8	0	0.13	0	193.5	4	193.5	15.8415303642	0.6111495874	3.26	-165.9560212369	86.0319260249	8.5732230818	26.988	3.13575842	9.5567571425	3.173738302	2.2302702508	4.6074694056	0.1732061029	8	0	823.6255828094	23.825
19820912	0	20.3	72.4	0.7	0	0.17	0	177.9	5	193.5	15.1671621416	0.7114878387	2.965	6.4380159488	87.2302574974	10.6624577382	32.796	3.3326769684	11.7636114839	3.8908890306	2.2147312025	4.9726837951	0.3066911849	12.5	0	1067.5059637898	23.025
19820913	0	20.2	73.5	0.8	0	0.13	0	5.8	6	193.5	15.3056531516	0.6606535327	3.135	12.5848664708	87.2787005426	12.606130161	38.64	3.608336149	13.8863547885	4.6960984108	2.3706646016	9.4673998126	0.4174571656	18	0	1288.6179169953	23.325
19820914	0	20.3	78.1	0.7	0	0.38	0	0	7	193.5	16.3511868903	0.5479632438	3.605	12.0437544877	87.1636273358	14.158337027	44.376	3.9577722145	15.7521838205	5.5605335433	1.8638061538	13.3543515159	0.4469964565	24.5	0	1454.815855354	24.45
19820915	0	19.9	74.9	0.7	0	0.13	0	0	8	193.5	15.3103990181	0.6168635674	3.425	11.4914808042	87.212048383	15.860005115	50.13	3.6396280626	17.7113375623	5.4932939908	2.0609502986	17.3380766307	0.6329440873	32	0	1641.2458492969	23.75
19820916	0	19.3	74.1	0.8	0	0.08	0	0	9	193.5	14.5653817927	0.6182617511	3.225	11.2543828507	87.2604854164	17.7292228826	55.902	3.6648553494	19.7774697308	5.913487917	2.3219320295	21.1519126298	0.9067964873	40.5	0	1851.5902953256	23.7
19820917	0	18.9	69.4	0.8	0	0.38	0	0	10	193.5	13.1730336611	0.7229666237	3.25	11.1218922608	87.3089384414	19.5799071026	61.566	3.7578301889	21.8151053944	6.4255420033	2.6178206828	24.9295667607	1.1106477455	50	0	2059.6615290232	22.625
19820918	0	18.1	70.3	0.7	0	0.13	0	0	11	193.5	12.6046338458	0.6555882285	3.2	11.0357093073	87.3574074631	21.4710054946	67.14	3.7158919521	23.8634824426	6.7116333695	2.3155208213	28.1948244797	1.3595689278	60.5	0	2274.2892167911	23.05
19820919	0	18.2	74.7	0.6	0	0.38	0	0	12	193.5	13.6295056591	0.5584640465	3.375	10.8882281315	87.4058924869	23.2216512862	72.588	3.6083848662	25.8050484417	6.8481644574	1.8541140246	31.4002747042	1.3907757033	72	0	2468.6535119626	24.125
19820920	0	18.6	77.6	0.5	33.3	0.75	0	33.3	0	33.3	14.6035221907	0.5081290463	3.77	10.8754767447	45.6553369753	9.8960816316	20.2277310579	0.1089761031	9.7900708049	0.0649919977	1.5188657029	3.6792194175	0.0841724109	0	0	0	24.75
19820921	0	17.5	90.7	0.6	8.9	0.79	0	42.2	0	42.2	15.9553400109	0.1882328967	4.98	-22.7410860063	28.3500217468	5.4133360904	12.6662321604	0.0023670169	5.3812621723	0.0010515806	0.9116903113	2.3676981823	0.0272026323	0	0	0	28.3
19820922	0	17.1	87.4	0.3	1.1	0.92	0	43.3	1	43.3	14.9834103018	0.2650018224	4.245	-32.538616514	51.942563336	6.517266112	17.8802321604	0.2553739258	6.8199383065	0.1266325787	0.7955320332	2.8293105936	0.0675855103	0.5	0	110.0419733002	27.575
19820923	0	16.2	86.3	1	4.9	0.96	0	48.2	0	48.2	13.9032881461	0.2656282415	4.51	-34.6044366552	38.2529559499	4.3373877307	17.1976812987	0.0250530081	5.3202532847	0.0110739629	1.7053033698	2.8293105936	0.7422642181	0	0	0	27.525
19820924	0	14.4	73.6	0.7	7.1	0.96	0	55.3	0	55.3	9.742736355	0.4417831069	4.2	-40.2002730584	40.44894152	2.9267938415	12.3925710381	0.0453169044	3.6804990689	0.0172039187	2.0911878547	1.8781155758	0.3427622987	0	0	0	24.8
19820925	0	14.5	95	0.4	16.2	1	0	71.5	0	71.5	13.7017986349	0.0818724026	5.995	-47.6112290729	9.7807609902	0.9382850998	4.332	1.23590657335148e-06	1.2173782266	3.37894251827636e-07	0.5113138336	1.2783511611	0.0261123998	0	0	0	30.125
19820926	0	15.5	91.9	1.6	74.1	0.96	0	145.6	0	145.6	14.1823639447	0.1485565276	5.035	-31.3312841229	24.727546547	0.3236036246	4.89	0.0010691827	0.5553322366	0.0002554247	1.8364687859	2.0146307472	0.0095165678	0	0	0	29.1
19820927	0	16.7	74.1	1	0	0.58	0	112.3	1	145.6	12.0603583405	0.538902584	3.63	-96.6099107025	57.7897067212	1.8780715478	10.068	0.4451788139	2.5615654339	0.1486829177	2.7449636276	3.2725717318	0.0318197076	0.5	0	167.4897567001	24.35
19820928	0	16.2	76.1	0.5	0	0.5	0	103.4	2	145.6	11.981636557	0.4790974686	3.635	-95.0189936029	75.437963101	3.4292101978	15.264	1.0123879249	4.3917781999	0.4122833281	1.5781385926	2.864497403	0.1032502457	2	0	334.4531961141	24.975
19820929	0	16	74.5	0.8	0	0.38	0	102.3	3	145.6	11.4670241905	0.4951601701	3.505	-90.0141239881	82.7704457942	5.0736397118	20.424	1.9853270169	6.259738235	0.9451155894	2.2629869119	2.864497403	0.2348503328	4.5	0	514.8180738909	24.625
19820930	0	14	92	0.5	1.6	1	0	99	0	1.6	12.7147258497	0.1265749772	5.735	-82.9054410115	63.0140828036	4.7575693059	24.774	0.4834116126	6.4287263358	0.2330352566	0.7272729748	1.2358001749	0.0854916879	0	0	538.5164987611	29.5
19821001	0	15.2	72.7	0.8	0	0.25	0	91.9	1	1.6	10.3290348817	0.4996275708	3.535	-68.3055363062	78.4407343595	6.1220372099	28.664	1.3563993077	7.9820647875	0.7270786103	2.3741080659	2.657921606	0.6109230384	0.5	0	714.5928794059	24.375
19821002	0	14.5	75.1	0.7	0	0.33	0	75.7	2	1.6	10.1400632044	0.4586051247	3.49	6.2628287309	83.9359555238	7.5121422979	32.554	2.2683336149	9.5277432362	2.0294568273	2.0012138843	2.6916021817	0.7926958188	2	0	895.1832877779	25.15
19821003	0	15.3	72.9	0.8	1.2	0.38	0	2.8	3	1.2	10.4663373584	0.4951376754	3.575	5.9643312252	80.1076574955	8.8565792579	36.48	1.4559234281	11.0228601153	0.9264116915	2.362060582	5.2813718547	0.9705571795	4.5	0	1067.5347906182	24.4
19821004	0	12.3	91.3	1.7	17	1	0	19.8	0	18.2	10.917408705	0.1245327214	5.775	4.7776015508	32.937314901	4.02287982	12.6792510761	0.0167892043	4.4868131905	0.0068979959	1.9768105013	1.1326242279	0.100611506	0	0	0	29.75
19821005	0	7.4	93.6	1	37.5	1	0	57.3	0	55.7	6.431804369	0.0697946093	6.73	-12.9026066251	5.4767961395	1.3415826258	2	1.04247221909997e-07	1.1158773171	2.79806101370233e-08	0.9877941677	0.3681596753	0.0080975538	0	0	0	31.55
19821006	0	6.3	93.9	0.6	43.5	0.96	0	100.8	0	99.2	5.3866131534	0.057928591	6.88	-49.01425065	3.9110750788	0	1.658	3.52990636477358e-08	0	7.05981272954716e-09	0.650264957	0.098036225	0.0035560906	0	0	0	31.9
19821007	0	8.8	76.7	0.6	0	0.79	0	99.2	1	99.2	4.9358401032	0.2742692008	4.035	-93.4498603006	36.4357126141	0.964076304	4.45	0.0216105661	1.250734769	0.0059433526	1.6695537104	0.8312211958	0.031995445	0.5	0	117.0138736605	26.975
19821008	0	10	76.4	0.8	6.9	0.79	0	106.1	0	6.9	6.0415518989	0.3067239726	4.265	-93.856482851	40.6607149586	0.7243432077	3.008	0.050690268	0.9042907511	0.0130632307	2.0767296203	1.1326242279	0.808807187	0	0	0	26.6
19821009	0	10.6	80.1	1	0	0.29	0	106.1	1	6.9	7.3108289513	0.2711489481	4.475	-99.9516043392	63.1249571464	1.5468695277	6.052	0.7243326868	1.8875875254	0.2206756233	2.1801753813	1.2569825883	0.9296628326	0.5	0	93.8975110694	27.375
19821010	0	8.7	87.6	0.5	4.9	0.71	0	109.8	0	4.9	6.7547788571	0.1447155621	6.605	-82.8124278354	28.8601917842	0.288506155	2.7168656022	0.003287431	0.455964273	0.0007665062	0.9282217476	0.5691939877	0.2681238098	0	0	0	29.725
19821011	0	9.8	80	0.9	0.6	0.71	0	93.4	1	5.5	6.5138848426	0.2544117843	4.48	-50.1626681735	49.8095592825	1.083683115	5.5268656022	0.1755139214	1.4544238859	0.0499793581	1.9998554283	1.0532726372	1.0901391936	0.5	0	90.5546095254	27.55
19821012	0	10.6	72.9	0.6	0	0.63	0	55.9	2	5.5	5.9435666274	0.3661345932	4.07	-6.9292027374	68.7298378716	2.087351595	8.6248656022	0.746962682	2.6009981771	0.2507186854	1.8913480597	1.2783511611	1.7610364975	2	0	211.6478749022	25.575
19821013	0	9.4	84	0.5	6	0.96	0	18.4	0	6	6.8319029592	0.1882886001	5.525	-6.8871538689	34.1614769039	0.8899913224	3.825303145	0.0101701777	1.1253977628	0.0027345377	1.1227578478	0.8520322982	0.3847131694	0	0	0	28.65
19821014	0	11.5	76	1.1	0	0.46	0	18.4	1	6	7.4168288984	0.3583289424	4.135	-6.3040676132	59.8952272375	1.8826291464	7.067303145	0.53383155	2.2601071856	0.1714014897	2.7445294876	2.4920726455	1.234153186	0.5	0	118.5924544281	26.125
19821015	0	11.8	53.9	2.1	0	0.38	0	11.5	2	6	2.7761022994	0.7315306442	3.36	-6.2375314792	77.8366244274	3.2861286024	10.561303145	1.311832723	3.6967027875	0.4988576177	7.592119462	4.565777764	2.8805991752	2	0	306.5515764814	20.525
19821016	0	9.8	57.3	0.9	0	0.58	0	11.5	3	6	1.7680472239	0.566720445	3.53	0.1045029641	84.0480207379	4.5338048904	13.695303145	2.521074331	4.9614295155	1.3547454498	3.4197682456	5.8364771786	2.9396957973	4.5	0	470.3016149799	21.875
19821017	0	9.3	75.9	0.8	1.4	0.96	0	8	0	1.4	5.2695611548	0.3016961167	4.4	1.1750085716	75.3850016482	5.3574070024	16.487303145	0.9557931767	5.9120995605	0.4430871499	2.1042568534	6.643823357	1.6890560795	0	0	565.1017730571	26.65
19821018	0	8.8	95.3	0.1	13.9	1	0	21.3	0	15.3	8.084637039	0.053099473	6.655	-0.3669769375	15.7832368601	2.1365130349	2.306	2.31360783602854e-05	1.7764131764	6.93260970271505e-06	0.3576844241	0.3021246192	0.0578937158	0	0	0	31.625
19821019	0	10.4	93.9	0.1	5.1	0.75	0	26.4	0	20.4	9.4550288744	0.0788849182	6.345	-8.4995828831	7.9030150613	0.6452329432	2.774	4.0444689110026e-07	0.8159756478	1.02366826783889e-07	0.4140313359	0.7286386909	0.0402947366	0	0	0	30.875
19821020	0	10.9	84.1	1	0.1	0.04	0	20.5	1	20.5	8.3180252825	0.2305411393	4.83	-14.1914849784	35.8624515543	1.3177393112	5.908	0.0212320515	1.6920037398	0.0062803729	1.8407841674	2.1266327754	0.1935178617	0.5	0	73.5431688919	28.3
19821021	0	11.3	85.5	0.9	0	0.5	0	20.5	2	20.5	8.9536960406	0.1959656226	5.11	-15.7529544212	55.3279875867	1.8699994072	8.826	0.4131661066	2.444947275	0.1359432658	1.5815754973	3.1117687948	0.48001634	2	0	131.8481663523	28.55
19821022	0	11.6	89.3	0.8	37	1	0	57.5	0	37	9.8945935053	0.1524617396	5.215	-16.4879736059	24.6255597968	0.7153869681	3.098	0.0007875589	0.9071047187	0.0002030737	1.1695459781	1.0926012782	0.0326558776	0	0	0	29.425
19821023	0	9.9	95.5	0.5	28.8	1	0	86.3	0	65.8	9.2091443013	0.0557393592	6.375	-52.4210857528	3.9495595297	0	2.648	3.43097500094306e-08	0	6.86195000188613e-09	0.5193875757	0.5389452931	0.0067703319	0	0	0	31.4
19821024	0	9.8	91.9	1	1.9	0.79	0	86.8	0	67.7	8.5418165152	0.1003091395	6.03	-67.3694261123	8.8848095654	0	5.53	7.37447285688234e-07	0	1.47489457137647e-07	1.1561565344	0.7453639698	0.0120919196	0	0	17.6991503926	30.525
19821025	0	9.6	79.2	0.9	0	0.42	0	72.9	1	67.7	6.1737558347	0.2742434578	4.375	-64.2068507208	39.106633984	0.861406352	8.538	0.0383308557	1.3757988139	0.0107722594	2.0597665783	1.2783511611	0.1432813468	0.5	0	117.3225076516	27.4
19821026	0	9.6	71.7	0.6	0	0.5	0	67.8	2	67.7	4.7433863551	0.3663028872	3.85	-64.1268245997	63.618065442	1.954411024	11.6	0.6181559382	2.7503493848	0.2113589724	1.9464840532	1.1125252034	0.4065429517	2	0	253.6379602873	25.525
19821027	0	10.4	64.2	0.5	0	0.17	0	67.7	3	67.7	3.9331235687	0.4937873287	3.62	-64.0036368172	77.569724552	3.18426856	14.842	1.1307353655	4.1452085274	0.4497772115	2.0675468115	1.4793202385	0.7374446451	4.5	0	412.3162942427	23.45
19821028	0	10.6	66.5	0.5	0	0	0	67.7	4	67.7	4.6243491193	0.4728611546	3.855	-26.6727170477	82.6838022599	4.297289024	18.03	1.8262918694	5.3855713201	0.8116448516	1.9792533043	1.502642802	0.8443353067	8	0	550.8389159256	23.975
19821029	0	10.4	72.7	0.6	0	0.08	0	30.7	5	67.7	5.7114480482	0.3740676469	4.035	2.5086599157	84.5166047113	5.313488208	21.11	2.4083006145	6.5225706539	1.6106547018	1.9003781413	1.2999075292	0.9562456029	12.5	0	674.0784699746	25.575
19821030	0	10.2	77.9	0.7	0	0.08	0	1.9	6	67.7	6.5168358609	0.2991461147	4.12	4.6918572618	85.0474009917	6.302428944	24.262	2.497216561	7.6420238168	1.9716694409	1.7899502699	2.5278020646	1.0430973648	18	0	792.5219124841	26.925
19821031	0	9.9	79.8	0.5	0	0.08	0	0	7	67.7	6.5749005811	0.2662959776	4.395	4.637800459	85.095123366	7.145031664	27.18	2.7028594646	8.6230390999	2.4369689115	1.3457857903	3.6663599141	1.0653521074	24.5	0	889.6663619486	27.475
19821101	0	10.3	71.7	0.6	0	0.29	0	0	8	67.7	5.4159769957	0.3746011377	4.12	4.3605712008	85.3288662857	8.004150064	29.278	2.7413994955	9.5091593023	2.6657639972	1.9520015738	4.8185427073	1.3653198903	32	0	1007.2834885596	25.35
19821102	0	10.7	67.6	0.4	0	0.71	0	0	9	67.7	4.9542464057	0.4472936715	5.025	4.1485742945	84.5948341128	8.514331162	31.07	2.4785754566	10.1054755426	2.4286219398	1.7302152203	5.9243086762	0.8411980306	40.5	0	1069.2882986764	24.225
19821103	0	10.4	63.7	0.7	0	0.38	0	0	10	67.7	3.8221681295	0.5110066756	3.835	4.078784818	85.7645284051	9.473322076	33.114	2.9127968087	11.0462841917	3.1936342927	2.5832510257	7.3158041124	1.951972471	50	0	1206.3206550552	23.325
19821104	0	7.6	87	0.8	0	0.38	0	0	11	67.7	5.5732840563	0.1474996271	5.065	4.2352523697	84.8242806162	9.958485328	34.672	2.8514299843	11.5927802446	3.2156852795	1.3023308805	7.9092129579	1.0120343996	60.5	0	1264.6616141334	29.85
19821105	0	6.8	81.1	0.7	0	0.33	0	0	12	67.7	3.7866177132	0.1963154359	5.29	3.9727582145	84.2584122494	10.355588944	35.906	2.3257552516	12.0342404057	2.54334712	1.5575488377	8.3705423123	0.9026773107	72	0	1310.5383059506	28.575
19821106	0	6.9	73.8	1.2	0	0.96	0	0	13	67.7	2.5528977264	0.2581806944	6.07	3.871843205	82.1735684835	10.555864292	36.906	1.8431508823	12.309681993	1.8179254433	3.1051826971	8.5079992626	0.5757224538	84.5	0	1331.4250615478	26.725
19821107	0	5.7	58.2	2.3	11.2	0.92	0	11.2	0	11.2	-1.8606549348	0.3688488847	4.3	3.9302400488	47.2449755816	5.4838041498	20.9624960209	0.180142788	6.6309530149	0.0881295694	7.7928965619	2.4739277806	0.553745745	0	0	0	23.125
19821108	0	2.5	94.5	0.8	50.7	1	1	61.9	0	61.9	1.704143888	0.0409293982	7.23	-6.8635021785	NA	NA	NA	NA	NA	NA	0.7245104337	0	0.0059606497	0	0	0	33
19821109	0	6	96	0.8	18.1	1	0	80	0	80	5.4063557168	0.0363201949	6.935	-58.2008473386	17.0356104125	2.3726997769	0.784	5.05388806931853e-05	1.6738949329	1.49072768668191e-05	0.6441976394	0.1092195215	0.0046818565	0	0	0	32.5
19821110	0	9.3	87.7	0.2	0	0.71	0	80	1	80	7.3618854104	0.1444052016	5.495	-76.5248365322	32.9079366693	2.7278285649	2.414	0.0082151072	2.2896865473	0.0026482073	0.676604903	0.6631820146	0.01461089	0.5	0	40.7729893805	29.6
19821111	0	10.3	75.4	0.5	0	0.79	0	80	2	80	6.141324593	0.324562505	4.485	-76.7016686305	55.5113836303	3.4277581589	4.278	0.3566737389	3.1166338669	0.1273410975	1.5717917612	1.0532726372	0.0992914652	2	0	131.8544689623	26.275
19821112	0	10	84.5	0.5	16.8	0.92	0	96.8	0	16.8	7.5061134638	0.1975615688	5.345	-76.9633751211	26.1640110802	1.4599281491	1.702	0.0012457253	1.1342988503	0.0003354968	1.1002174455	0.6631820146	0.103617063	0	0	0	28.625
19821113	0	9.1	94.9	0.6	21.7	1	0	118.5	0	38.5	8.3209237276	0.057653403	6.52	-83.2834666972	5.209183751	0.0830159911	1.396	8.16595332624652e-08	0.1445431049	1.74010085653154e-08	0.6094973477	0.3281924764	0.0135640327	0	0	0	31.45
19821114	0	9.7	40.8	2.1	0	0.29	0	107.3	1	38.5	-2.9655850298	0.7470777056	2.88	-54.1909558448	49.4443534403	1.4573933031	3.638	0.232499413	1.4567195945	0.0662317118	9.000847129	1.2569825883	0.25463839	0.5	0	232.8286937782	17.775
19821115	0	3.4	76.8	1.3	23.1	1	0	79.7	0	23.1	-0.2790695618	0.18173231	7.01	-34.5188204916	13.0355519024	0.0544436202	0.136	8.42977000415261e-06	0.0540954254	1.73578698971117e-06	2.9818034958	0	0.0292380596	0	0	0	28.35
19821116	0	5.9	63.2	1.2	0	0.58	0	61.6	1	23.1	-0.5512249362	0.3614651863	4.495	-57.3457003502	40.2302721545	0.6464133202	1.334	0.0467640063	0.5623119761	0.0111902605	3.9571740334	0.3817169228	0.1999937141	0.5	0	75.8257487901	24.325
19821117	0	6.9	44.1	1.4	0	0.46	0	61.6	2	23.1	-4.462663927	0.5893607384	3.01	-57.1027285862	68.3606565885	1.7594224202	2.91	0.8083033021	1.5760660277	0.2347722762	5.8787395974	0.4945533012	1.6386514288	2	0	264.7720873845	19.3
19821118	0	6.6	64.2	1.1	0	0.25	0	61.6	3	23.1	0.3280563226	0.37255342	4.42	-39.5067403161	77.3898753015	2.4109205402	4.306	1.1987808102	2.2589391531	0.3848412851	3.6128632892	0.5240182987	1.0041934948	4.5	0	349.6905708644	24.4
19821119	0	7	73.3	0.5	0	0.13	0	44.8	4	23.1	2.5538986301	0.281546441	4.81	-17.4705070374	80.715780112	2.9538356402	5.702	1.5831298756	2.835222912	0.5468941563	1.6510725496	0.5240182987	0.9322583663	8	0	416.7441987795	26.575
19821120	0	7.7	55.3	0.3	0	0.5	0	23.1	5	23.1	-0.6841763929	0.5077385905	3.925	-18.7984974007	84.0570065939	3.8081811602	7.368	2.1831357884	3.6885552523	0.8294907863	1.8591467547	1.1854900795	1.7688352633	12.5	0	537.3370382277	21.9
19821121	0	7.1	53.4	0.4	0	0.21	0	23.1	6	23.1	-1.7181238917	0.5146863689	4.025	4.4677842773	85.3894881435	4.5913312202	8.854	2.618109836	4.4682695612	1.3322598166	2.1022322399	1.8288870972	1.8474378187	18	0	646.0036291335	21.575
19821122	0	6.1	64.8	0.2	0	0.46	0	0	7	23.1	-0.0187993484	0.3335242622	5.385	4.4285679282	84.6669343678	4.9403082962	9.836	2.0133719635	4.8314878125	0.853407842	1.4709962691	1.982436748	0.7721124707	24.5	0	685.1947393937	24.675
19821123	0	6.8	67.5	0.1	0	0.83	0	0	8	23.1	1.2115277535	0.3318523396	5.44	3.6681485672	84.0826002113	5.2863420962	10.908	1.8946990052	5.19386264	0.8286640884	1.3052568615	2.2068291062	0.7599783408	32	0	724.0747496452	25.175
19821124	0	6.4	83	0.5	4.9	1	0	4.9	0	4.9	3.7242538358	0.1638398627	5.915	3.5143004768	42.9527523709	2.8232811156	6.217538075	0.0658302005	2.7650184116	0.0225488564	1.1560143354	2.2819652044	0.4385472856	0	0	0	29.15
19821125	0	6.7	94.9	0.4	18.3	1	0	23.2	0	23.2	5.9363678364	0.0494174942	6.78	-1.3560172635	8.5427987432	0.7859192825	0.928	6.18287441061361e-07	0.4697129171	1.4466029095287e-07	0.4765827046	0.0435642824	0.0261574867	0	0	0	32.05
19821126	0	6.8	94.9	0.5	34.3	1	0	57.5	0	57.5	6.0357274071	0.0496121761	6.785	-20.0455361538	3.5777387343	0	0.928	2.86539935473091e-08	0	5.73079870946181e-09	0.5334192911	0.0650675097	0.0071865007	0	0	0	32.025
19821127	0	6.7	93.6	1.1	25.8	1	0	83.3	0	83.3	5.7374318257	0.0622818365	6.7	-54.7873670872	3.4356958938	0	1.018	2.4616456050922e-08	0	4.9232912101844e-09	1.0637075289	0.0759610642	0.0045140971	0	0	0	31.725
19821128	0	7.7	91.1	1	9.7	1	0	93	0	93	6.3366908557	0.0986109976	5.83	-80.8237166228	15.5143373642	0	1.378	2.4596571738748e-05	0	4.9193143477496e-06	1.2048310577	0.4371478945	0.0072666293	0	0	0	30.85
19821129	0	8.2	86.2	0.7	0.2	0.79	0	93.2	1	93.2	6.0297708689	0.1574417642	6.215	-90.8914432321	23.7153253538	0.15551634	2.72	0.0005398343	0.2721343861	0.0001197585	1.2372004789	0.4800130423	0.0075735992	0.5	0	16.4025740624	29.5
19821130	0	7.4	83.4	0.5	0.4	0.83	0	93.6	2	93.6	4.7709328504	0.1726009055	5.63	-86.3305751311	38.9488728483	0.462889812	3.882	0.0321334741	0.7131804664	0.0079569729	1.1414755949	0.276508981	0.0396703007	2	0	50.4131749483	29
19830501	0	9.6	91.5	1.8	41.9	0.96	0	149.8	0	177.6	8.2796781467	0.1098063956	6.375	-98.3473346965	6.7936882255	0	4.366	3.40492941758741e-07	0	6.80985883517481e-08	2.0126104103	1.0532726372	0.0031102822	0	0	0	30.475
19830502	0	13.5	48.6	1.9	0	0.29	0	149	1	177.6	2.8887788074	0.8571887599	2.3	-80.6070586777	57.0393977416	3.6380202008	10.046	0.4858259522	3.8187612465	0.1870798184	7.4797212056	2.6245344498	0.0550467477	0.5	0	338.4559474694	18.775
19830503	0	13.8	53.6	1	0	0.63	0	89.8	2	177.6	4.5533165539	0.7475240239	3.38	-75.7182328253	76.7665409452	6.1432594568	15.546	1.2084214558	6.1806013569	0.5718535416	3.9037001246	2.1572510329	0.0815814106	2	0	529.3763270194	19.95
19830504	0	13.1	66.6	1.3	0	0.63	0	87.1	3	177.6	7.0262089111	0.5159695747	4.57	-56.4933188526	80.7792818938	7.5217202328	20.524	1.7456931874	7.8506207374	0.927926725	4.0850289068	1.5261703333	0.0804193286	4.5	0	618.9597631596	23.375
19830505	0	15.3	49.4	1.6	0	0.38	0	69.5	4	177.6	4.7721230175	0.9352982623	2.855	-47.6987265943	86.7828679183	10.601458554	26.222	3.8876257559	10.5957405189	4.3204468308	6.3257394554	3.0451246961	0.3994352327	8	0	873.8796047766	18.525
19830506	0	16.5	57.7	1.2	0	0.83	0	62.1	5	177.6	8.1352404029	0.8418434776	2.935	-24.7468847275	88.0089592537	13.650736999	32.118	4.3070128385	13.6164118212	5.5505337197	4.4253397864	3.3510799281	0.5273309076	12.5	0	1120.7793219106	20.3
19830507	0	12.3	89.4	0.4	46.9	1	0	88.8	0	46.9	10.6016931143	0.1613916723	6.305	19.0248483443	15.4631344471	5.394450192	4.546	2.72915918472743e-05	4.9141555386	1.16525203051631e-05	0.7646051109	1.3216533433	0.0126491558	0	0	0	29.275
19830508	0	10.4	89.6	0.9	11.2	0.96	0	58.1	0	58.1	8.7606557033	0.1274457254	6.205	-30.2730525893	8.4651935555	2.3822369859	4.564	6.47565500674171e-07	2.2616137712	2.07961222731212e-07	1.2478244204	0.7120591198	0.0091595193	0	0	0	29.8
19830509	0	14.8	38.7	2	0	0.13	0	58.1	1	58.1	0.885559472	1.0894549916	2.015	-43.119712415	65.2491212261	6.4334268471	10.478	1.0611714828	6.2247697671	0.5038464687	8.9088086445	2.9719241391	0.2499640689	0.5	0	397.1445095038	15.975
19830510	0	10.1	72.3	0.7	30.5	1	0	88.6	0	30.5	5.3434589005	0.3497894323	4.65	-40.9988456674	28.672929394	3.722043433	4.618	0.00246107	3.406617529	0.0009075006	2.1302968686	0.9579101053	0.0627798257	0	0	0	25.55
19830511	0	8.5	92.7	0.6	14.3	0.92	0	102.9	0	44.8	7.3817201692	0.08003186	6.43	-73.2786146632	9.6157408614	1.4233176219	4.06	1.2138268946696e-06	1.5170507999	3.49218938847751e-07	0.7344150207	0.4091899044	0.0121583013	0	0	0	31.05
19830512	0	10.2	94.5	0.4	12	0.96	0	114.9	0	56.8	9.3510846894	0.0683350612	6.32	-89.7993867084	5.8687964151	0.2282175824	4.294	1.22058022829426e-07	0.4029016112	2.80738433554354e-08	0.51297638	0.6313028379	0.0087255148	0	0	0	31.075
19830513	0	11.6	94.9	0.4	19.3	1	0	134.2	0	76.1	10.8046723334	0.0692715738	6.265	-55.2137386463	5.5829116337	0	4.51	1.15659066440135e-07	0	2.3131813288027e-08	0.5012831621	0.7120591198	0.0062958141	0	0	0	30.825
19830514	0	12.5	92.7	0.6	52.3	0.96	0	139.6	0	128.4	11.3444911114	0.1077282696	5.55	-63.8113680299	13.5031295234	0	4.942	8.8205863024111e-06	0	1.76411726048222e-06	0.7602600508	1.0926012782	0.0049008569	0	0	0	30.05
19830515	0	11.7	95.2	1.1	91.2	1	0	219.6	0	219.6	10.9514662624	0.0680590619	6.155	-119.3066921778	3.9878409374	0	4.798	3.71762975578566e-08	0	7.43525951157131e-09	0.9653153961	0.9579101053	0.0017620361	0	0	0	30.875
19830516	0	12.9	81.3	1.7	20.8	0.88	0	240.4	0	240.4	9.7708406848	0.3256955887	3.845	-180.8374774353	37.6703689076	1.2900527246	5.41	0.0296984572	1.6164629313	0.008681505	3.3748849646	2.3368394033	0.007991275	0	0	0	27.1
19830517	0	13.5	73.9	0.9	2.6	0.83	0	212.5	0	243	8.9359689624	0.4302272871	3.425	-186.0457227949	61.2304030572	2.7296007634	10.856	0.7454222621	3.3520975892	0.2732376373	2.4988241186	1.9868478317	0.0115117021	0	0	185.638213957	25.1
19830518	0	11.5	87.3	1.1	10	0.79	0	208.2	0	253	9.459021051	0.1789660544	5.705	-175.2914378886	29.3190067623	1.3190220097	4.492	0.0036107218	1.5212799317	0.0010395214	1.7019699267	1.0338649103	0.002358526	0	0	0	28.95
19830519	0	12.4	70.9	1.6	10.2	0.5	0	206.4	0	263.2	7.2694466965	0.4676393683	4.755	-165.3340574468	37.3787650452	1.1934624793	4.636	0.0366738312	1.4522681628	0.0104395152	4.4623794189	2.1865315187	0.0050825679	0	0	0	24.625
19830520	0	13.1	70.4	1.1	14.6	0.88	0	201.7	0	277.8	7.8370322979	0.5173165512	3.08	-121.5233492282	50.0855217182	2.7500376477	5.734	0.2340167207	2.6668964144	0.0791970173	3.238545708	2.526108047	0.0110810109	0	0	0	24.325
19830521	0	9.8	95.1	1	66.3	1	0	215.7	0	344.1	9.0475568933	0.0600544843	6.41	-43.1926483001	6.3753938394	0.7735725903	4.33	1.67398662823434e-07	1.0694782754	4.45440961614992e-08	0.8815929606	0.4945533012	0.0009668596	0	0	0	31.325
19830522	0	8.7	93.6	2.2	57.4	1	0	181.9	0	401.5	7.721310055	0.0736288218	6.51	-90.2074135816	7.2267538281	0	4.006	3.96662449433054e-07	0	7.93324898866109e-08	2.0492746267	0.4655994556	0.0009569238	0	0	0	31.225
19830523	0	12	64.2	2.3	0	0.96	0	161.1	1	401.5	5.450177845	0.5115374265	3.43	-146.2384514245	52.2463296467	2.3936671252	9.254	0.4154010164	2.9073043227	0.1447405124	7.2623873856	1.4332828882	0.009992144	0.5	0	182.1121965168	23.05
19830524	0	14.1	48.1	1.8	0	0.79	0	158.5	2	401.5	3.2928072897	0.9211947157	3.295	-134.7417354142	74.6048043388	4.895299637	14.466	1.0208431044	5.3036806467	0.4506115839	7.1614728831	2.5586301932	0.026104759	2	0	376.9821585929	18.5
19830525	0	13.8	46.9	1.4	0	0.75	0	148.5	3	401.5	2.6626198413	0.8481756084	3.245	-123.552539968	83.4281196327	7.453586992	19.714	2.1603808411	7.6635098868	1.5149034797	5.7577880001	1.7731231205	0.0482753878	4.5	0	577.7808889983	18.275
19830526	0	12.2	70.8	1.9	0	0.96	0	138.3	4	401.5	7.0570443244	0.4288286221	3.925	-108.5009714718	85.0352374151	9.3550520036	24.692	2.8824081892	9.608848655	2.8671002138	5.2521340141	1.3216533433	0.0526492845	8	0	712.4457402672	24.65
19830527	0	13.2	65.9	2.1	8.9	0.46	0	132.6	0	8.9	6.9674918702	0.5392670549	3.34	-40.6259624358	60.1920476299	7.0204543653	17.5667361887	0.6639364308	7.0235730344	0.3339587323	6.4725080485	2.0146307472	1.0616798986	0	0	0	23.175
19830528	0	11.3	88.5	0.8	0.8	0.96	0	67.1	1	9.7	9.4649705692	0.1606572019	6.26	9.9495122922	58.8096163407	7.2370696301	21.9507361887	0.437554331	7.9343395172	0.2338331737	1.2249773455	1.0338649103	0.1971196178	0.5	0	11.6740821185	29.3
19830529	0	12.8	73.6	1.2	3.4	0.58	0	13.1	0	13.1	8.2014541728	0.4375389814	3.3	7.6905693008	64.6289007895	7.066669447	24.3802347379	0.774281354	8.1949930053	0.4206433968	3.2025438519	2.1282256338	2.623649509	0	0	0	25.2
19830530	0	14	68.1	0.8	0	0.75	0	13.1	1	13.1	8.2099643767	0.5492013814	3.82	3.0803617733	77.6640660632	9.1195124086	29.6642347379	1.2030156124	10.3129167421	0.7379635637	2.6466023488	4.5643519481	2.0370875007	0.5	0	147.0641766875	23.525
19830531	0	17	63.3	1	0	0.79	0	13.1	2	13.1	9.9768681613	0.7175622193	2.985	2.7499514899	85.2557070036	12.1419903748	35.7042347379	2.9714269792	13.1252090389	3.6683838954	3.5071444489	7.6138955073	3.5092303425	2	0	388.5226627329	21.575
19830601	0	19.2	62	0.9	0.1	0.67	0	13.2	3	0.1	11.7418151581	0.8909652654	2.975	3.6393527978	87.1851575514	15.2077492714	42.9962347379	3.6257021518	16.1419749682	5.1721267817	3.3086821972	11.7180784727	3.3151006585	4.5	0	631.7970802983	20.7
19830602	0	19.4	62	1.1	0	0.67	0	13.2	4	0.1	11.9303201391	0.9379269381	3.575	12.7138871334	87.2335857068	17.5676656954	50.0902347379	3.8550102967	18.7208621279	6.0063256973	3.9119610516	16.1077293162	2.3457682922	8	0	804.3631181753	20.65
19830603	0	20.5	55.8	1	0	0.67	0	4.3	5	0.1	11.3672283806	1.137176249	2.57	15.6451365658	88.627526839	21.1609306762	57.6522347379	4.4573349412	22.070096916	7.5671675745	3.904632857	21.0966136137	4.1968686654	12.5	0	1105.8923959758	18.825
19830604	0	21.8	56.2	1	0	0.25	0	3.5	6	0.1	12.6852060203	1.1903260955	2.47	20.4725690296	88.8678728384	24.914524651	65.6642347379	4.7842746484	25.5722736876	8.7607450861	3.9045195508	26.3808740368	4.4305207745	18	0	1420.3487627781	18.6
19830605	0	22.6	57.7	1	0	0.33	0	0.1	7	0.1	13.8343619907	1.2026266901	2.445	21.6734099887	88.9270868624	28.7029487176	73.7482347379	4.4874016406	29.0956733579	8.9247042048	3.854352324	31.7869616422	4.5168415859	24.5	0	1738.1046659337	18.775
19830606	0	22.4	54.1	1.3	0	0.42	0	0.1	8	0.1	12.6617322176	1.3498066045	2.73	22.4405844654	88.9760901164	32.091024178	81.7602347379	5.4179252262	32.3946587064	11.1034337044	4.9970360893	37.3636593174	4.2809366691	32	0	2010.791115244	17.925
19830607	0	19.8	64.1	2.7	0	0.71	0	0.1	9	0.1	12.8146613158	0.849706058	3.42	23.4882437832	88.2687549855	34.6277500476	88.8902347379	5.4577453787	35.0857822229	11.6744859247	8.725902035	40.2637286479	3.3941885631	40.5	0	2200.128318905	21.075
19830608	0	19.7	57.7	2	0	0.42	0	0	10	0.1	11.1260740517	1.0357627008	2.895	23.4282589123	88.317540891	37.7871000072	96.1642347379	5.8034634834	38.1233774575	12.8352522932	7.1496009668	43.5698049338	4.9712846093	50	0	2454.1713915994	19.5
19830609	0	20.5	66.9	1.2	0	0.33	0	0	11	0.1	14.1347051927	0.8422077684	3.2	23.2368007392	88.3663429032	40.5835114592	103.6002347379	4.6164722802	41.0073299802	11.1245084162	3.8839042293	47.604696269	3.5860853709	60.5	0	2667.9153524329	21.6
19830610	0	22.2	58	1.4	0	0.71	0	0	12	0.1	13.5405095736	1.1767466568	2.61	22.8087351932	88.4793382111	44.1423939004	111.5402347379	4.7778212793	44.3779798402	11.9628278286	5.1481593532	52.3126058201	5.0562048489	72	0	2960.3156286152	18.95
19830611	0	21.1	57.9	1.8	0	0.54	0	0	13	0.1	12.4864403786	1.12748824	3.185	23.0433869223	88.4711340414	46.9531006962	119.0842347379	5.6185347995	47.2909487134	14.0851151375	6.4829841317	56.1676923598	4.0432831344	84.5	0	3175.0319032043	19.2
19830612	0	20.7	65.4	1.2	0	0.63	0	0	14	0.1	13.9751127604	0.8865255447	3.045	22.7711742761	88.5199867624	49.941775308	126.5562347379	5.0745574046	50.2798307127	13.4601300921	4.0012230827	59.5383525669	4.36411899	98	0	3408.4169078628	21.175
19830613	0	18.8	68.8	1.3	3.5	0.92	0	3.5	0	3.5	12.9447352949	0.6609012436	4.765	22.6671000269	60.2472059698	38.6602865781	128.5921233748	0.5762038908	44.1426537272	0.8876385213	3.9793800883	61.770591338	1.5358050313	0	0	0	22.5
19830614	1	22.1	40.1	2.1	0	0.29	0	3.5	1	3.5	7.9107414314	1.6426269589	2.01	18.3241525085	84.0736454793	43.0471405893	136.5141233748	2.4395859397	48.1423432141	7.0782350546	9.3121652452	65.8317030966	7.9737320999	0.5	1	400.4324880972	14.5
19830615	0	20.3	35.8	2.8	0	0.21	0	3.5	2	3.5	4.6707087195	1.6449376324	1.78	19.9623247197	90.7672237119	47.7244296517	144.3281233748	10.065485112	52.2530597572	22.8483997184	12.9120988676	69.157158921	12.047570219	2	1	851.6549414402	13.875
19830616	0	17.6	33.4	2.7	0	0.13	0	3.5	3	3.5	1.319370551	1.4217762213	2.12	21.4017388981	91.2651638871	51.7318647037	151.4041233748	8.0833679926	55.7996083176	20.2010875642	12.7594909372	71.4740674922	9.7050967892	4.5	1	1229.451991027	13.95
19830617	0	15.5	43.8	1.5	7.6	0.83	0	11.1	0	7.6	3.2452010992	1.0285373435	2.855	22.6026275356	62.0771911486	32.3622083598	143.7877327735	0.5734054037	41.4190323165	0.8447281681	6.3977559497	70.7100476327	2.6388530377	0	0	0	17.075
19830618	0	10.6	79.8	3.2	8.2	1	0	19.3	0	15.8	7.2560643083	0.2850538055	5.86	15.5529598603	39.122516138	17.3820646825	133.4790962128	0.0854188355	26.2260379807	0.0922257623	6.5058946244	63.3951419435	0.2260722408	0	0	0	27.3
19830619	0	15.9	62.9	1.5	0	0.79	0	19.3	1	15.8	8.8430854024	0.7016295392	3.21	10.2700643906	69.9338017127	20.0789089333	140.0870962128	0.8972712949	29.5641315058	1.2486308378	5.0262124484	65.3903839334	1.0925423281	0.5	0	210.5856525045	21.75
19830620	0	15.5	80.6	0.7	19.7	0.96	0	35.5	0	19.7	12.1741148227	0.3692407329	3.47	8.4307854536	48.3251387432	10.769206422	106.7590364843	0.1648420028	17.2006650029	0.1360540741	1.6617268308	2.3368394033	0.247567163	0	0	0	26.275
19830621	0	15.6	80.6	1	3.2	0.96	0	38.7	0	22.9	12.2714853405	0.3763435333	5.63	-14.8514887078	34.6336670585	7.7644921971	109.5318524228	0.0131400497	13.1912343686	0.0092575326	2.1926310123	2.657921606	0.0470626551	0	0	0	26.25
19830622	0	17.7	70.9	1.5	1.1	0.38	0	39.8	1	24	12.3508697752	0.6626191574	3.125	-20.9619024678	68.4389764416	10.6458332607	116.7338524228	0.9715075967	17.3385795777	0.8057818174	4.2930458079	4.3117481221	0.4009020356	0.5	0	224.0551153981	23.3
19830623	0	18.8	71.9	1.2	0	0.71	0	39.8	2	24	13.6199016435	0.6363735964	3.165	-14.9028830813	81.9069656137	13.4859205421	124.1338524228	1.9896084346	21.2109413707	3.227914878	3.4389564754	3.8521064678	1.0676387744	2	0	442.4239501524	23.275
19830624	0	19.9	66.2	1.3	0	0.58	0	32.2	3	24	13.4026270529	0.8426087326	2.945	-5.9911554622	86.3173663469	16.5993832379	131.6058524228	3.3849617737	25.2399951704	6.3651663447	4.2187098206	4.7612549541	1.9095067204	4.5	0	689.2204730734	21.575
19830625	0	19.9	64.2	1.2	0	0.42	0	24	4	24	12.9330974891	0.8822553102	2.745	-5.8484312115	87.8541873267	19.9742690717	139.2578524228	4.0624762684	29.4045349929	8.2363119623	4.0772686191	9.2607650263	2.7601672695	8	0	963.4975658166	21.075
19830626	0	19.7	68.8	1.2	15.6	0.58	0	39.6	0	15.6	13.8038498021	0.7654605181	2.855	15.3169814463	60.0190495116	11.9561305014	115.6600894626	0.5283397591	19.0016238238	0.4637885625	3.7193376326	4.4576682043	0.4760625648	0	0	0	22.275
19830627	0	15.8	94.1	0.6	40.7	1	0	60.6	0	56.3	14.8456127728	0.1048865875	5.99	3.849213189	9.6164690607	4.8361462618	44.3865218324	1.19248408055583e-06	7.6016834917	6.23693853052073e-07	0.6990993053	1.6717418371	0.0098632048	0	0	0	29.575
19830628	0	19.2	60.5	1.5	0	0.5	0	57.4	1	56.3	11.3717753137	0.9597149735	3.25	-37.9986106893	52.0035170465	7.5719538806	51.6065218324	0.2714610859	11.0797309491	0.1732262239	5.2665348296	5.0267074109	0.0897537175	0.5	0	208.7476875715	20.325
19830629	0	19.4	50.4	1.7	0	0.29	0	56.3	2	56.3	8.8301943172	1.1422431329	2.735	-36.9949075413	78.7440138896	10.9273317038	58.9165218324	1.4988439655	14.9313269229	1.5183101676	6.4799127593	4.2639531102	0.4569266475	2	0	485.3780062744	17.75
19830630	0	19	72.4	0.9	8.7	0.88	0	65	0	8.7	13.9185189279	0.6358276394	4.12	-36.2710977479	47.0670976993	7.1460085016	52.5002008554	0.1267563925	10.6634178193	0.0791921911	2.6655334103	3.5122787453	0.5139467456	0	0	0	23.35
19830701	0	19.6	63.1	1.7	0	0.75	0	65	1	8.7	12.386020467	0.8520891234	3.16	-45.8715828258	74.4152222172	9.6850836888	60.1822008554	1.0483257598	13.8129100754	0.758651197	5.6956295143	3.9408457832	1.3504390137	0.5	0	219.1013201529	20.875
19830702	0	20.5	43	1.5	0	0.13	0	65	2	8.7	7.4973371295	1.4031540686	2.16	-30.0041856922	86.9109033861	13.377771548	68.1522008554	3.5507036255	17.9479294934	5.4041827956	6.5287349301	4.9191308239	4.2092096758	2	0	591.3863031901	15.625
19830703	0	21.1	54.2	1.3	0	0.21	0	49.4	3	8.7	11.4852418287	1.204730775	2.39	14.0613070382	88.9165123556	16.8168149272	76.2662008554	4.9059939483	21.6815769517	8.1574177281	4.975434765	5.6532390886	4.0803234768	4.5	0	921.3897884395	18.275
19830704	0	22	57	1.2	5.9	0.17	0	14.6	0	5.9	13.0873581041	1.1832074165	2.59	14.2432391045	70.3384566103	12.9491786371	75.904692818	0.8608937755	18.1552429854	0.7345933369	4.5313777414	10.6500925813	2.4229162249	0	0	0	18.75
19830705	0	18.9	81.5	1.5	22.6	0.75	0	37.2	0	28.5	15.6573717183	0.4577382757	4	8.1737832159	43.0037603437	7.0275580991	43.9218167412	0.0740349422	10.0393411942	0.0447565586	3.0746882374	4.5071656606	0.0910646221	0	0	0	25.65
19830706	0	18.4	81.2	0.8	4	0.92	0	41.2	0	32.5	15.1126752641	0.4170320592	3.595	-5.5881425735	56.5196733038	6.0970160871	47.0172069636	0.4412187967	9.2086678859	0.2546860019	1.8172658651	3.4309741099	0.1029607384	0	0	0	25.7
19830707	0	19.7	76.5	1.2	0	0.83	0	32.5	1	32.5	15.4464940275	0.597239349	3.88	-10.754876788	75.8531452645	7.8751578343	54.5552069636	1.4923011365	11.5736238534	0.9757546792	3.0217562033	4.709543915	0.1492523784	0.5	0	139.8899297122	24.2
19830708	0	21.8	66.3	1	0	0.29	0	32.5	2	32.5	15.2307091428	0.9087231447	2.725	-12.4093776623	85.4291872177	10.9112822599	62.5972069636	3.0994560725	15.1991690274	4.2307398183	3.3775324293	5.7737756392	0.9019817526	2	0	416.4808303434	21.125
19830709	0	23.2	64.4	1	0	0.33	0	32.5	3	32.5	16.1038876614	1.0873882379	2.415	-13.0448658617	88.2643531813	14.3251255903	71.1252069636	4.7175104651	19.0554774333	7.323708813	3.5146109822	7.0304931269	1.8647590551	4.5	0	737.2056317116	20.3
19830710	0	21.6	71.6	1.4	19	0.54	0	51.5	0	19	16.2411708637	0.8528043696	2.385	-7.4504292204	65.7455961226	9.5611311478	46.9850642103	0.7389293646	12.674389031	0.5087343624	4.0219900585	7.0304931269	0.4640195115	0	0	0	22.5
19830711	0	22.6	65.9	1	0	0.13	0	45.6	1	19	15.8957950721	0.99331691	2.48	-2.9379791431	84.0270705391	12.8961802902	55.3690642103	2.7032361946	16.3007279536	3.8118452813	3.4131529826	6.8179151035	0.6923933509	0.5	0	311.8261837857	20.825
19830712	0	23.7	61.1	1.2	0	0.25	0	23	2	19	15.7524464292	1.187787838	2.58	2.4912504608	87.5732737214	16.1067557526	63.6810642103	3.9738604202	19.7347867247	6.379154831	4.3340769715	13.4070705301	1.9379326696	2	0	608.1353229174	19.35
19830713	0	25.4	45.3	1.7	0	0.38	0	19	3	19	12.7026380392	1.8762045159	1.815	3.4445677781	90.0414909932	20.323102035	72.7490642103	5.4598130465	23.9320931585	9.4522394912	7.1979923652	21.4393291657	4.4431521396	4.5	0	1035.4159176977	14.975
19830714	0	24.6	47.7	1.8	0	0.21	0	19	4	19	12.7632203955	1.6551703597	2.295	4.9011015695	90.0908621681	23.8934064326	81.3130642103	5.9123697617	27.548999592	10.9101062828	7.3578483427	27.7280454406	4.5306315286	8	0	1376.8526704813	15.775
19830715	0	22.4	54.4	1.5	0	0.08	0	19	5	19	12.7460577332	1.3137135123	2.655	5.7727172605	90.003172386	27.0138676478	89.4810642103	5.6305474221	30.7896485824	11.1407447875	5.6763531071	33.3201663621	4.2449821087	12.5	0	1662.9725759102	18
19830716	0	23.4	63.8	1.2	0	0.33	0	19	6	19	16.1463281384	1.0883774003	2.665	25.4145759435	89.8147496861	30.1158222102	97.8290642103	5.382029635	34.0368090879	11.3505625405	4.1538351355	38.6783527778	4.2320945015	18	0	1945.2225133926	20.1
19830717	0	24.3	67.1	1.4	0	0.38	0	0	7	19	17.794873276	1.0412065934	2.8	25.2075439058	89.2353414433	33.0251243958	106.3570642103	5.5222691491	37.1846029668	12.1700844381	4.5003205174	44.370618083	4.0697158694	24.5	0	2203.4127533435	20.7
19830718	0	25	65.9	1	0	0.54	0	0	8	19	18.1726771785	1.1448793851	2.495	24.9358903993	89.2844464676	36.3100082966	115.1190642103	5.2667621211	40.6031496976	12.3038172691	3.4419062459	50.4523871303	4.8514014894	32	0	2505.7748273671	20.225
19830719	0	25.6	62.2	1.2	0	0.54	0	0	9	19	17.8208474689	1.2952798197	2.355	23.4138216435	89.333567704	39.7743691526	123.9890642103	4.8441109534	44.1453471698	12.0599372228	4.2914601358	56.789385084	5.1853136528	40.5	0	2830.1605553064	19.15
19830720	0	26.7	55.5	1.3	0	0.17	0	0	10	19	17.044796141	1.6301462183	1.91	22.7057359235	90.1202690194	43.8590316758	132.9490642103	5.937317737	48.0717056655	14.830002858	5.0004027536	63.7653333646	7.4593426972	50	0	3239.4905043162	17.2
19830721	0	28.7	45.5	1.4	0	0.04	0	0	11	19	15.7578702628	2.3087847795	1.185	22.8326987251	91.7836480767	48.990799675	142.8090642103	7.5254035165	52.7455544923	18.6185336915	6.0441811473	72.9026768575	10.6966582447	60.5	0	3797.6839936471	14.2
19830722	0	25.2	68.9	1.9	0.1	0.46	0	0.1	12	0.1	19.0742651123	1.019393098	2.885	24.6556354729	89.1862632877	51.7790570782	151.3910642103	6.3399276673	55.82483014	16.9005744159	5.7738262503	77.3195479297	4.735331821	72	1	4041.9125536719	20.925
19830723	0	25.6	66.7	1.3	13.1	0.25	0	13.2	0	13.2	18.9348678698	1.1667585064	2.51	24.3823194208	67.4566202294	27.6586514403	133.4813720839	0.8138221725	36.4403214932	1.4046026111	4.2628935406	75.1001927478	1.1331073912	0	0	0	20.275
19830724	0	22.6	70.9	1.2	0	0.63	0	13.2	1	13.2	17.0448204976	0.833348162	2.515	11.5603407167	83.3321418213	30.9491483995	141.8653720839	2.020558519	40.0533446322	5.2241930873	3.5803660502	79.1405937322	1.6363296615	0.5	0	305.9724856054	22.075
19830725	0	24.8	60.9	1.1	0	0.58	0	13.2	2	13.2	16.7345507018	1.2905876376	2.265	10.985969984	88.2318193255	34.5561138187	150.5193720839	4.5282444309	43.9101101037	11.386943734	4.0438517019	83.9875005596	4.4716610889	2	0	651.317463431	19.025
19830726	0	26.4	59.4	1.1	0	0.04	0	13.2	3	13.2	17.8403857239	1.4884615288	1.99	10.364743439	89.6653401748	38.5244756507	159.5153720839	5.4625959828	48.0422833241	13.9007946903	4.1439000077	89.8369570119	6.4317152088	4.5	1	1042.9866708824	18.25
19830727	1	26.8	56.9	1.1	0	0	0	13.2	4	13.2	17.5316863958	1.6025951032	1.695	9.1136659806	90.5610739763	42.9059491867	168.7813720839	5.7753852241	52.4674767661	15.2296510093	4.26484039	95.2383053039	8.0063306123	8	1	1491.9239326971	17.525
19830728	1	26.4	49.4	1	0	0	0	13.2	5	13.2	14.9458782475	1.8248306583	1.83	9.8820048367	90.6106166917	47.1005243179	177.8493720839	5.9228789512	56.6764500892	16.1908116848	4.2695304189	100.0872902368	8.0529146651	12.5	1	1915.8891731981	15.75
19830729	0	28.7	40.2	1.3	0	0.33	0	13.1	6	13.2	13.8376363488	2.6644729342	1.475	23.3795674162	91.1565062775	51.7991943675	187.3673720839	5.7420774568	61.2593246916	16.5015638347	6.0355824773	108.0987030019	9.2625024825	18	1	2409.9384858926	12.875
19830730	0	26.9	48.9	1.5	0	0	0	0	7	13.2	15.2448815762	1.8948212793	2.15	25.8139730504	91.0434195261	55.5490461771	196.2553720839	7.8322143472	65.0605090124	21.3940372527	6.1458407199	112.6745967226	7.8066591163	24.5	1	2772.1733545671	15.5
19830731	0	26.4	64.2	1.3	0	0.08	0	0	8	13.2	19.0805475522	1.2948754048	2.575	26.6301850531	89.7685661448	58.7020114627	205.1433720839	5.7488880114	68.4420762028	17.5441284171	4.4741324823	116.700469862	5.565161138	32	1	3057.9481781435	19.45
19830801	0	23.7	75.9	1.7	20.1	0.92	0	20.1	0	20.1	19.1871414912	0.7448362935	3.12	26.1698621367	61.8505451177	26.7081813356	165.3527055787	0.7303914152	38.0510937859	1.1064946214	4.3021655262	105.5287980101	0.4363664489	0	1	0	23.05
19830802	0	18.6	82.2	1.8	11.6	0.71	0	31.7	0	31.7	15.4982319471	0.4383481095	2.97	5.3362848997	61.5258251857	14.8138475197	148.6522992915	0.717653252	23.718552904	0.7255472014	3.5352128206	4.6582833737	0.1612658393	0	0	0	25.9
19830803	0	19	37.2	2	0	0.88	0	31.7	1	31.7	4.0675098629	1.4737536822	1.93	-7.9684433105	84.6782527025	18.2028650557	155.5622992915	2.7448867639	28.1661821201	5.5791699563	9.1511129882	4.0769007661	0.5024555341	0.5	0	418.5912143349	14.55
19830804	0	20.4	31.1	2.4	0	0.33	0	31.7	2	31.7	2.763627098	1.7877866157	1.595	-9.4165207516	91.5882383459	22.0221779895	162.8142992915	9.4361356527	32.9143956205	17.2471501511	11.7650715365	5.4184028316	2.2938096166	2	0	916.7224311779	12.675
19830805	0	20	38.7	1.5	0	0.42	0	31.7	3	31.7	5.5213731742	1.4835671251	2.045	-8.7294342862	91.63812018	25.3606369001	169.9582992915	7.7840603494	36.9408015064	15.839192782	6.8764449709	4.9191308239	2.7443320518	4.5	1	1311.707384896	14.675
19830806	0	21.2	45.7	2.2	0	0.75	0	31.7	4	31.7	9.026542607	1.4933202354	2.82	-8.1464008859	90.2922277492	27.9182551049	176.9402992915	7.0356664799	40.0417099588	15.3043899951	9.0677924141	5.4184028316	2.3471950312	8	1	1576.1455197815	16.125
19830807	0	18.7	62.4	1.4	0	0.71	0	31.7	5	31.7	11.3674952054	0.885143721	3.42	12.9729787355	88.533330137	29.9073210257	183.6522992915	6.4364652012	42.5085943813	14.7610700671	4.8012340186	3.9408457832	2.0280762467	12.5	1	1765.5407910721	20.925
19830808	0	19.9	60.2	1.5	0	0.13	0	11.6	6	31.7	11.9541725696	1.0070767564	2.87	24.9904519019	88.5822033921	32.4253015985	190.8142992915	5.4064354356	45.514689455	13.3831855371	5.2996052164	9.2541645107	3.009491457	18	1	2022.2651122733	20.075
19830809	0	21.7	55.2	1.3	0	0.54	0	0	7	31.7	12.318900489	1.2613164809	2.43	24.203507662	89.0826388598	35.4096849745	198.3002992915	5.1163820671	48.9620017897	13.3476448616	4.94333974	15.4350300912	4.1703845739	24.5	1	2344.8369427667	18.375
19830810	0	22.4	55.4	1.4	0	0.58	0	0	8	31.7	13.0242246031	1.4479633609	2.425	22.6683417171	89.1649780772	38.4007984901	205.8222992915	4.9927494833	52.3731240809	13.5965608126	5.2859370278	23.4608371653	4.5135333482	32	1	2667.9178117462	18.25
19830811	1	21	65.1	1.5	0	0.88	0	0	9	31.7	14.1886597738	0.9033041008	2.66	22.5647687945	89.2140598711	41.1348041573	213.0922992915	4.5095155853	55.4903247662	12.9679561111	4.9227626275	27.1905791294	3.9815750196	40.5	1	2954.9336012007	21.025
19830812	0	20.9	63.3	1.4	0	0.5	0	0	10	31.7	13.6622873175	1.0235605628	2.675	20.8498859309	89.2631578693	43.8476284649	220.2542992915	7.6852941034	58.5535514422	19.9722570165	4.7669107334	32.1393227983	5.3744260338	50	1	3240.1969122468	20.6
19830813	0	23.4	42	1.5	0	0.33	0	0	11	31.7	9.7593812507	1.9741846859	1.73	21.0856983576	90.9572852328	47.6528411369	228.2442992915	6.8140668739	62.6207725553	18.9573145131	6.649429205	40.6152931544	7.9121183818	60.5	1	3695.2649168906	14.65
19830814	0	21.8	47	2.2	0	0.17	0	0	12	31.7	9.9889909794	1.4277049797	2.655	22.4959518884	90.2087701928	50.3955794699	235.6402992915	8.1850839692	65.6762664859	22.1859931985	8.9324475232	44.9506742368	5.5273536087	72	1	3982.0950117008	16.3
19830815	0	21.3	53	1.6	0	0.67	0	0	13	31.7	11.3324714779	1.248884902	2.32	22.8700510134	90.258196595	53.4876450795	243.0002992915	7.2601755989	69.0036847003	20.8962654461	6.0676459923	48.7402817415	6.7652450829	84.5	1	4324.6653979788	17.925
19830816	0	20.1	65.9	1.1	12.7	0.88	0	12.7	0	12.7	13.5228824072	0.8931839705	3.49	22.0521626102	52.3804269506	27.4039161464	217.6277398888	0.2490270025	41.6852157054	0.3685084766	3.6675283716	45.2170884299	0.646807893	0	1	0	21.45
19830817	0	20.3	69.1	1.6	0.1	0.46	0	12.8	1	12.8	14.4437717552	0.7901080076	2.735	9.477999521	78.5111846152	30.0535060442	224.7357398888	1.3649128931	45.0469074347	3.7594714113	4.8034714231	49.0700992976	1.6214615685	0.5	1	276.466523875	22.2
19830818	1	22	62	1.6	0	0.17	0	12.8	2	12.8	14.3801033042	1.0958120701	2.5	9.05640563	86.842031445	32.9639817522	232.3297398888	4.0652750888	48.6656970546	11.0658739926	5.5195137712	54.1887645188	4.0576548141	2	1	586.1223946329	20
19830819	0	22.4	61.9	1.4	0.2	0.63	0	13	3	0.2	14.7318460632	1.1412877703	2.475	7.5221818151	88.5547919435	35.9018115552	239.9057398888	5.0999693251	52.2541020576	13.8062133645	4.8964306823	59.1374384954	5.2555150464	4.5	1	900.1670871049	19.875
19830820	1	22.8	60.2	1.6	0	0.54	0	13	4	0.2	14.6763841847	1.2480554107	2.465	6.4104037473	88.8634245634	38.8507894422	247.5177398888	4.5279740734	55.8039001853	13.051475634	5.6759186159	64.5436272898	5.4143102177	8	1	1215.4660622259	19.35
19830821	0	22.5	58.3	1.5	0	0.38	0	13	5	0.2	13.9001670699	1.2412846164	2.305	6.5987335189	89.3007242721	41.9787560112	255.2377398888	4.9994647104	59.4948363572	14.6149732048	5.4692481805	69.4398238323	6.2992113994	12.5	1	1557.2718890068	18.95
19830822	0	23.2	59.2	1.4	0	0.29	0	13	6	0.2	14.7917300085	1.266976854	2.34	20.0407444586	89.3498508826	45.0670230144	263.0117398888	5.3164330422	63.1025250306	15.8252837423	5.0917201755	74.3589081124	6.3551994933	18	1	1892.037057834	19
19830823	0	22.1	65.7	1.4	7.5	0.83	0	7.8	0	7.5	15.3739540674	0.9612980613	3.16	20.6942075426	64.2979247153	27.7199169774	251.9220640106	0.7231531613	43.4793496074	1.4205805789	4.5886471961	75.3651528335	1.8788577654	0	1	0	20.9
19830824	0	16.6	92.8	1.2	11.8	1	0	19.5	0	19.3	15.4225010528	0.1423389842	5.52	12.3925828219	23.8717778064	13.1107641809	227.6656039804	0.0006121252	22.9215268667	0.0006053189	1.3368272299	65.0676921763	0.1029253758	0	1	0	29.05
19830825	0	18.8	80.8	1.2	1.2	0.83	0	20.7	1	20.5	15.4254134681	0.4695607793	3.49	-1.5272175442	59.1968909487	15.0345105873	234.5036039804	0.568729243	25.9153108597	0.6092497047	2.5847931514	66.9582128123	0.5989191236	0.5	1	180.9552360167	25.5
19830826	0	19.9	78.8	1	0	0.88	0	20.5	2	20.5	16.1031193505	0.5136308478	3.505	-4.3552181837	76.8010293965	16.9385620453	241.4496039804	1.1266168822	28.8221748495	1.9359387707	2.3942795856	69.5705967904	1.5827994155	2	1	359.3325410045	24.725
19830827	0	21.6	67.2	1.3	0	0.13	0	20.5	3	20.5	15.2503888214	0.9217262242	2.66	-6.1431071567	86.033707433	19.6762837405	248.8816039804	3.692799793	32.8582349899	8.0896418302	4.1605655946	73.7854069752	4.0903588475	4.5	1	645.0449411517	21.4
19830828	0	21.8	69.8	1.7	0.2	0.75	0	20.7	4	0.2	16.0336538021	0.873213334	2.585	-6.7623209859	87.9369594167	22.4895646717	256.5836039804	4.2628103611	36.8945966228	9.8001847207	5.0300094325	77.6605264582	4.5929104296	8	1	939.2574404878	22
19830829	0	18.9	83.2	1	0	0.96	0	20.7	5	0.2	15.9800664997	0.3914447826	5.25	0.5390609821	82.2131398832	22.9861911693	262.8816039804	2.0650805951	37.7256241454	5.121383129	2.0043251557	79.8559027882	1.0778154381	12.5	1	977.7034176081	26.075
19830830	0	20.3	74.4	1.4	0	0.67	0	13.2	6	0.2	15.5916282384	0.6614467122	3.08	12.8743746428	86.0599430758	25.2918626757	270.1156039804	3.8433801769	40.9888939097	9.5512374923	3.7070829535	82.8743633858	4.4526569147	18	1	1205.1381667796	23.525
19830831	0	21	72.3	1.4	9.1	0.63	0	10.5	0	9.1	15.8177970705	0.737397271	2.54	14.3196337762	68.238686792	15.6938473094	254.0666781803	0.8657378902	27.1889944025	0.9572716981	3.9403345729	82.2055416902	2.1822913966	0	1	0	22.825
19830901	0	17.8	92	0.9	192.9	0.96	0	202.2	0	202	16.4750746196	0.1700093224	5.35	5.7991438599	15.9856598739	5.8917773935	5.052	2.721338725444e-05	5.4131845706	1.21218133303338e-05	1.1233800204	2.6916021817	0.0029216613	0	0	0	28.55
19830902	0	18	84.6	1.3	27.1	0.63	0	229.3	0	229.1	15.3601892875	0.3467356274	5.06	-188.9739612212	19.3730136755	2.7839910034	4.908	0.0001203405	2.6250356759	4.05143433734308e-05	2.3501590521	3.5950187346	0.0033577822	0	0	0	26.65
19830903	0	19.3	67.9	1.4	18.1	0.46	0	247.4	0	247.2	13.2202534795	0.7707537673	4.155	-217.0833924899	33.8488904112	1.858685964	5.448	0.0115238978	2.0062223098	0.0035718431	4.3468077683	4.1230518884	0.0053729788	0	0	0	22.15
19830904	0	18.5	41.1	1.7	0	0.04	0	247.2	1	247.2	5.0442882205	1.3474804823	2.235	-234.4672253736	74.3001747935	4.557266634	11.184	1.0423002988	4.5484395004	0.4306773745	7.4755438372	4.2639531102	0.0279786867	0.5	0	358.390682092	15.65
19830905	0	18.6	58.7	1.1	0	0.29	0	247.2	2	247.2	10.3551035249	0.9386804957	2.705	-233.2415015391	85.3646955829	6.850726386	16.794	3.2436477339	6.8409465294	2.6683686744	4.0814320658	4.2639531102	0.0608626746	2	0	639.4152933988	20.025
19830906	0	19.9	69.6	1.5	0	0.58	0	247.2	3	247.2	14.1729857391	0.733956339	3.185	-224.0066804708	86.60466331	8.752150866	22.62	4.8865757446	8.8976168384	4.9743975628	4.4673311775	4.3117481221	0.0921537737	4.5	0	854.3009718295	22.425
19830907	0	21.5	42.8	2.2	0	0.63	0	238.1	4	247.2	8.330047184	1.548081312	1.535	-29.9078626108	91.6572178509	12.1952246772	29.022	9.3576149255	12.1680663636	10.499025456	9.406710203	5.5937572353	0.4219140337	8	0	1362.4120550249	15.325
19830908	0	17.3	63.6	1.3	0.1	0.42	0	45.3	5	0.1	10.3311897443	0.7515418144	3.56	-0.4835996488	88.6864220104	13.802676114	34.29	5.1972427076	13.799101091	6.6906173617	4.3837872011	3.1954254771	0.1729205078	12.5	0	1536.9918868135	21.575
19830909	0	17	89.7	0.6	11.3	1	0	29.5	0	11.4	15.2887647592	0.2021357276	5.4	17.3904632983	31.6498335795	6.9144514433	22.0121366294	0.006190659	7.7459831353	0.0032684969	0.9678151447	2.0994530989	0.1569287492	0	0	0	28.175
19830910	0	16.4	92.3	2.8	133.9	0.96	0	145.3	0	145.3	15.140358392	0.1441705456	5.79	3.4169639466	7.4075609214	2.6470716611	4.764	4.66614504938153e-07	2.4977593552	1.54579234538213e-07	3.0672346179	2.4619112684	0.0038847417	0	0	0	28.975
19830911	0	13.5	83	2	29.5	0.88	0	174.8	0	174.8	10.6658744693	0.2924224898	4.295	-131.9925824187	26.8111252976	1.7039410985	4.962	0.0014949889	1.8336783212	0.0004518391	3.6732733347	2.5914381569	0.0072400924	0	0	0	27.375
19830912	0	14.3	50.2	1.8	0	0.38	0	174.8	1	174.8	4.0818771063	0.8734078836	3.61	-162.2325425762	57.9116909418	3.2354423777	9.654	0.4332361026	3.5208988818	0.1617302344	6.7548879327	2.8293105936	0.0180218965	0.5	0	166.9970326869	18.975
19830913	0	14.5	54.7	1.3	0	0.08	0	174.8	2	174.8	5.4943585219	0.8015662942	3.045	-163.3768321263	78.0909494711	5.1667056913	14.544	1.2462080681	5.4728679035	0.5578308681	4.8654301334	2.6245344498	0.0797651056	2	0	396.4447116709	20.05
19830914	0	16.1	65.4	1.2	0	0.54	0	174.8	3	174.8	9.6104233961	0.6756958535	3.065	-163.1829944016	84.9963696493	7.1404840017	19.794	2.6663738261	7.508989341	2.1558985157	3.9376949476	3.0451246961	0.1473120391	4.5	0	627.296355598	22.325
19830915	0	16	74	0.9	7.3	0.71	0	182	0	7.3	11.3653931912	0.4818929766	3.93	-150.7989163423	53.2983002211	4.7402516101	14.9352738602	0.2841096465	5.2861354919	0.1252255657	2.5181027306	2.3988281604	0.788001729	0	0	0	24.5
19830916	0	13.7	89.5	1.7	22.7	0.96	0	193.4	0	30	11.9993894734	0.1597533342	6.1	-23.874730698	12.6722050183	1.7902364205	4.206	7.58073634905359e-06	1.7622630737	2.26665808561399e-06	2.2488666103	1.4332828882	0.0262814971	0	0	0	28.95
19830917	0	14.5	49	1.9	0	0.54	0	59.5	1	30	3.9219610791	0.9853712274	3.175	-17.7218760542	55.6003349126	3.6313245001	9.078	0.4468886114	3.631308467	0.1687858036	7.4575518697	3.3908522516	0.2772363936	0.5	0	214.0597954788	18.625
19830918	0	15.8	47.5	1.2	0	0.17	0	30	2	30	4.6696565918	1.0291796634	2.685	-17.6204695396	78.9167973217	5.8965299389	14.382	1.3172489156	5.8844587421	0.6093371971	5.0001060944	3.4309741099	1.1018537726	2	0	496.2814233847	17.925
19830919	0	16	62.8	1.1	0	0	0	30	3	30	8.9140387686	0.7373231743	2.985	-17.4150264342	85.8154966689	7.9363418017	19.686	3.5815208649	7.9323540827	3.3145772997	3.8203931808	3.3116540944	1.6742154579	4.5	0	737.5447617523	21.7
19830920	0	17.1	69.4	1.1	0	0.17	0	30	4	30	11.452600509	0.6435459436	3.115	-17.4477966139	87.1168235473	9.8860496449	25.08	3.7232288598	9.9584900937	3.973194456	3.3686716848	3.5950187346	1.8717189207	8	0	962.7836028672	23.075
19830921	0	17	71.5	0.8	0	0.63	0	30	5	30	11.8075111922	0.5918806378	3.85	-9.8702039594	87.0131844697	11.2819943137	30.15	3.2311943821	11.6580314085	3.7365026665	2.4688490833	3.1573556785	1.3113277831	12.5	0	1109.0734638609	23.625
19830922	0	18.5	68.7	1	0	0.08	0	22.7	6	30	12.6361628468	0.7334069819	3.12	13.3894967977	87.2695671973	13.2389660257	35.778	3.9457769848	13.7542176995	5.1168252538	3.1743066075	7.4021071351	2.479633784	18	0	1333.4708022851	22.55
19830923	0	18.4	73.6	0.9	0	0.38	0	0	7	30	13.5943430291	0.594599176	3.13	12.2333519575	87.3630475166	15.1857896857	41.334	3.7188848646	15.8310594772	5.2433235781	2.5728978726	11.1564565813	2.7076213941	24.5	0	1556.8206445592	23.8
19830924	0	18.5	76.3	0.9	0	0.04	0	0	8	30	14.245556765	0.5339047461	3.18	11.1631363454	87.4115344024	17.0933386041	46.926	3.8132702014	17.8926579003	5.7848782624	2.3737213958	14.7146554025	2.8526129674	32	0	1773.8444748992	24.45
19830925	0	22.7	49.1	1.5	0	0.33	0	0	9	30	11.466773205	1.5821858999	1.595	10.5334480429	90.9502088553	20.5268518821	53.814	6.5646533645	21.0143657788	10.285665731	6.0765829907	22.6125910818	7.019926298	40.5	0	2256.9157128194	16.6
19830926	0	18.7	51.5	2.1	0	0.33	0	0	10	30	8.5045331753	1.0149685174	2.725	11.8828027635	90.6045517012	22.7818202509	59.244	7.6287343148	23.2306883633	12.2494517165	7.8584353206	25.4865524654	4.8412709609	50	0	2534.3207594334	18.2
19830927	0	16.2	67.9	1.1	0	0.13	0	0	11	30	10.2650177989	0.6258217327	3.4	12.9036027991	88.9501472714	24.5065618045	64.476	4.9297411754	25.132095812	8.9021063824	3.4721498156	28.1175898169	2.9542013066	60.5	0	2726.0686972369	22.925
19830928	0	16.5	69.5	1.1	0	0.08	0	0	12	30	10.9006409392	0.6156841889	3.27	12.6635699143	88.7898054465	26.3310747325	69.762	4.7309543161	27.0951055116	8.9664275709	3.3531620456	30.9373228204	3.2530951939	72	0	2932.5588648562	23.25
19830929	0	16	75.5	1	1.1	0.63	0	1.1	13	1.1	11.668501079	0.4600314777	3.695	12.6578728603	81.9459221891	27.8326481601	74.742	1.7928280764	28.8278215723	3.6155332185	2.6240864789	33.1342129515	2.5807742158	84.5	0	3093.4596940565	24.875
19830930	0	16.2	78.7	0.9	0	0.67	0	1.1	14	1.1	12.49200628	0.4170812512	4.61	11.3605685823	82.4597312945	28.7182348313	79.614	1.8750954742	30.2011727524	3.9398627449	2.1658722678	35.2756276049	1.4144436774	98	0	3178.2445635689	25.625
19831001	0	17.3	63.4	1	0	0.08	0	1.1	15	1.1	10.284078179	0.777175956	3.165	9.2560610899	86.0894588906	30.3335137913	83.846	3.1612172966	31.8555514796	6.9009571939	3.5047953238	38.2122114697	3.7155925732	112.5	0	3396.8524524535	21.525
19831002	0	15.9	84	1	0	0.96	0	1.1	16	1.1	13.1945261884	0.2899184863	5.24	8.3385227312	82.98849707	30.7765582713	87.448	2.0411474732	32.7435776086	4.5793372248	1.902432145	39.7371432386	1.0065677924	128	0	3443.4337690877	27.025
19831003	0	15.9	74.9	1	0	0.25	0	1.1	17	1.1	11.4513970196	0.4890482205	3.525	7.5745396112	85.4617827569	32.1575115513	91.482	3.1135221259	34.2320889067	7.1178749919	2.6715389349	42.1867730714	3.2039507318	144.5	0	3621.36243214	24.75
19831004	0	16.6	73.5	0.9	0	0.21	0	1.1	18	1.1	11.8408111877	0.526854298	3.275	7.2031303772	86.7164032479	33.7012730713	95.678	3.391877941	35.8411516772	7.9087379903	2.5608440615	44.6290776121	3.5929595492	162	0	3826.9860699645	24.225
19831005	0	16.9	71.8	0.9	0	0.21	0	1.1	19	1.1	11.7749247993	0.5650996304	3.285	8.2604202372	87.0011021304	35.2454588473	99.982	3.5965493446	37.4693568986	8.5531322504	2.6851815905	47.0053976508	3.5752674425	180.5	0	4031.7795483053	23.725
19831006	0	16.9	75.5	1	0	0.21	0	0	20	1.1	12.5377962014	0.5106306012	3.58	8.3918330793	87.0494695199	36.5997446073	104.178	3.5562926607	38.9711734062	8.672477251	2.6344701604	49.4033672411	2.9958743178	200	0	4204.363563795	24.65
19831007	0	15.5	73.3	1.1	0	0.17	0	0	21	1.1	10.740832372	0.4867641195	3.41	7.8311200694	87.0978528778	38.0459727033	108.176	3.7131814669	40.4903564321	9.208632857	3.028982378	51.1954145237	3.5971749488	220.5	0	4394.0462164975	24.45
19831008	0	15.3	75.9	1	0	0.21	0	0	22	1.1	11.0718101408	0.4559163401	3.55	8.0956749361	87.1462522096	39.4098951353	112.174	3.7388724143	41.9629051627	9.4615285584	2.5834141601	53.2599344667	3.3024604219	242	0	4569.2762589696	25.15
19831009	0	15.5	66.1	0.9	0	0.67	0	0	23	1.1	9.1985399074	0.632330948	3.165	7.9109323166	87.5322963119	41.0167647353	116.316	3.6741390324	43.5982045783	9.5367989774	3.0421708973	55.2964141858	4.0917864922	264.5	0	4787.3295626854	22.65
19831010	0	16.6	71.7	1.7	0	0.33	0	0	24	1.1	11.4658928422	0.5506604283	4.22	7.9687221855	86.1154879094	41.9849169273	120.35	3.8038815274	44.8522777005	9.9856969071	4.7035243914	57.1350974452	2.2723195199	288	0	4901.1907147789	23.775
19831011	0	16.1	67.6	1.4	0	0.63	0	0	25	1.1	10.1035163436	0.6198793752	3.905	8.0415192756	86.1635629131	43.1394993273	124.456	3.3123711438	46.2235022499	9.0431526308	4.3237335666	59.0216740626	2.6266728786	312.5	0	5042.2853809449	22.875
19831012	0	13.6	39.6	1.6	0	0.25	0	0	26	1.1	0.1300194096	0.9939464445	2.585	8.2417651568	89.2054487761	45.0126350233	128.22	5.3027062183	47.9458525796	13.5674740258	7.1249853257	60.5317331625	7.1509633163	338	0	5330.0399542946	16.5
19831013	0	11.6	59.6	1	0	0.17	0	0	27	1.1	4.0100829779	0.6097911953	3.435	9.264893336	89.1025689383	46.3616630393	131.624	4.7719119026	49.3059666027	12.6836093064	3.6434692989	61.7766564031	4.1150426201	364.5	1	5508.8561309221	22
19831014	0	11.4	72.7	0.8	23.7	0.71	0	23.7	0	23.7	6.6737268666	0.3788344319	4.165	9.4875737701	41.9548569512	19.1853181634	87.3995010511	0.0585104955	24.7747132719	0.0608563516	2.3372295618	44.1804829157	0.2007636992	0	0	0	25.325
19831015	0	10.3	92.6	0.8	7.9	0.92	0	31.6	0	31.6	9.1490473169	0.097534294	6.455	-14.697247064	15.1038614836	10.2547600644	77.2316428519	2.08038934509002e-05	15.3981371492	1.605622427039e-05	0.9209091036	0.8312211958	0.0198919934	0	0	0	30.575
19831016	0	11.1	93.1	0.9	8.7	1	0	40.3	0	40.3	10.0218294438	0.0931363224	6.015	-23.6078937545	14.6673058608	5.2037458969	66.0967153659	1.79804998375805e-05	8.695931107	1.00717416641187e-05	0.9773229423	0.8312211958	0.0185082729	0	0	0	30.5
19831017	0	12.6	50.8	1.8	0	0.38	0	40.3	1	40.3	2.6837948282	0.7920573135	2.25	-33.3356023913	60.3795022896	7.2547206169	69.8427153659	0.5704396701	11.5183489273	0.3719863946	6.7063406569	1.8251600179	0.320691978	0.5	0	342.0330292323	19.55
19831018	0	12.3	44.2	1.2	0	0.54	0	40.3	2	40.3	0.4719199267	0.8592723653	2.805	-33.6896961748	79.6653883795	8.9475020569	73.3727153659	1.4165711735	13.7140680662	1.137328609	5.1737941927	1.7474441785	0.769007132	2	0	593.3154628058	17.975
19831019	0	10.9	71.5	0.9	0	0.17	0	40.3	3	40.3	5.9520915137	0.3976018031	4.055	-33.3075865475	83.2899230303	9.9725348569	76.5787153659	2.240589355	15.0464685893	2.8749736253	2.6419213406	1.4105645765	0.6618564273	4.5	0	717.1810442883	25.15
19831020	0	12.7	67.6	1	0	0	0	40.3	4	40.3	6.8619930148	0.531619439	3.565	-9.6592289026	85.5913395697	11.3000773369	80.2707153659	2.9482775128	16.7168760807	4.2648494041	3.182722053	2.1572510329	1.2076256646	8	0	888.4273444834	23.725
19831021	0	12.7	72.4	0.8	1.7	0.42	0	18.3	0	1.7	7.8638154151	0.4295107424	4.025	-1.1351280381	74.8272481986	11.3242294271	83.6747153659	0.9433487221	16.9227883961	0.7708807159	2.3692179969	3.9371795869	1.1723447808	0	0	1017.0154710254	24.925
19831022	0	10.3	72.3	2.6	0.1	0.75	0	10.5	1	1.8	5.5358096589	0.3469993362	4.445	6.2467782467	80.7146467882	12.1305128031	86.4667153659	1.9678925476	17.9614466856	2.793799562	6.7720526	4.7181750265	1.2903592348	0.5	0	1109.2528987326	25.5
19831023	0	9.2	74.4	1.4	0	0.38	0	1.8	2	1.8	4.8868392049	0.3143652669	4.48	5.3508944275	83.1452595895	12.9184168031	89.2227153659	2.9934748827	18.9701779431	4.7065697202	3.5349882657	5.5300957937	1.490167173	2	0	1198.9258282483	26.3
19831024	0	8.3	76	1	0	0.54	0	1.8	3	1.8	4.3208189145	0.2853789486	4.38	4.3768424721	84.2535738085	13.7262002271	91.8707153659	2.5914988199	19.9869030827	4.1818258575	2.4957373313	6.3048479196	1.5334948843	4.5	0	1292.0191067033	26.925
19831025	0	8.1	76.6	1	0	0.08	0	1.8	4	1.8	4.2391527333	0.2780600141	4.27	4.1485940939	84.8632005793	14.5967735391	94.6447153659	2.6660212248	21.0697388587	4.4678200723	2.4445135717	7.2330361867	1.6678530992	8	0	1394.0576190269	27.125
19831026	0	9.3	73.2	0.9	0	0.17	0	1.8	5	1.8	4.7507024665	0.3494446386	4.175	3.6628611177	85.2676265441	15.5197576191	97.5087153659	2.9763308855	22.2042787438	5.1805917474	2.5050416814	8.3646236404	1.8850756228	12.5	0	1503.7738581414	25.975
19831027	0	11.4	64.3	0.9	0	0	0	1.8	6	1.8	4.9036164279	0.5338180928	3.62	5.2024526825	86.2964915887	16.7814343551	100.9307153659	3.1962434825	23.7081633107	5.7950385201	3.1027916187	10.0647570584	2.5169965375	18	0	1666.0138657817	23.225
19831028	0	11.7	67.7	0.9	0	0.08	0	0.1	7	1.8	5.9295432655	0.4865919191	3.94	5.0799554984	86.3446263508	17.8711661951	104.2267153659	3.1601783336	25.0180661487	5.9292359619	2.9028562624	11.6536953745	2.1360270386	24.5	0	1799.7926677865	24
19831029	0	10.9	75.2	1	4	0.67	0	4	0	4	6.6826451168	0.3272858159	4.72	5.1169541665	55.3068005884	12.7138058983	101.8520656736	0.3257519177	19.3798343126	0.2895011268	2.5899764875	12.7213626254	1.1673844238	0	0	0	26.075
19831030	0	9.9	94.9	0.7	0.1	1	0	4.1	1	4.1	9.1157414637	0.061362202	6.425	1.0728472014	56.9222972973	12.7900356103	104.4640656736	0.3472416242	19.5852740792	0.3106482684	0.6821593486	13.198704102	0.3951257063	0.5	0	7.035020376	31.25
19831031	0	10.4	69.1	0.9	0	0.42	0	4.1	2	4.1	4.9819230252	0.4127767406	4.72	0.6496837056	69.3950887908	13.4952096903	107.3100656736	0.7356972269	20.5344409722	0.6781120392	2.7988068935	14.3151368992	1.3700867469	2	0	84.9160337524	24.675
19831101	0	11.5	54.4	1.8	0	0.08	0	4.1	3	4.1	2.6270858849	0.6326087595	3.935	0.6795103809	80.3701235042	14.4350958263	109.4800656736	2.1912988449	21.7129774879	3.6792987793	6.5260305155	15.4835669391	2.7061307359	4.5	0	217.0322140642	20.725
19831102	0	10.5	73.2	1.1	0	0.58	0	4.1	4	4.1	5.9065522999	0.3560176687	4.485	1.1426775176	82.6878566478	15.1510676003	111.5240656736	2.2307605752	22.6196658528	3.8672381207	2.9747973575	16.4386527326	1.6856143136	8	0	310.3211591956	25.675
19831103	0	10	81.3	0.7	16	0.88	0	20.1	0	16	6.9429473413	0.2234807096	5.86	0.9619280565	26.4868322287	6.9054382435	83.0164283777	0.0013775573	11.4332804595	0.0008945878	1.5707837537	6.0723881379	0.0890054761	0	0	0	27.825
19831104	0	10.2	94.8	0.7	14.8	0.75	0	34.9	0	30.8	9.398138278	0.068250004	6.34	-11.2004075253	6.9419363726	2.9289142709	58.9428724918	2.49957829430708e-07	5.2105397521	1.09475432786459e-07	0.6907564861	0.8666297357	0.0203703156	0	0	0	31.15
19831105	0	10.4	80.5	0.7	0.1	0.13	0	31	1	30.9	7.1887524224	0.2621177422	4.28	-26.0609528097	37.5177461137	3.7251897509	61.0228724918	0.0267522439	6.4638954188	0.0129296678	1.6257235136	1.1733537436	0.1276892234	0.5	0	106.6209046692	27.525
19831106	0	10.6	77.4	0.8	0	0.13	0	30.9	2	30.9	6.8112982804	0.3082675038	4.275	-26.5418399286	60.2580060375	4.5177529909	63.0488724918	0.5171240141	7.6628130526	0.2715524431	2.0134646448	1.2358001749	0.4297799954	2	0	212.8116897506	26.7
19831107	0	9.7	87.7	0.9	0	0.88	0	30.9	3	30.9	7.7555567183	0.1466656858	5.715	-27.5288281062	66.6481644024	4.8016995769	64.7328724918	0.6724364637	8.1011067564	0.3631724471	1.3920261938	0.5845180039	0.2890389233	4.5	0	244.7374568078	29.5
19831108	0	9.2	73.2	0.7	0	0.04	0	30.9	4	30.9	4.6543722025	0.3393797216	4.235	-27.9176278984	76.7976595571	5.5832984509	66.5608724918	1.0666859186	9.2308316993	0.6165095234	2.0695748749	0.995555214	1.0676681685	8	0	349.9920795617	26
19831109	0	8.9	68.5	0.6	0	0.04	0	30.9	5	30.9	3.4234980495	0.3999746211	4.04	-11.9160009037	82.1089886682	6.4347272109	68.4068724918	1.7957893626	10.4192292024	1.4372156938	2.1011179291	1.0926012782	1.4315059799	12.5	0	468.0025260435	24.9
19831110	0	8.7	67.9	0.6	0	0.04	0	14.9	6	30.9	3.1082046477	0.4069213941	4.145	3.2684297127	84.1845883778	7.2471111609	70.2348724918	2.3878822664	11.5220070038	2.5497302615	2.1281492987	2.1596835127	1.5157882571	18	0	578.8446069015	24.8
19831111	0	8.7	61.8	0.7	0	0.17	0	0.1	7	30.9	1.7881540729	0.4676303061	4	3.5323073793	85.3739903953	8.1058053049	72.0448724918	2.8091006155	12.6527049198	3.352456614	2.6511822103	3.107412601	1.8206863906	24.5	0	698.6000677215	23.275
19831112	0	7.8	76.1	1.5	0	0.42	0	0	8	30.9	3.855603578	0.2568243716	5.18	3.7480931306	84.4474193462	8.5520695849	73.5308724918	3.020351706	13.251168577	3.7607046069	3.5465432211	3.6234174101	0.9920284402	32	0	751.4123779982	27.075
19831113	0	6.4	78.9	1.9	0	1	0	0	9	30.9	3.0083867523	0.2044374031	5.935	3.9184162749	82.7835131942	8.7767661689	74.4048724918	2.2578651395	13.5559094772	2.6800933047	3.9830011152	3.7417697624	0.6624858311	40.5	0	774.8793372369	28.125
19831114	0	4	63.2	2.2	0	1	0	0	10	30.9	-2.3518586908	0.295876377	5.225	4.0137413141	83.1013749537	9.0695823569	74.8828724918	2.669648126	13.9232976397	3.370801541	6.893066497	3.7417697624	1.2658558096	50	0	806.138291844	24.8
19831115	0	2.7	69.9	1.1	0	0.58	0	0	11	30.9	-2.233740402	0.2357803959	5.315	4.4374631286	83.1484548469	9.3457332389	75.3428724918	2.4088792517	14.2671324461	3.0273262192	3.1483922228	3.7417697624	1.1532722877	60.5	0	835.1412200531	26.8
19831116	0	1.9	86	0.7	0	0.96	0	0	12	30.9	-0.1916751827	0.099830422	6.48	4.3678495272	81.6635892351	9.4443727589	75.5688724918	1.5545072557	14.3920550193	1.5653250312	1.2019456412	3.7417697624	0.4862372203	72	0	843.4558937684	31.025
19831117	0	2.1	78.8	0.8	0	0.58	0	0	13	30.9	-1.1904012743	0.154980227	6.005	3.880334868	81.7101944428	9.5933926789	75.7948724918	1.6505621865	14.5749041618	1.7793386107	1.8378828961	3.7417697624	0.6988943444	84.5	0	856.6809507705	29.175
19831118	0	3.1	72.3	0.8	0	0	0	0	14	30.9	-1.3926163195	0.2297924118	4.96	3.6585213943	82.8105955081	10.0074135029	76.6328724918	2.031973051	15.0887601311	2.5315989911	2.2836687624	3.8271189948	1.3314690946	98	0	905.1356306379	27.3
19831119	0	3.1	70.4	0.7	0	0	0	0	15	30.9	-1.7536486156	0.2437813926	5.055	3.3743984872	83.2551381994	10.3815542629	77.3628724918	2.1510429333	15.5472717708	2.7975144779	2.1779889204	3.9342814488	1.2844101885	112.5	0	947.834916511	26.825
19831120	0	3.2	66.9	0.6	0	0.58	0	0	16	30.9	-2.3464719451	0.259490382	4.725	2.7051657693	84.0729415629	10.7964766309	78.0208724918	2.3101513208	16.0429286682	3.1347252188	2.1315653508	3.9342814488	1.6170505656	128	0	997.0029269796	25.925
19831121	0	3.5	58.9	0.8	0	0	0	0	17	30.9	-3.7671781159	0.3491180571	4.515	2.567749136	84.8020689635	11.2880832709	78.8228724918	2.6438091962	16.6243187842	3.7679027444	3.0006376882	4.0524494533	1.8605850818	144.5	0	1058.2049677732	23.85
19831122	0	3.7	74.5	0.9	0	0.46	0	0	18	30.9	-0.4052534512	0.2099861099	5.605	2.9122897563	84.103355921	11.5407409769	79.3908724918	2.1967076019	16.9291653719	3.0671848323	2.3528531227	4.105636019	0.8844898051	162	0	1084.4014233381	27.7
19831123	0	4.6	73.8	0.8	0	0.63	0	0	19	30.9	0.3340228021	0.2297158124	5.18	2.8983642607	84.1507666185	11.9205031289	80.2828724918	2.4205900213	17.3869245278	3.5142467655	2.2004389703	4.2348531875	1.1794021763	180.5	0	1127.7984141907	27.3
19831124	0	3.5	68	0.6	0	0.38	0	0	20	30.9	-1.8398124455	0.2609536392	4.93	2.8703736857	84.1981929688	12.3131255409	80.9948724918	2.307009556	17.844349186	3.3844598449	2.0825666575	4.2775095548	1.4160782622	200	0	1173.282729929	26.125
19831125	0	4.4	57.7	0.7	0	0.46	0	0	21	30.9	-3.1964561191	0.3698676685	5.255	2.8789546019	84.2456349768	12.6346983309	81.6348724918	2.0823227349	18.2197004871	3.0358720602	2.7684440229	4.3306360135	1.0917058025	220.5	0	1208.56333301	23.325
19831126	0	5.3	66.2	0.8	1.6	1	0	1.6	0	1.6	-0.4869353232	0.306030706	5.315	3.1293449466	69.7294250106	12.1975001144	82.4368724918	0.6915057606	17.807813982	0.5830492705	2.6697806156	4.4049781814	1.0241560122	0	0	1246.2767284216	25.225
19831127	0	4.9	90.9	1.2	18	0.67	0	19.6	0	19.6	3.5369069386	0.0813509311	7.09	1.5009401641	14.678901623	5.2682518563	51.1607381572	2.12830245095014e-05	8.3793540536	1.16950987149372e-05	1.3973030777	0	0.0405442874	0	0	0	31.5
19831128	0	10.6	50.4	2.3	0	0.17	0	19.6	1	19.6	0.729741068	0.6877031471	3.085	-16.5892168269	52.8652368089	6.5940518563	53.5467381572	0.2869645484	10.0836941595	0.1738942413	8.4454892511	1.4562008573	0.6191618758	0.5	0	213.9744165901	19.95
19831129	0	9.8	38	1.8	0	0.08	0	19.6	2	19.6	-3.8249531895	0.8189558557	2.725	-15.4814489155	77.7652752281	8.0143946543	55.7347381572	1.4280186868	11.7903105393	0.9435223095	8.0496333552	2.7467928036	2.556835431	2	0	464.0879596591	17.05
19831130	0	7.6	36	1.3	0	0.04	0	19.6	3	19.6	-6.4945367451	0.7900589994	3.485	-14.2809044459	84.0708324174	8.9931930203	57.3467381572	2.3095001009	12.9207588542	2.6615668101	6.0869269829	3.9042855254	2.2381274143	4.5	0	613.583720736	17.1
19840501	0	8.7	60.9	1.8	0	0.42	0	28.9	1	28.8	1.5837341511	0.4518916901	3.715	-10.4147447425	51.8369333514	8.7244878561	17.583776104	0.3081732021	8.6136047268	0.1717717867	6.0021023074	11.3121363116	0.2878913642	0.5	0	137.2216413811	23.05
19840502	0	9.2	75	0.5	17.7	1	0	46.5	0	17.7	5.0018352951	0.2949417143	5.03	-11.8281658193	28.2586827398	4.6277482165	4.132	0.0023470679	4.1757999056	0.0009363722	1.5838874043	0.4800130423	0.1246780103	0	0	0	26.45
19840503	0	8.3	96.2	0.7	59.7	1	0	106.2	0	77.4	7.7252161228	0.0433011611	6.575	-33.5556492559	3.7436443566	1.6489447627	4.06	3.32733222363342e-08	1.642099134	9.76586918276049e-09	0.586692389	0.3817169228	0.0053037644	0	0	0	31.975
19840504	0	8.6	96.1	1	36.4	1	0	142.6	0	113.8	8.0084963089	0.0441855694	6.635	-89.6892657133	3.6849050158	0.1866037988	4.024	3.62973807448047e-08	0.3344358527	8.19621535843601e-09	0.7850228705	0.3953933168	0.0033758263	0	0	0	31.875
19840505	0	12.7	75.5	1	0	0.88	0	136	1	113.8	8.4801736368	0.39000178	4.475	-107.8156993754	31.6833445165	1.6340665934	8.912	0.006475395	2.2409194341	0.0020737167	2.5862300715	1.9320060123	0.0179080041	0.5	0	95.1573805964	25.7
19840506	0	15.4	64.9	1.7	1.7	0.63	0	119.2	0	1.7	8.8323886919	0.6626918166	3.345	-103.2068391366	59.7256566635	3.5978740812	14.52	0.5377574814	4.4432771443	0.2200515804	5.4426248909	3.0822081648	0.1174315603	0	0	290.9717791711	22.375
19840507	1	14.7	69.9	1	2.2	0.88	0	117.7	0	3.9	9.2642736144	0.545634207	4.275	-104.2005007975	61.819503441	3.941537979	19.732	0.597274272	5.2575430946	0.2626279646	3.0431070444	2.4619112684	1.5841189091	0	0	401.534411356	23.8
19840508	0	15.5	53.1	2.3	0	0.54	0	117.7	1	3.9	5.9943582629	0.9023537909	3.16	-87.4030365837	79.4568431818	6.7355273838	25.556	1.4649877061	8.1204800056	0.7921806827	8.4194195771	2.9719241391	3.1050690539	0.5	0	620.0411050564	19.4
19840509	0	12	51	3	0	0.42	0	100	2	3.9	2.1854680153	0.7163506206	3.99	-24.6246851561	83.8195843684	8.608980893	30.66	4.1386593986	10.1164795017	4.4952953766	10.9391127283	1.6223664022	2.5280858351	2	0	751.3373964803	19.75
19840510	0	11.7	62.5	3.2	0	0.42	0	40.3	3	3.9	4.7814580433	0.5746448943	4.035	14.6411039409	85.0550139363	10.4175393332	35.62	4.307839939	12.0353419736	5.1733082309	10.2996682936	1.7474441785	2.3806628878	4.5	0	877.4325873917	22.7
19840511	0	11	67	1.8	6.2	0.75	0	10.1	0	6.2	5.1125686606	0.4453700164	4.095	15.7301311574	56.0749820543	7.2938105462	32.0912455004	0.4408658092	9.3020914014	0.2558459012	5.4244704491	1.8177447186	1.0952611676	0	0	0	24
19840512	0	9.1	83	1.3	5.8	0.96	0	15.9	0	12	6.3645555794	0.2098996851	6.19	10.4843519652	29.1810177736	4.0467611937	28.5726547012	0.0032889886	5.9771533801	0.0015324203	2.4051917807	0.8312211958	0.1098576117	0	0	0	28.475
19840513	0	11.2	79.1	1.5	1.3	0.88	0	15.5	0	13.3	7.7107704199	0.3060924744	4.665	6.0340020782	51.2193417059	5.3365013277	33.3346547012	0.2875457767	7.622366082	0.1505967861	3.2454635447	1.502642802	0.4321629068	0	0	82.7410016694	26.975
19840514	0	10.1	87.4	0.8	9.5	0.96	0	22.8	0	22.8	8.0988627964	0.1566508164	6.5	3.0427937076	15.8673353315	2.3428246818	23.5759892923	2.72687209972662e-05	3.7532235185	1.04303390372052e-05	1.2945225556	0.647172691	0.1185437484	0	0	0	29.325
19840515	0	10.1	83	0.9	15.2	1	0	38	0	38	7.3422798602	0.2304652218	4.635	-8.9063397799	28.0551871541	1.7955531946	5.1784480453	0.002377755	1.923628952	0.0007282454	1.7679138807	1.0532726372	0.0932991607	0	0	0	28.225
19840516	0	9	89.5	1.2	23.6	0.92	0	61.6	0	61.6	7.3629764316	0.1376198143	5.81	-25.7630199675	15.8485381087	0.6912212285	4.384	2.80413138734426e-05	0.9915862413	7.3516909486341e-06	1.584142782	1.0728509269	0.0164054735	0	0	0	30.125
19840517	0	8.8	91.8	0.6	9.8	1	0	71.4	0	71.4	7.5361823732	0.0946162719	6.38	-44.0227391349	10.7390935953	0	3.97	2.26675859090603e-06	0	4.53351718181207e-07	0.7891101691	0.5240182987	0.0090808595	0	0	0	30.75
19840518	0	9.2	94.7	0.6	19.5	1	0	84.7	0	90.9	8.3892032687	0.0638746782	6.52	-48.5035009262	3.8741382418	0	4.168	3.57001011002008e-08	0	7.14002022004015e-09	0.621823293	0.5540034718	0.005350868	0	0	0	31.375
19840519	0	8.8	93.5	1	32.7	1	0	111.6	0	123.6	7.8048318525	0.075336588	6.59	-67.8180969031	4.2583108252	0	3.97	4.70631277875931e-08	0	9.41262555751862e-09	1.0093947285	0.4945533012	0.003452326	0	0	0	31.175
19840520	0	7.7	93.7	1.1	39.3	1	0	149.6	0	162.9	6.7449024314	0.0663159321	6.815	-91.1545181506	3.844750038	0	3.574	3.56372590245727e-08	0	7.12745180491453e-09	1.0645025156	0.276508981	0.0022171509	0	0	0	31.5
19840521	0	10.3	89.8	1.2	12.5	1	0	152.6	0	175.4	8.6949034934	0.1399680142	6.04	-115.8997254547	12.7552280018	0	4.312	7.34546523947939e-06	0	1.46909304789588e-06	1.5687796753	1.0728509269	0.0032771289	0	0	0	29.875
19840522	0	8.4	94.1	0.9	30.5	0.96	0	167.9	0	205.9	7.5016067804	0.0663593448	6.635	-104.8610997389	4.4849048847	0	3.916	5.8829297818961e-08	0	1.17658595637922e-08	0.8754802116	0.3681596753	0.001823511	0	0	0	31.425
19840523	0	10.3	78.3	1.3	1.4	0.71	0	145.7	0	207.3	6.6882293444	0.3082454029	4.835	-125.7872963713	29.2879559093	1.1273576652	8.318	0.0036448286	1.68409288	0.0010768074	2.9221754576	1.4562008573	0.0083638708	0	0	70.4648977374	27
19840524	0	11.8	72.4	1.4	0.1	0.63	0	136	1	207.4	6.9983720712	0.4085371495	4.26	-106.4572518536	59.1473973573	2.7520248044	13.26	0.6673685432	3.6238070058	0.2518608677	3.7854313351	1.6967554772	0.0383904342	0.5	0	180.3014373107	25.15
19840525	0	12.6	75.2	1.1	0.8	0.83	0	117.3	2	208.2	8.3249174238	0.3999740121	3.825	-72.3213372689	73.2452634565	4.7806209674	18.436	0.9402434864	5.800765191	0.4320961411	2.8285229924	1.9049429094	0.0888790336	2	0	325.7388585306	25.65
19840526	0	11	87.8	0.9	47.2	1	0	131.8	0	255.4	9.0517902251	0.1800126858	4.505	-32.3883724383	35.0926478966	3.051687276	4.942	0.0148793751	2.8540957389	0.0051517457	1.3960776281	1.4105645765	0.0376291755	0	0	0	29.2
19840527	0	7.5	94.6	1	44.5	0.79	0	137	0	299.9	6.6852436507	0.0567457697	6.76	-66.8502166128	5.39966957	0.8929988724	3.7	1.04782750431172e-07	1.1138971421	2.81140574712611e-08	0.9032188108	0.3021246192	0.0041437494	0	0	0	31.775
19840528	0	10.2	69.1	1.9	0.1	0.79	0	124.6	1	300	4.7906029009	0.4303998786	4.995	-80.7249320636	33.6497848174	1.9320571212	8.282	0.0141603444	2.440683772	0.0046565735	5.4321094061	1.6223664022	0.0198526371	0.5	0	63.9292677138	24.725
19840529	0	9.8	66.8	1.9	0	0.79	0	94.1	2	300	3.926395503	0.4716012616	4.685	-78.7090988615	59.0425021242	3.152110745	12.666	0.699713794	3.8863133173	0.2712929949	5.7078498188	1.4562008573	0.0895292123	2	0	141.6242502879	24.25
19840530	0	12	60.7	1.3	0	0.67	0	92.7	3	300	4.646888946	0.5712039128	3.685	-78.4442667066	76.5345958694	5.279300025	17.752	1.2783854347	6.0560502002	0.599256731	4.5090026077	1.6717418371	0.2993474559	4.5	0	297.5731630537	22.175
19840531	0	12.5	67.7	0.6	0	0.92	0	92.6	4	300	6.692718591	0.4768403667	4.325	-77.0347262196	80.8543362378	6.847049055	22.658	1.4160063815	7.8007798345	0.7502682964	2.1677623822	1.2569825883	0.2860489708	8	0	402.6572892058	23.8
19840601	0	15.8	56.5	1.2	0	0.33	0	91.8	5	300	7.1738216343	0.8306184269	3.165	-29.4962095886	85.8920499251	9.6101310314	29.356	3.4911372234	10.5698010655	3.8343666199	4.4732114953	3.4309741099	0.9200001636	12.5	0	619.4108181841	20.175
19840602	0	15.8	70	1	0	0.92	0	44.6	6	300	10.338455414	0.5554873865	4.095	17.8343608352	85.9400511606	11.4267980644	35.892	3.2099498756	12.7253189443	3.9222462559	3.0487102962	2.3062494607	0.6114269413	18	0	744.4720234616	23.55
19840603	0	12.6	88.7	1	116.6	0.96	0	116.7	0	116.6	10.7794905791	0.1631819812	5.75	17.5710570907	23.8851710191	4.718090992	5.87	0.0008370279	4.397483277	0.0003410523	1.4598252616	1.4793202385	0.0057446788	0	0	0	29.025
19840604	0	8	94.2	0.9	20.6	1	0	137.2	0	137.2	7.1200653863	0.0634890899	6.275	-99.7879262787	11.0499991265	1.9681306543	4.97	2.71873089809175e-06	1.978015431	8.39268551297092e-07	0.8642334049	0.3151015247	0.0033531173	0	0	0	31.55
19840605	0	8	95.2	0.6	14.6	1	0	151.8	0	151.8	7.2740737046	0.0514565266	6.66	-122.4559893855	4.380456364	0.409368859	4.898	4.92317842712368e-08	0.6772321316	1.20948242337414e-08	0.5850691839	0.2638682871	0.0022384559	0	0	0	31.8
19840606	0	10.5	80.4	1.3	5.3	0.88	0	157.1	0	157.1	7.2680203512	0.2590462341	4.465	-138.2511158622	33.0199769641	0.9475851775	5.69	0.0110875804	1.3380777893	0.0030960015	2.702846481	1.1528998905	0.009772979	0	0	0	27.475
19840607	0	13.2	65.5	1.9	0	0.38	0	157.1	1	157.1	6.8788961768	0.5809346668	3.545	-145.2743823822	64.2243712094	3.2609035195	12.028	0.7208824625	3.8871798349	0.2795249191	5.9300884193	2.526108047	0.0229654913	0.5	0	172.4646841174	23.075
19840608	0	14.7	58.3	1.4	0	0.33	0	157.1	2	157.1	6.6018478637	0.7548285655	3.43	-144.3442225308	79.4935522612	5.7356039195	18.618	1.5525529043	6.4802889841	0.7512689721	5.0165671658	2.8293105936	0.0737188331	2	0	359.1837478843	20.9
19840609	0	18.8	37.8	1.5	0	0.04	0	157.1	3	157.1	4.1174554653	1.4075293736	1.745	-26.1200662115	89.7735093097	10.4168946251	26.288	5.7529635866	10.4658164721	6.3545834912	6.9354953562	4.6582833737	0.3965969741	4.5	0	819.588185849	14.75
19840610	0	18.7	48.5	2.1	0	0.42	0	40.5	4	157.1	7.6229894109	1.2041666635	2.555	-1.5065382393	89.8227920104	13.9919679253	33.616	6.9461251844	13.9693227951	8.7303376475	8.3287203121	4.5570981201	0.4434449266	8	0	1123.4741569721	17.45
19840611	0	18.5	59.6	1.6	0	0.46	0	19.9	5	157.1	10.4891785062	0.9170906384	3.285	16.9844967705	88.8283150011	16.6844682871	40.764	5.3041938145	16.6707503416	7.5564744978	5.6449531511	8.3228146905	0.4161510402	12.5	0	1328.2470060001	20.275
19840612	0	20	44.9	1.4	0	0.42	0	5.3	6	157.1	7.6779768265	1.3445118878	2.14	23.8611829843	90.152590176	20.8640793031	48.506	6.2984659719	20.8175080772	9.8868259129	5.9808382071	13.0918236542	1.1888382396	18	0	1704.0838230012	16.225
19840613	0	19	56.3	1.5	0	0.38	0	0	7	157.1	10.1046941271	0.9972869111	2.96	24.9922489748	89.6719428747	23.9442915031	55.762	6.5553074702	23.8964424872	10.9979241666	5.5292271392	16.7787675769	1.0531550469	24.5	0	1949.3655728082	19.325
19840614	0	19.9	64	1.3	0	0.54	0	0	8	157.1	12.8854410101	0.8685330504	3.22	25.213314719	88.7508555419	26.7172196279	63.144	5.6403120401	26.6775897576	10.3115105651	4.3921996491	21.0994318524	1.0953301064	32	0	2160.9986163107	21.025
19840615	0	21.8	53.7	1.5	0	0.58	0	0	9	157.1	11.9933510069	1.32434539	2.16	24.0528257535	89.8166636092	30.9123106847	71.228	8.94657798	30.8509255868	16.0351174479	5.6968761852	27.1470049754	2.8581530645	40.5	0	2530.1633881184	17.975
19840616	0	20.3	52.3	1.9	0	0.29	0	0	10	157.1	10.2092035487	1.1594371547	3.16	24.0230002875	88.9374533263	33.7585320639	78.628	5.5870246914	33.7029097386	11.6359234525	7.1415288076	31.0091400059	1.651967757	50	0	2749.1614207613	18
19840617	0	19.2	68.9	2.1	0	0.63	0	0	11	157.1	13.3488414614	0.7216595373	3.69	24.6219036469	87.6218871362	35.9916069291	85.632	5.252978158	35.9513948699	11.4732081405	6.2104260288	34.055544374	1.504740638	60.5	0	2910.2216588516	22.425
19840618	0	20.3	67.2	1.5	0	0.63	0	0	12	157.1	14.013410544	0.8142653399	3.415	23.2523004928	87.6704594781	38.5219880881	93.068	5.5854432142	38.4931892056	12.5176448161	4.7149077083	37.7661244025	1.9305893528	72	0	3098.0114435026	21.725
19840619	0	21.5	66.3	1.3	0	0.67	0	0	13	157.1	14.9457644483	0.9071939448	3.055	22.8819283958	87.7190478561	41.4954459251	100.684	4.0575863714	41.4691934717	10.0652743898	4.2343784899	42.0843647494	2.2776880768	84.5	0	3328.9460360377	21.2
19840620	0	21.8	68.6	1.3	0.2	0.79	0	0.2	14	0.2	15.7624164966	0.8414844848	3.195	22.7242366858	87.7676522756	44.2883032861	108.3	4.0859091288	44.2681246095	10.5165703051	4.0420071108	45.984703763	2.2550191972	98	0	3541.6334849147	21.7
19840621	0	21.3	67.9	1.3	0	0.71	0	0.2	15	0.2	15.1259537508	0.8867239403	2.54	21.1186701237	88.5612460558	47.9441202685	116.24	4.9228126581	47.9147194571	12.7924298763	4.0959409072	50.0884185125	3.7082081375	112.5	0	3845.326018663	21.65
19840622	0	22.6	50.6	1.6	0	0.63	0	0.2	16	0.2	11.8300819626	1.4938256089	2.59	20.2606948682	88.6101285273	51.5309089057	124.144	4.4462175535	51.4937132418	12.2890845022	6.1688482336	55.7191585068	3.678098129	128	1	4141.3298569077	17
19840623	0	22.8	42.5	1.7	0	0.33	0	0.2	17	0.2	9.3961372259	1.6924540702	2.245	22.0584185232	89.5330412909	55.6008169795	132.156	5.4580310311	55.5474082523	15.0496161572	7.41256945	60.6675436283	6.6281310932	144.5	1	4495.3780802912	14.925
19840624	0	21.8	38	3	0	0.13	0	0.2	18	0.2	6.8578486575	1.6971659594	1.89	23.7985084971	91.1217807781	60.1298346307	139.97	12.6930583984	60.0500678235	28.7693430341	13.488945615	64.4682240673	11.9189103544	162	1	4921.9162522324	14.05
19840625	0	19.6	43.1	1.7	0	0.75	0	0.2	19	0.2	6.7195573625	1.3392927995	2.195	25.9675588681	91.1715086111	64.1548558515	147.352	7.5538879045	64.055483323	20.6761927813	7.3094462279	67.4120059292	8.3313455788	180.5	1	5287.5403808981	15.875
19840626	0	23.2	40.1	1.8	0	0.13	0	0.2	20	0.2	8.8933117733	1.8332052832	1.38	27.4024471238	92.3079677032	69.5629713299	155.886	9.0361585526	69.4265311034	24.4802163151	8.0621329831	72.6640849774	12.0094312028	200	1	5828.0282928691	14.225
19840627	0	20.7	55.3	1.2	4.1	0.58	0	4.1	0	4.1	11.4173558712	1.1493229827	2.995	29.647607836	70.9188270857	51.6717588996	157.2777607877	0.8462535368	56.7402022096	2.5535087279	4.5878799426	75.9992028756	3.8384040459	0	1	0	18.65
19840628	0	17.7	86.2	1.1	10.7	0.92	0	14.8	0	14.8	15.3578650443	0.2928938905	4.94	24.5999081351	37.0666888128	26.9528616175	142.3525876951	0.0247632364	36.5872584125	0.0334704198	1.8749459903	68.138855434	0.2357044784	0	1	0	27.125
19840629	0	19.8	62.1	1.5	0	0.17	0	14.8	1	14.8	12.3318038924	0.9178159084	3.13	10.6607194226	71.7320540496	29.8358875835	149.7885876951	1.062631153	39.8351830924	2.4733001074	5.1555996746	71.1678263395	1.1511538098	0.5	1	222.5806333963	20.575
19840630	0	19.1	55.7	1.8	0	0.25	0	14.8	2	14.8	10.0378383513	1.0150286976	3.35	8.673201315	82.8931421772	32.4542259131	157.0265876951	2.8462929484	42.7958539877	7.5490330756	6.5910974893	73.8468396414	2.6713368944	2	1	419.4592670318	19.15
19840701	0	20.8	62.2	1.6	1.6	0.42	0	16.4	0	1.6	13.2989494247	0.9548370972	2.89	8.2073600359	81.1004499521	34.0129258522	164.9425876951	1.9462185033	44.8859461726	5.4491424342	5.4814688836	77.0123532455	4.2200663242	0	1	672.9995262801	20.35
19840702	0	22	58.1	1.5	0	0.5	0	16.4	1	1.6	13.3800668021	1.1980596151	2.775	4.8445249547	86.630866583	36.9888097138	172.8945876951	3.8047064774	48.1987161617	10.4200673681	5.4734951109	80.6740555393	4.9957995639	0.5	1	942.8378548379	19.025
19840703	0	20.1	32.7	2.3	0	0.13	0	16.4	2	1.6	3.2092152255	1.7000141969	1.605	8.9412422244	91.6400563844	41.3666429818	180.9905876951	8.5254405598	52.6496737912	20.369858323	11.0711449146	83.6724944098	12.0794703633	2	1	1436.9540887634	13.15
19840704	0	18.9	34.1	2.2	0	0.08	0	12.3	3	1.6	2.7493060293	1.5338862147	1.865	23.1928745885	91.7325423228	45.3786645442	188.8705876951	9.9870549181	56.7000068177	23.6830147731	10.4058046948	86.4427701806	11.6809808113	4.5	1	1870.0445464643	13.8
19840705	0	18	41	1.6	0	0.38	0	1.6	4	1.6	4.5607587402	1.2714407042	2.495	24.8482715779	91.504770678	48.5749372762	196.2465876951	6.8504425634	60.0135213726	18.6055935083	7.0665487173	88.5325262957	7.2193747566	8	1	2181.8712538547	15.75
19840706	0	19.2	45.7	1.7	0	0.13	0	1.6	5	1.6	7.2100944475	1.319692479	2.635	25.1015513065	90.9235068955	51.663011849	203.7845876951	6.9054747561	63.2429784105	19.2436903219	7.070592174	91.3084333055	6.6744652291	12.5	1	2473.113592693	16.625
19840707	0	20.6	56.4	1.4	0	0.08	0	1.6	6	1.6	11.6218299969	1.1281366471	2.87	27.4646676994	89.9170581371	54.5248731226	211.5745876951	5.9800593522	66.3208752285	17.7587432085	5.2105453249	94.3886215967	5.4466815468	18	1	2730.2075632169	18.95
19840708	0	20.7	59.7	2.4	0	0.46	0	0	7	1.6	12.5782007709	1.0440167629	2.935	27.6608082453	89.4196136719	57.3155965138	219.4545876951	6.2086097587	69.3502040026	18.7018347683	8.3410448839	96.6719218692	5.4135163598	24.5	1	2977.7308890303	19.75
19840709	0	21.9	65.1	1.4	0	0.38	0	0	8	1.6	15.0416092469	0.9881087284	2.74	25.9122434786	89.4687795338	60.3340597682	227.5325876951	6.3670233846	72.5641401133	19.5180459961	4.6365793227	99.7957225528	6.0543108477	32	1	3251.7382276054	20.8
19840710	0	23.4	66	1.4	0	0.21	0	0	9	1.6	16.6787376295	1.0362801182	2.845	24.2241132803	89.2467790857	63.2140049538	235.8265876951	5.4319063907	75.6993983663	17.7716063807	4.5834987814	103.3733951015	5.1315826573	40.5	1	3507.398156822	20.65
19840711	0	24.3	63.5	1.2	0	0.42	0	0	10	1.6	16.9223887619	1.1995704588	2.415	23.8224425015	89.2958878861	66.6236208762	244.4265876951	5.275417968	79.2464881021	17.8323714946	4.1870519701	107.2735447749	6.4494375612	50	1	3826.8609053887	19.8
19840712	0	24.7	53.3	1.7	0	0.13	0	0	11	1.6	14.5606626685	1.5664513752	2.27	23.1667961684	89.3450128999	70.2209102282	253.1345876951	6.2549420865	82.9292552741	20.687865485	6.4662180759	111.2532190823	7.5912301555	60.5	1	4170.2516010718	17.15
19840713	0	24.3	53.6	1.5	0	0.17	0	0	12	1.6	14.2776973311	1.5349707111	2.08	23.7192363703	89.884391301	74.0763063242	261.7705876951	5.8451299135	86.7681202801	20.185498005	5.7397497726	114.992396153	8.2657178942	72	1	4551.2849425387	17.325
19840714	0	25.7	47.1	2.2	0	0.04	0	0	13	1.6	13.5711728289	1.8328145172	1.41	24.6375843234	91.9202262666	78.8709385354	270.7125876951	8.2497462782	91.2665749434	26.4325980053	8.9940617128	118.9541470612	12.7713020183	84.5	1	5080.6445272953	15.35
19840715	0	23.4	58.3	1.7	0	0.71	0	0	14	1.6	14.7413432485	1.2808852372	3.325	26.390029246	88.7101072866	81.2018843354	278.7185876951	4.3497755313	93.9646248751	16.9559682071	6.1587814155	121.8099468722	3.7798929535	98	1	5275.8030161943	18.725
19840716	0	22.3	32.1	2.1	0	0.13	0	0	15	1.6	4.8633327822	1.9074011586	1.49	26.7107018711	92.103554711	85.7794626314	287.0305876951	8.0179354995	98.1948100641	26.8743384574	10.2629780481	124.2470459135	13.4518585426	112.5	1	5797.4409180573	12.45
19840717	0	20.4	34.2	2.2	0	0.21	0	0	16	1.6	4.1070857667	1.7548597057	1.835	28.1815164991	92.1536066769	89.8554589682	295.0185876951	9.1681276543	102.0250611756	29.9887950173	10.4245234278	126.538095953	12.0069862435	128	1	6236.8801642364	13.45
19840718	0	20.5	40.7	1.8	0	0.04	0	0	17	1.6	6.6962598236	1.525163061	2.025	28.9499618532	92.2036751676	93.6933582922	302.9345876951	8.4325529891	105.6762865241	28.7987827771	7.9590197026	128.7163864749	10.2404817801	144.5	1	6635.8380367591	15.05
19840719	0	21.1	52.2	1.6	0	0.38	0	0	18	1.6	10.9187787378	1.3086268807	2.47	29.3344955608	91.004808579	97.0351243162	311.0305876951	8.2248958687	109.0313899455	28.7169877421	6.0947563593	130.9700670623	7.7794890976	162	1	6952.4191965951	17.775
19840720	0	21.3	60.3	1.7	0	0.13	0	0	19	1.6	13.2940078801	1.0738339425	3.235	28.2974336814	88.7157413267	99.482042009	318.9285876951	6.3717962476	111.7892315626	24.3485064419	5.9697469132	132.9795802525	4.9335394288	180.5	1	7160.2498970799	19.75
19840721	1	22.1	62	1.4	0.3	0.54	0	0.3	20	0.3	14.4742967557	1.0859071651	2.66	28.0177866443	88.7646748049	102.5951052602	327.1685876951	4.8880821721	115.0193796188	20.4279216439	4.8843856453	135.1944052329	6.0470265225	200	1	7444.7577750569	19.975
19840722	0	23.2	63.2	1.5	0	0.5	0	0.3	21	0.3	15.8095552869	1.1261978446	2.585	26.1423224012	88.8136244385	105.7973668202	335.5345876951	5.1978672456	118.3233968231	21.6179933233	5.1240165468	137.7207719188	6.3722247782	220.5	1	7739.5078952914	20
19840723	1	23.4	63.5	1.4	1.5	0.25	0	1.8	0	1.5	16.0724846927	1.1618111066	2.5	24.6806374177	84.2138909439	109.0824386058	344.2425876951	2.822447919	121.7307756669	13.8953115905	4.7909217043	140.0804575502	6.4273779249	0	1	8042.2077589407	20.025
19840724	1	24.3	50.9	1.6	0	0.42	0	1.8	1	1.5	13.482113986	1.6872641924	2.315	21.9477752673	88.2908676365	112.6271202138	352.6085876951	4.0221666408	125.2436720504	18.3885188306	6.1874414944	143.0878806382	7.0569198	0.5	1	8382.9180030305	16.65
19840725	1	22.4	70.4	1.3	0.2	0.54	0	2	2	0.2	16.7418235779	0.9031728364	2.91	22.5303974822	88.3396608425	115.4014271706	361.0825876951	5.1276389808	128.2953633967	22.1331672325	3.8874100738	145.0637899836	5.1133290385	2	1	8625.7755684044	22
19840726	1	23.5	42.1	2.5	0	0.33	0	2	3	0.2	9.8846199531	1.8956152918	1.81	21.6982622705	90.7122790554	119.6081208714	369.6105876951	6.8231543273	132.2356729787	27.3298254718	10.7781228948	147.4280009032	10.5383255824	4.5	1	9065.3969005954	14.65
19840727	0	22.5	34.3	2	0	0.13	0	2	4	0.2	5.9908582267	1.9068390966	1.445	23.7958616096	92.2529692522	124.3104077034	378.2285876951	8.8051468301	136.4802193395	32.8298917631	9.5447679274	149.261248764	13.5463436197	8	1	9593.3241128126	12.95
19840728	0	21.3	40.5	1.6	0	0.33	0	1.7	5	0.2	7.3407020546	1.6484335955	2.225	25.0155772347	91.8806189049	127.924395317	386.1805876951	7.9113340329	139.9504465615	30.8097346315	7.1582930617	150.9449957123	8.783585252	12.5	1	9953.4931089708	14.8
19840729	0	23.1	51	1.5	0	0.08	0	1.7	6	0.2	12.4091238519	1.5054455891	2.505	27.5060634044	90.5555066841	131.228114669	394.5465876951	8.6011708443	143.3002928353	32.8262279787	5.8089863849	152.9059522279	7.576752421	18	1	10261.3826509643	16.975
19840730	0	23.5	56.9	1.6	0	0.25	0	0.2	7	0.2	14.4583633617	1.323092077	2.73	26.979607071	89.6989896633	134.246483981	402.9125876951	6.3463053415	146.4793205683	26.8967643325	5.9102454919	154.7000847668	5.9631249691	24.5	1	10533.2391317327	18.35
19840731	0	24.3	57.3	1.5	0	0.25	0	0.2	8	0.2	15.312676283	1.3931115143	2.375	28.0113892027	89.7482477613	137.705678005	411.5665876951	6.2763924656	149.9675781919	26.8783556971	5.558671732	156.6333402871	7.1406275693	32	1	10858.7105736191	18.25
19840801	1	22.7	55.2	2.1	0.5	0.58	0	0.5	9	0.5	13.247497642	1.3126891242	3.21	26.4933700758	88.7571377665	139.8883902738	418.6205876951	4.9721803241	152.4326235602	22.9547823513	7.7422839599	157.9704908211	4.5883967327	40.5	1	11071.0700944913	18.125
19840802	0	24.4	43.5	2	0	0.04	0	0.5	10	0.5	11.1846489668	1.8781551049	1.455	24.659446478	91.6560513202	144.0441482538	426.8265876951	7.9467371434	156.2561565468	31.9018136687	8.5639259492	160.0019262219	12.6097795459	50	1	11589.3793863376	14.775
19840803	0	24.3	55.9	1.3	0	0.25	0	0.5	11	0.5	14.9281506527	1.4069255161	2.24	25.1950084293	90.9942185656	147.240180069	434.8705876951	7.1031151965	159.4837687023	29.7331956029	4.9490970224	161.706668766	7.5088225361	60.5	1	11937.6143162173	17.9
19840804	0	25.1	61.1	1.8	5.9	0.5	0	6.4	0	5.9	17.0680642492	1.3049018568	2.215	24.7900160564	76.1131747324	79.1897385624	422.4963747764	1.2655411266	107.8451450484	6.6127545387	6.3050240677	162.5232859202	4.4228107953	0	1	0	19
19840805	1	20.4	68.9	1.6	0.7	0.96	0	7.1	1	6.6	14.4944181892	0.789983304	3.225	18.6241613762	82.8830798567	81.3519094542	429.6763747764	2.3710509217	110.4325220538	11.5374153045	4.8269488065	162.7410600582	3.1941873318	0.5	1	209.2910031164	22.125
19840806	0	21.3	55.7	1.7	0.4	0.88	0	7.5	2	7	12.0841343034	1.308192347	2.11	16.6488720526	88.9645905244	84.6986468494	437.3783747764	5.7115087512	114.139362887	22.7543799339	6.2859326475	163.7692331458	8.3801634792	2	1	587.8941021211	18.6
19840807	1	21.1	61.3	2.3	47	0.29	0	54.5	0	54	13.3580939594	1.0539632161	2.44	16.9477261635	65.8282675722	37.3440608141	268.4509827334	0.9383461488	55.4159276011	2.8621945376	7.8425459627	6.6108446502	0.1401701788	0	1	0	20.05
19840808	0	13.8	93.9	1.4	38	1	0	92	0	92	12.8284316233	0.0961795002	6.11	-31.1802906293	10.9477281934	12.2614471507	171.7426601565	2.72084448620849e-06	20.8088169554	2.52907602575113e-06	1.37102412	1.2148022991	0.0057410196	0	0	0	30.025
19840809	0	15.1	87	0.9	0.4	1	0	92.4	1	92.4	12.9466199304	0.2269107534	4.56	-72.3572654662	36.7464924201	13.3376088595	177.8066601565	0.0211143471	22.4627802277	0.0206093606	1.4980582429	1.8515219573	0.0216668477	0.5	0	89.3541978917	27.975
19840810	0	14.9	92.4	0.8	7.3	1	0	99.7	0	99.7	13.6720401053	0.1329053992	5.785	-69.3218168089	17.7704908413	7.3015167608	169.1606081087	6.06576659714011e-05	13.1807269378	4.27152999584265e-05	0.972018596	1.721988947	0.2293312242	0	0	0	29.375
19840811	0	17.5	71.8	1.7	0	0.58	0	93.8	1	99.7	12.3508582138	0.6156245846	3.03	-77.7137028467	60.4171671528	9.6298973272	175.7826081087	0.6037221809	16.9397668479	0.4936488941	4.7082552529	3.8521064678	1.9235762682	0.5	0	235.6240773322	23.575
19840812	0	19.6	62.2	1.8	0.6	0.42	0	93.7	2	0.6	12.1677071066	0.950930924	2.37	-78.7384735997	82.4754360194	12.64747722	182.9446081087	2.172194054	21.5674139155	3.6247089403	6.0958148009	5.2475915911	4.2084125655	2	0	570.1412288509	20.65
19840813	0	18.2	73.5	1.2	0.4	0.75	0	93.7	3	1	13.3809701331	0.6367960532	3.53	-33.0548688106	85.2035501201	14.538316134	189.5846081087	3.4108288292	24.3990271855	6.2784032236	3.2851635808	4.4576682043	2.3591546681	4.5	0	747.7229143836	23.825
19840814	0	18.3	69.9	1.7	9.2	0.42	0	55.9	0	10.2	12.7090409789	0.7226438972	2.915	6.1666856865	66.6734653675	9.7240603652	176.9088777825	1.0214942632	17.0985082062	0.840029965	4.9514890036	4.8134204501	1.2787395683	0	0	0	22.9
19840815	0	19.3	67.6	1.8	9.8	0.29	0	27.7	0	20	13.1524700286	0.7861942097	2.9	-1.0637919726	62.368743992	7.0633756717	163.3613701506	0.7504010192	12.7486901228	0.5183697491	5.5206486991	4.8134204501	0.4057793563	0	0	0	22.075
19840816	0	19.3	66.4	1.7	0	0.88	0	27.3	1	20	12.8786681036	0.824876737	2.76	-1.5959396389	81.3971300779	9.6859004989	170.4333701506	1.7737568498	16.96189671	2.3089813923	5.3617847657	9.2625696072	0.6406700465	0.5	0	272.8987514148	21.775
19840817	0	19.1	62.3	1.8	0	0.21	0	20	2	20	11.7205668494	0.8910267364	2.945	-1.4269139273	86.5116609574	12.1152538039	177.2893701506	4.1711903004	20.6949757838	6.8630371796	6.0765111049	13.6119391911	1.9209983577	2	0	520.1806597539	20.8
19840818	0	20.1	62.2	1.6	0	0.21	0	20	3	20	12.6390954197	0.942754189	2.72	-1.1073117345	88.0870174002	14.7841051135	184.4693701506	5.035713643	24.6327876029	8.964676555	5.4690265653	18.2015478218	3.1886326594	4.5	0	798.59255093	20.525
19840819	0	20.2	65.8	1.5	0	0.42	0	19.4	4	20	13.5944972971	0.87111675	2.755	-0.1203522456	88.4205479218	17.4087563345	191.5053701506	4.5688780725	28.3700734264	8.9333425301	4.8454950223	22.7779901966	3.6910605707	8	0	1072.2979538487	21.4
19840820	0	20.6	66.9	2.4	0	0.58	0	19	5	20	14.2298123845	0.8410195084	3.17	9.0131434177	88.4693839418	19.6300740053	198.5773701506	5.931285541	31.4803008534	11.7628534393	7.4069643436	26.6064068401	3.4545833172	12.5	0	1289.5403568151	21.575
19840821	0	20.5	59.8	2.9	0	0.71	0	9.8	6	20	12.4160786141	1.0162913589	2.835	18.6136733512	88.518236085	22.1746654675	205.5773701506	6.7817451256	34.9299947139	13.8338201538	10.0062523333	30.0312499353	4.8359794502	18	0	1551.8315871804	19.825
19840822	0	20	62.2	1.9	6.7	0.83	0	6.7	0	6.7	12.5448220257	0.9202370542	3.08	18.9210899482	68.0978830134	14.840945028	198.572926095	1.0714048315	25.0090698683	1.47678671	6.4236267979	31.6497505033	2.3713775726	0	0	0	20.55
19840823	0	18.6	76.2	1.2	43.4	0.92	0	50.1	0	50.1	14.3219826744	0.5373787166	3.63	11.7117866261	47.8849337253	7.4995992717	106.2752796579	0.1764366553	12.7498758434	0.1218872464	3.0358291627	3.4309741099	0.0562268751	0	0	0	24.4
19840824	0	14.7	92.5	1.1	23.3	0.92	0	73.4	0	73.4	13.4906097661	0.1247206209	5.885	-32.8980863479	12.0094727205	3.209646985	68.0488237545	4.14412910271415e-06	5.7421915993	1.89567113095146e-06	1.2479374281	1.4562008573	0.0075471953	0	0	0	29.45
19840825	0	15.4	82.7	1.6	37.6	0.71	0	111	0	111	12.4676039324	0.3766693511	3.255	-58.2464110778	44.8717414968	3.0179378513	10.3529931077	0.109749496	3.4914485465	0.0408414859	3.0480381144	3.8962820095	0.0262963315	0	0	0	26.825
19840826	0	19.5	57	1.7	0	0.38	0	111	1	111	10.7558481968	1.10507864	2.82	-96.8097291268	74.6240294594	5.5852177289	17.4969931077	0.9677400348	6.2126128315	0.4590647677	6.1749287787	6.0212701722	0.0466979521	0.5	0	263.9419012396	19.375
19840827	0	19.9	56.5	1.7	34.9	0.54	0	145.9	0	34.9	10.9964005234	1.100233516	2.68	-96.5452767296	57.7576248783	4.7176709961	6.982	0.486274888	4.4726975565	0.1995293745	6.2135099578	4.866044397	0.1753702919	0	0	0	19.15
19840828	0	17	86	0.9	0.1	0.79	0	146	1	35	14.6347776783	0.2879672619	5.61	-124.3058626509	62.1734528132	5.0206924349	13.01	0.5457630559	5.1107030549	0.2370139688	1.5961404046	2.5914381569	0.037131481	0.5	0	22.6523893212	27.25
19840829	1	18.9	71.7	1.5	0	0.38	0	139.3	2	35	13.6730684635	0.6448796212	3.27	-81.7075043018	79.5219306814	7.1476229945	19.83	1.5569331508	7.5194115414	0.8099002608	4.2268722869	3.8962820095	0.6136147666	2	0	229.012477666	23.2
19840830	0	20.2	68.4	1.5	0	0.46	0	95.9	3	35	14.1910677291	0.7730838456	2.965	-57.0620729748	85.7256123697	9.5702461599	26.938	3.349456126	10.1370415386	3.5637832663	4.5949225763	4.3599631754	1.3154949772	4.5	0	472.8928586464	22.05
19840831	0	20.6	69.3	1.4	0	0.13	0	72.6	4	35	14.7750316985	0.7788552366	2.87	-19.0103349023	87.4477005999	12.0888873599	34.136	4.2737639791	12.8240423423	5.3220133306	4.2348841309	4.8134204501	1.9199652433	8	0	729.3869635192	22.175
19840901	0	20.8	70.2	1.4	0	0.08	0	35	5	35	15.1665643116	0.762400111	2.9	-20.158175736	87.7465464421	14.2349333039	40.052	4.8838189933	15.0751606107	6.6291281853	4.1500630092	4.866044397	2.3531427677	12.5	0	981.520863042	22.35
19840902	0	21.5	70.1	1.4	0	0.08	0	35	6	35	15.8139136441	0.8018100113	2.94	13.9035555284	87.7951599402	16.3435916879	46.094	4.7426924365	17.3275607581	6.9747167698	4.1711397558	5.4184028316	2.4817848068	18	0	1226.8757244335	22.15
19840903	0	21	76.5	1.5	7.1	0.67	0	7.2	0	7.1	16.7035181711	0.624442451	3.185	15.1349239414	63.3875581472	10.7824736761	41.9623068376	0.6576880709	13.1302198326	0.4621174379	3.7149344792	8.1830654419	1.2989454468	0	0	0	23.875
19840904	0	18.4	84.3	1.3	75.4	0.83	0	82.5	0	82.5	15.6964063899	0.3565667485	4.045	7.7648093346	40.5443034743	5.3283576505	5.394	0.051436452	4.9185691559	0.021969982	2.3883801801	3.6369348882	0.0216908913	0	0	0	26.475
19840905	0	13.3	92.4	2.6	183.4	1	0	265.9	0	265.9	12.0877771638	0.1119988004	5.94	-68.5702730645	11.4306213837	2.0068753852	4.242	4.42995416346255e-06	1.9311207819	1.35826414075982e-06	2.7612623493	1.4793202385	0.0019422903	0	0	0	29.775
19840906	0	12.5	56.5	4.1	0.1	0.75	0	266	1	266	4.0940311424	0.6887261977	3.22	-253.3462100073	57.2774561218	3.7915082492	8.97	0.6616694583	3.7656326521	0.253412752	14.2695224823	2.0994530989	0.0177664006	0.5	0	206.8633817085	21
19840907	0	13.2	52.2	1.5	0	0.46	0	266	2	266	3.6213526724	0.8086213395	3.135	-252.4770194154	77.633788657	5.6012797964	13.572	1.2672157171	5.5860693439	0.5724748882	5.623434192	2.430231721	0.0473743101	2	0	420.6590483186	19.75
19840908	0	14	64.2	1.4	0	0.25	0	266	3	266	7.3457722793	0.6313937911	3.045	-252.3663597139	85.2824144914	7.53254311	18.462	3.0926197488	7.5225399402	2.6645266264	4.5864225926	2.526108047	0.0942332368	4.5	0	650.1067273026	22.55
19840909	0	14.8	56.6	1.4	0.2	0.38	0	266.2	4	0.2	6.2664338671	0.7663189849	2.695	-245.2006236931	88.3604020389	9.7386405968	23.514	4.3682274717	9.7203168853	4.6508825392	5.1135859098	2.4619112684	0.1840130894	8	0	927.7183743495	20.45
19840910	0	14.8	60	1.9	3.1	0.42	0	262.2	0	3.3	7.1136989871	0.7591476971	3.84	-169.2303140907	69.565783644	8.014001203	25.56695165	0.9535551607	8.9861753874	0.5433759348	6.5221831142	2.8293105936	2.0119954585	0	0	0	21.3
19840911	0	15.2	49.7	1.4	0	0.83	0	186.8	1	3.3	4.7668216763	0.9314364964	2.985	12.4342447656	82.7967813767	10.0134879118	30.60095165	2.1418680067	11.015514303	2.0995382399	5.5735426309	2.657921606	3.3479492419	0.5	0	238.78406501	18.625
19840912	0	16.2	59.7	1.2	0	0.13	0	3.4	2	3.3	8.3553822027	0.8000255246	2.855	11.6724239612	87.1662840803	12.1339856898	35.79695165	3.8880957961	13.1361595476	4.9056244573	4.3148762928	6.0440174668	3.9013143443	2	0	496.2180442114	20.875
19840913	0	17.2	67.2	1.4	0	0.08	0	3.3	3	3.3	11.0624555774	0.6858757978	3.23	11.3808184182	87.2697220726	13.9897261322	41.10095165	4.2428261051	15.1163730389	5.8091343611	4.3777309467	9.4518263594	3.1195926163	4.5	0	707.4085768042	22.5
19840914	0	17	74.6	1.2	47.8	0.92	0	51.1	0	47.8	12.4517470121	0.5170853022	3.865	11.3047632602	44.9081886711	6.7497945107	5.088	0.1026483781	6.2159117974	0.0487051893	3.1663393011	2.7944303257	0.0513930642	0	0	0	24.4
19840915	0	12	84.9	2.5	34.7	0.83	0	85.8	0	82.5	9.5356940135	0.2129123674	6.35	-37.0816577278	13.3931782149	2.696592089	3.522	1.39020025236944e-05	2.4087216917	4.55261822529337e-06	4.1343273631	1.1125252034	0.0070578694	0	0	0	28.225
19840916	0	12.5	78.9	0.6	0	0.92	0	85.6	1	82.5	8.9367750136	0.3158964305	4.755	-70.0770703341	38.6638884803	3.526595921	7.692	0.0332380458	3.4630239723	0.0123312852	1.5728243093	1.3216533433	0.0224389673	0.5	0	77.9582269098	26.6
19840917	0	15.1	71.8	1.2	19.4	0.46	0	101.9	0	19.4	10.0467931472	0.5037300196	3.495	-71.6035860397	44.9464923353	2.712359609	4.818	0.1130647695	2.5570040999	0.0377400775	3.397085442	2.5914381569	0.2747887896	0	0	0	24.175
19840918	0	12	92.6	1.4	31.5	1	0	133.4	0	50.9	10.8329637435	0.1089498371	6.175	-91.7037385754	10.7563333821	0.7947755785	3.864	2.37204864592585e-06	1.0497504293	6.28848575171503e-07	1.4984578824	1.1125252034	0.0114671793	0	0	0	30.15
19840919	0	14.4	74.5	1.2	0	0.33	0	133.4	1	50.9	9.9238403702	0.4668160143	4.025	-124.6465901441	45.9836430105	2.0663264941	8.592	0.1347459101	2.5809150135	0.0451133225	3.1405314344	2.7944303257	0.0701580581	0.5	0	130.7459593049	25.025
19840920	0	16.7	64.5	1.4	0	0.33	0	133.4	2	50.9	9.9730767053	0.7305629147	2.89	-76.9013928122	74.2830082924	4.1951741605	14.04	0.9511117994	4.8027071378	0.4021209961	4.6041520459	3.5534677474	0.4517483872	2	0	385.2092904045	21.95
19840921	0	15.3	79.2	1.4	19.6	0.92	0	105.2	0	19.6	11.7140046803	0.3746570123	4.89	-41.3020462517	31.0524662573	2.1548716442	4.674	0.0050130147	2.0905370899	0.0015724547	3.0972347961	2.430231721	0.0949206857	0	0	0	25.975
19840922	0	14.2	46.1	2.5	0	0.58	0	70.5	1	19.6	2.7856483633	0.8975895451	2.47	-60.6626214072	73.5202042406	4.4710487898	9.564	1.552954922	4.3970526726	0.6327356708	10.0590462019	2.1282256338	0.9854188526	0.5	0	308.2338731311	17.975
19840923	0	9.4	86.7	1.2	3.9	0.92	0	74.4	0	3.9	7.2928038219	0.1581501982	6.53	-40.1307252408	37.7788287339	2.3475882634	8.9237942083	0.0314986472	2.8323839035	0.0108775346	1.8713270955	0.5240182987	0.340017576	0	0	0	29.325
19840924	0	12.3	52.5	1.9	0.2	0.54	0	55.2	1	4.1	2.869498295	0.784781333	3	-12.5523003509	69.5739225705	4.2589827594	13.5977942083	0.8554376828	4.7772465497	0.3608531129	6.9823263051	2.3368394033	3.2927122943	0.5	0	230.8255165533	20.05
19840925	0	12.1	50	1.8	0	0.17	0	23.7	2	4.1	2.0007486664	0.8072855794	2.665	-11.9586682216	84.0064368005	6.4295086534	18.4337942083	2.5530165974	6.8692320936	1.8745669474	6.961098025	4.7391229882	4.6746310808	2	0	508.6655950125	19.475
19840926	0	10.7	62.9	1.8	3.5	0.88	0	27.2	0	3.5	3.9268333377	0.5249330413	3.495	-11.6303244495	65.7883237212	5.3599409928	19.5536224282	0.663786316	6.3608625613	0.3183868004	5.8539271606	6.2067204701	2.4327009589	0	0	0	23.05
19840927	0	11.6	72.4	1.3	0	0.29	0	27.2	1	3.5	6.8060348288	0.4024152275	3.78	4.8374711344	78.5546838786	6.741357924	23.9216224282	1.3702312309	7.9099522126	0.7311248032	3.538025939	7.9507971154	2.3480514007	0.5	0	147.648262916	25.2
19840928	0	13	79	0.8	0	0.96	0	7.6	2	3.5	9.4413356723	0.3180524074	4.485	3.3203135854	81.5160257142	7.721001014	28.2176224282	1.6131094055	9.16951677	0.9290459554	1.9240075964	9.1585965662	1.4546204142	2	0	242.7876152444	26.5
19840929	0	14.8	71.9	1.1	0	0.83	0	7.6	3	3.5	9.7794506527	0.5032672429	3.855	7.4225636842	84.2376191134	9.0933381092	32.8556224282	2.4049508387	10.7491574636	2.4409620679	3.1377772649	11.5095449798	2.1754989251	4.5	0	387.3415833461	24.275
19840930	0	14.6	78.1	0.9	0	0.92	0	3.7	4	3.5	10.8235608029	0.4007943395	3.925	6.5655683919	85.0518025123	10.4296763252	37.6016224282	2.8370516171	12.3177932489	3.3308141363	2.1956120414	13.7725000073	2.0907647488	8	0	526.5667476755	25.875
19841001	0	13.5	91.5	1.1	59.7	1	0	63.2	0	59.7	12.1371473396	0.1340206151	6.075	5.2098730833	15.1400338372	4.1311544447	3.098	1.93153285775459e-05	3.6224258439	7.28843210545325e-06	1.329150156	1.2148022991	0.0092509413	0	0	0	29.5
19841002	0	11.9	68.4	2.9	16.7	0.5	0	79.9	0	76.4	6.2691453564	0.4826858896	4.165	-52.1346018518	38.0035732031	2.3885536251	3.152	0.0381505309	2.1067334001	0.011994009	8.3519809145	1.7731231205	0.0296876944	0	0	0	24.125
19841003	0	8.2	87.4	1.7	17.9	1	0	94.3	0	94.3	6.2296458203	0.1379250153	6.405	-68.4017932102	11.596009875	0.6224474516	2.414	3.88031661831542e-06	0.7569487406	9.69976031858135e-07	2.4523377789	0.3817169228	0.0048451809	0	0	0	29.8
19841004	0	7.8	87.6	1.4	49.5	0.96	0	143.8	0	143.8	5.8690665909	0.1371653995	5.075	-86.6393827592	21.1491392084	0.1208389389	2.648	0.0002289079	0.2169294586	4.99437158009188e-05	2.021822693	0.6631820146	0.0066842545	0	0	0	29.95
19841005	0	9.1	90.4	1.5	14.2	0.92	0	158	0	158	7.6079662815	0.1224530525	5.29	-136.9260685741	22.2990437822	0	3.062	0.0003740826	0	7.48165185522336e-05	1.8268629843	1.1733537436	0.0049823457	0	0	0	30.325
19841006	0	10.9	80.3	1.2	0	0.54	0	158	1	158	7.639367526	0.2846404814	4.74	-151.7005779309	47.6975312036	0.70850752	6.088	0.1658651212	1.0976577826	0.0443691347	2.5327724785	1.3657199832	0.0108271031	0.5	0	78.2279287865	27.35
19841007	0	14.3	43.4	2.4	0	0.38	0	158	2	158	2.0303645141	1.0506827513	2.23	-91.7822838533	79.269028139	2.927275488	10.392	1.5748711634	3.4353385333	0.5825327143	10.0037113148	3.0083642924	0.1575880095	2	0	434.4377911136	17.275
19841008	0	12	56	1.2	0	0.5	0	98.3	3	158	3.5013397032	0.677188792	3.34	-74.0702522507	84.9446549188	4.326411168	13.814	2.7453173645	4.853022828	1.602222228	4.4466080188	1.8515219573	0.1637495557	4.5	0	622.8267773148	21
19841009	0	12.1	72.9	0.9	0	0.5	0	81.6	4	158	7.3873568619	0.3921916404	4.11	-55.2340590571	85.1704287116	5.336291968	17.11	2.5864214003	5.9968319848	1.7119745653	2.5560508043	1.2999075292	0.1574993186	8	0	743.86236721	25.2
19841010	0	13.2	71.9	1.1	0	0.29	0	63.7	5	158	8.2425854317	0.4560527654	3.65	-5.3999672363	86.072109537	6.616332928	20.784	3.4529189773	7.3684919678	3.0304608892	3.1175645309	2.0146307472	0.3286066382	12.5	0	906.9473965937	24.675
19841011	0	12	83.6	1	1.3	0.96	0	15.5	0	1.3	9.3065347326	0.2286721951	4.965	9.3160204323	75.4752915588	7.229488912	23.828	1.0521075942	8.2222998207	0.5725511611	1.8955579792	2.9083446506	0.204562333	0	0	972.8906765982	27.9
19841012	0	14.4	70.4	1	0	0.17	0	1.3	1	1.3	9.0826298534	0.5487818639	3.46	7.8138784588	83.1019551745	8.640140112	27.754	2.1475688765	9.7174189229	1.887801364	3.0028304904	5.7318433051	0.6554514799	0.5	0	1156.828598507	24
19841013	0	14.1	68.8	1	0	0.17	0	1.3	2	1.3	8.4559897044	0.5439155752	3.325	6.0997437238	86.1367654515	10.093519952	31.428	3.1251156861	11.1969314679	3.503695863	3.1153291975	8.063005584	0.9501297091	2	0	1351.6424208923	23.675
19841014	0	14.3	71.5	1.1	0	0.17	0	1.3	3	1.3	9.2164809981	0.4912212501	3.55	5.627803724	86.571141279	11.435381072	35.174	3.6382310007	12.6164561406	4.4686409016	3.1644554756	10.1067829147	1.022506207	4.5	0	1524.9352975242	24.3
19841015	0	14.8	55.7	1.2	0	0.13	0	1.3	4	1.3	6.0346590192	0.7835453674	2.845	5.7049437502	88.3493276505	13.210453024	39.154	4.44113035	14.3319791571	5.8885557954	4.4954420489	12.4766118136	1.8411797946	8	0	1780.8916284144	20.225
19841016	0	15.4	57.4	1.7	0	0	0	1.3	5	1.3	7.0306175888	0.7959743783	3.4	6.1474829547	88.398140157	14.664135904	43.17	5.5599934623	15.8599036126	7.6716062557	6.0750104847	14.9089339866	1.5972960638	12.5	0	1971.7572935577	20.5
19841017	0	12.7	86.6	0.7	0	1	0	1.3	6	1.3	10.518499254	0.1975247501	5.985	8.4813504595	81.5212480499	14.850232768	46.16	1.5565879933	16.4611143674	1.8250388952	1.245840787	15.884927233	0.3115889207	18	0	1989.7930721988	28.475
19841018	0	12.7	84	1.6	3.1	0.96	0	3.1	0	3.1	10.0626003446	0.2422334581	5.205	7.8585937138	57.8539603577	11.2751486902	46.4256025612	0.4987553274	14.0311271366	0.3642718254	2.8336917996	16.9477004952	0.9987301011	0	0	0	27.825
19841019	0	11.7	91.7	1.2	15.1	1	0	18.2	0	18.2	10.3895367457	0.1149942849	6.135	4.3240664934	16.9422992967	5.1071523779	25.1700923177	4.51653595776747e-05	6.7767192487	2.23276505090334e-05	1.3930062177	4.5755784053	0.056988243	0	0	0	30
19841020	0	10.7	93.1	0.7	10.7	1	0	28.9	0	28.9	9.6253526466	0.0867349432	6.335	-11.3636152344	7.0655236659	2.1462140849	12.1547814039	2.5506628324431e-07	2.9778871717	8.96160873585839e-08	0.8049092659	0.6155712402	0.0223326826	0	0	0	30.6
19841021	0	10.8	79.8	1	0.1	0.33	0	29	1	29	7.4506728777	0.287910253	4.415	-23.2895025751	37.6284153888	2.9977413329	15.2347814039	0.028910361	4.0186249448	0.0113581205	2.207776382	1.945217517	0.1333417347	0.5	0	97.9861207248	27.25
19841022	0	11.3	72.2	1.1	0	0.25	0	29	2	29	6.4774039723	0.3894369865	3.625	-24.553567218	65.3673881529	4.2321141649	18.5127814039	0.7283523097	5.386039561	0.3237085378	3.0687789118	3.3647797015	0.7562410819	2	0	257.014107369	25.225
19841023	0	12.2	72.9	1.1	0	0.58	0	29	3	29	7.4835977825	0.4035762006	3.885	-24.3326472899	77.6274983287	5.3501499409	21.8267814039	1.1779277878	6.6346250149	0.5764191979	3.0213977742	4.8656782486	1.0782453506	4.5	0	395.346534676	25.175
19841024	0	12	86	0.7	0	1	0	29	4	29	9.7271999325	0.198998193	5.47	-21.1739603861	78.5999673081	5.7516173329	24.8167814039	1.0672476048	7.283256879	0.5464623425	1.2798386014	5.7825188259	0.4711652589	8	0	436.1879211925	28.5
19841025	0	10.8	89	0.5	1.5	1	0	27.4	0	1.5	9.0557853488	0.1423217199	5.79	-6.0877847165	64.358428091	6.0418084369	27.5907814039	0.5423685503	7.8087380166	0.2875205834	0.8669907785	6.4112747439	0.4581245039	0	0	464.614222401	29.55
19841026	0	11.1	93.9	0.8	18.1	1	0	30.4	0	19.6	10.1495830155	0.0796438554	6.265	3.1582059602	16.2144660588	2.4739701609	2.756	3.35575806080467e-05	2.1236154024	1.05749132382288e-05	0.8337601604	0.6313028379	0.0504439785	0	0	0	30.7
19841027	0	9.7	82.1	0.8	0	0.63	0	19.7	1	19.6	6.7926151994	0.2202493529	4.83	-15.0926077529	39.3162890106	3.1307184489	5.53	0.0358243057	2.9715125089	0.0125772746	1.6732676991	1.4081386231	0.2005464159	0.5	0	71.4669668965	28.1
19841028	0	9.9	71.3	1	0	0.08	0	19.6	2	19.6	4.9515225365	0.3817180522	3.675	-15.466049273	64.9284589975	4.3067560809	8.628	0.6657355228	4.2022057278	0.2662750435	2.8832903814	2.6353749301	1.2222331462	2	0	222.2160731354	25.35
19841029	0	9.6	67.2	0.9	0	0.17	0	19.6	3	19.6	3.8204698197	0.4234830747	3.575	-15.5978350152	78.6498978449	5.5051429129	11.636	1.3327959107	5.4238441677	0.594195859	2.9117859501	3.7935110209	2.0028174999	4.5	0	378.6690450524	24.4
19841030	0	9.7	61	0.8	0	0.04	0	19.6	4	19.6	2.5494833835	0.5176135212	3.46	-15.3848890475	84.4371988098	6.7837898889	14.77	2.515788543	6.7150977551	1.7931480916	2.9708308837	5.069150767	2.4842520191	8	0	548.5307318034	22.825
19841031	0	10.9	47.3	0.8	0	0.17	0	19.6	5	19.6	0.1299632609	0.7431082356	3.1	-13.4717224738	87.3855732611	8.2680798089	18.066	3.6637943971	8.1992132757	3.4731860098	3.5506422819	6.4890243522	3.3597342199	12.5	0	758.2546283125	19.1
19841101	0	11.3	48.3	0.8	0	0.08	0	18.1	6	19.6	0.7848996651	0.7670833604	3.3	5.4226418818	87.8307195666	9.4991646569	20.434	4.0488479257	9.4205156387	4.2151712365	3.5088916401	8.1315953431	3.1492478515	18	0	949.3233696005	19.25
19841102	0	10.9	53.5	1	0	0	0	0	7	19.6	1.8361768114	0.6847225145	3.52	6.1427656816	87.8793608545	10.6088592569	22.64	4.1517839924	10.5243185949	4.6135730189	3.875826881	9.7846742641	2.967635406	24.5	0	1115.8008279687	20.65
19841103	0	9	71.3	1	0	0.71	0	0	8	19.6	4.0872645052	0.3336093927	4.775	6.5467826055	86.3942946653	11.1796559309	24.18	2.9064734363	11.101423478	3.1959325319	2.87290602	10.4312944744	1.3538581046	32	0	1186.9213137185	25.575
19841104	0	8.8	77.2	1.1	0	0.88	0	0	9	19.6	5.0288971707	0.2655555341	5	6.4062905069	85.2046532602	11.6844675389	25.738	2.9505291494	11.6154379529	3.3546155329	2.6048283757	10.9858061819	1.2591679023	40.5	0	1248.1024783217	27.1
19841105	0	7.1	88.8	0.8	14.3	1	0	14.3	0	14.3	5.3754710497	0.1139491924	6.26	6.0767857756	27.694876515	5.3672874421	5.1380698054	0.0023404842	4.9352462849	0.0010011455	1.1685109909	1.9079229352	0.0889580435	0	0	0	30.425
19841106	0	7.4	94.2	0.9	22.3	1	0	36.6	0	36.6	6.5244488258	0.0598230319	6.7	-9.0770696567	6.8429473492	2.047531249	1.018	2.624607230051e-07	1.4423783961	7.45891658894675e-08	0.8591468299	0.1666276413	0.0147852983	0	0	0	31.7
19841107	0	8.8	94	0.5	8	1	0	44.6	0	44.6	7.8830279146	0.0675667123	6.5	-32.3225893489	6.0248538923	0.4962800443	1.324	1.39588939012482e-07	0.5123989163	3.30052169671227e-08	0.5918332814	0.3021246192	0.0114203546	0	0	0	31.3
19841108	0	9.9	92.2	0.7	0	0.96	0	44.6	1	44.6	8.6888898663	0.0959342712	6.235	-41.165458593	13.5494292591	0.6277728883	2.882	9.01906629976895e-06	0.8128806075	2.28128488088259e-06	0.8578220445	0.5092213457	0.0198145469	0.5	0	14.010889194	30.575
19841109	0	9.9	90.8	0.7	0	1	0	44.6	2	44.6	8.4632111366	0.1134774196	6.345	-41.4822373566	19.8715279341	0.7260146683	4.44	0.0001462186	1.0306910405	3.86236180546235e-05	0.9491701409	0.4945533012	0.0655297786	2	0	24.3885792971	30.225
19841110	0	10.1	80.1	1	0	0.71	0	44.6	3	44.6	6.8240710725	0.2589470175	4.505	-41.6703577948	45.3240864872	1.4258381983	6.376	0.1036427206	1.8290945157	0.0313031011	2.1747014542	0.8666297357	0.4271362903	4.5	0	115.2718991535	27.5
19841111	0	9.7	81.7	1.6	0	0.5	0	44.6	4	44.6	6.721640627	0.2321636508	4.705	-27.2932627344	63.7032878919	2.0466705643	8.204	0.6794572711	2.5210259287	0.2257609964	3.0851320966	0.8666297357	0.5925730387	8	0	193.7608433466	28
19841112	0	9.3	84.3	1	0	1	0	30.3	5	44.6	6.7857975556	0.1806834384	6.1	-4.8302548499	66.8661612847	2.2282521323	9.636	0.607674878	2.8239573238	0.2096378022	1.8067712153	0.3953933168	0.2744985093	12.5	0	213.2155629008	28.75
19841113	0	8.4	85.1	0.8	0	1	0	8	6	44.6	6.0405347706	0.1653299935	6.105	3.3027258073	69.9819926161	2.4126046223	10.996	0.749567995	3.1160161413	0.2675949171	1.4461320235	0.7361274888	0.3415228398	18	0	232.8797820597	29.175
19841114	0	6.8	77.3	1.4	10.3	1	0	10.3	0	10.3	3.1080289393	0.2195809001	4.245	3.3392798228	44.5003603447	1.2271082653	1.162	0.1035339565	0.8259323631	0.026258993	3.1831289822	0.1903034319	0.5645817306	0	0	0	27.625
19841115	0	4.8	93.5	0.9	21.5	1	0	31.8	0	31.8	3.8374585658	0.0562691145	6.87	-6.8769668958	8.8309624493	0	0.64	7.28426585927939e-07	0	1.45685317185588e-07	0.8919376222	0	0.016181971	0	0	0	32.175
19841116	0	4.7	92.6	1.1	50	1	0	81.8	0	81.8	3.6012430565	0.0594981627	6.765	-28.6655581021	6.1102779651	0	0.874	1.93287189399399e-07	0	3.86574378798799e-08	1.1361075478	0	0.0052328775	0	0	0	31.975
19841117	0	4.2	86.2	1	0	0.54	0	81.8	1	81.8	2.1002096615	0.1223653565	5.775	-79.1211136126	23.0611074841	0.25554795	1.73	0.0004805577	0.3732564276	0.0001096657	1.5911503556	0.1784137462	0.0139278976	0.5	0	27.1038349875	30.5
19841118	0	5	73.6	0.9	1.3	0.75	0	83.1	0	1.3	0.6824651795	0.2366906377	5.035	-79.4892329624	38.9718742895	0.651392056	2.55	0.0317002193	0.7950497249	0.0079884172	2.4314374996	0.1549442151	0.0759063469	0	0	72.8774654219	27.15
19841119	0	5.4	79	0.8	0	0.54	0	83.1	1	1.3	2.0538241262	0.207373225	5.395	-80.8195830804	53.8381860056	0.989550604	3.46	0.2944179428	1.1539994417	0.0795784697	1.853929459	0.3281924764	0.1245614859	0.5	0	110.5654762878	28.4
19841120	0	6.8	63.9	0.8	0	0.17	0	83.1	2	1.3	0.4532566156	0.3673730331	3.955	-70.7447742082	70.9242831814	1.814397074	5.036	0.7871669715	1.9091748114	0.2405801608	2.8056385726	0.5092213457	0.4939278995	2	0	226.4056400012	24.275
19841121	0	7.8	54.5	1.2	0	0.63	0	72.8	3	1.3	-0.7899557038	0.5018718073	4.03	-48.9557138802	79.3363148979	2.578906386	6.45	1.2751086016	2.5794530771	0.4268312951	4.4557721836	0.5389452931	0.6793409739	4.5	0	332.31390352	21.675
19841122	0	6.4	59.8	1	0	0.46	0	51.3	4	1.3	-0.8342990589	0.3974998155	5.22	1.9415034862	80.9416582799	2.971078026	7.486	1.537574728	2.9826934245	0.5405219285	3.5751538687	0.2022976089	0.4133214237	8	0	377.4409703596	23.35
19841123	0	8.3	58.5	1.2	0	0.38	0	1.3	5	1.3	0.6498784597	0.4905012603	4.035	2.5978628668	84.0426564894	3.797608262	9.188	2.4295060086	3.7822367717	0.9320616	4.2768797993	1.104062333	1.0400748877	12.5	0	492.0808948885	22.55
19841124	0	9.7	61.1	0.9	0	0.25	0	1.3	6	1.3	2.5724753692	0.5038357132	4.065	4.268979133	85.14605042	4.646385422	11.07	2.7717322215	4.6234147039	1.5672022339	3.2528074288	2.1516121422	1.1413398428	18	0	609.2762689015	22.85
19841125	0	8.5	60.7	0.9	0	0.5	0	0	7	1.3	1.3494460413	0.4516727192	4.47	4.6701025206	85.1938053635	5.319600146	12.682	2.7900646985	5.2966281639	1.7741617375	3.2595958881	2.7452358971	1.0202193536	24.5	0	696.7862152331	23.05
19841126	0	8.1	75.5	1.2	7	1	0	7	0	7	4.0334457953	0.2654006782	5.465	4.8834207366	40.7181495422	2.7105773978	4.831888376	0.045123558	2.5568043809	0.015061486	2.9624406161	1.1133219174	0.378020353	0	0	0	26.85
19841127	0	10.7	37.9	2.4	0	0.08	0	7	1	7	-3.0570337668	0.8000230665	2.425	-2.4447984764	75.231885893	4.2806693058	7.109888376	1.4378904781	4.0895933415	0.5688649019	10.6280159634	2.3634175654	4.0788694264	0.5	0	297.002305823	16.8
19841128	0	5.7	49.4	0.9	0	0.17	0	7	2	7	-4.0570071982	0.5023894242	3.77	-1.5052732021	82.3977501317	5.0646943938	8.343888376	1.9647826494	4.8668564494	0.8354154079	3.7494225974	2.7406947417	2.4851788226	2	0	410.4581087512	20.925
19841129	0	4.5	56.3	0.7	0	0.13	0	7	3	7	-3.430884693	0.401677153	4.525	-1.4658105245	83.9439670382	5.6006623018	9.325888376	2.4863440093	5.4056952828	1.43438709	2.813422342	2.9402638271	1.7224239777	4.5	0	478.0399457426	22.95
19841130	0	3.6	70.9	0.9	0.1	0.33	0	7.1	4	0.1	-1.1775013969	0.2392765136	4.805	-1.5593884967	84.2570709678	6.0154918638	10.037888376	2.4112497908	5.8199266233	1.4431748358	2.6063960329	2.9831977429	1.4949882588	8	0	526.9671855999	26.825
19850501	0	16.8	35.4	2	0	0.13	0	0	20	1.2	1.424129829	1.3180271241	1.885	19.2183459784	91.8617571439	56.9246797166	80.722	8.9585577194	56.3308403273	21.8557644415	9.3118298803	34.374951883	8.9030776097	200	0	5140.6641282853	14.65
19850502	0	14.3	48.6	2.1	0	0.58	0	0	21	1.2	3.6223030347	0.8518751381	3.605	21.9050603843	88.9555184279	59.2131194216	86.222	7.6249608811	58.6295631908	19.8719595577	8.2415193036	36.1431496931	3.6579112398	220.5	0	5309.1871621482	18.575
19850503	0	14.4	33	3.3	0.4	0.17	0	0.4	22	0.4	-1.6500784564	1.1347172571	2.36	22.9979783229	90.5957072913	62.7645777616	91.848	9.1345379382	62.160947906	23.3082108648	15.5014213998	37.965047148	8.3291610545	242	0	5636.1913836442	14.65
19850504	0	10.2	63.4	2.1	0.2	1	0	0.6	23	0.6	3.565837017	0.4659628232	4.24	23.9518437944	88.1154366461	64.3234284008	96.412	4.8761130871	63.7349248216	14.8984948148	6.7082301308	38.6409664152	2.481412114	264.5	0	5741.8479443746	23.3
19850505	0	10.3	67.1	1	0.1	0.92	0	0.7	24	0.7	4.4666952585	0.4204643552	4.67	21.5786799046	86.4507710378	65.5530385804	100.796	3.642268272	64.9846521455	11.9843331361	3.1888042306	39.3283955894	1.8719955645	288	0	5820.3039401897	24.2
19850506	0	9.8	80.3	2.7	18.7	0.96	0	19.4	0	19.4	6.5681816955	0.2623312296	5.095	19.2743679616	36.0370767723	29.047801436	70.7499415381	0.0190908731	29.0287158175	0.0220499026	5.3828834053	25.9839991866	0.1503669436	0	0	0	27.625
19850507	0	8.2	91.7	1.6	37.6	1	0	57	0	57	6.926551326	0.0927506075	5.775	-1.966258026	17.5728373906	10.1042784363	10.23333549	6.11582177002007e-05	9.6552636757	3.62035923552361e-05	1.7564091506	0.5240182987	0.0140078442	0	0	0	30.875
19850508	0	5.5	93.6	0.9	21.1	1	0	78.1	0	78.1	4.5470409015	0.0581712103	6.755	-41.8057871342	6.2980673136	4.3398590861	3.484	1.74729191137674e-07	3.8523687624	6.75140289367764e-08	0.8900511995	0	0.0051991759	0	0	0	32.025
19850509	0	8.9	74.8	0.8	0	0.96	0	78.1	1	78.1	4.6738554548	0.2878029117	4.605	-66.5360293459	32.9385484089	5.5744449931	7.724	0.0090636166	5.2956200902	0.0039980912	2.1747488697	0.6956239871	0.0299603505	0.5	0	79.2269725086	26.475
19850510	0	9.8	84.6	0.9	6.3	0.96	0	84	0	6.3	7.3274222355	0.1950925804	5.425	-66.788530073	33.0309677647	3.325262574	4.312	0.0119544421	3.0306853136	0.0042260326	1.6386177346	0.6631820146	0.4744115543	0	0	0	28.7
19850511	0	11.3	79.3	1.3	29.5	0.96	0	113.3	0	35.8	7.8449856454	0.3162062614	4.475	-73.6397490418	31.4827951199	2.3794794543	4.726	0.006608977	2.2750418151	0.0021262712	2.830732404	1.6967554772	0.0616390547	0	0	0	27
19850512	0	8.9	93.4	1.2	66.9	1	0	180.1	0	102.7	7.888313179	0.0755583738	6.425	-84.337533086	7.9989501963	0.6315030886	4.132	6.26087114260819e-07	0.9138439728	1.61655427645202e-07	1.1911589628	0.4231077417	0.0045915827	0	0	0	31.125
19850513	0	8.4	93.3	1	62.2	1	0	223.6	0	164.9	7.3768388395	0.074887873	6.57	-113.8870281022	6.1019439506	0	3.844	1.63320420577057e-07	0	3.26640841154115e-08	1.0227935579	0.3681596753	0.0022877276	0	0	0	31.225
19850514	0	14.7	65.6	1.7	0	0.46	0	186	1	164.9	8.3261660572	0.6306311741	3.67	-154.7679985702	45.4476579271	2.2258087236	9.344	0.1243399724	2.790076304	0.0427200615	5.3582853306	2.899993448	0.019411297	0.5	0	162.3678183532	22.725
19850515	0	16.5	49.6	1.8	0	0.33	0	164.9	2	164.9	5.9320960701	1.039762284	2.7	-153.2946645962	75.0782367912	5.5287439596	15.24	1.0283765831	5.7985317001	0.4725152374	7.0621195322	3.9858012009	0.1064659737	2	0	441.2626686155	18.275
19850516	0	16.1	49.4	1.7	0	0.33	0	164.9	3	164.9	5.5066170164	0.9955783149	3.47	-143.8971526766	83.1053875148	7.9507911596	20.758	2.2686814907	8.1231752261	1.7642058853	6.7045708818	3.1573556785	0.1373234291	4.5	0	623.2008201803	18.325
19850517	0	17.5	47.6	1.8	0.7	0.42	0	159.3	4	0.7	6.2531570069	1.1686518664	2.435	-112.6399741151	87.4424009433	11.6575237864	27.032	4.5919259387	11.6164882097	5.4048624126	7.2585054378	4.5071656606	0.4391515523	8	0	946.2059685278	17.525
19850518	0	15.2	66.4	1.3	1.3	0.75	0	131.1	0	2	8.9803366561	0.6229472839	4.045	-42.88832216	78.8973728284	13.4996749682	32.244	1.3148654335	13.4739279192	0.937837403	4.1325402141	2.526108047	0.2357461131	0	0	1074.2118272395	22.8
19850519	0	16.9	55.7	2	3.5	0.58	0	67.7	0	5.5	7.9902956591	0.9037924584	2.87	19.9161479264	72.3153340821	12.3695696856	34.8284415943	1.0470785093	13.104101428	0.7348713217	7.2374714314	3.5534677474	3.3541733739	0	0	0	19.7
19850520	0	12.3	90.3	1.2	6.9	1	0	12.4	0	12.4	10.7519703099	0.1495941102	6.095	17.1576313868	30.2012127797	6.8592110686	29.9693938252	0.0050481209	8.7257065992	0.0028327295	1.5411614934	1.2783511611	0.1387530754	0	0	0	29.5
19850521	0	15.5	68.1	2.3	0	0.63	0	12.4	1	12.4	9.6412204375	0.6104043476	3.085	7.3393373762	66.500856562	9.7249404584	35.7573938252	0.8020151758	11.5778259443	0.5245118353	6.8042753687	4.3043186786	1.3070824114	0.5	0	227.1253608112	23.15
19850522	0	15.4	62.6	2.3	1.2	0.54	0	13.6	2	1.2	8.3002373529	0.7287013325	3.09	6.9082101626	79.441200392	12.5732679656	41.4913938252	2.2606956504	14.3074537873	2.7984113576	7.5482532257	7.2849395012	3.184983067	2	0	453.0889051473	21.8
19850523	0	14.8	62.3	1.3	0	0.71	0	13.6	3	1.2	7.663178853	0.6882126348	3.96	5.5239181608	83.1691587527	14.4977424256	46.7573938252	2.0514890871	16.3340327903	2.733978076	4.4412117734	9.7518400381	1.8464371702	4.5	0	588.3065568091	21.875
19850524	0	16.4	63.4	1.4	0	0.71	0	12.9	4	1.2	9.4330447929	0.7177529191	3.1	7.0869200073	86.6032662967	17.3477548352	52.5453938252	3.5245990954	19.0073855379	5.5569865036	4.6881936095	12.8673566712	3.4509380343	8	0	813.6284550233	21.75
19850525	0	17	69.1	1.5	3.3	0.54	0	14.9	0	3.3	11.2916719835	0.660694584	3.06	10.0569232136	73.0295915319	15.4518330398	55.3552394087	1.0388666349	18.2016606287	0.887859493	4.4697415602	16.1958060283	3.519926937	0	0	0	23.025
19850526	0	19.5	61.5	1.4	10.4	0.5	0	21.8	0	13.7	11.9018270213	0.9103017152	2.42	15.4775717697	63.9151628762	11.2875044022	45.6651325699	0.6614658646	13.9528484482	0.4815251783	4.8798427015	11.9149332402	0.9058581912	0	0	0	20.5
19850527	0	18.8	65.4	1.3	3.2	0.79	0	18.1	0	16.9	12.1728009831	0.8102727458	2.86	5.4048789173	68.8994326806	10.9778211379	48.9644728347	0.7929978705	14.0696264639	0.5801086704	4.2671488966	12.8879043486	0.5153774415	0	0	0	21.65
19850528	0	17.7	64.3	3	8	0.75	0	26.1	0	24.9	10.8738898274	0.7950489465	3.82	3.2978953803	55.8588428791	7.6205105105	42.9620551718	0.4914126295	10.5587874525	0.3053559723	9.568736194	8.8667367043	0.1711989684	0	0	0	21.65
19850529	1	17.9	60.2	1.6	5.6	0.54	0	30.5	0	30.5	10.0756746662	0.930598703	2.44	-3.6023451109	66.3003123598	7.6940352824	42.02617847	0.796303132	10.5564549176	0.4947500997	5.5899403088	4.5570981201	0.2541257869	0	0	0	20.575
19850530	0	19	59.7	1.4	0	0.38	0	30.5	1	30.5	10.9834614766	0.927661649	2.76	-8.6783729374	82.7406237971	11.0082383032	48.26417847	2.165641545	14.0213805086	2.6024391211	4.9950167816	4.3117481221	0.3083417389	0.5	0	272.8563134051	20.175
19850531	0	20.4	56.3	1.6	0	0.17	0	30.5	2	30.5	11.4087522224	1.0968090481	2.69	-4.746741739	87.3592995329	14.4525473812	54.88017847	4.5377587881	17.4298406398	6.7185365774	5.8923185121	5.3609668318	1.0744545117	2	0	555.6020065193	18.975
19850601	0	20.4	50.5	2	0	0.63	0	27.2	3	30.5	9.7787673418	1.2435339306	2.995	6.2752946422	87.5792304673	17.503616035	62.35217847	4.5984203861	20.5706541819	7.4745909322	7.5706537175	10.0986317868	1.6705872538	4.5	0	795.6351332641	17.525
19850602	0	19.1	61.5	1.9	0	0.17	0	16.8	4	30.5	11.5251878911	0.9016040668	3.29	10.4885635896	87.627788726	20.1927202654	69.59017847	4.9789448434	23.4062104615	8.6265357404	6.4727933816	14.2419135512	2.0734191795	8	0	999.5546125134	20.6
19850603	0	20.6	62.8	1.8	1.5	0.29	0	15.1	0	1.5	13.2573828977	0.9366993951	3.07	18.2618815027	82.1747548313	23.1488815262	77.15217847	2.4642024173	26.4542834214	4.8008530662	6.0586112794	18.9669870071	2.8455189998	0	0	1228.9870620853	20.55
19850604	0	19.6	69.1	1.8	8.1	0.88	0	15.2	0	9.6	13.7752989796	0.7506204643	3.24	22.4420676608	61.0884983942	14.99351958	71.6697139597	0.6056770228	19.6893573263	0.5436568415	5.3485833545	18.4969682368	1.303531109	0	0	0	22.375
19850605	0	17.6	78.1	1	16.6	0.92	0	26.2	0	26.2	13.7333098423	0.4524331776	4.345	13.9955891726	38.7516513358	8.104184655	49.9480951654	0.0332197839	11.5310328205	0.0216761558	2.4272244909	4.8772480238	0.1001816842	0	0	0	25.125
19850606	0	18.8	78.2	1.3	17.2	0.58	0	43.4	0	43.4	14.9167732898	0.5128033726	2.865	-4.4019900416	52.2625618205	6.5993632095	29.5061956423	0.2741739541	8.4653311389	0.1514542239	3.0527967028	4.0769007661	0.1093509779	0	0	0	24.85
19850607	0	15.6	90	1.6	13.7	0.96	0	57.1	0	57.1	13.9591204472	0.1789152896	5.75	-23.2239468654	15.2209219659	3.0173326994	15.0093086637	1.8976738347429e-05	4.0162106963	7.45368241572418e-06	2.0880926518	1.6967554772	0.0112423698	0	0	0	28.6
19850608	0	16.2	57.7	2	0.3	0.63	0	57.4	1	57.4	7.854721727	0.8489400288	3.76	-39.4034998418	59.6798717996	5.1473652522	21.4373086637	1.1696959097	6.433075997	0.5640486784	7.0757915799	3.0822081648	0.1048321733	0.5	0	153.5774374642	20.375
19850609	0	16	32.7	2.6	0	0.42	0	57.4	2	57.4	-0.3735497314	1.2320281477	1.94	-38.4603075081	85.1037476604	9.3070733586	28.4053086637	3.7510131304	10.2324359773	4.0712554411	12.3641050197	2.7944303257	0.9033321442	2	0	567.5196698177	14.175
19850610	0	15.7	50.7	1.7	0	0.71	0	55.9	3	57.4	5.5124560603	0.9350325616	3.24	-28.7626829232	86.8874748084	11.9781701946	35.0313086637	3.6036811998	12.9157300009	4.4872791445	6.4100899158	2.864497403	0.6948403649	4.5	0	774.9675155602	18.75
19850611	0	17.3	36.8	3	0	0.38	0	47.8	4	57.4	2.4078272333	1.3773150823	2.295	-10.8083439043	90.2094054334	15.7610656752	42.0353086637	15.7282551863	16.2705734764	17.9819979358	13.5633929618	3.8083157759	3.0938339193	8	0	1119.5050130565	14.875
19850612	0	13.8	66.4	0.8	0.3	1	0	31.5	5	0.3	7.648480406	0.5398334061	4.37	9.0564807654	87.4631026658	17.3084379168	48.0853086637	3.2628111076	18.2205417077	5.0112597662	2.7411501111	1.5499046338	0.6522661506	12.5	0	1222.6142274927	23.15
19850613	0	17.2	68.7	1.5	0	0.67	0	14.3	6	0.3	11.395127007	0.6632961932	3.28	23.2901520931	87.5116225849	19.9985952112	55.1073086637	4.4723258444	20.9710551632	7.3703419533	4.5138278999	5.2433916495	1.7066836921	18	0	1428.009879555	22.875
19850614	0	16.9	68.8	1.4	26.5	0.75	0	27.1	0	26.5	11.1305926783	0.6374447651	3.75	23.3013072386	43.1742886685	9.9844024064	17.4178475206	0.0671027869	9.7960539905	0.0400324209	4.2239820901	3.0451246961	0.1274672187	0	0	0	22.975
19850615	0	19.6	51.4	2	0	0.46	0	26.8	1	26.5	9.3051879213	1.2242969215	1.625	-5.185460575	82.2138659329	14.886968185	25.2858475206	2.220694427	14.6660535228	2.7867705626	7.5224130063	7.9965026244	0.8175783328	0.5	0	488.2169184605	17.95
19850616	0	14.9	56.1	1.2	0	1	0	26.8	2	26.5	6.2313050145	0.783664362	4.065	-4.4401342365	84.0640788446	16.678361682	31.2818475206	2.1073399563	16.5079233819	2.8548232079	4.4794407063	9.7751618839	0.6332971634	2	0	612.5590941877	20.3
19850617	0	18	42.4	2	0	0.21	0	26.8	3	26.5	5.04089859	1.2568784299	1.775	-7.3156485847	90.8640608578	21.209037909	38.6458475206	7.1001716793	21.0066645519	10.9707518126	8.5678036856	13.4840089161	4.6253794913	4.5	0	1066.634609996	16.1
19850618	0	17.4	44.9	1.7	0.3	0.5	0	27.1	4	0.3	5.3202599693	1.1918356399	2.605	-4.5656735484	90.9137036044	24.6369455152	45.6138475206	7.5505387299	24.4334971194	12.4709627094	7.1150245279	17.1217402299	3.8637186861	8	0	1360.3120870922	16.875
19850619	0	13.2	87.1	1	40.2	1	0	67	0	40.5	11.0963596904	0.2074773794	5.84	-3.8346832794	24.5324863555	8.9615826619	5.726	0.0009155933	8.3461828601	0.0005020966	1.6047520016	1.502642802	0.0209699574	0	0	0	28.475
19850620	0	15.9	54.5	2.7	0	0.25	0	67	1	40.5	6.7423102825	0.8809071795	3.25	-18.9036469387	62.6837477031	11.6776453307	12.676	0.6837410207	11.2468487146	0.4399626788	9.7402293356	3.3908522516	0.1546998801	0.5	0	208.7029502808	19.65
19850621	0	17.5	43.6	1.7	1.2	0.38	0	41.7	2	1.2	4.9894541011	1.1672513939	2.04	-18.9602967446	81.8353998142	15.8544130739	19.95	2.0454469445	15.4654771922	2.6062941085	7.2327763846	3.7218755598	1.1757687144	2	0	603.9986127826	16.525
19850622	0	13.7	84.6	0.9	3.3	0.96	0	45	0	4.5	11.1485599263	0.2506463939	5.96	-18.2645235294	45.6915767021	11.6159662805	22.7378823355	0.1019019943	11.483208497	0.0663370301	1.6761194378	1.5980008271	0.4316038864	0	0	0	27.725
19850623	0	17.5	48.4	2.2	1.3	0.42	0	46.3	0	5.8	6.4946027216	1.0732506736	1.89	-24.4570617856	79.2307435487	16.0268301509	30.1558823355	1.814108744	15.8601713394	2.2479196882	8.6975665707	4.0311517044	7.0118445752	0	0	427.6305675519	17.725
19850624	0	17.8	51.4	1.7	0.1	0.63	0	46.4	1	5.9	7.6463496476	1.0437106713	2.79	-25.1125102676	86.3301182262	19.2795342341	37.2498823355	3.5163482078	19.1194800106	5.56425886	6.4220910082	3.7218755598	3.8415960095	0.5	0	695.5820478915	18.4
19850625	0	19.5	39.8	1.5	0	0.33	0	46.1	2	5.9	5.4784499804	1.3646742729	2.225	17.461565583	89.6039080613	23.2914711347	44.7218823355	5.6147336758	23.1162564745	9.4964035954	6.777563764	4.0769007661	5.3267772987	2	0	1055.870263913	15.075
19850626	0	18.7	57.9	1.4	4.1	0.67	0	10	0	4.1	10.2434265617	0.954090065	2.9	17.3867146359	72.1791427645	19.041240881	47.3277218155	1.0045845165	19.0376320703	0.8828906763	5.1005735372	7.9386794371	3.0377831887	0	0	0	19.8
19850627	0	20.4	45.6	2.3	0	0.13	0	10	1	4.1	8.267889578	1.3718668979	2.19	13.6898174148	86.8510625368	23.1514023262	55.0517218155	4.29815401	23.1180493832	7.52312904	9.4600667438	13.4287163858	5.4685206445	0.5	0	366.4271392002	16.3
19850628	0	18.8	47.3	2.3	0	0.25	0	8.8	2	4.1	7.3481158868	1.1696226772	2.85	20.5674515295	88.0610360548	26.356876489	62.2717218155	5.0169950726	26.317240086	9.2741563296	9.2295798989	16.9853550335	4.0338030721	2	0	626.5705947942	17.125
19850629	0	19.2	61.4	1.3	0	0.54	0	5.5	3	4.1	11.5947531906	0.9375291678	2.79	21.583439667	88.3125068278	29.6622337722	69.7257218155	5.3933739544	29.6167422269	10.5257589595	4.5669612535	21.1157696658	4.1098667949	4.5	0	895.164000416	20.55
19850630	0	20.7	61.5	1.6	1.1	0.58	0	5.3	4	1.1	13.0315350875	0.9887078109	2.665	21.2218784483	85.56829949	33.1439266222	77.4317218155	3.5878598597	33.0911777449	7.9196342853	5.5373876846	25.9196452535	4.4524507757	8	0	1181.1728908286	20.2
19850701	0	21.9	59.6	1.6	0	0.5	0	5.2	5	1.1	13.6777329142	1.1201137662	2.34	19.7393286366	88.7322575113	36.6540843982	85.7077218155	5.2315518604	36.5992626192	11.5497505749	5.7043228128	31.0102083834	5.359601509	12.5	0	1518.4662038498	19.425
19850702	0	23.9	39.9	2.3	0	0.17	0	5.2	6	1.1	9.4440546427	1.9094245948	1.475	24.2432414777	91.5758432993	41.3565121438	94.6497218155	8.602783478	41.2791129853	18.0819693359	10.2245227617	38.082894555	9.4345323683	18	0	2030.57795969	14
19850703	0	22.5	51.6	1.6	0	0.38	0	1.1	7	1.1	12.0346832574	1.3819732797	2.405	24.9152966284	91.043140668	44.7800080558	102.7997218155	6.7739362925	44.7016961331	15.7678057705	6.1376502915	42.8241928804	5.5553006447	24.5	0	2357.7280355005	17.275
19850704	0	21	64.7	1.6	0	0.92	0	1.1	8	1.1	14.0935922618	0.907518347	3.125	24.7095340411	89.4887389118	47.3542646718	110.3737218155	5.1361870514	47.2876335684	13.1308209971	5.2627601395	45.9699905409	3.7634867983	32	0	2581.6629664093	20.925
19850705	0	20.3	72.4	1.5	0	0.71	0	1.1	9	1.1	15.1671621416	0.7096863314	3.03	24.0615103289	89.0711975588	50.0365550478	118.2537218155	5.7995937858	49.9811807329	14.8783648516	4.1736364984	49.5351109062	4.2054927797	40.5	0	2816.2600682239	23.025
19850706	0	21.2	62.2	2	0	0.58	0	1.1	10	1.1	13.6759619139	0.9977970682	3.2	24.1907461344	88.494359933	52.5222709518	126.1697218155	4.9650390244	52.4816814143	13.553248084	6.7707205845	53.3776449951	3.6670506084	50	0	3028.3105771869	20.25
19850707	0	23.2	50.3	1.8	0	0.08	0	0	11	1.1	12.290837286	1.4904505577	2.135	23.9854042467	89.7530850802	56.3005168518	134.6257218155	6.3957219282	56.2530495775	17.0816623525	6.9062433205	58.4563834513	7.2989923509	60.5	0	3401.3559655178	16.775
19850708	0	22.8	62.9	1.9	0	0.46	0	0	12	1.1	15.3578449233	1.0678187682	2.735	22.7355350907	89.5840937403	59.316702003	142.9377218155	7.7607519045	59.2759922036	20.2436110786	6.4122019434	62.5691647858	5.5945446617	72	1	3673.2758624412	20.025
19850709	0	23.1	57.9	2.1	0.3	0.25	0	0.3	13	0.3	14.354553119	1.2673707169	2.335	22.2950745198	89.6333139054	62.836606303	151.3937218155	6.4018986506	62.7939428335	18.1345690132	7.5496216273	67.3853645506	6.6673986369	84.5	1	4009.197919368	18.7
19850710	0	23.1	57.1	2	0	0.25	0	0.3	14	0.3	14.1397647547	1.3109928325	2.14	23.5957080639	89.9464081809	66.6066087574	159.8137218155	6.2271376757	66.5570267878	18.3328867046	7.2676267702	72.279738739	7.5684644165	98	1	4381.753240928	18.5
19850711	0	21.5	64.3	2.1	0	0.42	0	0.3	15	0.3	14.4711690802	0.9544907872	3.035	25.186988231	89.0465523388	69.2800215766	167.7837218155	6.8040187943	69.2404871672	19.9762910503	6.8613594963	75.3809900328	4.9862100962	112.5	1	4614.8272857433	20.7
19850712	0	22.5	62.1	1.5	0	0.13	0	0.3	16	0.3	14.8760505876	1.0658890862	2.69	24.8761758677	89.0955950344	72.3545214726	176.0597218155	5.6125743599	72.3196859512	17.7594297915	5.2008623385	79.1291202697	5.5010384676	128	1	4894.194671864	19.9
19850713	0	23.5	63.6	1.6	0	0.04	0	0.3	17	0.3	16.1915934343	1.0927456722	2.675	23.9740038755	89.1446539214	75.4384860654	184.4797218155	5.8610739243	75.4090795434	18.7566585725	5.4085302137	83.2495232164	5.5682097988	144.5	1	5173.7358662389	20.025
19850714	0	24.4	65	1.5	0.1	0.25	0	0.4	18	0.1	17.3857562953	1.150027117	2.61	24.0876802319	89.1937290053	78.6031706654	192.9357218155	6.3467255342	78.5778765426	20.3201962273	4.9896374741	87.7965182187	6.0621324613	162	1	5463.0358532926	20.15
19850715	0	23.9	65.9	1.5	27.9	0.46	0	28.3	0	28	17.1292416288	1.0564134675	2.61	23.6063575701	61.5221154464	36.4374598912	137.0264384041	0.5877126489	43.7742716502	0.9000445805	4.8993351345	70.0151518481	0.3389873455	0	0	0	20.5
19850716	0	18.6	90.2	1.9	67.7	1	0	95.7	0	95.7	16.9546313376	0.2282300381	5.54	-4.9502610297	20.0821878015	10.8651750847	14.8787815471	0.0002588434	10.5508646384	0.0001607749	2.4754343728	3.6369348882	0.0084035252	0	0	0	27.9
19850717	0	21.3	61.3	1.5	0	0.13	0	95.7	1	95.7	13.5462556671	1.0341408818	2.465	-74.2120826096	68.7249442849	14.2150436407	23.0107815471	0.9117848675	13.9703922895	0.6642387157	5.2423122787	6.1483039517	0.0736456003	0.5	0	317.1364345912	20
19850718	0	22.5	64.4	1.3	1.9	0.38	0	97.6	0	1.9	15.4415582781	1.0117371818	2.825	-73.9638488937	77.0295705829	15.4135931465	31.1967815471	1.2772409337	15.2906818172	0.9816352108	4.4004501642	6.0212701722	0.1838124359	0	0	577.2856231019	20.475
19850719	0	22.7	68.1	1.5	0	0.38	0	97.6	1	1.9	16.5057381514	0.9205904183	2.515	-76.2145260374	86.3748441241	18.7040901057	39.5807815471	3.6693639333	18.6012382347	5.7045138131	4.6675708207	5.8964401448	0.4515589261	0.5	0	883.2581087073	21.35
19850720	0	21	84.5	1	10	0.83	0	107.6	0	10	18.2788038827	0.3998553553	5.385	-76.6179459489	26.7409648456	9.4993967187	31.9633801446	0.0015172044	10.900112234	0.0009594352	1.9135189379	4.0311517044	0.172884684	0	0	0	25.875
19850721	0	23.2	36.7	3.3	0	0.21	0	107.5	1	10	7.5900791284	1.8774059892	1.365	-60.7549969541	83.6999988404	14.2809474507	40.4553801446	5.1572002863	15.1722225844	6.9960363024	15.088173667	6.4091390741	4.9259475961	0.5	0	553.1652415067	13.375
19850722	0	20.7	49.5	1.5	0	0.33	0	79.6	2	10	9.7562949468	1.3136992565	2.435	10.9696632139	88.2978242859	17.6532917259	48.4253801446	5.0053302697	18.471914555	7.5913803462	6.0205119687	5.3609668318	3.5121141801	2	0	876.3325731931	17.2
19850723	0	22.1	59	1.4	0	0.13	0	11.9	3	10	13.7095820651	1.1684762244	2.505	11.0536082408	88.8583241203	20.9548738883	56.5573801446	5.2313301612	21.7569875073	8.644607485	5.0870955534	11.7313645193	4.1226672924	4.5	0	1186.8311031024	19.225
19850724	0	23.5	59.4	1.4	0	0.13	0	11.9	4	10	15.1250417679	1.2149527364	2.665	13.36827791	88.9073046723	24.0530942403	64.9593801446	5.5628947822	24.9811762012	9.8319824228	5.083841221	18.2218453434	3.816387098	8	0	1468.2434311859	18.975
19850725	0	24.5	65.5	1.3	0	0.21	0	10	5	10	17.601867355	1.1071211875	2.635	13.9344774714	88.9563013952	27.1724986035	73.5413801446	5.2100590939	28.2500310703	9.9621079875	4.3443348326	24.9559136224	3.8235724782	12.5	0	1751.2005150447	20.25
19850726	0	25.1	62.9	1.2	0	0.13	0	10	6	10	17.5272226954	1.2163364233	2.48	25.5614748346	89.0053142944	30.4867864755	82.2313801446	5.3428972034	31.6440100016	10.8354981407	4.2387091442	31.7126601705	4.4772125604	18	0	2057.6889233951	19.45
19850727	0	23	76.4	1.6	23	0.5	0	23	0	23	18.6160844071	0.675791891	2.84	23.2151339974	65.9173899379	13.9596751886	49.9126735516	0.9941115845	16.43083168	0.7978929645	3.9908622593	19.5236340679	0.3378989999	0	0	0	23.35
19850728	0	21.2	76	1.4	4.9	0.75	0	27.9	0	27.9	16.7935547927	0.6528957404	2.985	-0.9016531082	65.7606355693	11.1727403492	51.8191749643	0.7528806181	14.5192411234	0.5610760463	3.5466367808	19.7601067996	0.2224651354	0	0	0	23.7
19850729	0	20.7	82.8	1.2	13.1	0.83	0	41	0	41	17.6624010106	0.4618559139	3.04	-6.9044094909	55.1968671599	7.7035002981	38.9738885411	0.3468376017	10.3115835268	0.2127449291	2.4068878742	4.6582833737	0.0937350486	0	0	0	25.525
19850730	0	18.7	86.7	1.3	29.9	0.92	0	70.9	0	70.9	16.4302030567	0.3229478333	3.46	-21.7918757373	46.209657204	5.207508284	7.898	0.1226968927	4.9712174216	0.0526484351	2.1289896853	4.2639531102	0.0349277825	0	0	0	27
19850731	0	20.6	50.5	2.2	0	0.17	0	70.9	1	70.9	9.9625865933	1.2991880926	2.05	-53.1693855084	81.6992069321	9.066662076	16.084	2.3267602371	8.889989003	1.9933690295	8.2974881057	6.0212701722	0.1506694567	0.5	0	392.6248314397	17.475
19850801	0	19.4	52.6	1.2	0	0.83	0	70.9	2	70.9	9.4632906607	1.1537171754	2.84	-52.1938558931	86.6135915932	11.593561116	22.94	3.3427983333	11.4666517106	3.841869454	4.6654795273	4.2639531102	0.2857505087	2	0	654.2260816316	18.3
19850802	0	21.5	49.2	1.7	0	0.13	0	70.9	3	70.9	10.3986262115	1.434148526	1.685	-28.8931578832	91.1177752847	15.4203886842	30.66	9.3193993169	15.2871919296	11.6669222587	6.7985110381	7.0304931269	1.3844863049	4.5	0	1124.4356589879	16.925
19850803	0	20	64.2	0.9	0	0.83	0	47.9	4	70.9	13.0277377438	0.8938187595	3.635	-22.3006406913	88.1545537463	17.2112458004	37.48	4.241145518	17.128170367	6.2429394487	3.2006806152	4.6582833737	0.5613474607	8	0	1289.752106367	21.05
19850804	0	22.4	55	1.6	0	0.38	0	43	5	70.9	12.9134910426	1.3241466522	2.275	-8.4167899492	89.272135714	20.373296604	45.218	5.8620023157	20.2976633674	9.1785759166	5.995654697	6.8881553375	1.8587464231	12.5	0	1636.7517819982	18.15
19850805	0	19.8	78.1	1.2	103.9	0.88	0	133.8	0	103.9	15.8664589436	0.5290829529	3.68	23.4477948717	45.9078250724	8.5961879391	6.964	0.1173495625	8.0699546671	0.0632544692	2.8669104834	4.169608605	0.0194214631	0	0	0	24.575
19850806	0	16.2	62.8	2.5	1	0.96	0	104.9	1	104.9	9.1029720732	0.7120959809	4.62	-82.7543552646	63.1233119369	9.6436123647	12.794	0.8075581367	9.3212294927	0.4691581069	8.1768085304	2.430231721	0.0199675765	0.5	0	86.3504662806	21.65
19850807	0	18.8	29.7	2.2	0	0.17	0	104.9	2	104.9	0.7363111538	1.5652678536	1.74	-84.2395079175	86.9392012583	13.2176880951	19.722	4.7655633182	12.9341292293	5.9491246055	10.9659822802	3.8962820095	0.4005224619	2	0	548.9364332735	12.725
19850808	0	17.8	42.8	1.6	0	0.08	0	104.9	3	104.9	4.9951221138	1.2700217782	2.235	-84.1816587022	89.9531818113	16.2834111951	26.488	5.9030318773	16.0323924439	8.1371130487	6.9081752635	4.2639531102	0.5565568576	4.5	0	905.9008295919	16.25
19850809	0	20	57.1	1.4	0	0.25	0	104.9	4	104.9	11.2486901912	1.0534727273	2.49	-83.1071465704	90.0025238309	19.1810872511	33.65	6.3923154991	18.9625191827	9.5271871304	5.1648408643	4.9726837951	0.7557342082	8	0	1220.2923120999	19.275
19850810	0	19.7	69.7	1.4	0.3	0.88	0	105.2	5	0.3	14.0039393307	0.7098150771	3.795	-83.7049711018	87.3937569997	20.8327791187	40.38	5.1775678278	20.6704947135	8.3271215775	4.1816528196	3.7649065811	0.513371843	12.5	0	1369.8835988633	22.5
19850811	0	20.1	72.7	1.3	0	0.63	0	105.2	6	0.3	15.0393020585	0.6778646206	3.595	20.0529692556	87.2735527479	22.6497310093	47.344	4.1688308214	22.5317698799	7.2093890124	3.6335029552	4.0769007661	0.6836848917	18	0	1538.0700818613	23.15
19850812	0	22.2	65.5	1.3	0	0.38	0	1.3	7	0.3	15.4213044107	0.9625622654	2.575	20.5156225571	88.385557249	25.4785573243	54.848	4.7139583311	25.3752820301	8.6112401652	4.3098231233	9.5006470791	1.655183261	24.5	0	1836.4818942183	20.825
19850813	0	22.9	61.7	1.1	0	0.08	0	0.3	8	0.3	15.1523250251	1.1461253646	2.5	18.8036295287	88.6314645895	28.3860602099	62.586	4.7954994307	28.2951714419	9.297032639	3.9740717927	16.0667456603	2.1193406644	32	0	2144.1557038239	19.7
19850814	0	23.3	52.4	1.2	0	0.04	0	0.3	9	0.3	13.0062733966	1.4869287561	2.205	18.0823458235	89.4435607802	31.6289139779	70.432	5.0112650662	31.5409186011	10.2580576376	4.7198314883	23.0186327987	2.9992989596	40.5	0	2502.528998118	17.275
19850815	0	23.4	51.1	1.2	0	0.21	0	0.3	10	0.3	12.7148098902	1.5307374819	2.28	18.3865501011	89.4927345483	34.7855558963	78.224	5.3290077227	34.7011108361	11.3812191597	4.7540325779	29.7122615374	3.4456986207	50	0	2847.8387666797	16.925
19850816	0	21.9	63.9	1.7	0	0.46	0	0.3	11	0.3	14.7529021378	1.0227571743	3.05	19.9773120912	88.7237825305	37.1043573683	85.71	7.2428773184	37.0391344394	15.0145591305	5.6637142935	34.3878445417	2.9185156557	60.5	0	3076.0460771698	20.5
19850817	0	22.1	63.5	1.3	0	0.42	0	0	12	0.3	14.8445527011	1.0272123498	2.545	20.6562264734	88.7727186635	39.9647905659	93.34	4.7193637315	39.9063104814	11.1523509336	4.4621294373	39.2864211675	3.6043851334	72	0	3377.8135899434	20.35
19850818	0	22.7	37.2	2.7	0	0.13	0	0	13	0.3	7.345661377	1.8628459546	1.58	20.7382526429	91.6697744215	43.9220300723	101.132	9.0402798574	43.8473370507	19.3434171379	12.3122872637	44.8999876277	8.216158452	84.5	0	3872.7870615528	13.625
19850819	0	20.7	60.3	1.4	0	0.54	0	0	14	0.3	12.7306299297	0.9989577959	2.83	22.6596696852	90.1131591102	46.4799785907	108.294	6.4944077277	46.413755486	15.5822759412	4.9817963205	48.7321651389	3.9590648262	98	0	4135.2006606075	19.9
19850820	0	22.4	63.4	1.3	0	0.04	0	0	15	0.3	15.1034535828	1.0648599773	2.605	21.908158995	90.027095719	49.2746174481	115.906	6.2995354772	49.2152011595	15.7144667602	4.473939888	53.7575729131	4.4358225823	112.5	0	4427.4857628239	20.25
19850821	0	23.1	63.2	1.2	0	0.21	0	0	16	0.3	15.715162392	1.0775520066	2.56	21.2232136956	90.0645644203	52.1159750353	123.608	6.4493718154	52.0627008549	16.4879958484	4.1908204174	58.6194856573	4.7475400248	128	1	4725.7721515437	20.025
19850822	1	22.8	72.6	1.5	7.2	0.58	0	7.2	0	7.2	17.6114140055	0.8130250598	2.785	21.2333144658	68.4602089103	32.6882044899	118.9768582485	0.8408428865	38.7562615514	1.6477152118	4.1938258129	61.472398703	2.2565990085	0	0	0	22.45
19850823	0	22.3	63.5	1.2	84.9	0.38	0	92.1	0	92.1	15.0334878416	1.0484263979	2.59	13.7700787381	57.40982476	11.6117821952	7.594	0.4485043073	10.9734263974	0.2846753707	4.1592944046	6.6792650676	0.0452475372	0	0	0	20.3
19850824	0	20.3	83.5	1.3	49.3	0.92	0	141.4	0	141.4	17.4049945063	0.4164069833	4.62	-73.319375347	28.2862360022	5.4199111484	6.676	0.0024534171	5.0905141617	0.0010636323	2.5017550798	4.709543915	0.0072643137	0	0	0	25.8
19850825	0	16.4	93.5	2.5	117.4	1	0	258.8	0	258.8	15.3413498685	0.1182149239	5.41	-123.8029202962	17.8126876089	2.2503919363	6.262	0.0001007432	2.3707904108	3.28274587667e-05	2.5063046609	2.2458667371	0.0027447344	0	0	0	29.275
19850826	0	15.5	54.8	3.1	0	0.88	0	258.8	1	258.8	6.4503043203	0.8199155086	3.315	-243.1503687147	62.7966392629	4.2569851225	12.326	1.1635226246	4.5690126555	0.4816736286	11.1066259578	2.2458667371	0.0188978899	0.5	0	197.237959535	19.825
19850827	0	18.7	31.8	3	0	0.08	0	258.8	2	258.8	1.5974395624	1.5652359971	1.93	-243.0909936983	87.1864015909	7.6821307085	19.362	7.4920412893	7.7133380625	6.9992673553	14.4468285181	4.169608605	0.1251228203	2	0	616.1433692198	13.275
19850828	0	16.4	46.6	1.4	0	0	0	258.8	3	258.8	4.943723897	1.0578014355	2.565	-233.8654312443	89.0963816637	10.4133493547	25.966	5.126485963	10.4119672779	5.6740939811	5.811112511	3.4714485749	0.1256299444	4.5	0	916.2936550563	17.55
19850829	0	17.5	54.6	1.3	0	0.13	0	251.6	4	258.8	8.2550606151	0.9915065785	2.44	-148.9044888658	89.6898048338	13.3154020659	32.84	5.5821438828	13.3077712833	7.008497719	4.9104232774	4.169608605	0.2178831634	8	0	1238.4729238269	19.275
19850830	0	18.9	58.6	1.3	0	0	0	166.7	5	258.8	10.6104606211	0.9721599589	2.56	-98.5526042825	89.7390598994	16.1336377011	39.912	5.5206479118	16.1274149593	7.6922227153	4.7353724867	4.5570981201	0.2879741283	12.5	0	1541.7351266298	19.925
19850831	0	19.7	63.1	1.3	0	0.25	0	117.4	6	258.8	12.4804675172	0.8976670435	2.735	20.4378379535	89.7883312266	18.7844043411	47.038	5.3616856915	18.7997895591	8.1484817534	4.4558466756	4.7612549541	0.3469842035	18	0	1818.1408228874	20.85
19850901	0	20.4	70.2	1.2	0	0.75	0	0	7	258.8	14.7838810743	0.7532705411	3.36	19.9199987033	88.2192853965	20.5336436483	52.9	5.0398644895	20.8421170029	8.1700369522	3.6105701722	9.0665573194	0.3420143097	24.5	0	2011.0175376695	22.45
19850902	0	20.2	71.8	1.2	16.6	0.33	0	16.6	0	16.6	14.9418753272	0.7094461135	2.99	17.1950634349	59.343142717	10.8802134792	31.7279244998	0.5245035112	11.7161250224	0.3453198132	3.4672578241	4.7612549541	0.4040559133	0	0	0	22.9
19850903	0	17.3	92.5	1	13.1	1	0	29.7	0	29.7	16.0651847276	0.1511034868	5.64	-0.4005511088	19.1531595007	5.091094126	16.6781990129	0.0001207933	5.7750439132	5.53989793560298e-05	1.1762459082	2.2759260126	0.0308901705	0	0	0	28.8
19850904	0	19.3	50.5	2.2	0	0.08	0	29.7	1	29.7	8.7675504608	1.2077194969	1.675	-15.6251881148	74.9979390116	8.3603869976	22.8461990129	1.3198200172	8.7321342351	0.7408948917	8.270040451	7.4647423566	0.700035325	0.5	0	475.7578188726	17.8
19850905	0	17.9	63.2	1.1	0	0.33	0	29.7	2	29.7	10.803882042	0.8175116349	2.97	-14.8489455481	84.6782477043	10.4387080472	28.4561990129	3.0054915778	10.8901846539	3.2853069286	3.8194258608	11.2178907964	1.0471543839	2	0	719.676986418	21.325
19850906	0	20.9	50.5	2.1	0	0.21	0	29.7	3	29.7	10.2382933437	1.3851896264	2.19	-15.2182262746	88.9971243975	13.2497184512	34.9481990129	6.3980694133	13.6047252665	8.0159763082	7.9416929496	17.5284193181	3.017441463	4.5	0	1081.7003377917	17.4
19850907	0	18.4	39.9	2.1	0	0.33	0	29.7	4	29.7	4.5310134412	1.3380097083	2.145	-13.6234685305	90.6045459464	15.9815028352	40.4861990129	6.0260752418	16.0872863605	8.3009085508	9.2648907873	20.9685578813	4.4834063016	8	0	1456.0405773375	15.375
19850908	0	17.4	60.1	1.3	0	0.54	0	29.7	5	29.7	9.5811839834	0.8424967135	3.275	4.304175936	89.2705157325	17.7954226212	45.6821990129	5.7552836143	18.030990926	8.4752831014	4.6247329356	24.2301911961	2.8231896132	12.5	0	1661.6642151619	20.675
19850909	0	20.6	42.5	2.2	0	0.21	0	13.1	6	29.7	7.4164823607	1.454331659	2.305	18.9045109007	89.7255221215	20.4721760776	51.7061990129	5.3136200257	20.5767905076	8.4964121373	9.4242386021	28.5159935355	4.9698243284	18	0	2007.0813008857	15.475
19850910	0	16.7	58	1.2	0	0.42	0	0	7	29.7	8.3985947056	0.8409506535	3.83	18.919674775	87.898570369	21.8786960848	56.6141990129	4.2394338959	22.2555817588	7.2676790988	4.4129141671	30.8885444288	2.3662105336	24.5	0	2155.2004768401	20.325
19850911	0	17.2	68.9	1.2	0	0.04	0	0	8	29.7	11.4389998595	0.6462796162	3.23	18.7171075748	87.9472340579	23.73173038	61.8821990129	4.5078565423	24.2315516242	8.0653845749	3.6763732055	33.8322961851	3.5569538059	32	0	2366.2898089842	22.925
19850912	0	19	68.3	1.2	0	0.08	0	0	9	29.7	13.024102242	0.7459859592	2.79	16.8780949142	88.319970467	25.9634828544	67.5821990129	4.5034231974	26.4873917212	8.4814733172	3.7508467786	37.630648767	4.4474141285	40.5	0	2634.9841914035	22.325
19850913	0	18.7	71.8	1.1	6.3	0.58	0	6.3	0	6.3	13.5025593861	0.6505907653	3.165	15.4232382682	62.895400128	17.0160500611	64.0152470381	0.597543091	20.445457153	0.549259122	3.1956949664	39.6822491432	2.1182794373	0	0	0	23.275
19850914	0	16.7	81.8	1.2	3.2	0.75	0	9.5	0	9.5	13.5692072151	0.3614725963	4.775	8.5110524061	51.4793645295	13.1574780435	65.7341340754	0.2339285867	17.5385676226	0.1953960049	2.4569484948	38.4503949877	0.4537662437	0	0	0	26.275
19850915	1	16.2	80.7	1.5	40.4	0.92	0	49.9	0	49.9	12.8746187298	0.3724108892	3.57	2.7887886306	44.2540316692	6.7388515554	5.232	0.0960072731	6.2156214607	0.0455530841	3.1303366702	2.8293105936	0.0587506352	0	0	0	26.125
19850916	0	12.8	83.4	1.5	0.1	0.88	0	50	1	50	10.0534341338	0.2551793832	5.095	-38.3728775218	58.2225282749	7.3887719734	9.42	0.4197424597	7.0618978708	0.2116907754	2.7454234772	1.4793202385	0.0340247069	0.5	0	58.745099645	27.65
19850917	0	16.5	70.1	1.2	0	0.08	0	50	2	50	11.029903653	0.6226777261	3.015	-39.4055920621	78.5802846294	9.4060444786	14.724	1.3006396172	9.1654031155	0.7489062414	3.5651971343	3.7649065811	0.4439511429	2	0	296.1776961924	23.4
19850918	0	18.5	69	1.2	0	0.08	0	50	3	50	12.7025882881	0.7253003785	3.055	-39.7043569426	85.5043065401	11.4153587746	20.334	3.7549331649	11.2329272808	4.3092589333	3.686023313	4.4576682043	0.9111895386	4.5	0	528.9453163266	22.625
19850919	0	18.9	68.7	1.3	0	0.08	0	50	4	50	13.0179614731	0.7375144975	3.015	-33.3249139503	87.0544607406	13.4615621298	26.088	3.6903082876	13.3186993655	4.68690264	3.9897726616	4.4086019615	1.230472924	8	0	766.4041219373	22.45
19850920	0	18.8	65.4	1.1	0	0.33	0	43.7	5	50	12.1728009831	0.8170920218	2.825	-29.4091867096	87.9633262345	15.6674281698	31.842	4.2020211544	15.5463653258	5.8493602956	3.6856184998	4.4086019615	1.8165249209	12.5	0	1029.9860997882	21.65
19850921	0	19.4	66.6	1.1	0	0.5	0	40.5	6	50	13.0196788292	0.80341697	2.95	11.5150535422	88.0120113026	17.7696772578	37.668	4.387775359	17.6695007532	6.5627433541	3.6087630608	4.5570981201	1.9829384121	18	0	1275.8048176113	21.8
19850922	0	19.9	62.7	1.1	0	0.25	0	0.1	7	50	12.5724475761	0.9490740109	2.705	12.4317969525	88.3821714622	20.0865309402	43.602	4.4621066123	19.997255224	7.1568211345	3.8759744309	9.5780938236	2.7479144668	24.5	0	1556.1846362571	20.7
19850923	0	20	57.3	1	0	0.08	0	0	8	50	11.3014001052	1.1036189259	2.725	12.6449187376	88.4309948122	22.3858658802	49.536	4.412696205	22.305687939	7.5451248498	3.8414298332	14.6863645762	3.11363097	32	0	1833.5599244255	19.325
19850924	0	19.9	62.5	1	0	0.08	0	0	9	50	12.5237899357	0.965079875	2.77	12.9286920972	88.4798342812	24.6447866482	55.434	4.6079129473	24.5727287104	8.2887424385	3.5869633302	19.6598652989	3.4574554723	40.5	0	2104.4743503347	20.65
19850925	0	19.8	62	1	0	0.13	0	0	10	50	12.3073043281	0.9631193247	2.83	13.0030934151	88.5286898746	26.8523262266	61.386	4.7252796644	26.7891112329	8.8994887336	3.6135452263	24.2494578104	3.6039714103	50	0	2366.2982333496	20.55
19850926	0	19.8	60.9	1.1	0	0.13	0	0	11	50	12.0354935712	0.9799275962	2.72	13.0065647921	88.5775615977	29.1511270586	67.212	4.345926458	29.0918381112	8.6807231674	3.9805692784	28.3969747251	4.0763448904	60.5	0	2644.9294899145	20.275
19850927	0	18.4	74.6	1	0	0.25	0	0	12	50	13.8017731788	0.5797599653	3.465	13.0725278728	88.0533768145	30.8311993798	72.696	4.0311374531	30.7871885568	8.4048728867	2.7247256739	31.5987223016	2.6826831225	72	0	2829.0016038199	24.05
19850928	0	18.4	74	0.9	0	0.08	0	0	13	50	13.6776101197	0.5869502786	3.13	12.3091335726	88.1020916128	32.777346503	78.234	4.2093663051	32.741471345	9.0455674662	2.5437641208	34.8891109389	3.4955431844	84.5	0	3052.3865704569	23.9
19850929	0	18.3	64.7	0.9	0	0	0	0	14	50	11.5357228728	0.8161465939	2.625	11.3873849767	88.8238031031	35.1440858726	83.916	4.6686374283	35.1072447785	10.2764356403	3.1541638701	38.4605388909	4.9478517599	98	0	3345.525215462	21.6
19850930	0	18.2	71.3	1.1	0	0.04	0	0	15	50	12.9159232964	0.6409270553	3.015	11.0077229899	88.8727722579	37.1795714606	89.418	4.4525466043	37.1475723708	10.2039193491	3.2304984067	41.583540582	3.9029591579	112.5	0	3583.5636852235	23.275
19851001	0	18.2	78.6	1	0	0.21	0	0	16	50	14.4137432854	0.4713300877	3.505	10.436709844	87.9684834877	38.5813132846	93.956	4.1295321986	38.5591975237	9.7900021792	2.3919012609	44.1864020804	2.8834969423	128	0	3762.8528391501	25.1
19851002	0	17.4	81.5	0.8	0	0.79	0	0	17	50	14.1952174913	0.3832190566	4.355	9.5096685009	85.9034658127	39.4647809486	98.044	2.7621305693	39.459416714	6.9775942932	1.7863865644	46.3461181382	1.687831691	144.5	0	3865.0940952875	26.025
19851003	0	17.3	79.9	1	0	0.17	0	0	18	50	13.7923823978	0.4226021141	3.51	9.0370314159	86.1647060663	40.8655833486	102.42	3.2533486734	40.9167275859	8.2658334311	2.2713545202	48.7253322885	3.0749353936	162	0	4044.7085352371	25.65
19851004	0	17.5	76.8	0.9	0	0.25	0	0	19	50	13.378729093	0.4957753154	3.545	8.6632185259	86.2127973193	42.2436274446	106.742	3.0462040977	42.4690048435	7.9815408529	2.3252572125	51.2131739757	2.9743944708	180.5	0	4220.744580324	24.825
19851005	0	17.6	77.3	1	0	0.71	0	0	20	50	13.5751105332	0.4887143805	3.46	8.0294464165	86.390937142	43.6768248206	111.1	3.3588188306	44.0551075003	8.8893168381	2.494179646	53.6609485349	3.2820677489	200	0	4405.8568028074	24.925
19851006	0	17.1	77.5	1	0	0.5	0	0	21	50	13.1303665735	0.4754634864	3.96	7.6199391262	86.4391030853	44.7975879566	115.224	3.2026365315	45.4344106426	8.6929272405	2.4717883674	55.9292087976	2.4002142855	220.5	0	4541.8346101422	25.1
19851007	0	17	67.9	1	0	0.46	0	0	22	50	11.0278222951	0.6976550966	3.07	7.5247533748	87.3665779217	46.4909754766	119.69	4.0007803726	47.1733237327	10.725505418	3.212577312	58.7210531249	4.3862461275	242	0	4772.7999476058	22.725
19851008	0	16.9	61.8	1.4	0	0.54	0	0	23	50	9.5253564272	0.7844150472	3.145	7.9659973913	87.4973790579	48.1284521166	124.048	3.9309864324	48.8624583722	10.7907937388	4.8175714054	61.1037327455	4.2292079486	264.5	1	4994.2822518846	21.225
19851009	0	15.5	65.5	1.2	0	0.79	0	0	24	50	9.0634378939	0.6322434734	4.025	8.584811683	86.8900408669	49.2126231726	127.848	3.4765478226	50.1574181591	9.8965544281	3.9219981204	62.8031759351	2.546313605	288	1	5125.1778473436	22.5
19851010	0	14.7	65.7	1.1	0	0.33	0	0	25	50	8.3485892322	0.6519809791	3.115	8.8132013536	87.6893224309	50.8347205326	131.864	4.114328119	51.77253404	11.5823933979	3.6124834766	64.9071416645	4.7332485576	312.5	1	5347.9711408428	22.75
19851011	0	15	68.5	1	0	0.33	0	0	26	50	9.2510039416	0.6038765164	3.22	9.0521875879	87.7379170365	52.3968311246	135.898	4.1430362672	53.3599796183	11.8525448876	3.1471122548	67.0048157644	4.4251618027	338	1	5558.7759001543	23.375
19851012	0	14.9	68.7	0.9	0	0.5	0	0	27	50	9.1987349624	0.5741709913	3.6	9.1834847132	87.7865276857	53.7228735566	139.77	3.8102106848	54.7936601682	11.2478706867	2.8731642836	68.7862927467	3.3931954211	364.5	1	5728.3325172701	23.45
19851013	0	15.9	57.9	1	0	0.42	0	0	28	50	7.6248126434	0.852818034	3.26	8.8756112711	87.8351543837	55.2759535566	143.966	3.9785879297	56.407527782	11.8471438146	3.7700564601	71.002981115	4.1304748797	392	1	5935.6703746098	20.5
19851014	0	13.7	62.7	1	0	0.5	0	0	29	50	6.7175492181	0.6236601994	3.595	8.719870522	87.8837971358	56.5951018286	147.73	4.5488546233	57.8166053846	13.3645216842	3.5034213404	72.4064366049	3.8035064087	420.5	1	6104.8250832876	22.25
19851015	0	17.6	46.3	2.2	0	0.54	0	0	30	50	5.9441235897	1.2206796947	2.775	8.5651516106	88.5425592189	58.4769802286	152.124	3.8782067168	59.6397022239	11.9879805892	8.9326843501	75.4711093494	5.320585338	450	1	6374.882716682	17.175
19851016	0	14	68.3	2.1	0	0.46	0	0	31	50	8.2530967465	0.5169622911	3.77	9.822208368	87.887456672	59.6930191406	155.798	4.7193939358	60.9778467211	14.1726790679	6.1732064988	76.651668498	3.5420385374	480.5	1	6527.1322563653	23.575
19851017	0	13.1	63.6	1.9	0	0.38	0	0	32	50	6.3567737255	0.5712145387	3.63	9.9053314941	87.9361166917	60.9752419886	159.4	5.298865432	62.3365356448	15.6796675263	6.1370509621	77.7559291892	4.1773405873	512	1	6691.2034408244	22.625
19851018	0	12.1	74.9	0.9	0	0.29	0	0	33	50	7.7833432355	0.3750912887	3.805	10.1495178098	87.736978907	62.1589162286	162.93	4.2955322128	63.6298081948	13.4927120753	2.4108100107	78.8034090821	3.4634224158	544.5	1	6838.9693609036	25.7
19851019	0	13.3	70.1	1.1	0	0.13	0	0	34	50	7.9659896719	0.5024781542	3.47	9.3144885487	87.7855892464	63.5466273006	166.694	4.3255225358	65.0744747629	13.7406944585	3.2650344651	80.1783016301	4.1876527109	578	1	7020.3136269265	24.2
19851020	0	12.2	71.6	1.8	0	0.92	0	0	35	50	7.2208383854	0.4010333728	4.435	9.0196393854	86.5070796697	64.3862450766	169.738	4.7328901328	66.094182509	14.8608120047	4.888666422	80.735845445	2.8157922619	612.5	1	7116.662978571	24.85
19851021	0	10.8	60.4	2	0	0.38	0	0	36	50	3.4465658003	0.5511074317	3.605	7.4092942093	86.9686105585	65.6046022446	172.89	4.214857531	67.3335054498	13.7301007722	6.7250817037	81.5859615784	4.5054453781	648	1	7274.5034099161	22.4
19851022	0	9.5	73.1	1	0	0.08	0	0	37	50	4.9237883452	0.3636442228	4.02	7.4441478021	87.0169672208	66.6244530606	175.952	4.0191683091	68.451131635	13.3543271391	2.7406462094	82.4437731938	3.3667728975	684.5	1	7398.4695997006	25.9
19851023	0	11.7	65	2.1	0	0.29	0	0	38	50	5.3435256661	0.5149994474	3.57	6.7195122277	87.0653398482	67.9076153326	179.356	3.6960288087	69.7723561381	12.6389494153	6.5509935057	83.4974919816	4.1317799865	722	1	7564.8411516695	23.325
19851024	0	11.2	62.8	1.8	0	0.33	0	0	39	50	4.3771207741	0.5140312098	4.205	7.2079507334	86.7992199088	68.8566457006	182.49	4.3447258586	70.8659282981	14.4714346304	5.8734231665	84.2008545836	3.0899769382	760.5	1	7677.17429263	22.9
19851025	0	8.8	73	1	0	0.33	0	0	40	50	4.2300901315	0.332919312	4.7	7.4356633386	85.9008528059	69.5630319406	185.264	2.9155464773	71.7625016699	10.6083204946	2.7404154975	84.7401678786	2.079815664	800	1	7755.3024771976	26.05
19851026	0	8.6	71	0.9	0	0.08	0	0	41	50	3.6433742691	0.364677342	4	7.0040377953	85.9719077551	70.5760340526	188.236	3.1663653498	72.8589062325	11.4529269367	2.6520693746	85.4241998052	3.3611968642	840.5	1	7878.8574496499	25.6
19851027	0	8.8	68.5	1.1	0	0.04	0	0	42	50	3.3279112877	0.3987527884	3.945	6.232140261	86.1049824325	71.6152491246	191.226	3.34531708	73.9725875956	12.0800359279	3.3330266859	86.1162412223	3.54528456	882	1	8006.65765142	24.925
19851028	0	8.1	76.9	1.1	0	0.04	0	0	43	50	4.2948022501	0.2687222446	4.185	6.2502846407	86.1530539677	72.5215963086	194.018	3.3680210538	74.978260899	12.2426715775	2.6231322656	86.6155929296	3.1273905417	924.5	1	8114.2161975231	27.2
19851029	0	7.8	80.9	0.9	3.3	0.71	0	3.3	0	3.3	4.7265876937	0.2044632323	4.755	5.4655102002	59.0044062275	55.1843267025	191.7984806142	0.4434436773	64.193914165	0.8934653179	1.9099337303	86.8909966497	1.9753131659	0	1	0	28.275
19851030	0	8.8	94.3	0.5	9.1	1	0	12.4	0	12.4	7.9297699631	0.0655235373	6.555	1.3118787259	18.6062942484	29.4207330798	174.6276734914	8.86139915453916e-05	41.4028881674	0.0001305086	0.5761043485	79.7868123306	0.1378106384	0	1	0	31.375
19851031	0	10.9	82.9	0.9	0	0.54	0	12.4	1	12.4	8.1066804127	0.2493446734	4.75	-8.1943121515	45.5722822286	30.1270890158	177.7076734914	0.1290269434	42.3183995129	0.1929594346	1.783609986	80.7281443751	0.6465329691	0.5	1	77.9385831842	28
19851101	0	9.3	92	0.9	4.7	0.96	0	17.1	0	4.7	8.062939323	0.0904574538	6.315	-8.5332622513	22.982098542	19.8490390913	171.2700538708	0.0004117577	30.7800732151	0.0004946637	1.048420336	81.0174558318	0.4997336433	0	1	0	30.675
19851102	0	9.9	48	2.5	0	0.13	0	17.1	1	4.7	-0.5844890468	0.7167294775	2.745	-13.806313907	65.013449717	21.3141143813	173.6380538708	0.9601683519	32.6184282676	1.6929815065	9.7323199057	81.9351299173	7.2518960566	0.5	1	254.0453693332	19.525
19851103	0	6.8	64.7	0.8	0	0.58	0	17.1	2	4.7	0.62496597	0.3735830513	3.99	-12.4875548369	76.8394876919	22.1031509933	175.1060538708	1.0894817575	33.6024439746	2.1630616667	2.764557437	82.2839561958	3.6376881726	2	1	364.1430998949	24.475
19851104	0	7.5	68	0.8	0.4	0.04	0	17.5	3	0.4	1.9827438083	0.3603745244	3.87	-8.9828454898	82.8557418177	22.9495417133	176.6640538708	2.1579452391	34.6470288127	5.0462965792	2.5891580721	82.7681844535	4.0218833387	4.5	1	484.7047696068	25.125
19851105	0	7.3	90.1	0.6	2.4	1	0	16.6	0	2.8	5.7819633485	0.1031839552	6.1	-0.0402563266	55.1362046331	19.3027341711	177.8440538708	0.2929881084	30.3658822965	0.3487823304	0.8790309576	82.8809727794	0.8195165894	0	1	504.9972144565	30.7
19851106	0	10.9	44.1	2.8	0	0.13	0	7.5	1	2.8	-0.8295843073	0.7888756114	2.415	-2.5001977533	82.5890354684	20.9243201511	180.2660538708	4.2333039824	32.4361135226	9.0401762	11.4369794656	83.8708465569	12.9185201807	0.5	1	808.8751285716	18.3
19851107	0	7.6	54.6	1.2	0	0.04	0	7.5	2	2.8	-0.9511782867	0.5210912758	3.71	4.0172714801	85.5970218808	21.8379554471	181.8960538708	3.2307519671	33.593150576	7.2756358892	4.4493612545	84.3589810137	4.5257518436	2	1	942.6614520056	21.75
19851108	0	6.8	66.7	0.9	0	0.71	0	2.8	3	2.8	1.0461667855	0.3440413724	4.95	3.1076746561	85.3307002676	22.3138911311	183.0760538708	2.5501726694	34.2051893638	5.900273338	2.9129658857	84.639715458	1.9162411551	4.5	1	999.8504422041	24.975
19851109	0	7.5	77.6	0.8	1.4	0.75	0	4.2	0	1.4	3.8418197959	0.231862712	5.13	3.0306789387	72.6024783848	22.7628600431	184.4180538708	0.7366219923	34.7902521616	0.9617627074	1.9706881832	84.8159948911	1.5861642973	0	1	1053.0004843782	27.525
19851110	0	7.9	93.5	0.6	2.2	1	0	6.4	0	3.6	6.9122200628	0.071673949	6.62	1.8876356643	49.8957169395	19.6122224958	185.5260538708	0.2050836218	31.0251605834	0.2476983974	0.6837643701	85.0148931145	0.6410742472	0	1	1060.0937755153	31.4
19851111	0	10.7	39.3	3.3	0	0.08	0	6	1	3.6	-2.570441126	0.8219848617	2.44	1.9459145058	80.3918088159	21.2000536078	187.8760538708	2.9898269368	33.0707858554	6.7102662756	14.2505836891	85.8752947902	12.420838122	0.5	1	1357.3968718574	17.15
19851112	0	5.1	70.8	0.7	20.1	0.96	0	23.7	0	20.1	0.2437587074	0.2549750469	5.285	2.2185157824	28.7855161514	9.0158430624	142.8380298276	0.0025419064	15.5741160639	0.0019752399	2.1728259649	70.8552947902	0.1618986149	0	0	0	26.425
19851113	0	3.3	78.5	2.6	17.6	1	0	41.3	0	37.7	-0.0758043361	0.1635327084	6.11	-18.3475545027	21.3932595532	3.9753404418	107.5031115075	0.0003666819	7.2778634953	0.0001876834	5.3821737638	0	0.0269168104	0	0	0	28.8
19851114	0	5.1	35.6	2.5	0	0	1	41.3	1	37.7	-8.8583678744	0.6359749888	3.085	-36.0512859919	NA	NA	NA	NA	NA	NA	11.2428924082	0.5092213457	0.3113507084	0.5	0	168.4655006389	17.625
19851115	0	2.6	53.6	1.1	0	0.08	0	41.3	2	37.7	-5.8525541685	0.3801595331	4.065	-33.3158568739	86.2185200124	6.56518854	15.766	3.8594618662	6.5452590706	3.2371166483	4.1034270283	0.1092195215	0.5243087853	2	0	244.2236784844	22.75
19851116	0	2.2	64.3	1.3	0	0.33	0	39.9	3	37.7	-3.8291672947	0.2827311421	4.54	-30.6053548083	86.2666290321	6.97326978	16.298	3.747271979	6.9396450804	3.2317781858	4.1122965874	0.0120068515	0.7226686063	4.5	0	293.0064777239	25.525
19851117	0	1.3	72.5	1	0	0.46	0	37.7	4	37.7	-3.0889805157	0.1881870551	5.345	-32.4033466511	85.5324525372	7.178808554	16.47	2.7693139339	7.1357589104	2.1977217554	2.6939452895	0	0.5711052023	8	0	312.2312547446	27.8
19851118	0	1.7	74.6	1.7	1.1	0.96	0	38.8	5	1.1	-2.3196053394	0.1796938544	5.73	-12.4875064023	76.1314672412	7.346575286	16.642	1.0958903152	7.2970029875	0.5616502776	4.0670077842	0	0.5579864176	12.5	0	327.1579931321	28.225
19851119	0	1.4	84.5	1.2	8.1	1	1	26.8	0	9.2	-0.9230077956	0.1056484017	6.36	3.9934453703	NA	NA	NA	NA	NA	NA	1.9969084446	0	0.2163399308	0	0	0	30.775
19851120	0	2.6	92	1	2	1	1	11.2	0	11.2	1.4300840165	0.0593209118	6.9	-5.6542154916	NA	NA	NA	NA	NA	NA	1.0796211328	0	0.0967294011	0	0	4.7351687792	32.35
19851121	0	3.1	91.8	1.3	9.2	1	0	20.4	0	20.4	1.8947555962	0.062041044	7.05	-8.3261763975	26.0116181242	2.6316707875	2.4947832043	0.0015033135	2.2191349537	0.0004800066	1.3822152622	0	0.0372761922	0	0	0	32.175
19851122	0	2.5	91.1	0.8	9.3	1	0	29.7	0	29.7	1.1945710088	0.0657280557	7	-17.8894656257	9.9103875089	0.7623846466	0.244	1.35085359973502e-06	0.0807188041	2.81209603835306e-07	0.9666342537	0	0.0188639375	0	0	0	32.15
19851123	0	3.4	92.8	0.4	6.4	1	0	36.1	0	36.1	2.3434127731	0.0572940477	6.93	-27.3809759261	7.8452436347	0	0.478	4.35953313127808e-07	0	8.71906626255615e-08	0.558003856	0	0.0142872602	0	0	0	32.35
19851124	0	4.2	87.4	0.7	1.4	0.83	0	37.5	0	37.5	2.2936785643	0.109848094	6.265	-33.052945855	17.6431020369	0.15684214	1.244	5.75208771210194e-05	0.2385074068	1.26334481686665e-05	1.1284806772	0.054268858	0.0322135307	0	0	15.6218114886	30.8
19851125	0	2.8	74.1	1	0	0.04	0	36.4	1	37.5	-1.3479215976	0.2141899206	4.755	-26.5266511671	42.983034854	0.602629132	2.046	0.0822596683	0.6941331047	0.0202844894	2.5862329286	0.0650675097	0.3397462623	0.5	0	69.1336715729	27.825
19851126	0	2.2	67.2	0.9	0	0.08	0	28.3	2	37.5	-3.241037179	0.2575348901	4.7	-24.3062558966	61.5681966479	0.98652778	2.578	0.6221544139	1.0083693715	0.1636412413	2.83376081	0.0650675097	0.6784237169	2	0	113.8633336411	26.25
19851127	0	2.6	64.8	0.9	0	0.42	0	26.3	3	37.5	-3.3457353322	0.279448504	4.61	-14.9542484006	73.4118557195	1.415848336	3.218	1.0183190747	1.3733051261	0.2860608811	2.9817424537	0.0650675097	0.9926447899	4.5	0	165.5163656426	25.55
19851128	0	2.6	55.9	1.2	0	0.38	0	17.1	4	37.5	-5.3021435457	0.3434213881	4.58	-5.4100979212	79.5719968625	1.812315568	3.732	1.481843059	1.7251908799	0.4405727757	4.331994165	0.0650675097	1.2188042651	8	0	212.438927346	23.325
19851129	0	3.6	60.2	1.3	0	0.46	0	7.8	5	37.5	-3.3820615447	0.3427725254	5.21	1.5328359755	81.4200545541	2.144932272	4.39	1.9830074453	2.0544608195	0.6188665758	4.4223616503	0.1410042501	0.8974778552	12.5	0	249.2498793119	24.15
19851130	0	3.6	62.1	0.8	0	0.33	0	1.4	6	37.5	-2.9665024094	0.3291902049	4.62	3.4948348263	83.3410545826	2.607106152	5.156	2.1751403506	2.5002487512	0.7208068926	2.8629565654	0.3431614809	1.3335223095	18	0	305.6481367882	24.625
19860501	0	19.4	38.4	1.8	0	0.38	0	117.4	3	263.9	4.8756067533	1.6114196879	1.76	-39.5096867971	89.9230645495	9.351313289	21.232	5.566294505	9.3010052061	5.7943134623	8.1682058171	6.1483039517	0.1924568936	4.5	0	882.4488064284	14.75
19860502	0	16.6	56	1.7	0.7	0.79	0	54.2	4	0.7	7.7896846157	0.9248253019	3.05	-20.5383059573	87.2765071221	12.292521041	27.218	5.7810438544	12.2255663274	6.920600748	6.1848955977	3.3510799281	0.1731366824	8	0	1115.3736724671	19.85
19860503	0	13.7	78.7	1.7	19.6	0.92	0	59.1	0	20.3	10.0646284419	0.3434842053	5.76	17.2537731492	31.510165966	5.7009224605	4.708	0.0093955337	5.210315733	0.0041149368	3.7435099546	1.5738475207	0.0738186395	0	0	0	26.25
19860504	0	10.9	93.2	1.1	29.2	1	0	52.2	0	49.5	9.8395879526	0.0886472673	6.15	0.5655394313	11.352633079	2.3821153391	4.42	3.54888503809429e-06	2.2471859845	1.13747994165451e-06	1.1434122696	0.6956239871	0.0131434849	0	0	0	30.575
19860505	0	11.1	91.2	0.9	8.9	0.96	0	58.4	0	58.4	9.7145019617	0.1166733077	6.31	-30.6083202072	6.6730447167	0.7517161998	4.456	2.08425160472191e-07	1.0574566033	5.5335668012493e-08	1.1274067533	0.8312211958	0.0085125232	0	0	0	30.025
19860506	0	13.7	80.3	1.3	10.3	0.83	0	68.7	0	68.7	10.3654530723	0.3610526629	4.315	-43.0309853907	30.570025546	1.2761792751	5.374	0.0048253111	1.601547998	0.0014072151	2.7576029798	2.5914381569	0.0247393497	0	0	0	26.65
19860507	0	11.9	90.9	0.7	30.8	0.96	0	99.5	0	99.5	10.4561120636	0.1288301317	6.1	-56.0242728222	8.9987488663	0.1765381539	4.6	8.76795632657897e-07	0.3221661861	1.97312910959345e-07	0.9573129037	0.9026633788	0.0049781655	0	0	0	29.75
19860508	0	14.3	57.2	2.4	7.6	0.67	0	107.1	0	107.1	5.951885599	0.798519739	3.06	-88.4460192441	52.1442430986	2.2234212283	5.662	0.3890838167	2.2439198701	0.1246530486	8.4282657708	3.2725717318	0.0392975536	0	0	0	20.725
19860509	0	16.6	38.1	2	0	0.63	0	106.4	1	107.1	2.272462326	1.3172757449	2.105	-74.378628221	81.4849375735	6.2251697347	11.684	2.0346864228	6.084987041	0.9558937234	9.0073544678	4.2165744803	0.0933521848	0.5	0	380.1531229615	15.375
19860510	0	17.5	47.9	1.6	0	0.58	0	86.8	2	107.1	6.3441152045	1.1317073279	2.49	-41.3308486148	87.854050028	9.8343886351	17.832	4.3681284505	9.6663748326	4.636314247	6.4770291148	4.3599631754	0.218019504	2	0	693.3964678382	17.6
19860511	0	18.8	53.1	1.5	0	0.5	0	57.6	3	107.1	9.0488773401	1.0983641827	2.775	-29.3249467418	88.4148335871	13.1441951137	24.16	5.4731359309	12.9730528287	6.7895949496	5.6746227948	4.7612549541	0.3876335096	4.5	0	964.2644307743	18.575
19860512	0	19.5	52.6	1.3	0	0.83	0	48.7	4	107.1	9.555682948	1.1921116067	2.625	-17.2052900589	88.9987709668	16.6248348997	30.434	5.2419222708	16.4403998607	7.4198426095	5.0098382204	5.3609668318	0.6922078686	8	0	1257.1620841605	18.275
19860513	0	19.6	61.5	1.6	33.4	0.5	0	71.8	0	33.4	11.995981352	0.9526543666	3.09	16.6457614696	57.9582940036	9.4003909481	6.346	0.5503518643	8.7988325914	0.3101738542	5.5179271189	5.2475915911	0.1502441415	0	0	0	20.475
19860514	0	15.6	79.8	2.2	16.8	0.96	0	57.8	0	50.2	12.1199938299	0.4169432994	4.76	-9.2055974049	32.1789837584	5.1688868608	5.59	0.007222271	4.7868976204	0.0030492209	4.6336887214	3.4714485749	0.0263800739	0	0	0	26.05
19860515	0	12.5	93.4	1	17.1	1	0	67.3	0	67.3	11.4580137512	0.0960825194	6.145	-27.9921957407	11.0034468976	2.1654538258	4.636	2.9051147539163e-06	2.0952090329	9.11857272054917e-07	1.0526939687	0.9026633788	0.0081888839	0	0	0	30.225
19860516	0	15.5	82.7	0.8	2	0.96	0	69.3	0	69.3	12.565281005	0.3401936148	3.955	-48.4209162321	42.0061962239	3.1796388021	10.532	0.062343898	3.6240225192	0.0235287436	1.6823306015	2.9358014461	0.0286072916	0	0	136.0211086155	26.8
19860517	0	20.1	66.1	1.8	0	0.42	0	69.3	1	69.3	13.569402877	0.8848238446	2.81	-52.2000671647	75.4936034105	6.4699899233	17.184	1.2177484848	6.6656908661	0.5972396085	5.7067072442	6.0845091773	0.0923941254	0.5	0	400.7411815561	21.5
19860518	0	21.6	62.9	1.6	0	0.79	0	69.3	2	69.3	14.2255575206	1.0001769889	3.225	-52.2120196411	84.0075048758	9.2224359533	23.818	3.0062146163	9.3723410986	2.9737628583	5.4360349401	5.3609668318	0.2412457992	2	0	609.4053180986	20.325
19860519	0	22.2	64.1	1.3	0.1	0.79	0	69.4	3	0.1	15.0850884556	1.0370636094	2.725	-19.0042030416	87.1340105523	12.6175406159	30.83	3.7323565707	12.6048262399	4.5878902813	4.4188117478	5.8348395651	0.5946422143	4.5	0	882.8596185838	20.475
19860520	0	22.4	62.4	1.2	0	0.83	0	36	4	0.1	14.856584356	1.0495387651	2.58	-1.580096979	88.1975057852	16.2133329503	37.914	4.5060164268	16.1737766155	6.3960938918	4.2342915737	5.6532390886	1.0536363714	8	0	1178.1556585648	20
19860521	0	19.1	76.4	1.2	14.2	0.92	0	33.4	0	14.2	14.8459663505	0.5889126869	3.38	18.2056763909	54.3930690883	9.8464093973	22.467035917	0.3220538477	9.7982364877	0.1921550577	3.0233077325	4.866044397	0.3779669477	0	0	0	24.325
19860522	0	21.8	59.9	1.8	0	0.08	0	16.3	1	14.2	13.6611169655	1.1011427736	2.58	6.7813832991	80.5282245767	13.4468352133	29.353035917	1.7608321414	13.3704675162	1.823928194	6.3419690871	11.452729499	1.1042682346	0.5	0	297.7982050479	19.525
19860523	0	20.8	68.8	1.3	5.3	0.75	0	19.6	0	5.3	14.8536899591	0.8685808607	2.775	7.282438708	68.7070855729	11.2080076487	29.7369273137	0.8025976072	11.5411817747	0.5239594776	4.009237988	17.0411602461	2.5162303761	0	0	0	22
19860524	0	21.5	51.8	2.4	0	0.5	0	19.6	1	5.3	11.1718792253	1.4129921719	2.935	1.9534286793	82.8596415077	14.3356077287	36.2629273137	2.2387835792	14.4198908718	2.7798517037	8.9862072941	23.8872264555	3.1154777221	0.5	0	247.8773846317	17.575
19860525	0	20.7	49	1.6	7.1	0.21	0	26.7	0	7.1	9.6052046699	1.3313771307	2.05	3.9322108619	73.3081699804	11.9964871669	33.1450602393	1.1303081483	12.595746896	0.7754157005	6.430672404	26.754237155	3.7478344267	0	0	0	17.075
19860526	0	19	71.4	1.4	0.2	0.75	0	26.8	1	7.3	13.7045482803	0.6780493508	4.38	-2.250509901	78.8876122064	13.4860461949	39.0410602393	1.2668644758	14.4732604931	0.942346671	4.0010065641	30.4293759368	1.0139998335	0.5	0	98.8867704514	23.1
19860527	0	19.1	73.1	0.9	0	0.92	0	26.8	2	7.3	14.1629326325	0.6792455769	3.43	12.0400149277	84.0011563451	15.9994993501	45.4590602393	2.4160894021	17.021784587	3.4537189033	2.6165737036	34.3040446677	2.7405440164	2	0	285.1156877955	23.5
19860528	0	17.7	82.6	1.2	24.7	0.92	0	37.3	0	24.7	14.6952003208	0.3955672438	4.65	10.4144260563	39.4923083853	7.7150958	11.0258005358	0.0444504126	7.4388516182	0.0229991529	2.3888460242	3.8962820095	0.0823483574	0	0	0	26.225
19860529	0	13.2	77.5	2.3	9.4	0.92	0	46.7	0	34.1	9.3507981789	0.4038304893	4.065	-10.0166888054	48.4251145689	5.3741105019	5.554	0.2535197722	4.9722042545	0.1087930051	5.192618315	2.7944303257	0.0910700706	0	0	0	26.075
19860530	0	15.4	28.2	2.9	0	0.63	0	41.4	1	34.1	-2.9000449327	1.3317193133	2.105	-21.769000232	79.973090848	9.1604021139	11.144	1.8174055049	8.8006012707	1.1528726061	14.4928546083	2.6916021817	0.4833342017	0.5	0	373.1555484468	13.2
19860531	0	15.6	29.8	2.8	0	0.38	0	41.4	2	34.1	-1.9848074861	1.3658582623	1.95	-13.8827710794	90.2539795325	13.3178987859	17.13	11.2140805479	12.9572079348	12.5178410506	13.74675655	3.1573556785	2.109525027	2	0	785.0877006015	13.55
19860601	0	15.9	35.9	2.5	0	0.25	0	34.3	3	34.1	0.8235767783	1.2331269139	2.14	-11.5375476222	91.3802862969	17.1913840971	23.954	8.6763138334	16.848858816	11.5477364615	11.4491581327	3.3116540944	2.8555458007	4.5	0	1155.6807491204	15
19860602	0	16.1	54.4	1.2	1.6	0.71	0	35.7	0	1.6	6.9013475423	0.9053944799	2.935	-9.3119601814	82.0650250516	19.3345940669	30.742	1.9915876819	19.0564147851	2.9734294778	4.5638598348	3.1573556785	2.0882158399	0	0	1401.4439898713	19.575
19860603	0	17	61	1.8	2	0.21	0	37.7	0	3.6	9.4259622059	0.8104875073	3.425	14.7839425712	76.5785002297	19.537383419	37.71	1.3787816645	19.3760042905	1.7595939407	6.1539878184	3.8521064678	2.7638848221	0	0	1590.4838835466	21
19860604	0	14.4	62.9	2.2	16.4	0.67	0	29.4	0	20	7.4255165548	0.7013725679	6.33	23.1501069155	17.8576582682	8.5649614373	17.4300621627	8.56127496758229e-05	8.4593424024	4.72753807939179e-05	7.173360213	2.6916021817	0.0535715011	0	0	0	22.125
19860605	0	14.3	35.2	3	0	0.58	0	20	1	20	-0.8607454748	1.2104497633	2.145	4.9469399305	67.9474629056	12.3885315149	24.1640621627	1.0661921471	12.2519418093	0.7199579059	13.7459719206	5.7329831898	1.2950159282	0.5	0	368.0831555627	15.225
19860606	0	13.7	48.6	2.1	27.9	0.75	0	47.9	0	27.9	3.0721784901	0.911377047	2.11	4.9450075599	63.2452708159	9.0309679251	7.04	0.8270924854	8.4857296184	0.4574555538	8.2311031374	2.9358014461	0.4091942278	0	0	0	18.725
19860607	0	12	72.8	1.4	1.1	0.71	0	49	1	29	7.2710808647	0.435098238	4.335	-23.6951564319	70.609191997	10.6039296219	13.054	0.868543623	10.239849834	0.5307294941	3.7470032353	2.2458667371	0.1439832624	0.5	0	105.2890287314	25.2
19860608	0	16.7	56.9	1.8	0	0.13	0	49	2	29	8.1169082777	0.9015637273	2.86	-23.8307670033	83.7766886634	13.7512219987	20.022	2.5677871484	13.4519675445	3.1394188976	6.468981859	4.2165744803	1.1504669585	2	0	362.7209297372	20.05
19860609	0	18	60.2	1.3	0	0.54	0	47.4	3	29	10.1696211056	0.8879789149	3.14	-21.4156399649	86.4833801836	16.6109225971	27.17	3.5933231947	16.3616012165	5.1680711084	4.6271491633	4.1230518884	1.521510165	4.5	0	584.9317559801	20.55
19860610	0	19.8	61.3	1.4	0	0.38	0	45.4	4	29	12.1348290481	0.941460473	3.115	-4.6819881078	87.0472651313	19.5119559575	34.66	4.500686735	19.2997429617	7.0678493419	4.8987957976	4.4086019615	2.0214764873	8	0	809.0653435636	20.375
19860611	0	16.9	79.7	1.4	7.4	1	0	36.4	0	7.4	13.3649537312	0.4280932691	3.845	-6.433313129	54.4218362485	12.6512544586	31.3577724774	0.3171257147	12.6464828884	0.2180571271	3.0642983604	3.3116540944	0.7736830386	0	0	0	25.7
19860612	0	17.6	42.2	2.4	0	0.88	0	36.4	1	7.4	4.6129768138	1.2236005681	2.245	12.408425724	81.6762682602	16.5302946824	38.4697724774	2.0811267547	16.4876574894	2.806383504	10.2232367259	3.3510799281	3.2563284279	0.5	0	354.657658902	16.15
19860613	0	19.9	46.3	2.1	0	0.46	0	8.5	2	7.4	8.0373975549	1.3030441069	2.55	15.1996936019	87.7491563461	20.14193563	45.9777724774	5.349499561	20.0843451224	8.4330655561	8.5841840004	8.085119686	4.2620453565	2	0	659.470002471	16.6
19860614	0	19.5	63.7	1.7	0.1	0.96	0	7.5	3	0.1	12.4354903842	0.8959670488	3.065	15.6896531775	87.797770706	23.100124039	53.2697724774	4.7444653217	23.0463941813	8.1988052167	5.6373279362	12.5580547398	3.3960781246	4.5	0	890.9894759898	21.05
19860615	0	18.6	80.2	1.5	12.4	0.71	0	19.9	0	12.5	15.1147653315	0.4876169266	4.205	15.6169809873	52.1528672954	12.2989832254	40.4099177534	0.3492844211	13.9690620932	0.2544407988	3.2297169873	9.5312535506	0.3800771011	0	0	0	25.4
19860616	0	18.1	81.7	1.5	10.5	0.88	0	30.4	0	23	14.9156164909	0.4424557028	4.74	2.478340013	35.2425064032	7.0143270481	31.2324736135	0.0159672571	8.9843125073	0.0090978259	3.0373805306	4.5071656606	0.0854657583	0	0	0	25.9
19860617	0	19	72.4	1.2	0	0.63	0	30.4	1	23	13.9185189279	0.6485820953	3.265	-0.4133222626	67.4596636557	9.7273884845	38.7224736135	0.7433308087	11.9499650574	0.4948813168	3.3967078143	4.4576682043	0.3091814125	0.5	0	205.2354266756	23.35
19860618	0	21.8	59.1	1.4	0	0.54	0	23	2	23	13.4546845443	1.1523887772	2.235	-1.6887861199	85.2068022874	13.8178839595	46.8784736135	3.0054335747	15.9109796657	4.215608279	5.0762820648	10.5975351552	1.9342732369	2	0	559.3444151354	19.325
19860619	0	20.3	67.7	1.6	0.1	0.67	0	23.1	3	0.1	14.1276882869	0.8727886027	2.71	-2.2809025477	87.6847586414	17.2416056363	54.6924736135	4.8408301067	19.284661105	7.5468690484	4.9525865921	15.8436714026	2.6562418363	4.5	0	837.5424504091	21.85
19860620	0	21.3	65.2	1.3	0	0.67	0	23.1	4	0.1	14.4967341638	0.9624502407	2.96	-2.3224538953	87.7333517403	20.3252929475	62.5424736135	4.6164129661	22.4284095245	7.8801855668	4.3202465053	21.5719246122	2.8322276221	8	0	1078.7588577882	20.975
19860621	0	23	61.8	1.4	0	0.13	0	23	5	0.1	15.2716447118	1.1574575828	2.655	11.1770091368	88.1355615219	23.8154103095	70.6084736135	5.5523230029	25.8410839797	10.0006792751	4.9131680342	28.2513701397	4.1942047114	12.5	0	1362.3141031672	19.7
19860622	0	24.8	57.4	1.6	0	0.08	0	10.6	6	0.1	15.8060585512	1.4188750684	2.09	23.1970640142	89.5595466481	28.1196514499	79.0884736135	6.3345174352	29.7740947494	12.0328069979	5.9023880285	35.7293568579	6.1841243405	18	0	1738.6458834203	18.15
19860623	0	24.3	63.6	1.9	0	0.38	0	0.1	7	0.1	16.9472027953	1.1848100191	2.815	24.68727062	89.0031381859	31.3308384849	87.4604736135	6.8855240627	33.0568808684	13.5936299845	6.3715888411	42.1420102442	4.3424954341	24.5	0	1991.3625115467	19.825
19860624	0	23.2	63.8	2	0	0.58	0	0.1	8	0.1	15.9573279725	1.0640986006	2.515	24.82554514	89.0521665482	35.0107443063	95.6884736135	5.0940490772	36.5703525209	11.297887162	6.6431464538	47.2219465401	4.916272457	32	0	2295.0417361574	20.15
19860625	0	24.3	65.4	1.7	0	0.42	0	0.1	9	0.1	17.3881115111	1.0990223224	2.71	25.383138766	89.1012110973	38.4041903931	103.9164736135	5.6171011313	39.9228622824	12.8290785687	5.5612830302	52.673964104	4.6224625307	40.5	0	2567.1371123161	20.275
19860626	0	24.9	64.7	1.6	0	0.42	0	0	10	0.1	17.7857551145	1.1789620919	2.825	25.3925359958	88.9695479032	41.6117180307	112.2344736135	5.3155331573	43.1904918481	12.8274203677	5.3332458478	58.6740836598	4.2515917195	50	0	2819.5826193124	19.95
19860627	0	25	64.8	1.6	0	0.25	0	0	11	0.1	17.9049245728	1.1669556232	2.685	25.2031600706	89.0185651757	45.0285947915	120.5524736135	5.8613055963	46.5701463862	14.4316589318	5.3256880577	64.1526664627	5.0060587095	60.5	0	3093.7963594941	19.95
19860628	0	25.1	66	1.6	0	0.33	0	0	12	0.1	18.2916882458	1.1480154261	2.705	24.459959265	89.0675986313	48.3991104097	128.9604736135	5.4895705205	49.9409178129	14.2556380672	5.2121032303	69.6952333693	4.7973379291	72	0	3362.8242903332	20.225
19860629	0	25.4	47.9	1.5	0	0.29	0	0	13	0.1	13.5565498418	1.8050970954	1.81	24.1781591572	90.5798074817	53.1353184029	137.4404736135	6.5749311712	54.0400811884	17.0659190361	6.2041836764	75.6914582681	8.8169322606	84.5	1	3797.9284798879	15.625
19860630	0	24.3	50.2	2.9	0	0.08	0	0	14	0.1	13.2698130168	1.5818298166	2.12	25.1359225231	90.629356382	57.3967524917	145.7224736135	7.9386682196	57.8394302387	20.3157945964	10.9610241796	80.1483596952	8.1717868545	98	1	4172.0040879276	16.475
19860701	0	23.6	50.8	2.3	0	0.29	0	0	15	0.1	12.8088221016	1.4990809094	2.4	26.4912798074	90.6789216409	60.8316624053	153.9804736135	8.4422131105	61.209563635	21.8669068264	8.7149826945	84.1516829137	7.4532390685	112.5	1	4499.0063238162	16.8
19860702	0	24	58	1.7	0	0.46	0	0	16	0.1	15.2217316758	1.3380449814	2.465	27.1723902599	90.3465898194	64.1799809117	162.5084736135	7.0905928431	64.5890609955	19.8379577981	6.1905697227	88.5297326586	6.4549317595	128	1	4811.1319209077	18.5
19860703	0	23	65.4	1.9	0	0.67	0	0	17	0.1	16.1559277104	1.0964368959	2.495	27.5765562402	90.06108929	67.4739772253	171.1984736135	7.3189570878	67.9729656866	20.8518598036	6.1476232037	92.8329264092	6.4104498959	144.5	1	5115.0634869931	20.6
19860704	0	23.9	59	1.8	0	0.29	0	0	18	0.1	15.3943813569	1.3207402804	2.37	27.7749329318	90.1104669353	70.9467928973	179.7264736135	6.7317610196	71.4155731083	20.150962661	6.4550258305	97.5037899783	6.9983073317	162	1	5443.6632549961	18.775
19860705	0	23.8	65.7	1.2	1.8	0.88	0	1.8	0	1.8	16.9864128954	1.1074970151	2.92	27.5148842588	81.1174084998	68.2200034022	188.1464736135	1.8467028773	71.5666515277	7.1316713282	4.0220452235	101.2742761102	4.7713562474	0	1	5686.1348770211	20.475
19860706	0	18	84.8	2.5	47.2	0.92	0	49	0	49	15.3969705378	0.3219775289	5.36	24.091666572	24.9542713452	25.6278364504	90.6539062898	0.001130939	30.0311655668	0.0013363065	4.3012197564	3.1573556785	0.0205382981	0	0	0	26.7
19860707	0	20.6	51.3	1.6	0	0.38	0	49	1	49	10.1972540068	1.3243591895	1.925	-25.5035042826	74.3011647259	29.6773410304	99.1099062898	1.0423515642	33.9441797887	2.0414229495	6.1169392146	6.6792650676	0.2542312809	0.5	0	415.5740974805	17.675
19860708	0	21.3	37.4	1.9	0	0.42	0	49	2	49	6.183458779	1.7345561509	1.74	-25.0678075941	88.6427097929	33.9269194368	107.3499062898	4.8911741851	37.9050278062	11.1527073754	8.7352063851	6.2775803884	1.0338927045	2	0	874.9732410972	14.025
19860709	0	20.6	48.4	1.5	0	0.63	0	49	3	49	9.3306600428	1.3601620142	2.42	-23.9889914258	89.2716894128	37.3205886368	115.3559062898	5.0698132369	41.2652585705	12.0427036836	6.1035942048	5.0267074109	1.2676953695	4.5	0	1200.5071347549	16.95
19860710	0	20.9	55.3	1.7	0	0.21	0	49	4	49	11.6031891671	1.175796193	2.905	-24.685267966	89.3208064374	40.145718432	123.2539062898	6.4635497591	44.2550433294	15.1331287009	6.3012034325	5.6532390886	1.5570667034	8	0	1452.0736749754	18.6
19860711	0	21.1	51.9	1.6	0	0.67	0	49	5	49	10.8321698863	1.3787924311	2.09	-22.2472585176	90.2842895497	43.9535327024	131.4219062898	6.4183090109	47.8766655339	15.7034936313	6.1052719015	6.6792650676	3.1555437138	12.5	0	1836.8879961341	17.7
19860712	0	19	69.2	1.4	1.1	0.75	0	48.3	6	1.1	13.224397908	0.7478791929	3.37	27.1154521243	83.1383648972	46.262777808	139.1219062898	2.0807722878	50.5235487047	6.3036872992	4.2190059919	4.2639531102	1.5158170536	18	0	2030.3056152397	22.55
19860713	0	19.8	67.7	1.8	0.7	0.46	0	1.8	7	1.8	13.6514133351	0.8675853167	3.225	24.2588543779	84.9267504298	48.719723852	147.0379062898	3.8655622446	53.2935603109	11.1975141746	5.5190840788	9.8573099753	2.3352090466	24.5	0	2239.1861036612	21.975
19860714	0	19.3	61.8	3	0	0.42	0	1.8	8	1.8	11.7871505185	0.9164996643	2.68	21.973152386	87.8952352668	51.803852844	154.9539062898	5.3643610172	56.4375273133	14.9822692459	10.0200682125	14.0520489638	3.7137915248	32	0	2523.4491414801	20.625
19860715	0	20	61.7	1.7	0	0.13	0	1.8	9	1.8	12.4219647174	0.9478675832	2.925	21.9869299135	87.9438978546	54.6058258376	162.8159062898	5.0237980366	59.4038889272	14.6571766607	5.8287558235	18.8330456192	3.4108587628	40.5	0	2772.4809024511	20.425
19860716	0	22.2	60.3	2.2	0	0.21	0	1.8	10	1.8	14.1389223344	1.1085383169	2.805	21.5996747146	87.9925765084	57.53574838	171.1099062898	5.6406709959	62.5176002936	16.4638329423	7.6456541244	24.2962505559	3.921742279	50	1	3034.0795431333	19.525
19860717	0	23.2	60	1.7	0	0.42	0	1.8	11	1.8	15.0000202775	1.199728204	2.705	21.220030427	88.0659694357	60.588406668	179.4399062898	5.5978392257	65.7093934374	16.8215436736	6.028915825	30.1166486608	4.4122362921	60.5	1	3310.3537852957	19.2
19860718	0	19.4	77.5	1.1	0.4	0.96	0	2.2	12	0.4	15.3584870261	0.5023816908	4.205	23.2501431916	85.751629145	62.0365052784	186.9239062898	3.5496707891	67.8104770419	12.0358613476	2.707903011	32.7420370401	1.7835395667	72	1	3420.0891774606	24.525
19860719	0	19.3	63.4	1.5	0	0.75	0	1.1	13	0.4	12.1746667677	0.8562767293	3.415	21.9537012965	86.129722647	64.2965010808	194.6239062898	3.3569804095	70.4269165644	11.7673620121	5.0415834774	35.9367110041	2.8767062141	84.5	1	3608.2384593974	21.025
19860720	0	20.7	53.2	2.5	0	0.17	0	0.4	14	0.4	10.8344347795	1.2047081305	2.735	20.9253109165	87.9834186066	67.3164674136	202.5219062898	5.5320055868	73.530628939	17.729985021	9.248465732	40.1192857847	5.0909051597	98	1	3884.3248797611	18.125
19860721	0	21.3	58.7	2.1	0	0.29	0	0.4	15	0.4	12.8826688297	1.0858880239	2.97	21.4470131659	88.0321103082	70.0661144904	210.4739062898	5.3722514253	76.481276289	17.7261312279	7.4406836686	44.2859046707	4.3308561973	112.5	1	4126.4287862084	19.35
19860722	0	21.9	67	1.6	0.3	0.54	0	0.7	16	0.3	15.489323762	0.9366057306	3.24	21.1907139048	88.0808180853	72.4968740904	218.4799062898	4.5949810292	79.2506123317	16.0838627209	5.0537390316	48.8013295345	3.3889489791	128	1	4332.2448995426	21.275
19860723	0	18.6	86.8	1.1	31.8	1	0	32.5	0	32.1	16.350076376	0.290336539	4.86	20.2802158598	30.5403779833	30.0901418141	148.3119925756	0.004533363	39.9282620735	0.0065098023	1.8282298377	2.7255787554	0.0426985888	0	0	0	27.05
19860724	0	19.5	59.9	1.8	0.1	0.42	0	32.6	1	32.2	11.5030719235	1.0158906052	4.135	-11.7471161834	61.2613946648	31.5621487653	156.0119925756	0.760394999	41.9217517577	1.5011498017	6.2969845176	5.1361831574	0.1220317455	0.5	0	112.2534320576	20.1
19860725	0	18.8	40.5	1.5	0	0.29	0	32.2	2	32.2	5.1024930911	1.3465067878	1.93	-11.1243667027	85.1331430069	35.4586446613	163.7479925756	3.1989261662	46.0095563491	8.7512265507	6.7099442792	4.2639531102	1.7174956599	2	0	531.1588417424	15.425
19860726	0	20.6	52	1.7	0	0.33	0	32.2	3	32.2	10.3999632431	1.2421811741	2.35	-11.3390853357	88.8795686964	38.9300042261	171.7179925756	5.6422172941	49.6945254002	14.5211769999	6.4478452851	5.5347935777	2.260995998	4.5	0	868.873142942	17.85
19860727	0	22.3	62	1.8	0	0.13	0	32.2	4	32.2	14.6626772213	1.0752427598	2.85	-11.0962372874	88.9285562623	41.8132373957	179.8859925756	5.3810783374	52.8910757417	14.4893770839	6.1680576554	6.2775803884	2.0465787966	8	0	1125.5909704696	19.925
19860728	0	23.7	60.6	1.4	0	0.21	0	32.2	5	32.2	15.6241378983	1.2344095616	2.59	-10.3317533181	88.9775600014	45.0023939909	188.3599925756	5.6192868702	56.3483493013	15.5091186311	5.0084132529	7.3974285062	2.8211584847	12.5	1	1417.8264255165	19.225
19860729	0	24.2	63.4	1.1	0	0.63	0	31.9	6	32.2	16.8031333319	1.1887489791	2.5	23.8197853796	89.0265799191	48.3071936805	196.8519925756	5.4573394182	59.8788994838	15.6829564499	3.8873813262	7.7807736547	3.2704504257	18	1	1724.6362726414	19.8
19860730	0	24.7	64.5	1.4	0	0.38	0	0.1	7	32.2	17.5474198641	1.1459701572	2.52	23.6870355398	89.0756160208	51.5673707301	205.5419925756	5.0193426681	63.3812524109	15.1850672306	4.7313029796	14.9673943057	3.4990207966	24.5	1	2024.3353988582	19.95
19860731	0	20.5	84.6	1.3	16.5	1	0	16.5	0	16.5	17.8081267358	0.388967763	5.29	23.0290977628	28.5785051044	23.1406722496	173.7354331262	0.0028197795	34.7200209114	0.0036765227	2.3837580255	7.5081715781	0.0991869631	0	0	0	26.025
19860801	0	21	78.6	1.2	0	0.5	0	16.5	1	16.5	17.1305062952	0.5683286908	3.845	4.2622656082	58.8780921121	24.6844341484	180.8974331262	0.4901771968	36.8111623061	0.6653251118	2.8335582626	12.4545744972	0.3775179129	0.5	0	138.211188632	24.4
19860802	0	23.4	69.4	1.4	0	0.04	0	16.5	2	16.5	17.4717373102	0.918113634	2.745	2.9395266436	81.1178293595	27.311170474	188.6714331262	1.8805988557	40.1078071375	4.8620199538	4.2701248835	18.8546046029	2.1446533413	2	1	405.8877483349	21.5
19860803	0	24.6	68.6	1.1	0	0.25	0	16.5	3	16.5	18.4323557131	1.0271935632	2.7	2.3814748489	86.2897960211	29.9629280548	196.6614331262	3.2516811111	43.3963944755	8.5647483735	3.5275735529	25.8426351139	2.9475410647	4.5	1	676.1276314843	21
19860804	0	23.6	66.9	2.3	1	0.46	0	17.5	4	1	17.0821760982	1.0607648557	2.54	2.0134135497	85.5766087487	32.8007347708	204.6874331262	3.1636627058	46.8374571789	8.762842578	7.1856093069	32.4313538758	4.0620195599	8	1	971.6817611368	20.825
19860805	0	24.1	61.5	1.6	0	0.08	0	17.5	5	1	16.2306704745	1.235208622	2.26	1.227095408	88.6358079098	35.9738097908	212.7134331262	5.0668660805	50.5677463931	13.4870926887	5.5978406688	39.3759603057	5.4947248662	12.5	1	1316.5620512277	19.35
19860806	0	24.4	61.6	1.6	0	0.29	0	17.5	6	1	16.5383641805	1.2561857588	2.225	19.7515722219	89.2790416029	39.1904036276	220.7034331262	5.5570157561	54.283116392	15.0659423369	5.5951212366	45.5860822638	5.9078374531	18	1	1668.6669112082	19.3
19860807	0	24.7	67.3	1.6	8.8	0.58	0	9.8	0	8.8	18.2225543539	1.0603793725	2.93	20.8909257833	66.6494086011	22.9024053042	208.4758148332	0.836006163	35.9354590054	1.4616775998	5.0739280553	47.5053073575	1.5036112484	0	1	0	20.65
19860808	0	20.1	83.9	1.4	1.8	0.83	0	11.6	0	10.6	17.2850396901	0.4018101489	5.35	12.0053658998	54.3718274209	21.3974638297	215.0078148332	0.3272903157	34.2688765575	0.4229296109	2.624723187	48.8652002369	0.4532727063	0	1	25.662498825	25.95
19860809	0	21.7	65.8	1.6	0	0.33	0	11.6	1	10.6	15.0180931568	0.9423927376	2.61	8.8979732509	80.0661317996	24.1871273385	222.6018148332	1.5872240234	38.0408055832	3.9001436901	5.1700007028	53.4865167011	4.4600293908	0.5	1	317.3870843328	21.025
19860810	0	22.7	73.6	1.3	0	0.58	0	11.6	2	10.6	17.7322747277	0.7905435045	3.19	9.4636323939	84.8084275818	26.3532000597	230.1058148332	2.6945487255	40.9746873277	6.9871258823	3.5833006181	58.0638733757	3.4244982672	2	1	526.5042127779	22.725
19860811	0	20.9	80.3	1.7	57.3	0.46	0	67.9	0	57.3	17.3716359711	0.5600885531	2.9	8.1841421931	58.1471301207	10.9103180028	101.8288355081	0.5004808855	17.2106139464	0.4132235875	3.6548048217	6.2126593796	0.0668387839	0	0	0	24.85
19860812	0	17.9	81.9	2.3	4.5	0.79	0	72.4	0	61.8	14.7584937203	0.3782997529	5.47	-50.2198964149	34.3159468631	6.8668062891	101.9342051671	0.0138476132	11.7540766733	0.0091335461	4.5051682484	2.7944303257	0.0124840041	0	0	0	26
19860813	0	20.7	56.1	1.6	0	0.54	0	72.4	1	61.8	11.6343140187	1.142987231	2.38	-47.2381636956	74.5680046557	9.8976813043	109.3122051671	1.0758841683	16.141524036	0.8542741305	5.9086915087	5.5937572353	0.135860276	0.5	0	331.9715041789	18.85
19860814	0	21.6	61.6	2.1	0	0.42	0	63.6	2	61.8	13.9036207044	1.0322425858	2.775	-43.7537159107	85.5100947268	12.5117005563	116.7982051671	4.2667755538	19.7375644143	6.8171817758	7.1667313	5.2475915911	0.3943760999	2	0	599.5450343346	20
19860815	0	21.4	71.5	1.8	18.9	0.71	0	80.7	0	18.9	16.0275066491	0.7625509143	3.125	-43.7549854898	58.0934524075	7.5942523072	87.8353624585	0.498523949	12.4890039655	0.3403356662	5.0845966628	5.4184028316	0.3062899738	0	0	0	22.525
19860816	0	20.9	72.4	1.4	0	0.46	0	80.7	1	18.9	15.7433736735	0.7084626474	2.995	-62.5041964191	78.9101352815	9.9777952448	95.2493624585	1.3405288844	15.8140974983	1.2564513884	3.9283612757	5.1361831574	0.4765155408	0.5	0	236.8227521645	22.875
19860817	0	22.7	71.5	1.2	0.1	0.54	0	80.8	2	0.1	17.2737488882	0.8205650388	3.425	-5.142253665	83.8100210265	11.9037506234	102.6813624585	2.3986197307	18.4579660525	3.6290530439	3.5287657786	5.8964401448	1.0177249058	2	0	417.5009507541	22.2
19860818	0	19.5	84.9	1.8	69.7	0.96	0	93.2	0	69.8	16.8847985623	0.3503541156	4.365	-0.0511684364	35.249246937	5.6103245974	6.928	0.0151447909	5.2807745659	0.0066723007	3.1534151956	3.9408457832	0.0195411877	0	0	0	26.35
19860819	0	19.4	79.4	1.3	0	0.46	0	88.7	1	69.8	15.7362691453	0.4875667502	3.61	-71.4700900146	65.4180728474	7.4053725674	13.964	0.7166614058	7.2642383033	0.3664793196	2.9337364504	4.4086019615	0.0499942419	0.5	0	165.6453459932	25
19860820	0	21.7	44.1	2.3	0	0.54	0	88.7	2	69.8	8.9520590459	1.5555090205	1.83	-72.6582653309	86.7754483229	11.0642976038	21.648	4.1007362962	10.9326398316	4.6551695499	9.6646335507	5.4184028316	0.5552337049	2	0	602.8072433717	15.6
19860821	0	20.3	63.3	1.6	0	0.29	0	88.7	3	69.8	13.0955039872	0.9134739576	3.41	-52.4675832372	86.8237412127	13.0576988906	28.612	4.1289526167	12.9839830835	5.1784730449	5.3777756941	4.709543915	0.4378728038	4.5	0	791.8656759493	20.75
19860822	0	21.1	72.9	1.4	35	0.54	0	104.8	0	35	16.0431562402	0.7211160277	3.76	-52.2479849286	51.065731417	6.8003395297	7.144	0.2825286293	6.393818319	0.13584658	3.8793100024	5.0267074109	0.0840010083	0	0	0	22.95
19860823	0	18.9	70	2.8	41.5	0.58	0	146.3	0	76.5	13.3048637285	0.7465314036	4.65	-87.38160265	42.7607247068	3.5600298346	6.118	0.1578265255	3.3870223602	0.0580733161	7.9865826465	4.4576682043	0.0250262004	0	0	0	22.775
19860824	0	15.1	69.2	1.9	7.1	0.58	0	153.3	0	83.6	9.4974758078	0.5390998828	5.385	-58.2248133248	32.242544724	1.8499254378	5.74	0.0096353668	2.0489653608	0.0030047143	5.5213330957	2.0709312255	0.0105825768	0	0	0	23.525
19860825	0	17.8	50.8	1.4	0	0.67	0	83.6	1	83.6	7.4745922323	1.0462844229	2.76	-65.439457383	69.8579576169	4.443960717	12.542	0.8632062194	4.7130379453	0.3620453333	5.385679127	3.8521064678	0.0744210844	0.5	0	272.7335323649	18.25
19860826	0	16	77.2	0.7	7.8	1	0	91.4	0	7.8	12.0056930871	0.4076249588	5	-66.4947407489	36.8856532117	2.5517349699	8.1008873686	0.0206041499	2.8551100388	0.0071347236	1.8836763135	1.7990277392	0.3458381804	0	0	0	25.3
19860827	0	16.7	86.8	1.3	4.1	0.92	0	95.5	0	11.9	14.483504174	0.2758548722	5.01	-75.9269847221	32.9866567578	1.5982625533	10.1549606021	0.0083769172	2.2939343602	0.0027019062	2.0919433743	3.1954254771	0.1810110616	0	0	0	27.525
19860828	0	13.5	94.1	1.9	46.3	0.96	0	141.8	0	58.2	12.5631968347	0.0889047434	5.905	-45.9580678559	9.0917052632	0.2586662757	5.722	1.08762699552279e-06	0.4648033047	2.54158619627462e-07	1.7851877702	1.4562008573	0.0110432482	0	0	0	30.15
19860829	0	15.4	49.1	2.8	0	0.29	0	106.8	1	58.2	4.776824598	0.9448719442	2.335	-52.6859555828	66.3372705126	3.2004598419	12.362	1.3493479961	3.8858511904	0.5231447655	10.8402604827	3.0083642924	0.214190304	0.5	0	337.9795975469	18.425
19860830	0	15.7	43.4	2	0	0.21	0	65.3	2	58.2	3.2966076497	1.0963946099	2.385	-44.1147297265	84.5069056674	6.0571563669	18.858	2.9900524619	6.7189918667	2.3563332923	8.4220519161	3.1573556785	0.5941158705	2	0	665.6078644755	16.925
19860831	0	15.8	60.1	1.5	0	0.33	0	58.2	3	58.2	8.0778510653	0.768630478	3.16	-43.8456569881	86.8655806827	8.2370609701	25.21	3.7252175039	9.0674358824	3.7593795818	5.2393226816	3.0451246961	0.68876371	4.5	0	883.4912880847	21.075
19860901	0	16.3	64.4	1.3	0	0.5	0	58.2	4	58.2	9.5709531368	0.7008106541	3.35	-34.8353166589	86.9389307031	9.9986559757	30.442	3.9033410868	10.9807558607	4.4311161274	4.3085846869	3.1196175375	0.9250653954	8	0	1080.7741262166	22.025
19860902	0	17.4	67.9	1.4	0	0.33	0	50.4	5	58.2	11.4091820061	0.6897389825	3.45	-29.9556586926	86.9872775666	11.6872918285	35.692	3.8596226548	12.8529146391	4.8061935376	4.31659187	3.6792194175	1.1511920667	12.5	0	1267.0873022268	22.625
19860903	0	17.1	74.1	1.1	0	0.67	0	46.3	6	58.2	12.4458080413	0.5321987438	4.045	17.5959381119	86.4082086229	12.9424100213	40.834	3.3670245772	14.4415955706	4.4743835859	2.98054526	3.1954254771	0.9151538237	18	0	1395.296608005	24.25
19860904	0	19.4	41.3	2.7	0	0.08	0	0	7	58.2	5.9218611586	1.3831342174	1.875	15.8068787998	91.1126061997	15.9712652749	46.696	16.0478390107	17.2190801235	18.7203650906	11.631634616	7.5346998843	6.6233087755	24.5	0	1826.2008326043	15.475
19860905	0	17	58.2	1.3	0	0.38	0	0	8	58.2	8.7300770521	0.8643101763	3.12	16.4195811215	89.8430226089	17.8983269389	51.892	5.8105763925	19.2218741484	8.8456368595	4.7306549715	10.6486186232	2.500078801	32	0	2049.990026741	20.3
19860906	0	17.9	69	1.6	0	0.54	0	0	9	58.2	12.1295345552	0.6718623871	3.455	16.2582002102	88.3674124683	19.5865889161	57.34	5.0555481681	21.1293815749	8.2552287094	4.7711039069	13.9381472574	2.1872696132	40.5	0	2235.3501302225	22.775
19860907	0	18.9	73.4	1.4	0	0.29	0	0	10	58.2	14.0336903278	0.6010094067	3.57	16.0634752843	87.5704612256	21.1778034697	62.95	5.0286981428	23.0061414241	8.6175190642	3.7918227309	17.6505494225	2.2641634748	50	0	2406.8559322363	23.625
19860908	0	19.8	75.1	1.4	0	0.54	0	0	11	58.2	15.2554412985	0.6203027587	3.675	15.7461358128	87.0321387367	22.6734126913	68.668	4.2531315411	24.8411468327	7.7708401341	3.6234160311	21.5008598464	2.1387395016	60.5	0	2565.6394147368	23.825
19860909	0	16	86.7	1	0	0.96	0	0	12	58.2	13.778026651	0.2404740378	5.585	15.7219136773	81.3769516087	22.9869874981	73.252	1.7377838787	25.7626935662	3.1910548245	1.668342816	23.2042382356	0.7000534791	72	0	2592.8025580977	27.675
19860910	0	17.5	73.7	1.7	0	0.13	0	0	13	58.2	12.7486407393	0.5641309784	3.57	12.6099673273	84.7010699057	24.5872818877	78.556	2.8551687929	27.5877805533	5.720450053	4.4709315966	26.6164569269	2.6186441059	84.5	0	2766.2486687886	24.05
19860911	0	17.8	72.8	2.4	0	0.63	0	0	14	58.2	12.8497861608	0.5651182939	3.955	12.185728133	84.7971153073	25.8995852437	83.842	3.7975321117	29.2275247507	7.731451466	6.374819481	29.105743839	2.3409577095	98	0	2901.591053182	23.75
19860912	0	15.5	85.6	0.7	0.1	0.96	0	0.1	15	0.1	13.0913648629	0.25151263	5.37	11.9716368477	82.027569871	26.3332809397	88.48	1.6839083954	30.1979177682	3.4857490626	1.3337684935	30.5380305104	0.8214061897	112.5	0	2939.9314791337	27.525
19860913	0	18.3	75.1	1.1	0	0.83	0	0.1	16	0.1	13.8080743044	0.5649811171	3.71	10.7423111646	84.3512459654	27.8205580765	93.964	2.5322632945	31.9741259353	5.6042903672	2.9085342378	33.7371259102	2.3655053753	128	0	3097.6948204713	24.2
19860914	0	18.2	78.9	0.8	0	0.63	0	0.1	17	0.1	14.472645217	0.4639901378	4.26	10.5242947866	84.3987385039	28.9047973165	99.25	2.2857266389	33.4530673758	5.2199771609	1.97991529	36.5649978008	1.6355703248	144.5	0	3205.5403575773	25.175
19860915	0	17.7	86	0.5	3.3	1	0	3.4	0	3.3	15.3216929752	0.2827459301	5.155	10.8793017603	50.7816484504	22.192472272	100.5769687286	0.1901908587	28.6053832904	0.2175240231	1.0697970307	38.5321667761	0.8970453453	0	0	0	27.075
19860916	0	17.7	92	0.5	4.3	1	0	7.7	0	7.6	16.376125748	0.1640116705	5.205	6.4623961757	33.4926038906	15.2603279639	99.8335440514	0.0091455428	22.0821052515	0.0088293427	0.74917959	37.8847412772	0.4231851209	0	0	0	28.575
19860917	0	17.9	96.1	0.8	16.6	1	0	24.3	0	24.2	17.2614834291	0.0821083294	5.65	0.8897512364	9.4022169844	6.8191579499	74.3977069844	1.05933379685031e-06	11.0957707036	6.76531327156121e-07	0.7282006733	23.5173833335	0.0510674187	0	0	0	29.55
19860918	0	20.2	83.3	1.3	0	0.83	0	24.3	1	24.2	17.2693228643	0.439179262	3.925	-15.9161595841	46.5553919919	8.0849048919	80.2417069844	0.1464945811	12.9162953821	0.101960776	2.5222897911	27.9623239871	0.2458077304	0.5	0	130.2191314879	25.775
19860919	0	17.2	86.3	2.6	3.1	0.96	0	27.3	0	3.1	14.8850628846	0.2833977796	4.805	-16.2331985776	46.044480825	5.9917695701	82.3511890379	0.1264477426	10.1392425983	0.076853225	4.1322207305	30.5252820551	1.1358524885	0	0	0	27.275
19860920	0	16.3	79.6	1.8	0	0.83	0	27.3	1	3.1	12.7624410777	0.4188606303	4.165	-19.5025924279	69.0886033293	7.1605759101	87.4931890379	1.0099338052	11.888682161	0.6704229288	3.8701756361	32.9896302376	2.0488277716	0.5	0	117.6685025616	25.825
19860921	0	16.9	78.9	1.3	0	0.13	0	27.3	2	3.1	13.2103988562	0.4400089301	3.72	-15.7700558255	80.2524557242	8.6457522221	92.8691890379	1.7405819318	14.0268861347	1.8761897205	2.9516024229	35.9661905684	2.5906378574	2	0	275.2673515759	25.5
19860922	0	16.9	72.1	1.2	0	0.08	0	24	3	3.1	11.838050179	0.5981192451	3.14	-10.8101567961	85.4861084894	10.5785822525	98.2991890379	3.0679066071	16.6717813571	4.4421373151	3.3948783006	39.2465090647	3.7577923088	4.5	0	497.4698032513	23.8
19860923	0	17.3	71.5	1.1	0	0.5	0	19.7	4	3.1	12.0953335758	0.6228099762	3.135	6.8120989951	86.9271488306	12.5183378833	103.7831890379	3.7579617327	19.2360426478	5.9572682521	3.2025785079	42.4624835778	3.8148395424	8	0	720.2937296129	23.55
19860924	0	16.7	80.1	0.8	1.1	0.88	0	4.2	5	1.1	13.2471539473	0.3994123694	4.09	7.0419450959	79.9076181598	13.7399140937	108.9431890379	1.4002743497	20.8924417415	1.9602380759	1.8804109336	44.7005562058	2.0456067451	12.5	0	844.3717370324	25.85
19860925	0	15	95.3	1	3.2	0.92	0	7.4	0	4.3	14.2472179925	0.0782010475	6.005	8.8721999212	42.8442276971	9.8189975742	109.8886693511	0.0774854146	16.0521775006	0.0613187898	0.9124782065	45.8544510631	0.6453017044	0	0	0	30.075
19860926	0	15.1	83.3	1.3	0	0.79	0	4.3	1	4.3	12.2843822399	0.2968418359	4.935	4.7668184769	58.3103189433	10.5243227954	114.5086693511	0.4380171977	17.1159022948	0.3604295507	2.4530457339	47.5024177491	1.269439676	0.5	0	65.1285537026	27.05
19860927	0	15.4	76.9	2.1	0	0.54	0	4.3	2	4.3	11.3657820823	0.4329579209	4.115	4.3085649082	76.066185978	11.7393116738	119.3986693511	1.7809087097	18.846211055	2.5450331247	4.9047513838	49.2462965756	2.8285029427	2	0	188.4427511354	25.375
19860928	0	14.8	75.4	2	0	0.67	0	4.3	3	4.3	10.4894194782	0.4349317906	4.61	3.9708071012	80.331118404	12.633622109	124.1806693511	2.0665603854	20.1438631707	3.2482943789	4.8988103565	50.7516242421	1.8714624709	4.5	0	274.0603378017	25.15
19860929	0	14.7	72.8	1.3	0	0.08	0	4.3	4	4.3	9.8686816888	0.4910430487	3.695	3.6488627627	84.1534889675	14.136869075	129.1966693511	2.6037112554	22.2006716093	4.5141470543	3.5442790046	52.646806667	3.0438300958	8	0	435.0428330916	24.525
19860930	0	15.4	73.1	1.1	0	0.13	0	4.3	5	4.3	10.6036030777	0.5230875058	3.93	4.9492920119	84.8222399485	15.476411939	134.2666693511	2.9559562538	24.0286069274	5.4138984613	3.0447192491	55.0427880171	2.6372609523	12.5	0	573.9742004385	24.425
19861001	0	16.2	71.4	1.2	0	0.08	0	3.2	6	4.3	11.018859518	0.5900686695	3.395	8.9333611389	86.1682976596	16.949640899	138.5526693511	3.196479604	25.9598728297	6.1352867027	3.4476920946	57.6036611795	3.5212188986	18	0	766.3228947455	23.8
19861002	0	16	69.9	1.1	0	0.08	0	0	7	4.3	10.5084639707	0.6032216546	3.45	9.3567042344	86.5204098012	18.384686819	142.7486693511	3.7456569114	27.8139389138	7.4132794984	3.3152393618	59.9765190121	3.6700836858	24.5	0	952.5850122597	23.475
19861003	0	16.7	66.9	1.1	0	0.04	0	0	8	4.3	10.5192732313	0.6917949398	3.08	9.3648751137	87.4172875918	20.066922467	147.1426693511	4.1036234077	29.9295616422	8.3961207497	3.5524277306	62.4811450966	4.5323592402	32	0	1182.1770750342	22.55
19861004	0	17.8	67.2	1	0	0	0	0	9	4.3	11.6337442935	0.7561318485	3.205	9.503330357	87.4657923851	21.670898035	151.6266693511	4.0578698954	31.9322020658	8.6368478761	3.2699682607	65.5341638945	4.1043225175	40.5	0	1396.4250168469	22.35
19861005	0	18.1	70.2	1.1	0	0.08	0	0	10	4.3	12.5829464442	0.6781980621	3.305	9.6732889683	87.5143131922	23.208401779	156.1646693511	4.08610056	33.8429020551	8.9900373266	3.3182304829	68.3274876422	3.8336517444	50	0	1598.5715902683	23.025
19861006	0	17.6	78.8	1.1	0	0.04	0	0	11	4.3	13.870572034	0.450128597	3.71	9.7177427117	87.2142816353	24.478260595	160.5586693511	3.844413695	35.4464069453	8.7662687651	2.5670908043	70.6047715892	2.9830196362	60.5	0	1757.0643722003	25.3
19861007	0	17.9	77.8	1.2	0	0.25	0	0	12	4.3	13.9649324834	0.4968361437	3.635	9.2791069222	87.2565387155	25.793484499	165.0606693511	4.0105482019	37.0951343282	9.3370957143	2.8710120756	72.9780009801	3.1558260187	72	1	1922.5351724683	24.975
19861008	0	16.9	76.6	1.1	0	0.08	0	0	13	4.3	12.7582630213	0.4949313022	3.3	8.9318746978	87.3049904375	27.333533779	169.5266693511	4.1875706873	38.9620207571	9.9654126236	2.7579202263	75.2288669217	4.1055551069	84.5	1	2125.5111184307	24.925
19861009	0	15.7	76.7	1.1	0	1	0	0	14	4.3	11.6168572938	0.4130825405	4.24	8.4527165048	86.3811728024	28.299079827	173.2546693511	3.0082778067	40.1877058825	7.6264764953	2.7340748191	76.4285603398	2.2695115113	98	1	2239.0006124975	25.25
19861010	0	15.7	75.5	1.5	0	0.79	0	0	15	4.3	11.3787123548	0.4427660105	4.13	7.8384381505	86.2265625201	29.324567187	177.1446693511	4.2306812674	41.4818486851	10.4229943019	3.7446618973	77.6681054186	2.8192847869	112.5	1	2361.0662194074	24.95
19861011	0	14.6	76.9	1.3	0	0.33	0	0	16	4.3	10.5912014348	0.4011846978	4.16	7.4728697354	86.2272901458	30.333690387	180.8906693511	3.529165968	42.7467819292	9.1077456668	3.1289813161	78.9474751051	2.6220772293	128	1	2480.8612938768	25.575
19861012	0	15.2	71.4	0.9	0	0.38	0	0	17	4.3	10.0593888939	0.5531891306	3.94	7.365535129	86.275402061	31.468332755	184.8886693511	3.553183721	44.1504718473	9.3397291264	2.6947877159	80.6775390075	2.9215400508	144.5	1	2619.0743424002	24.05
19861013	0	14.2	70.8	1.2	0	0.38	0	0	18	4.3	8.9748264468	0.505249897	3.775	7.312562329	86.3235298603	32.688750595	188.6526693511	3.3270033088	45.6168685434	9.0049994362	3.4730237987	81.9782855898	3.3272616883	162	1	2771.5548045024	24.15
19861014	0	13.7	76.2	1.1	0	0.13	0	0	19	4.3	9.5836461702	0.4017868616	3.91	7.3005162704	86.3716735491	33.837393411	192.4706693511	3.4734535848	47.0122582892	9.5129685465	2.7539270538	83.2652229354	3.0626601068	180.5	1	2912.3294961054	25.625
19861015	0	14.1	78.4	1.3	0	0.08	0	0	20	4.3	10.395874861	0.3664242903	3.99	7.1768128776	86.4198331325	34.941822691	196.3066693511	3.760359066	48.3627101832	10.3399292488	2.9649574559	84.5384976486	2.9985625251	200	1	3046.2321280161	26.075
19861016	0	13.2	83	1	0	0.88	0	0	21	4.3	10.372657637	0.2490019803	5.22	6.8831753665	83.7294268334	35.438505251	199.4946693511	3.0593559392	49.0802874392	8.7604220331	1.9601401056	85.199909521	1.5745193565	220.5	1	3098.2812062796	27.45
19861017	0	12.9	78.2	1	0	0.29	0	0	22	4.3	9.1932037075	0.3546590077	4.075	6.5207657024	84.601694135	36.491190451	203.1506693511	2.8683582722	50.3651326575	8.4170276841	2.3657814676	86.3698239425	2.9203210615	242	1	3224.7136178566	26.325
19861018	0	12.5	79.1	1.4	0	0.46	0	0	23	4.3	8.9742307095	0.3215699049	4.33	6.1310879461	84.6492693591	37.407583411	206.6806693511	2.7340714559	51.5085540433	8.1849896413	3.0666737696	87.3892840131	2.4548589731	264.5	1	3331.3128187538	26.65
19861019	0	11.6	80	1.1	0	0.88	0	0	24	4.3	8.2658854624	0.2838639692	5.34	5.7329612027	83.2711702244	37.862507059	209.6886693511	1.9686074507	52.1732925922	6.1124525349	2.3843652364	88.0348057787	1.2683359956	288	1	3378.2376344217	27.1
19861020	0	13.5	64.6	1.8	0.5	0.46	0	0.5	25	0.5	6.9623286464	0.6077487658	3.715	5.4930738546	85.3283650472	39.107880243	213.3626693511	3.3465953154	53.6373744874	9.978862247	5.73662044	89.3076683721	3.8583610793	312.5	1	3535.4000521019	22.775
19861021	0	15.3	34	2	0	0.29	0	0.5	26	0.5	-0.4536371427	1.2510363195	1.77	5.5115514979	91.6819640736	41.615233203	217.6486693511	9.9157105189	56.312546693	23.482002228	9.4422508614	90.933096598	14.3153979663	338	1	3989.5415779487	14.675
19861022	0	14.4	55.2	1.3	4.1	0.38	0	4.6	0	4.1	5.5322325023	0.7740671208	3.32	7.4680737178	68.8684460402	30.8799483348	214.3683751378	0.8833134273	45.4074436449	2.160748556	4.8427778414	92.1905334376	3.985160525	0	1	0	20.2
19861023	0	12.7	59.7	2.3	0.9	0.63	0	5.5	1	5	5.0677433858	0.6410149383	5.65	4.0632993908	66.4286648258	31.1773820948	217.5923751378	0.6205468767	45.9095644138	0.9827839303	7.8097073751	93.2165600528	0.8726279891	0.5	1	29.8839031374	21.75
19861024	0	10.6	51.8	2	0	0.13	0	5.5	2	5	1.1090832814	0.657145902	3.87	4.0168868579	79.1494804489	32.2715080148	220.7083751378	1.7358612409	47.2654007394	5.0405217808	7.3305948929	93.9201442146	4.0835548562	2	1	165.8469704244	20.3
19861025	0	8.5	84.6	0.7	1.5	1	0	7	0	1.5	6.0534373466	0.1702573278	5.68	4.9433964337	65.8771085864	32.6152159828	223.1223751378	0.5760213145	47.77243183	0.9383322395	1.3440788772	94.0966443449	1.0889419418	0	1	199.413497134	29.025
19861026	0	10.4	49.8	1.8	0	0.42	0	7	1	1.5	0.3801958565	0.7053729198	2.105	2.9816927732	85.3076190772	34.6784638228	226.6883751378	3.336991731	50.1697036449	9.5623960748	6.9537724013	95.0212249184	12.1525505656	0.5	1	564.6080733234	19.85
19861027	0	11.1	35.1	2.6	0	0.04	0	6.5	2	1.5	-3.7263270229	0.9527969637	2.38	1.9189822736	90.3629266963	36.5685243028	230.1643751378	13.1691786891	52.3454364733	27.5746566773	11.8935476709	95.9651928674	13.8883650628	2	1	876.0623205647	16
19861028	0	8.5	51.4	1.1	0	0.38	0	6.5	3	1.5	-0.9392353825	0.5923243343	3.17	7.0524083298	90.4124039933	37.9085671828	233.0823751378	6.6566697819	53.9009708787	17.2001535003	4.233977897	96.5417917224	6.5300051441	4.5	1	1065.3920623356	20.725
19861029	0	10	57.8	0.9	0	0.88	0	2.4	4	1.5	2.0766212582	0.5556334441	5.075	7.4422055078	86.9127890835	38.4519330548	235.5503751378	2.9624299807	54.6150601906	9.0999472691	3.4022088446	97.2470325229	1.6628020559	8	1	1122.3297886758	21.95
19861030	0	12.1	60.5	1	0	0.29	0	1.5	5	1.5	4.6938990672	0.6065007666	3.715	6.7325854376	86.9611273164	39.6768510388	239.0443751378	3.5118653698	56.0822264144	10.6664666448	3.6042082362	98.2124569605	3.7601242576	12.5	1	1277.3708683022	22.1
19861031	0	10.4	67.9	1	0	0.17	0	1.5	6	1.5	4.7312906562	0.4469352216	3.72	8.7540836372	87.0094815082	40.8606464948	242.2863751378	3.8022328076	57.4848197523	11.5480260002	3.1352390592	98.9767787972	4.0789176708	18	1	1427.6918058069	24.375
19861101	0	8.5	76.1	0.6	0	1	0	0	7	1.5	4.5331185686	0.2709571704	5.06	7.8831861514	85.4806168713	41.3404269988	243.7543751378	2.5569827811	58.0625292103	8.3234702797	1.7007633396	99.2455527886	1.7315180714	24.5	1	1485.2531298771	26.9
19861102	0	9.4	61.5	1.3	0	0.79	0	0	8	1.5	2.3809939998	0.4812913618	6.19	5.8320671202	82.0126928284	41.5111900388	244.9163751378	1.591841508	58.3133634664	5.3737477201	4.418652896	99.7548657411	0.8368865116	32	1	1503.0891489464	23.025
19861103	0	12.5	32.9	2.3	0	0	0	0	9	1.5	-3.3565680523	1.0171395435	1.785	5.6098703849	91.8087716241	43.5341354528	247.6803751378	13.9938314885	60.4885035009	30.8431807483	10.8783063449	100.7663310005	18.7196966808	40.5	1	1948.6322984275	15.1
19861104	0	7.6	58.1	1.4	0	0.29	0	0	10	1.5	-0.1013674307	0.4552033936	4.235	6.9152982506	89.0361876003	44.2523610868	249.1483751378	5.2701555191	61.2898215068	15.4697853426	4.9221810923	101.0609881054	3.3995351355	50	1	2045.0161275039	22.625
19861105	0	7.5	53.2	1.4	0	0.5	0	0	11	1.5	-1.3975042939	0.4968637312	4.315	6.8599615423	87.7687489753	44.9330930968	250.5443751378	5.2680845352	62.047086953	15.5704039228	5.1638546069	101.3318903678	3.5515737598	60.5	1	2135.1395533314	21.425
19861106	0	9.5	56.6	1.3	0	0.38	0	0	12	1.5	1.316396098	0.5252060448	4.185	7.142578912	87.4186709353	45.7047086968	252.2103751378	4.1795697005	62.9090195483	13.1203688115	4.7100180998	101.8309815473	3.3912846193	72	1	2239.716437217	21.775
19861107	0	11.2	48.1	1.9	0	0.33	0	0	13	1.5	0.6358669119	0.7330701277	4.25	7.5862232561	86.9272064323	46.5002682448	254.1823751378	4.2668152608	63.8147636266	13.4442806555	7.4909095416	102.5689600934	3.1910036541	84.5	1	2346.6693169898	19.225
19861108	0	7.8	63.2	1	0	0	0	0	14	1.5	1.2486584269	0.4298706861	4.38	8.1610129677	86.783716705	47.1862901968	255.7043751378	3.6159605223	64.5796430033	11.8711719243	3.4065954557	102.9806070094	2.9807708514	98	1	2436.8509656762	23.85
19861109	0	7.7	66.8	1	0	0.21	0	0	15	1.5	1.924945795	0.3757406623	4.475	6.5894517197	86.5305028416	47.8469761108	257.2443751378	3.2443082965	65.3203108853	10.944543498	3.178883785	103.3317986076	2.6918053278	112.5	1	2522.562732957	24.775
19861110	0	8.2	64.9	1	0	0.08	0	0	16	1.5	1.9977422993	0.410405967	4.115	6.2299660797	86.5787148626	48.6476267308	258.9463751378	3.4492225825	66.2021571689	11.5958456339	3.3079551582	103.7317373059	3.431871613	128	1	2632.2516136234	24.175
19861111	0	9.6	62.4	0.9	0	0.33	0	0	17	1.5	2.77385537	0.4929108164	4.31	5.8266615317	86.6097281991	49.4035713748	260.7743751378	3.5924072901	67.050456447	12.0718284294	3.186421788	104.2190707092	2.9797975528	144.5	1	2732.9735696585	23.2
19861112	0	9.9	68.6	1.3	0	0.67	0	0	18	1.5	4.4000598952	0.4051597322	4.7	5.6497498351	85.7939283613	50.0216593348	262.5483751378	3.2611103726	67.7658404404	11.2345543608	3.8660772274	104.6154561799	2.322447322	162	1	2811.101754226	24.675
19861113	0	7.7	92.7	1.7	9.6	1	0	9.6	0	9.6	6.5890931867	0.0765531627	6.635	4.8967243586	24.7259445503	26.1474446357	239.0134475775	0.0008140459	41.064121222	0.0011920439	1.7132735956	100.1859840732	0.2027743341	0	1	0	31.25
19861114	0	6.7	93.7	1.1	25.1	1	0	34.7	0	34.7	5.7528207741	0.0607171256	6.565	-5.1035541621	9.3491598397	9.845629756	175.5091531773	1.23316737842733e-06	17.2693411152	1.02029759746327e-06	1.054443922	0.0759610642	0.0183118544	0	0	0	31.75
19861115	0	8.1	92.3	0.6	1	0.96	0	35.7	1	35.7	6.9224670753	0.0822214709	6.42	-30.6360286414	13.9121478534	9.94570114	176.8511531773	1.03415540292307e-05	17.4395079722	8.60806355036405e-06	0.7552664572	0.3681596753	0.025715971	0.5	0	10.3709645067	31.05
19861116	0	11	84.2	0.7	0	0.92	0	35.7	2	35.7	8.4334459823	0.2172113649	5.33	-32.2232337394	32.8401501408	10.35126336	178.7511531773	0.0086858616	18.0844107638	0.0073936551	1.3900294144	0.995555214	0.1778502959	2	0	58.120470819	28.3
19861117	0	10	96.4	0.7	0	1	0	35.7	3	35.7	9.447823822	0.0442380748	6.585	-32.7451645582	34.8710803003	10.38772286	180.2371531773	0.0133901965	18.1590197834	0.011427213	0.5854214522	0.4655994556	0.1422577059	4.5	0	61.9141236803	31.6
19861118	0	10.3	86.7	1.3	0	0.92	0	35.7	4	35.7	8.1773300404	0.1723253521	5.4	-33.2761696795	53.8491150919	10.767909268	182.1551531773	0.439289908	18.7629401227	0.3825890928	2.0203974918	0.9393331606	0.5044976105	8	0	106.3636643072	29.1
19861119	0	8.4	73.2	0.8	0	0.54	0	35.7	5	35.7	3.8836777746	0.3068945701	4.61	-23.8346573577	68.8723473827	11.395383892	183.7491531773	0.7923169155	19.7315839695	0.7121439473	2.2758646546	0.6956239871	0.9682746855	12.5	0	186.3594557747	26.2
19861120	0	8	75.9	0.4	8	0.92	0	34.1	0	8	4.0117932575	0.2606501787	5.47	1.4196449665	32.4435811483	6.1157480959	168.6072380006	0.0068021683	11.2145558814	0.004369941	1.3693687693	0.3817169228	0.3007760063	0	0	0	26.975
19861121	0	6.8	93.7	1	7.5	0.96	0	16.5	0	15.5	5.8520304166	0.0615326953	6.91	-5.3223132028	11.3795007682	2.811677954	154.8472442139	3.47038863401247e-06	5.3791717338	1.54150260951396e-06	0.9736750104	0.0869503555	0.049479977	0	0	0	31.725
19861122	0	7	91.4	0.6	3.5	1	0	19	0	19	5.6919062735	0.0879362843	6.72	-12.9216802674	10.0567240523	1.2380391497	151.1171293618	1.48945200565803e-06	2.426382469	4.88890190231424e-07	0.8008501696	0.2513377168	0.0374934943	0	0	0	31.1
19861123	0	7	85.1	1.6	2.7	0.88	0	21.7	0	21.7	4.667429904	0.1481531767	6.865	-16.6081516348	8.6648654536	0.2496094312	152.0811293618	7.39106908710893e-07	0.4971788242	1.74109548859647e-07	2.5996323722	0.1318818278	0.028600581	0	0	2.8254022728	29.525
19861124	0	8.8	36.8	3.2	0	0	0	21.7	1	21.7	-5.1404965142	0.7710584321	2.91	-19.1059702369	54.0654068298	1.5376506472	154.0711293618	0.5002150764	3.0004393218	0.1762112083	14.2019658449	1.1078982691	0.692780137	0.5	0	222.3597162762	17
19861125	0	7.2	57.8	0.8	0	0.25	0	21.7	2	21.7	-0.5473827698	0.4647246019	3.975	-17.2626701372	72.4396684255	2.3835905952	155.7731293618	0.9963600534	4.5915356655	0.4133217148	3.0767340341	1.7997295367	0.936412715	2	0	340.8077809024	22.65
19861126	0	7.8	60	0.7	0	0.17	0	21.7	3	21.7	0.5294538772	0.4631443342	4.48	-9.034652211	79.0620874361	3.0537029472	157.3851293618	1.335376838	5.8248602531	0.6148469971	2.7152078145	2.5552146956	0.9909913277	4.5	0	427.7937407977	23.05
19861127	0	10.9	32.2	2.4	0	0.38	0	13.7	4	21.7	-5.0436251976	0.86805648	2.53	-1.1733147672	88.2324045869	4.5631792792	159.6091293618	6.7497607328	8.5175712539	6.6600362876	11.3937635352	3.7547410071	5.1882437184	8	0	706.4347407328	15.325
19861128	0	6.1	52.5	1.7	0	0.38	0	6.2	5	21.7	-2.8753761	0.4488378834	4.09	4.0745468397	88.1628435146	5.2258671512	160.6991293618	4.4836757991	9.6659064166	4.7636726077	6.1844041217	4.0014344915	2.0389536306	12.5	0	796.5995109832	21.6
19861129	0	5.3	58.7	1.2	0	0.08	0	2.7	6	21.7	-2.1207363303	0.3923885438	4.595	7.3091842835	87.1169283373	5.7668333252	161.7711293618	4.3047944619	10.5898927708	4.8071997793	4.2271620639	4.2724984303	1.6182959174	18	0	864.4691783893	23.35
19861130	0	5.2	46.4	0.8	0	0	0	0	7	21.7	-5.3429592607	0.5148918266	4.45	5.7479310898	86.9580703873	6.3538975652	162.8971293618	3.7745234369	11.5787093475	4.4124422814	3.5485257983	4.5682705545	1.7544524352	24.5	0	939.9393514234	20.3
19870501	0	16.9	54.4	1.4	0	0.63	0	0	11	2.4	7.6441200646	0.9699492341	2.86	20.6032908216	88.5736557277	53.6155760753	90.91	5.9124787423	53.2199840118	15.6250244211	5.249349721	49.5872412678	5.5806664801	60.5	0	5277.9404631466	19.375
19870502	0	19.2	45	2.4	0	0.29	0	0	12	2.4	6.9851547591	1.3281686109	2.29	20.4835741236	89.9576135287	57.5245496433	97.292	6.2371431571	57.1065527972	16.900809877	9.9061659004	53.346432587	7.2522187447	72	0	5626.2663500722	16.45
19870503	0	11	73.9	2.8	41.8	1	0	41.8	0	41.8	6.5260618772	0.369390834	4.6	21.222185177	42.4617535453	22.0105744321	26.1120763805	0.0886010059	21.5445773848	0.0841990379	6.9762334321	1.8251600179	0.0480897976	0	0	0	25.725
19870504	0	10.4	37.6	3.4	0	0.83	0	41.8	1	41.8	-3.4307448836	0.8574721741	2.46	-20.8991255652	77.3511475201	25.1697664321	31.1980763805	2.097317663	24.7056901685	3.8479460951	14.9749601668	1.4332828882	0.3605529716	0.5	0	295.43550943	16.8
19870505	0	9.8	62.8	3	0.7	0.63	0	42.5	2	0.7	3.0529414533	0.5045047288	3.545	-20.1817796622	83.0741621948	27.3331021339	36.0500763805	3.247858561	26.8924078989	6.3676267415	9.5607726662	1.3880441829	0.5738707397	2	0	458.3688428187	23.25
19870506	0	13.9	52	2	0	0.58	0	42.5	3	0.7	4.2140323894	0.8925516204	3.07	-21.1355390878	86.8091243531	30.2020696955	41.7840763805	4.1203903065	29.7737275304	8.400315873	7.3857311874	3.6792194175	1.1812962865	4.5	0	686.7329604884	19.525
19870507	0	15	24.7	5.2	0	0.13	0	42.5	4	0.7	-5.0020571404	1.3691648035	1.95	-20.4279022726	92.0546576258	34.1417927323	47.3740763805	26.3650204247	33.6894009749	35.7246204029	26.8429193956	2.526108047	6.2251538076	8	0	1093.0474744749	12.425
19870508	0	14.9	32.4	2	0	0.08	0	42.5	5	0.7	-1.4611926403	1.215856574	2.33	-18.4380708727	92.1046934484	37.7407442587	53.0360763805	8.9413290309	37.2737030934	17.6545685263	9.6181338657	2.9358014461	3.5842170614	12.5	0	1425.9231052308	14.375
19870509	0	16.5	35.8	2.2	0	0	0	42.5	6	0.7	1.3153403841	1.3157869044	2.475	25.0851796159	91.7834552062	41.2929923967	58.9500763805	9.3552895527	40.814643012	19.1192127145	10.1451754895	3.8962820095	3.7700843597	18	0	1739.0800807447	14.825
19870510	0	14.1	69.6	2.1	0.2	0.67	0	0.9	7	0.2	8.6264569495	0.5185995117	3.955	25.728079242	87.8123106125	43.2451624399	64.4680763805	8.3429151864	42.7899869675	18.0086758136	5.9938463878	5.9275039236	2.0584251006	24.5	0	1875.9566914786	23.875
19870511	0	15.7	67.5	2.9	0.1	0.63	0	1	8	0.3	9.7002312555	0.6380136883	4.265	25.9053236959	86.2852639183	44.8982096539	69.9500763805	4.2658390019	44.4708670775	10.9251547317	8.6383972037	8.992757052	1.5166609109	32	0	1987.4056210894	22.95
19870512	0	11.8	88.6	1.5	10.5	1	0	10.8	0	10.8	9.974378276	0.1612538528	5.41	25.1244953455	36.003324798	23.2206913893	57.608130722	0.018273382	23.2155751501	0.0182196211	2.0869336944	4.2336773478	0.2112932168	0	0	0	29.2
19870513	0	12.3	57.4	2.5	2.9	0.88	0	13.7	0	13.7	4.1318245843	0.677757296	3.74	9.2563567084	59.8223918237	20.1238625521	60.0635507709	0.9495111965	21.9022473171	0.9118898822	8.69704939	3.3910162797	0.5876154427	0	0	150.3641656383	21.275
19870514	0	13	32.6	2.8	1	0.38	0	14.7	1	14.7	-3.0408629734	1.0244917145	2.13	5.3724404409	80.9374806897	23.7101773105	65.3655507709	2.0174649928	24.8686848275	3.7008145989	13.2253429641	4.2735440833	2.0770340524	0.5	0	511.4646959947	14.9
19870515	0	9.3	82.6	1.7	10.3	1	0	25	0	25	6.4900379121	0.2116079239	5.39	4.030440093	41.9728777305	12.3175996607	53.0792969351	0.0890867073	15.5904098306	0.0692701379	3.1338892209	0.6793320345	0.2728873601	0	0	0	28.325
19870516	0	12.2	59.2	1.7	0	0.42	0	25	1	25	4.4778416307	0.6159949063	4.22	-7.1997917481	64.9358622484	13.9713313663	58.0032969351	0.7425073538	17.4404198519	0.6180653194	5.8885488867	2.577906397	0.6871790395	0.5	0	112.4074087492	21.75
19870517	0	10.1	72.4	0.9	9.8	1	0	34.6	0	9.8	5.3633142299	0.348245116	4.875	-7.4228033713	38.8106054057	7.957098226	47.1902882952	0.0342288631	11.1950142285	0.0219684174	2.5704000445	0.7120591198	0.3357705915	0	0	0	25.575
19870518	0	8.5	96.7	0.7	34.4	1	0	68.9	0	44.2	8.0003304033	0.037185668	6.71	-6.3817869305	4.9935360572	3.1615221792	3.97	8.36201436216164e-08	2.8545964467	2.89538728420502e-08	0.555632527	0.3281924764	0.0108222115	0	0	0	32.05
19870519	0	9.9	93.6	0.7	5	0.96	0	63.4	0	49.2	8.9115730106	0.0822712817	6.135	-40.6467114895	9.1969824845	1.5206916547	4.33	9.11287792275094e-07	1.6194820939	2.665163432727e-07	0.7666653881	0.7964269149	0.012208645	0	0	0	30.925
19870520	0	14.2	56.5	2	0	0.75	0	60.5	1	49.2	5.6809332812	0.8229832471	3.83	-47.9780781182	43.3114692724	3.5847497479	9.758	0.0765529926	3.7372032898	0.0292334056	7.1255726714	3.4714485749	0.0797489493	0.5	0	147.3637352162	20.575
19870521	0	12.5	32.3	3.2	0	0.38	0	59.5	2	49.2	-3.6020697398	1.0642732225	2.275	-35.1390406656	79.3675488959	7.1933631365	15.33	2.4574843557	7.1134417019	1.8073870113	15.1099348468	1.9593069563	1.0297557178	2	0	487.9386628214	14.95
19870522	0	12.4	34.6	2.2	0	0.29	0	49.2	3	49.2	-2.7701150095	1.0239835548	2.295	-33.4080443301	88.6977273121	10.6192699211	20.614	5.8042679204	10.4845365814	6.4138273931	10.2091405037	2.1865315187	1.8186890084	4.5	0	817.3874092222	15.55
19870523	0	14.3	38.6	1.9	0	0.04	0	49.2	4	49.2	0.4035781251	1.0886877566	2.46	-20.7930467418	90.2235690944	14.0371997459	26.168	6.8416401344	13.8711413034	8.5856088351	8.486853046	2.9358014461	2.2912853671	8	0	1126.4052586881	16.075
19870524	0	15.4	49.4	1.9	0	0.38	0	39.4	5	49.2	4.8639454089	0.9633217262	3.2	17.3821605246	89.552232742	16.7606338627	31.848	5.884977064	16.5975831912	8.2664559976	7.4338594001	3.2725717318	1.6999261603	12.5	0	1338.9512210477	18.5
19870525	0	17.6	52	1.5	0	0.42	0	5	6	49.2	7.631721718	1.0311149463	3.065	25.4097117265	89.4689499555	19.6852558567	37.834	5.2153809042	19.5208395252	8.1189755541	5.6962149042	7.2388010292	2.1143959815	18	0	1570.0056830582	18.6
19870526	0	17.1	59.1	1.6	0	0.5	0	0	7	49.2	9.0506668044	0.8117711237	3.39	25.4437218338	88.7395179651	22.2358295179	43.658	5.2370073781	22.0780350294	8.7233146075	5.6566052795	10.0012535171	2.1396891517	24.5	0	1762.5345771301	20.5
19870527	0	16.4	73.6	1.1	0.8	0.92	0	0.8	8	0.8	11.6688251125	0.5252763898	4.335	23.8838263655	82.7916945562	23.8097126457	49.302	1.9548866306	23.683200855	3.4395193002	3.0147234941	12.724763889	1.2010774168	32	0	1867.6748124261	24.3
19870528	0	16.3	62.8	1.6	1.9	0.58	0	2.7	0	2.7	9.1974355789	0.7974576024	3.44	21.3060179386	76.3125832537	24.0450342615	55.216	1.1711042474	23.9876313585	1.674444481	5.350506479	16.5034773373	2.4811263677	0	0	2055.0404900267	21.625
19870529	0	17.6	44.6	2	0	0.42	0	2.7	1	2.7	5.4053203766	1.2325543882	2.295	18.6936741947	87.3128964285	27.9286289871	61.526	4.2690413411	27.83778843	8.3310097289	8.3297505187	20.4650343304	5.5917883494	0.5	0	2402.1844709204	16.75
19870530	0	19.4	28.5	2.6	0	0.5	0	2.7	2	2.7	0.6832392822	1.6857000733	1.48	19.2560891928	92.6733806614	32.9262601183	68.124	15.8093961086	32.779795055	24.95682219	13.0867249368	24.6084682066	12.6527031715	2	0	2932.6590833417	12.275
19870531	0	17.3	54.2	2.2	0.6	0.75	0	3.3	3	0.6	7.961375819	1.0101992123	2.82	20.9544246349	90.0118173533	36.1641159991	74.326	8.556354559	36.005107643	16.7837406877	8.0404381936	27.9174270323	5.0231699018	4.5	0	3196.9183394174	19.225
19870601	1	18.3	48.5	2.7	0	0.42	0	3.3	4	0.6	7.2568878744	1.1744809418	1.805	21.2059342935	91.7732966245	40.7259629205	81.87	12.0428172013	40.5372345854	22.846627745	10.6073399805	31.7626610495	10.2202633263	8	0	3643.7274974424	17.55
19870602	0	17.6	61	1.9	0	0.33	0	3.3	5	0.6	9.990626707	0.8127815678	3.375	24.3863908934	88.9522616758	43.3143415793	89	6.5918658333	43.138227584	15.1526140624	6.4888616766	34.6573316765	3.5020361794	12.5	0	3838.1451937813	20.85
19870603	0	16.3	74.2	1.2	48.3	0.92	0	50.8	0	48.3	11.695283849	0.4875081932	4.555	26.2200840623	43.7886183041	15.7725780223	9.8211469997	0.1212198122	15.0658505655	0.0923436011	3.1942828551	2.1865315187	0.0391555053	0	0	0	24.475
19870604	0	12.7	95.9	1.6	22.1	0.96	0	71	0	70.4	12.0563829287	0.0602286729	6.295	-24.5757678399	7.6950169462	6.6227288138	5.726	4.61447103805778e-07	6.1403805537	2.17703485979595e-07	1.2734068638	1.1326242279	0.006876064	0	0	0	30.8
19870605	0	16.6	59.5	1.2	0	0.38	0	71	1	70.4	8.6813854384	0.8435216693	2.82	-51.1783513242	53.2377921291	9.8576361154	12.91	0.2981639489	9.5277854525	0.1752530567	4.3314955661	4.169608605	0.0867682682	0.5	0	264.1986339948	20.725
19870606	0	18.4	56.7	1.5	0	0.75	0	71	2	70.4	9.6509513429	0.9500537094	3.015	-50.7358989791	78.096583911	12.8656344516	20.094	1.4947927489	12.607879639	1.1598748155	5.4976970256	3.8083157759	0.2846704876	2	0	502.2209322997	19.575
19870607	0	15.6	84.5	0.9	10.2	0.96	0	80.6	0	10.2	12.9916178979	0.2824756882	5.325	-51.9315707375	31.3823577289	6.8974564973	11.7535341527	0.0054680046	6.7085644397	0.0026900187	1.7025180781	1.8781155758	0.192783685	0	0	0	27.225
19870608	0	12.5	96.7	2.5	132.8	1	0	213.4	0	143	11.9833273099	0.0474940374	6.265	-64.1398733784	1.0251161446	2.5404756285	5.906	4.75350735560617e-09	2.5072497741	1.57665106585157e-09	1.7831658103	1.3435902681	0.0026922443	0	0	0	31.05
19870609	0	10.5	89.7	2.3	35.8	0.96	0	249.2	0	178.8	8.8758121971	0.1622132294	4.53	-149.2605370481	34.2188597048	1.9673387041	6.122	0.0168247472	2.1818241416	0.0053447801	2.8930481521	1.9868478317	0.0079921637	0	0	0	29.8
19870610	0	12.5	79.1	1.3	3.2	0.63	0	204.1	0	182	8.9742307095	0.3112835576	4.39	-162.0751596068	48.259832617	2.1825476689	9.5191305167	0.1889413303	2.7746594839	0.0647941218	2.8685959135	1.6469461116	0.0079535481	0	0	0	26.65
19870611	0	16.1	68.7	1	0.2	0.75	0	182.2	1	182.2	10.3447923692	0.6307807471	3.685	-166.8569402346	70.3483464418	4.4178602951	16.2711305167	0.7864980702	5.2631539839	0.3459944741	3.1459343996	3.4309741099	0.0155093582	0.5	0	162.0070173556	23.15
19870612	0	18.2	67.4	1	0	0.67	0	182.2	2	182.2	12.0596417298	0.6949346177	3.6	-167.6261229189	80.5933475203	6.7493439911	23.3651305167	1.5619274652	7.8382315696	0.8295844373	3.2611161253	3.2725717318	0.0468970027	2	0	331.9244507088	22.3
19870613	0	17.9	78.8	1.2	89.1	0.79	0	271.3	0	89.1	14.1618076342	0.4726049174	3.815	-156.107479568	44.8669982657	4.5377183868	7.202	0.1057609155	4.3249968458	0.0427998972	2.7725450349	3.5122787453	0.0223592487	0	0	0	25.225
19870614	0	18.2	89	1.3	22.4	0.92	0	283.5	0	111.5	16.3494132477	0.2440546107	4.065	-111.3832899403	44.2617687538	3.3300901678	7.346	0.1216911941	3.2720040177	0.0442137301	1.8699736878	3.3510799281	0.0154604628	0	0	0	27.7
19870615	0	14.9	85.6	2.6	59	0.96	0	209.7	0	170.5	12.502821171	0.2565231215	5.255	-97.9704108366	27.5835242052	1.6692031099	6.338	0.0033745663	2.0130152193	0.001046966	4.2213581846	2.6245344498	0.0053577093	0	0	0	27.675
19870616	0	14.1	56.7	1.9	0	0.58	0	173.9	1	170.5	5.6384759246	0.756261092	3.005	-153.4663315307	66.1185280917	4.5296935063	12.82	0.8820504144	4.810313826	0.3731742587	6.7706983276	2.5914381569	0.0312422694	0.5	0	232.4041715637	20.65
19870617	0	15.2	45.6	2.3	0	0.5	0	170.7	2	170.5	3.5422059719	0.9827578172	2.655	-152.7353779444	83.9278160508	7.8698808813	19.68	3.2568838872	7.870940298	2.9350275424	9.3582561894	2.7944303257	0.1183888338	2	0	517.3468469341	17.6
19870618	0	15.7	47.2	1.9	0	0.5	0	170.5	3	170.5	4.4878691679	0.9967547465	2.86	-151.2807262912	87.6865285202	10.9150260501	26.288	4.422200511	10.8949378917	5.0211215129	7.6486375163	3.1196175375	0.1993690796	4.5	0	770.1444053012	17.875
19870619	0	10.8	81.1	1.1	16	0.92	0	186.5	0	16	7.68706699	0.254120476	6.595	-60.4910094758	17.2762478691	4.8198416126	6.9911751476	4.84150430346409e-05	4.5653942027	2.00361605167234e-05	2.2734574962	1.0532726372	0.0496320225	0	0	0	27.575
19870620	0	12.6	76.9	0.9	0	0.92	0	97.4	1	16	8.6544039517	0.3457380258	4.975	-54.3666071428	39.0449191208	5.8757488854	12.8611751476	0.0345828361	5.8108526326	0.0159054349	2.266456222	1.6469461116	0.204264798	0.5	0	65.3896176492	26.075
19870621	0	18	48.2	1.8	0	0.25	0	75	2	16	6.8919781591	1.1729699079	2.925	4.325042049	71.815974752	9.009035511	20.2431751476	0.8890192938	8.9536621212	0.50563793	7.2112898244	4.7612549541	1.7986210774	2	0	315.2382866668	17.55
19870622	0	19.9	37.5	2	0	0.25	0	16	3	16	4.980382496	1.5465966191	2.305	5.3890010137	86.3613734687	12.9399654634	27.8051751476	4.010107634	12.8555401418	4.9987506854	9.1343746115	9.8312512856	4.2601473237	4.5	0	661.109346977	14.4
19870623	0	19.2	49.6	1.5	0	0.46	0	16	4	16	8.4104435647	1.1730392131	2.345	6.2649350731	89.3327661877	16.777357006	35.1691751476	5.6000296938	16.6722523717	7.9316880363	5.9939028701	13.9343877972	4.966481319	8	0	999.7264768943	17.6
19870624	0	20.3	60.2	1.5	0	0.17	0	16	5	16	12.3297633257	0.9811045907	2.86	6.1713733793	89.3819033768	20.0020495868	42.7671751476	6.5204722038	19.9033958763	9.938671058	5.3062143048	18.3691409159	3.8386172452	12.5	0	1257.6395837095	19.975
19870625	0	20.7	61.4	2.1	13.3	0.38	0	29.3	0	13.3	13.0066574566	0.9772186804	3.195	24.2117866753	64.2873946024	11.8971990255	29.4277303052	1.0202874736	11.8913573082	0.6773821354	7.1670174409	14.8734562634	0.7147903726	0	0	0	20.175
19870626	0	15.2	94.8	1.7	70.9	1	0	84.2	0	84.2	14.364684614	0.0918481108	6.085	12.6772521157	8.179913466	4.5938425292	6.14	6.12567999608437e-07	4.3047014583	2.47421111428012e-07	1.536425314	1.9593069563	0.0059341783	0	0	0	29.9
19870627	0	19.4	62.2	2.6	0	0.33	0	84.2	1	84.2	11.9791368402	0.8766604436	2.575	-61.413789096	61.6862307296	8.1988755002	13.936	0.6981689187	8.0039441188	0.3747636619	8.6652256183	4.866044397	0.0799035656	0.5	0	299.4385672904	20.7
19870628	0	20.9	66.4	1.6	0	0.33	0	84.2	2	84.2	14.3991175547	0.8497400726	3.025	-62.1734673796	81.0751755731	11.2103752742	21.57	2.0866729213	11.0694511611	2.0236570657	5.0962219039	5.0812058075	0.2084726356	2	0	534.2226974186	21.375
19870629	0	23.4	62.6	1.4	0	0.38	0	84.2	3	84.2	15.8491051033	1.1353560058	2.35	-62.6045315629	87.5524110795	15.133249287	29.78	3.9620262424	14.9948089422	5.4066570167	4.8603001701	6.5430202998	0.5723418855	4.5	0	866.6539472833	19.8
19870630	0	23.8	65.5	1.5	0	0.29	0	84.2	4	84.2	16.9383252496	1.0511038208	2.68	-62.604989781	87.9134932961	18.573082843	37.99	5.4768647495	18.449662341	8.2172095899	4.9343075237	6.8179151035	0.8535442077	8	0	1143.8155259669	20.425
19870701	0	22.9	72.5	1.7	5.3	0.42	0	89.5	0	5.3	17.6855823043	0.8303609267	2.915	-49.4998199808	72.785841119	14.0378664113	39.8555949914	1.2557056309	14.9295682395	0.951412541	4.7242671675	6.6108446502	2.1495360142	0	0	0	22.4
19870702	0	23.5	61.3	1.3	0	0.38	0	76.2	1	5.3	15.615455766	1.1860022793	2.44	18.1004994709	85.4716348767	17.4189473297	48.3835949914	3.0066996646	18.3353086355	4.6250094737	4.6366612071	7.1753437508	3.0552801287	0.5	0	316.4057241947	19.45
19870703	0	23.2	68.8	1.3	0.1	0.46	0	5.4	2	0.1	17.1435301524	0.9330007437	3.19	17.7253838243	86.2072657031	19.8678378129	56.6775949914	3.4559581564	21.1770761401	5.8261921494	4.0452652713	13.4224593318	2.6075256104	2	0	523.8234729644	21.4
19870704	0	23	72.1	1.6	5	0.58	0	10.4	0	5.1	17.6938029466	0.8331091778	2.67	17.4581470964	71.1510306238	15.4969389448	58.672079194	0.8685359531	18.6674122341	0.7540293919	4.5136213551	19.5772726012	2.8110129947	0	0	0	22.275
19870705	0	23.4	72.9	1.5	7.1	0.42	0	17.5	0	12.2	18.2532864824	0.8155458402	3.205	12.1847281727	62.4889540078	10.800194506	56.6544169855	0.6771238998	14.6286397878	0.5068680282	4.1705506279	18.4308551902	0.655473403	0	0	0	22.375
19870706	0	23	64.5	2.5	0.8	0.96	0	18.3	1	13	15.9389345314	1.0091915345	3.36	4.54582194	78.5081720494	13.0789553028	64.7324169855	1.6659014796	17.379330407	2.1503374451	8.1290241891	22.026634307	0.9917516231	0.5	0	189.6560368878	20.375
19870707	0	22.1	62.3	2	0	0.46	0	18.3	2	13	14.5489717825	1.0279990502	3.06	8.9178654915	85.1340228128	15.7250308836	72.6664169855	3.1418007609	20.4088572061	5.1824678303	6.7801502498	26.1799653954	2.6096127696	2	0	419.7481278726	20.05
19870708	0	20.2	83.8	1.1	7.5	0.96	0	20.5	0	7.5	17.3639773674	0.4076383612	3.76	8.2396544207	59.5307207046	10.215594954	69.0711490361	0.613948526	14.9160102342	0.4649198226	2.1312397488	27.483500192	1.0817738821	0	0	0	25.9
19870709	0	22.3	57.4	1.7	0	0.13	0	20.5	1	7.5	13.4742829047	1.2656182955	2.885	-0.4121169929	79.8059381224	13.0416641732	77.4011490361	1.4369277529	18.3525649302	1.7832181983	6.1996910799	33.9455451497	2.2472507241	0.5	0	249.204221585	18.775
19870710	0	21.7	55	1.7	0	0.38	0	20.4	2	7.5	12.2637333246	1.2251134235	2.735	5.6678514794	86.4357462564	16.0660223132	85.4971490361	3.8378176851	21.8617699109	6.5619878727	6.3315936672	38.5070390023	4.3871992271	2	0	523.7903661379	18.325
19870711	0	21.9	65.8	1.5	0	0.38	0	15.4	3	7.5	15.2078736091	0.9345792639	3.06	13.5270668954	87.0105322563	18.706931062	93.5211490361	4.5591764585	24.9413740761	8.2821795569	4.8744003076	42.7601954848	3.940313951	4.5	0	752.8875457147	20.975
19870712	0	23.3	68.5	1.6	0	0.08	0	8.3	4	7.5	17.1698606066	0.9454748691	3.075	14.3134704183	87.0589027592	21.3073271508	101.7611490361	4.2693672366	27.972206019	8.3549490953	4.922518977	47.6654998962	3.7271942904	8	0	976.7887912899	21.3
19870713	0	23.9	68.1	1.6	0	0.42	0	7.5	5	7.5	17.6489383582	0.9816890534	3.185	14.3501250621	87.1072892315	23.7333426596	110.1991490361	4.7932022664	30.8541911099	9.7612388599	4.9759299998	52.571219591	3.5937518601	12.5	0	1181.7835013053	21.05
19870714	0	24.3	68.3	1.4	37.1	0.42	0	44.6	0	37.1	18.0766010281	1.0062205732	3.05	23.005475352	59.5573095389	11.0209571546	48.666216383	0.6039575844	14.0739457404	0.441898103	4.3896490363	6.8179151035	0.1140606007	0	0	0	21
19870715	0	21.6	79.3	1.6	7.1	0.71	0	44.2	0	44.2	17.8533057693	0.5639925307	4.1	-15.3160512517	47.7926649504	7.1823259496	46.4342889545	0.1591314558	10.3589271854	0.0978530572	3.5960575708	5.5937572353	0.0439818951	0	0	0	24.425
19870716	0	19.2	87.8	1.8	57.2	0.88	0	101.4	0	101.4	17.120239395	0.2951309624	4.48	-23.5179135997	34.3708910356	3.8041384271	7.628	0.0159274873	3.7010578833	0.0060595667	2.7179332264	4.2165744803	0.0127387236	0	0	0	27.15
19870717	0	18.2	94.1	1.1	167.4	0.96	0	268.8	0	268.8	17.2270906191	0.1380383648	4.435	-81.8367526121	25.5935062625	2.2976540063	7.61	0.0010784308	2.6186865667	0.0003627806	1.1340058135	3.8962820095	0.003769599	0	0	0	28.975
19870718	0	18.8	89.3	3.1	24	1	0	292.8	0	292.8	16.9937306621	0.2425199576	5.335	-250.873120665	21.9878778271	0.8924300412	7.106	0.0006787648	1.3583713963	0.0001901914	4.2027666827	3.2725717318	0.0028683301	0	0	0	27.625
19870719	0	16.1	86.1	2.1	19.8	0.75	0	312.6	0	312.6	13.7694193286	0.2793565344	4.955	-276.3291071569	22.6165837637	0.5765050027	6.908	0.0004112088	0.9539756488	0.0001070207	3.3747301837	2.7944303257	0.0025544736	0	0	0	27.5
19870720	0	17.9	77.8	1.2	17.2	0.79	0	329.8	0	329.8	13.9649324834	0.4965752329	3.685	-260.3735237909	41.9777062217	1.5364583181	7.556	0.0667006027	2.0372607774	0.0207655711	2.8710120756	4.0769007661	0.005499286	0	0	0	24.975
19870721	0	18	80.7	2.1	24.4	0.58	0	317.1	0	354.2	14.627268237	0.4425032177	4.35	-270.6994750488	38.3784171817	1.4155925105	7.16	0.0383061273	1.8946929831	0.0116825721	4.3331770863	4.0769007661	0.00369067	0	0	0	25.675
19870722	0	16.1	87.6	1.6	20.1	0.92	0	330.1	0	374.3	14.035321832	0.2482780154	4.875	-237.4591402613	28.8032391534	0.9194667461	6.926	0.003293517	1.3806952113	0.0009263572	2.4127723131	2.899993448	0.0023381967	0	0	0	27.875
19870723	0	19.2	82.7	1.2	19.1	0.79	0	292	0	393.4	16.1786938557	0.406573691	4.18	-89.9721915699	34.8364153841	1.2054698362	7.502	0.0148106115	1.7199913583	0.0043998878	2.3978482715	4.1230518884	0.0031937831	0	0	0	25.875
19870724	0	20.6	77.4	1.3	0	0.67	0	124.6	1	393.4	16.5004399638	0.5785516049	4.25	-84.6658576945	58.405432811	2.598588657	15.022	0.4573071153	3.6281386015	0.1726633887	3.1629871176	5.1916436699	0.004173612	0.5	0	105.0157958873	24.2
19870725	0	21	70.5	1.5	0.1	0.79	0	100.7	2	0.1	15.4243286532	0.7716373155	3.26	-64.0417462914	77.4019840472	4.994119857	23.118	1.1363534727	6.48558218	0.5500862775	4.3915803394	4.8134204501	0.020265427	2	0	306.9178737449	22.375
19870726	0	20.9	38.8	3	0	0.38	0	80.9	3	0.1	6.3600269166	1.6190153482	1.435	-46.7351005394	90.6894325912	9.630764437	31.394	7.4466358024	10.9011448625	8.2004609562	13.3336129329	5.8348395651	0.1469679402	4.5	0	844.4574207815	14.475
19870727	0	17.5	48	1.7	0	0.21	0	63.7	4	0.1	6.3743230734	1.0395454481	2.75	-19.4050654929	90.53435228	12.5659007826	38.752	6.6519503956	13.8799010514	8.3806023225	6.8446835658	3.0451246961	0.1045618108	8	0	1117.801830587	17.625
19870728	0	21.3	47.4	2	0	0.25	0	39.3	5	0.1	9.6596025918	1.4168046143	1.745	2.2790424735	91.4498988544	16.8334691586	47.118	8.9229551053	17.7835095254	12.1304186284	8.1047983038	6.1483039517	0.2886355673	12.5	0	1574.5556875002	16.525
19870729	0	20.5	59.9	1.3	15.9	0.46	0	35.1	0	15.9	12.4415009831	0.9717416212	3.315	23.658577819	58.4718051477	9.7524356365	29.384096772	0.5409601156	10.6599282753	0.3379088423	4.6818900466	4.5071656606	0.3687300328	0	0	0	19.85
19870730	0	17.6	90.2	1.1	17	0.96	0	33	0	32.9	15.9675765252	0.2128364423	6.03	8.1850948977	10.2112033978	4.2020998633	9.7049528828	1.97677710265227e-06	4.1646374943	7.87792462734454e-07	1.4950678947	3.3116540944	0.0222025222	0	0	0	28.15
19870731	0	20.4	56.5	1.6	0	0.42	0	33	1	32.9	11.4622788387	1.0984337817	2	-9.9321018454	70.045618737	8.1422320041	18.0349528828	1.1194874359	8.0804606483	0.6038325526	5.8808199924	5.4763436015	0.4577840048	0.5	0	401.444283002	19.025
19870801	0	19.7	61.6	1.5	0	0.33	0	32.9	2	32.9	12.1147891464	0.9371700096	3.455	-11.6712842656	81.6343833534	10.0964291955	24.9269528828	2.1087276573	10.0897896532	1.8942740208	5.1928062288	4.6582833737	0.6041435414	2	0	585.9342660463	20.475
19870802	0	22.1	50.5	2	0	0.25	0	32.9	3	32.9	11.3408548948	1.3868799884	2.13	-11.9028900697	88.8951399654	13.4196730359	32.6109528828	7.030075179	13.4036877099	8.6391072787	7.6034966911	6.1483039517	2.6230377283	4.5	0	960.868257538	17.1
19870803	0	22.8	57.9	1.7	0	0.17	0	32.9	4	32.9	14.0743979223	1.2360218131	2.485	-12.2549296729	88.970379268	16.3454876817	40.1149528828	4.9440808462	16.3345081117	7.0104273678	6.1753870019	6.5430202998	2.4563875881	8	0	1274.0147931714	18.775
19870804	0	22	69.8	1.8	0	0.63	0	32.9	5	32.9	16.224817911	0.8255355208	3.415	4.1740550418	87.5211566049	18.2621117011	47.6549528828	4.9036171194	18.6534756744	7.4935041232	5.311300605	5.3609668318	1.6413008934	12.5	0	1453.6997763771	21.95
19870805	0	20.4	30.5	2.9	0	0.13	0	17	6	32.9	2.490028039	1.6765600569	1.545	22.4806116077	92.3213226671	22.1213100021	54.8709528828	11.8843596911	22.1161693335	16.8352685141	14.2422458112	9.7492212444	8.2977139434	18	0	1965.6334332359	12.525
19870806	0	16.3	54.9	1.4	0.5	0.67	0	0.5	7	0.5	7.2204454158	0.8883154816	3.625	23.8355538045	89.1651103428	23.9122496967	61.0789528828	5.0842429687	24.1691259774	8.9431636553	5.2186951418	12.4095791315	2.2172749024	24.5	0	2132.9879293754	19.65
19870807	0	15.2	80	1.8	0	0.88	0	0.5	8	0.5	11.7688569903	0.3552851468	5.18	22.903516401	84.2745548258	24.5770883951	66.8729528828	2.3734802212	25.6171740313	4.5159860943	3.7917741911	14.0744162694	0.8495914951	32	0	2184.5391496232	26.2
19870808	0	18.4	70.4	1.6	0	0.38	0	0.5	9	0.5	12.9135211897	0.6594703658	3.15	20.1602816608	86.5093455776	26.8145088539	73.6929528828	3.415518916	28.0828710213	6.854745243	4.6255981428	17.8263548482	3.0359929024	40.5	0	2405.4659160956	23
19870809	0	18.5	79.8	0.9	0	0.71	0	0.5	10	0.5	14.9398471058	0.4530432086	4.72	19.1317666954	84.0583049307	27.6905830995	80.2069528828	2.4345894623	29.725310887	5.1324219778	2.1039409767	20.8118300005	1.0954032554	50	0	2476.9642362495	25.325
19870810	0	19.4	64.4	1.3	0	0.67	0	0.5	11	0.5	12.5072128611	0.8621173176	3.11	17.9143226649	86.4366301107	29.9706140127	87.2789528828	3.5696488367	32.2529631015	7.7626185172	4.354351009	24.9021882024	3.1990630639	60.5	0	2701.8722371151	21.25
19870811	0	20.3	67.7	1.3	0	0.38	0	0.5	12	0.5	14.1276882869	0.805795864	3.205	15.5980554822	86.7474883582	32.1547920481	94.4229528828	3.8681523277	34.7365891898	8.7079837204	4.0982912243	29.034576857	3.1278592722	72	0	2914.0584235035	21.85
19870812	0	21.5	73.9	1.2	0	0.54	0	0.5	13	0.5	16.6417508059	0.7054218492	3.755	15.9794882857	86.5278065709	33.7916817375	101.5669528828	4.1055748756	36.895340361	9.4944283403	3.2934122212	33.2967302887	2.3167444253	84.5	0	3062.2069423986	23.1
19870813	0	21.7	66.1	1.4	0	0.42	0	0	14	0.5	15.0887685887	0.9125247521	3.375	16.7925603023	86.5760177016	35.7890467875	108.8729528828	4.133691822	39.2896015528	9.9060393236	4.5475185948	38.0737912331	3.0280706266	98	0	3251.2186579346	21.1
19870814	0	22.6	74.3	1.3	0	0.46	0	0	15	0.5	17.7862579168	0.7343663669	3.575	17.0375880552	86.6242447493	37.5481937981	116.3409528828	4.3158025981	41.5618931109	10.6078694813	3.5116891617	42.4769424002	2.6801551218	112.5	0	3413.1572117149	22.925
19870815	0	23.5	71.8	1.4	0	0.38	0	0	16	0.5	18.1071564844	0.8619811477	3.295	17.5931083491	86.6724877192	39.5522683431	124.0969528828	3.8272191422	44.0251887041	9.9273798418	4.0318863422	47.6522092729	2.9929663199	128	0	3603.1046850844	22.075
19870816	0	23.5	62.5	1.9	0	0.17	0	0	17	0.5	15.918368565	1.1121825159	3.405	17.3724016038	86.7207466165	41.4994463705	131.5289528828	3.9240452887	46.3994825683	10.4538837998	6.4672403897	52.3098468722	3.0600869792	144.5	1	3786.2317229058	19.75
19870817	0	23.6	74.5	1.5	9.2	0.75	0	9.2	0	9.2	18.7923451147	0.7613061953	3.415	17.8039072216	61.1156867629	23.4727710932	122.0448440113	0.652271238	31.7023389389	0.7993915701	3.9921640266	52.5023934116	1.0979846971	0	0	0	22.725
19870818	0	22.1	69.4	2.1	0	0.33	0	9.2	1	9.2	16.2302385578	0.8563033332	3.86	8.5511398083	76.2114903309	25.022107034	129.0988440113	1.1632683453	33.7099482595	2.3891544346	6.2078635897	56.9679003189	1.1861472361	0.5	0	138.6403029637	21.825
19870819	0	24.1	49.6	1.6	0	0.33	0	9.2	2	9.2	12.9025643397	1.5992701562	1.89	8.5392032818	88.2754591124	28.639660292	137.2508440113	4.8115273151	37.6424960139	10.9609183534	6.4278216286	62.5673042001	6.7361167066	2	1	554.7167529651	16.375
19870820	0	23.5	58.5	1.4	0	0.13	0	9.2	3	9.2	14.8879225765	1.2703466243	2.645	10.1177959077	88.3242472313	31.375585907	145.0788440113	4.6726769591	40.7299423561	11.1915049321	5.1389287485	67.4330384582	4.8759999838	4.5	1	837.1105000517	18.75
19870821	0	24.3	67.4	1.4	0	0.42	0	9.2	4	9.2	17.865716218	1.0152532403	3.025	10.7155457674	88.3730514576	33.7048748358	152.7088440113	6.0659994301	43.4401829609	14.2681806979	4.4730481049	71.7152694532	4.5791355819	8	1	1066.3120188782	20.775
19870822	0	23.8	62.1	2.1	0	0.67	0	9.2	5	9.2	16.1005020322	1.1579173389	2.805	10.1663551708	88.4218717966	36.2803712642	160.3028440113	5.8909851137	46.340711497	14.4489915419	7.1642941907	75.258849979	5.345826453	12.5	1	1327.9106595603	19.575
19870823	0	19.3	86	1.6	118	1	0	127.2	0	118	16.8916508428	0.3193753538	4.91	19.9065812297	37.4327766443	10.4838053283	6.496	0.0428866854	9.8399984326	0.0256471906	2.6752951256	3.4309741099	0.0097554399	0	0	0	26.675
19870824	0	17	91.7	2.5	33.6	1	0	151.6	0	151.6	15.6324823753	0.1899528678	5.99	-99.6341133825	5.0042746736	4.2397765263	5.92	8.89149422990344e-08	3.9715874775	3.47697686699924e-08	2.881453636	3.8083157759	0.0031491417	0	0	0	28.675
19870825	0	16.3	76.9	2.3	17.1	0.88	0	168.7	0	168.7	12.237090838	0.4801872761	5.715	-135.807167332	15.3794197165	1.8606970391	5.398	2.58091548197253e-05	1.9988656464	7.99115084758412e-06	5.3744385755	3.6792194175	0.0037830891	0	0	0	25.15
19870826	0	17	76.3	1.2	2.2	0.63	0	170.9	0	170.9	12.7951188321	0.4763867886	3.76	-153.951409883	48.3453543072	2.5461399071	12.002	0.1809768092	3.3275101255	0.0661588137	3.0046471437	3.1196175375	0.0112265101	0	0	154.0354002028	24.825
19870827	0	15.4	94.3	1	17.6	0.96	0	188.5	0	188.5	14.481515761	0.097890494	5.945	-156.9648581204	11.466045285	0.7295580598	5.812	3.37513507980324e-06	1.1105944648	9.05022810645774e-07	1.0024232591	1.5738475207	0.0023543826	0	0	0	29.725
19870828	0	18.9	62.2	1.9	0	0.04	0	188.5	1	188.5	11.5076738159	0.9017915105	2.74	-176.7357548132	63.5209184991	3.3791686022	13.01	0.8686849635	4.0975994346	0.3439422631	6.4007060545	5.0267074109	0.0292630291	0.5	0	275.3434635359	20.825
19870829	0	18.6	67.1	1.4	0	0	0	188.5	2	188.5	12.3727103777	0.7300845447	2.925	-57.2263225682	81.3267766202	5.831499347	19.92	1.8577134435	6.7343583457	0.9156000625	4.409032032	3.9858012009	0.0723232079	2	0	525.3053631563	22.125
19870830	0	19.8	76.6	1.2	0	0.33	0	70.5	3	188.5	15.5635724992	0.5718400242	3.605	-22.6610940277	84.2513998414	7.624895749	27.01	2.5907412072	8.9402398054	2.3569687767	3.0134316197	4.5570981201	0.0874258244	4.5	0	690.7580916486	24.2
19870831	0	21.7	77.2	1.4	1.6	0.25	0	38.5	0	1.6	17.5245130331	0.5978193303	3.57	-5.906953392	77.6442876787	8.7631066338	34.298	1.2454830771	10.6948823792	0.7793892052	3.420879596	4.8134204501	0.1452253688	0	0	856.9406146562	23.875
19870901	0	21.2	80.9	1.9	3.3	0.71	0	24.7	0	4.9	17.7815616263	0.5145125493	3.63	-5.279491171	68.2753245555	7.176011223	37.2197248932	0.8987825066	9.6842044883	0.5329028179	3.9722588287	10.1034716528	1.9665907111	0	0	0	24.925
19870902	0	20	75.8	1.2	1.2	0.88	0	23.7	1	6.1	15.5930813566	0.6270870455	3.34	10.2363355056	76.7609384877	8.938211551	43.1357248932	1.1439581021	11.7760797877	0.7553227468	3.0932176997	14.1504013954	2.4910625735	0.5	0	194.6037436526	23.95
19870903	0	19.6	83	1.2	0	0.79	0	6.1	2	6.1	16.6262080545	0.421902202	4.295	8.0101093032	80.7726737652	9.9585536706	48.6557248932	1.8088615051	13.1754385798	1.8824008714	2.3724525658	18.1174221826	1.448395142	2	0	295.564280488	25.85
19870904	0	20.5	77.8	1.2	2.2	0.75	0	8.3	0	2.2	16.4845800656	0.5757757192	3.4	7.1072958766	74.1143331978	9.6225561293	54.6257248932	0.9781432937	13.3610821835	0.6942635885	2.9057992143	22.695945635	2.4199280508	0	0	482.1072066789	24.325
19870905	0	18.2	88.6	1.3	10	0.88	0	18.3	0	12.2	16.278726616	0.2573280972	5.28	4.7557259633	31.324290664	4.8663982188	44.2466810095	0.0066951226	7.6338150499	0.00350908	1.9138567875	18.8189967091	0.1916526449	0	0	0	27.6
19870906	0	19.6	57.2	1.5	0	0.21	0	18.3	1	12.2	10.9017710012	1.0940159446	2.17	-4.4231306293	74.1202421084	7.6775154444	50.3966810095	0.9963338348	11.1199507319	0.6370674435	5.4884586025	23.9486713893	2.0210499472	0.5	0	369.4930309523	19.4
19870907	0	17.6	64	1.3	0	0.29	0	16.7	2	12.2	10.7089874083	0.7752975345	3.325	-0.185257291	83.0597612104	9.4650859024	55.7726810095	2.2148830606	13.2911332958	2.5717694055	4.3582211178	27.1942667084	2.3498155476	2	0	569.7165922606	21.6
19870908	0	18.7	71.9	1.1	19.5	0.25	0	32.9	0	19.5	13.5239201639	0.6420318789	3.43	1.14117727	53.8037869018	5.6635951974	29.0503494399	0.3392541755	7.6154567204	0.1775975583	3.1874010858	4.169608605	0.2460124981	0	0	0	23.3
19870909	0	18	82.9	1.3	0	0.58	0	31.7	1	19.5	15.0444327059	0.3686168759	4.475	-17.9934585982	68.3989911101	6.5839522994	34.3543494399	0.7526526779	8.9025218782	0.4267949846	2.535916691	3.3116540944	0.1824888105	0.5	0	89.375611246	26.225
19870910	0	18.9	79.2	1.1	0	0.67	0	31.7	2	19.5	15.2112611091	0.4782163914	4.17	-16.3211384007	77.4703466336	7.7146589354	39.8023494399	1.1633493466	10.3931888337	0.7166575165	2.5462494313	3.4309741099	0.6342364007	2	0	202.8832613972	25.075
19870911	0	19.3	76.9	1.3	0	0.58	0	29.5	3	19.5	15.1407311347	0.5462345435	3.485	-6.1429459342	83.5203328794	9.3672781054	45.5383494399	2.4379908552	12.3721507654	2.7663333609	3.196512189	7.5301800615	1.5893002846	4.5	0	382.5801577747	24.4
19870912	0	19.5	76.9	1.1	0	0.33	0	19.5	4	19.5	15.3342676586	0.5527379984	3.69	-7.4451615865	84.7921831707	10.8610713598	51.1483494399	2.5927749268	14.1894912118	3.2989465912	2.7633878919	11.5452714245	1.6915623181	8	0	541.1324055	24.35
19870913	0	20.6	73	1.1	0	0.21	0	19.5	5	19.5	15.5839761685	0.6954978293	3.35	-8.0975443105	85.8571269368	12.6129455998	57.0823494399	3.1728585777	16.2495942322	4.5276741941	3.1193201906	16.2863749897	2.3815501905	12.5	0	734.2700432552	23.1
19870914	0	21.2	69.2	1	0	0.17	0	19.5	6	19.5	15.3256293322	0.8322566242	3.01	11.281581377	86.9501394208	14.657902703	63.1423494399	3.7024905726	18.5501804752	5.7450563698	3.1707545335	21.3775577225	3.0663988502	18	0	969.7173714686	22
19870915	0	21.7	68.8	1.1	0.2	0.21	0	0.2	7	0.2	15.7124957491	0.8624373739	3.02	11.8606067053	87.1100275252	16.686800959	69.3103494399	3.7877174137	20.8339294122	6.2971258943	3.4745030449	26.3300660187	3.1427495341	24.5	0	1202.3237532465	21.775
19870916	0	21.2	70	0.9	0	0.13	0	0.2	8	0.2	15.5047274316	0.8081348942	2.935	12.202927858	87.4377070485	18.7986283838	75.3883494399	3.827550642	23.1596762242	6.7754100055	2.8555966144	31.0463679435	3.4847909605	32	0	1447.9710299338	22.2
19870917	0	21	64	0.9	0	0.17	0	0.2	9	0.2	13.9259763027	0.9567909014	2.96	12.3371848106	87.5348894456	20.891477171	81.3583494399	3.9521157211	25.4470204576	7.3792630379	3.2226008557	35.6369079405	3.6642303965	40.5	0	1691.2838848105	20.75
19870918	0	21.3	58.3	0.9	0	0.29	0	0.2	10	0.2	12.778297338	1.142151604	2.85	12.7533985247	87.8009331237	23.081141935	87.3823494399	3.74943914	27.8027579736	7.4182444917	3.4988612735	40.2010178116	3.8789254613	50	0	1949.6080011282	19.25
19870919	0	21.2	56.3	1	0	0.33	0	0.2	11	0.2	12.1537053939	1.200994084	2.595	13.1045320211	88.481888474	25.5015947658	93.5143494399	4.4450406683	30.3273386046	9.0662647696	3.8940790882	44.8814947325	4.8314852325	60.5	0	2245.539799145	18.775
19870920	0	20.5	66	1.1	0	0.42	0	0.2	12	0.2	13.9259742793	0.8691597504	2.8	13.4572647681	88.5307447456	27.7355192794	99.4663494399	4.4763163161	32.6856247115	9.5224430659	3.6656485345	48.7141199257	4.4462227813	72	0	2511.7156975983	21.375
19870921	0	20.3	75.2	1.2	0	0.42	0	0.2	13	0.2	15.75861843	0.61398768	3.37	13.5649003062	88.0268086557	29.4800940434	105.2743494399	4.0158173145	34.6808763901	8.985208195	3.1545737281	52.2170183806	3.0945354904	84.5	0	2704.036614493	23.725
19870922	0	20.9	76.8	1.2	0.1	0.83	0	0.1	14	0.1	16.6684068527	0.6105084554	3.46	13.2328709447	87.6658167796	31.1480777202	111.0823494399	3.9544124985	36.6229698231	9.1563409126	3.0089134539	55.7547569102	3.0125072023	98	0	2885.7502677388	23.975
19870923	0	19.5	84.6	1	4.1	0.88	0	4.2	0	4.2	16.8290121191	0.380047475	4.245	12.509779548	58.2213409688	22.6097819827	111.2055613897	0.4273894881	29.9807220323	0.5044290781	1.8886472127	58.6798265115	1.5414650575	0	0	0	26.275
19870924	0	18.6	82.4	1.3	0	0.75	0	4.2	1	4.2	15.5361273375	0.4038139487	4.155	7.185916112	73.1428245468	23.7323701771	116.7795613897	0.953297134	31.474057336	1.5933084777	2.5985910335	61.2071285555	1.9423656824	0.5	0	112.7806928768	25.95
19870925	0	17.7	74.9	1.3	7.6	0.58	0	11.8	0	7.6	13.1882152725	0.520561462	3.495	5.9082936305	56.3126791208	14.501649418	109.0556242056	0.4033730302	21.7671072144	0.3858587532	3.3790123535	60.9057549736	1.5476969574	0	0	0	24.3
19870926	0	16.9	95.5	1.7	29	1	0	40.8	0	36.6	16.1684167336	0.0881465598	5.82	-2.2972783712	13.8599423077	5.9417492431	58.8118694117	1.80271693170273e-05	9.4872595265	1.05718395651249e-05	1.4649700362	2.1572510329	0.0249078241	0	0	0	29.65
19870927	0	17.8	63.3	2.4	0.1	0.58	0	40.9	1	36.7	10.7331074537	0.7846379858	3.265	-32.3602753668	61.6615525867	7.7760897583	64.2058694117	0.9664692382	11.9376908312	0.6430642919	7.8372963371	3.7218755598	0.2068029978	0.5	0	207.1769492361	21.375
19870928	0	13	70.4	2	0	0.54	0	40.9	2	36.7	7.7412057606	0.4547461718	4.675	-31.6462389147	75.0388518916	8.6485551763	68.6818694117	1.8006427478	13.1556480826	1.8651271956	5.5874199178	1.5738475207	0.3211828877	2	0	290.0384808221	24.35
19870929	0	13.2	69.8	2.1	0	0.63	0	40.8	3	36.7	7.8073369919	0.4675909403	4.6	-27.2101934357	80.0664350447	9.5653693619	73.0138694117	1.7697897288	14.4108972648	1.9803168302	5.9447029993	1.6223664022	0.5299859366	4.5	0	377.8411931191	24.15
19870930	0	12.7	62.2	2	0	1	0	36.7	4	36.7	5.6570949661	0.575422092	4.34	-26.9240307895	83.0453847948	10.5972660179	77.0398694117	2.6990518258	15.7710434052	3.7202619836	6.5858036798	1.1326242279	0.9633263441	8	0	479.8926233064	22.375
19871001	0	11.5	66	1.7	0	0.92	0	36.7	5	36.7	5.3727911767	0.4566326338	4.24	-19.1560481504	84.4062273774	11.5080830419	79.9938694117	3.0035714849	16.927943808	4.3863622945	5.2568057343	1.0338649103	1.2265187797	12.5	0	587.1810477324	23.625
19871002	0	11	72.1	1.4	0	0.71	0	29.1	6	36.7	6.1689221549	0.3687443843	4.145	10.5823449931	84.974059088	12.4858870579	83.1458694117	2.7068729716	18.1557293737	4.1074403749	3.8039544692	2.1808989409	1.3360718703	18	0	703.8811706526	25.275
19871003	0	11.3	69.7	1.2	0	1	0	0.1	7	36.7	5.9675415418	0.4065380039	4.69	9.4961528524	85.0217572485	13.1996068659	85.9558694117	3.3264142868	19.0758650898	5.258947428	3.5281943059	2.90171732	1.179261643	24.5	0	782.9637300289	24.6
19871004	0	11.2	81.2	0.8	12.7	1	0	12.7	0	12.7	8.0951272243	0.2590057512	4.98	9.0438263832	39.0137225489	6.6718130049	66.9916424324	0.0349990859	10.6836245935	0.0218887783	1.7511842906	0.9026633788	0.2015755904	0	0	0	27.5
19871005	0	10.2	96.4	1	36.9	1	0	49.6	0	49.6	9.6469005579	0.0448246573	6.495	-4.4715822291	6.012623505	2.5767861282	6.4700983015	1.54453001536332e-07	2.5824004651	5.17210080481888e-08	0.7738866776	0.4800130423	0.0099789035	0	0	0	31.55
19871006	0	11.9	98.5	1.2	16.3	1	0	65.9	0	65.9	11.6644864108	0.0209678249	6.37	-42.6532965207	2.5241967976	0.6583392758	2.918	1.58819984416337e-08	0.8418483381	4.04135500818573e-09	0.7119524396	0.9766503115	0.007182395	0	0	0	31.65
19871007	0	14.7	88.3	1.4	16.3	0.88	0	82.2	0	82.2	12.7795741753	0.2066582492	5.26	-60.0569610182	17.6462103698	0.0272669039	3.638	6.08168871896804e-05	0.0535307715	1.25198603809455e-05	2.0335373346	1.9593069563	0.0100526675	0	0	0	28.4
19871008	0	13	91.8	1.5	11.7	0.92	0	93.9	0	93.9	11.6921388079	0.1197088091	5.54	-76.8452420424	18.0697591244	0	3.278	7.38216365930798e-05	0	1.4764327318616e-05	1.7081556039	1.1939873532	0.0074750583	0	0	0	29.7
19871009	0	13.1	74.7	1.5	5.8	0.33	0	99.7	0	99.7	8.70932364	0.3991808629	3.98	-89.126076326	40.4647174696	0.3800264629	3.692	0.0488715365	0.6044970724	0.0118103095	3.7942927218	1.9049429094	0.0195534151	0	0	0	25.4
19871010	0	12.8	93.3	1.3	30.3	0.92	0	130	0	130	11.7392583592	0.1031024828	5.825	-81.9186172953	15.2327310759	0	3.116	2.24621636804057e-05	0	4.49243273608113e-06	1.3355121182	1.2999075292	0.004362189	0	0	0	30.125
19871011	0	13.6	98.4	1.2	91.5	1	0	208.8	0	221.5	13.3454304283	0.0255939435	5.965	-75.2882231255	7.9158962435	0	3.35	5.85731467935387e-07	0	1.17146293587077e-07	0.7398989174	1.3216533433	0.0021839348	0	0	0	31.2
19871012	0	10.5	90	2.5	23.1	0.92	0	195	0	244.6	8.9251891498	0.1290182685	6.365	-150.5105972268	4.5520971098	0	2.684	5.71964847827662e-08	0	1.14392969565532e-08	3.0757649844	0.8666297357	0.0015019176	0	0	0	29.875
19871013	0	10.5	66.3	1.5	0.1	0.17	0	178.8	1	244.7	4.4861578079	0.4727825266	4.14	-157.4625411171	38.1886341514	0.984334528	5.872	0.0330527759	1.3872857036	0.0093070184	4.6361330896	1.5738475207	0.0096097259	0.5	0	117.5459906452	23.95
19871014	0	9	93.7	0.8	28	1	0	190.5	0	272.7	8.0345595254	0.0714483712	6.5	-145.1920655419	8.1962383491	0	2.36	5.64765564698533e-07	0	1.12953112939707e-07	0.8317197728	0.3281924764	0.023220094	0	0	0	31.175
19871015	0	11	98.3	0.9	35.7	1	0	214.5	0	308.4	10.7358106552	0.0219710787	6.41	-168.1324845737	3.3337817394	0	2.756	2.65305734566542e-08	0	5.30611469133084e-09	0.5670607819	0.7120591198	0.0073108112	0	0	0	31.825
19871016	0	12.9	98.3	0.6	8.3	1	0	217	0	316.7	12.6314591599	0.0252656901	6.285	-173.7616382604	2.0693234478	0	3.098	1.08512441952694e-08	0	2.17024883905389e-09	0.4338909198	1.0146262603	0.006395995	0	0	0	31.35
19871017	0	14	87.6	1.4	7.7	0.96	0	194.4	0	324.4	11.9695805429	0.2104708242	5.325	-90.5962560427	15.5510138941	0	3.584	2.32546169989305e-05	0	4.6509233997861e-06	2.1057042674	2.0709312255	0.0098708777	0	0	0	28.4
19871018	0	13.1	61.6	1.4	0	0.33	0	102.9	1	324.4	5.8948520693	0.654795737	3.595	-75.268940346	50.8572450428	1.3072388	7.24	0.2300388689	1.8013554523	0.0691900185	4.7732840131	2.3368394033	0.0489367303	0.5	0	167.9844513827	22.125
19871019	0	11.3	70.6	1.2	0	0.13	0	79.8	2	324.4	6.1529215072	0.4427135475	4.005	-75.024284914	70.7538634064	2.374500224	10.608	0.8886808626	3.0450092961	0.3146802822	3.4509140478	1.7731231205	0.135630005	2	0	297.7114978982	24.825
19871020	0	11	73.2	0.9	0	0.38	0	79.7	3	324.4	6.3880946531	0.3871766379	4.16	-46.4720718735	79.1715533531	3.3591984	13.886	1.3740921028	4.1864869283	0.548765463	2.5229456654	1.6223664022	0.2505443158	4.5	0	414.9340354759	25.55
19871021	0	10.8	82	0.6	4.1	0.96	0	55.8	0	4.1	7.8487776655	0.2320750694	5.835	-10.2864084687	42.8283970715	1.730203842	12.2463203822	0.0621601999	2.557186574	0.0207490367	1.3800706493	0.7286386909	0.4370505768	0	0	0	27.8
19871022	0	11.4	89.6	1	7.5	1	0	27.6	0	11.6	9.7472836038	0.1447515038	6.315	-5.8770256843	15.9329114522	0.3317018026	5.1055135609	2.80727999598034e-05	0.5707074083	6.7309054092812e-06	1.3699901735	0.9393331606	0.0944103888	0	0	0	29.55
19871023	0	11	96.7	0.9	10.5	1	0	29.8	0	22.1	10.4897366921	0.0432683142	6.58	-5.7956739594	2.9348259366	0	2.702	2.01008338276148e-08	0	4.02016676552295e-09	0.6930532516	0.6793320345	0.0299035629	0	0	0	31.425
19871024	0	12.2	87.5	0.9	0.4	0.67	0	22.5	1	22.5	10.1816501194	0.1832372693	5.17	-17.4212027033	25.2018492771	0.5181984	5.908	0.0010601436	0.8500084257	0.0002702179	1.4310392102	1.665468121	0.1132155258	0.5	0	54.6068913074	28.825
19871025	0	13.4	86.4	0.9	0	0.79	0	22.5	2	22.5	11.1713814562	0.223431498	5.39	-18.4357986317	41.1331450584	0.920393088	9.258	0.0533225558	1.4743510593	0.0152341663	1.5298855676	3.3483166486	0.2910244072	2	0	96.132727774	28.25
19871026	0	12.6	87.7	0.7	0	0.67	0	22.5	3	22.5	10.6093677035	0.1834890715	5.25	-18.7845215896	54.9168841143	1.393135488	12.572	0.3320644432	2.1818343567	0.105488297	1.1726853023	4.563753387	0.5032946648	4.5	0	145.6091762928	28.775
19871027	0	12.3	87.7	1.7	0	0.75	0	22.5	4	22.5	10.3141708152	0.1866320665	5.27	-14.862025116	64.0069678185	1.858150368	15.868	0.5744255329	2.8747223426	0.1993764384	2.4769725916	5.9648455781	0.6082799949	8	0	194.1645711449	28.85
19871028	0	11.1	90.3	1.4	0	1	0	18.4	5	22.5	9.5669558745	0.1259465474	5.84	-7.3759458496	69.0792918461	2.129249952	18.642	0.8575517944	3.3126034439	0.3129762623	1.7529869804	6.6085601798	0.5641627899	12.5	0	220.593629826	29.8
19871029	0	9.5	95.4	1.4	2.3	1	0	13.2	0	2.3	8.7959553374	0.0541181286	6.46	3.2525043823	48.8597545512	1.1262037048	20.984	0.2363229909	1.9859450278	0.0730358664	1.1446476907	6.9778627363	0.5150579185	0	0	229.8151916967	31.475
19871030	0	11.2	92.3	1.3	0	0.88	0	2.7	1	2.3	9.9921220365	0.1067479106	5.585	1.3134053215	60.7127210936	1.4667449048	24.1	0.7234689026	2.5460962692	0.241153708	1.4245443166	7.9949661221	0.8222876968	0.5	0	264.1607106522	30.275
19871031	0	10.7	91.9	0.7	0	1	0	2.3	2	2.3	9.4325200141	0.1034133635	5.94	1.0912428149	65.4743110418	1.7052979928	26.82	0.64414564	2.9428132226	0.2253869427	0.8831695903	8.5863175236	0.5947170678	2	0	287.1545248564	30.3
19871101	0	10.3	90	0.6	0	1	0	2.3	3	2.3	8.7277525983	0.1254073787	6.1	1.0214683197	68.3918739965	1.8775989608	28.378	0.6872333924	3.2222125965	0.2483067941	0.9048405046	9.0881931673	0.5419957523	4.5	0	305.7311310435	29.925
19871102	0	10.5	83.8	1.4	0	0.42	0	2.3	4	2.3	7.8739394791	0.2206430265	5.03	0.9808490799	75.5292722242	2.3898085328	30.35	1.155697999	3.9934835374	0.4529144938	2.498804339	10.1701603687	1.1728216262	8	0	368.1542364108	28.325
19871103	0	10.2	74.3	1	0	0.08	0	2.3	5	2.3	5.8325328216	0.3509551324	4.27	0.9360886061	80.9658526506	3.1997397528	32.538	1.6578077329	5.136652182	0.721547301	2.6541115683	11.4256649598	1.8139519359	12.5	0	476.7471837648	26.025
19871104	0	8.9	81.1	1.2	0	0.21	0	2.3	6	2.3	5.8345527575	0.224140735	5.115	3.4223697811	81.7315782648	3.6775448148	34.258	1.9839022407	5.7988460959	0.9115797407	2.427848269	12.1773098516	1.1596299746	18	0	534.1193360169	28.05
19871105	0	9.1	80.1	1.3	0	0.38	0	0	7	2.3	5.8504762539	0.2375744966	4.99	3.5500501438	82.3717845337	4.1987433108	36.032	2.7147266987	6.5030230518	1.9870088637	2.7155823404	12.9098675645	1.3976439922	24.5	0	597.700262013	27.75
19871106	0	8.3	71.5	0.7	0	0	0	0	8	2.3	3.4545812835	0.3391134542	4.435	3.6208098927	83.7224519538	4.9030745608	37.788	2.2865347976	7.4043297165	1.6414603686	2.1608333044	13.7722771051	1.7548470112	32	0	689.8763295255	25.8
19871107	0	8.2	67.6	0.7	0	0.13	0	0	9	2.3	2.5685538737	0.3943060423	4.535	3.6557701568	84.1648579384	5.5633229608	39.454	2.3815704705	8.2266061864	1.9392562024	2.3736416724	14.6827330332	1.6539450073	40.5	0	775.013584321	24.85
19871108	0	8.5	70.1	0.7	0	0.5	0	0	10	2.3	3.3669723941	0.3449384208	4.59	3.7796384963	84.3087496012	6.1945363408	41.03	2.3415705277	8.9942774862	2.0335569214	2.2416331827	15.4056826358	1.5936028875	50	0	855.6734088324	25.4
19871109	0	8.9	83	1.2	0	0.92	0	0	11	2.3	6.1690000053	0.1935423043	6.035	3.6938319102	81.5588966132	6.3963893908	42.426	1.7432780816	9.2909029737	1.0892445774	2.2379882927	15.8096880021	0.6245462631	60.5	0	877.3917072295	28.525
19871110	0	9	89.8	0.7	0.2	0.88	0	0.2	12	0.2	7.4118571391	0.1151528733	6.31	3.7348295559	79.2746186493	6.5183895068	43.858	1.1575764334	9.505058738	0.6795270807	1.007867057	16.225885793	0.4753937789	72	0	890.2212466304	30.2
19871111	0	11.7	67	1.5	0	0.17	0	0.2	13	0.2	5.7796189518	0.5476095197	2.86	3.296022816	86.3484912814	8.0519158508	46.766	3.5900167769	11.2579849578	4.1104136101	4.5894523196	18.550279565	4.3166584134	84.5	0	1143.0188049976	23.825
19871112	0	7.7	77.5	1	0	0.79	0	0.2	14	0.2	4.0175327195	0.2404166126	5.23	3.6130385092	84.9460527194	8.4693042068	48.054	2.5536583058	11.7579098556	2.8297789215	2.3659796965	18.8485111054	1.0788143099	98	0	1191.7186785177	27.45
19871113	0	7.2	95	0.8	10.5	1	0	10.7	0	10.5	6.4484282815	0.0504281575	6.915	3.5265711228	19.9194710739	3.8715002552	32.8240332953	0.0001360416	5.9797613953	6.33979017928183e-05	0.7247661899	13.584127127	0.1011743761	0	0	0	31.95
19871114	0	9.6	53.3	2.4	0	0.29	0	10.7	1	10.5	0.5776280905	0.6150393307	3.28	-7.3154942047	58.3144726854	5.0424998472	34.8860332953	0.6073371636	7.4080590264	0.313597386	8.6205944249	14.7373128005	1.7216809462	0.5	0	184.0996406731	20.925
19871115	0	7.5	44.9	1.6	0	0.17	0	10.7	2	10.5	-3.6782000216	0.625545638	3.325	-6.3179921867	76.844103595	6.1041076812	36.6060332953	1.2374064674	8.6162752405	0.6898253963	6.5871534934	15.4286183945	3.2628020418	2	0	351.1366239081	19.35
19871116	0	6.3	55.8	1.1	0	0.08	0	10.7	3	10.5	-1.8683946572	0.4661754028	4.26	-5.0557499589	81.7925262375	6.7802656812	37.9120332953	1.7922981245	9.3707991031	1.2308444269	4.0640058671	15.9830399135	2.111009092	4.5	0	441.2174581384	22.375
19871117	0	9.7	45.7	1.6	0	0.08	0	10.5	4	10.5	-1.4362051919	0.7770557276	2.84	-5.0880112656	87.2288913529	8.2542901212	40.4780332953	3.8524305747	10.9342785657	4.358713268	6.5512600085	17.8136088663	4.5696952486	8	0	689.0281795938	19
19871118	0	9.9	47.8	1	0	0.04	0	10.5	5	10.5	-0.6415562623	0.6886737296	3.485	-4.2771340845	87.5157617973	9.3558708252	42.5760332953	3.6654669232	12.0770583867	4.3865582934	4.208293273	18.9603975758	3.0686131949	12.5	0	855.6776906364	19.475
19871119	0	7.4	64.5	0.9	0	0.71	0	10.5	6	10.5	1.1519140057	0.3808693799	4.9	7.0547014938	86.1172905878	9.8670462732	43.9180332953	2.8984311072	12.6364997112	3.4754728738	3.0491796348	19.3188971205	1.3163957695	18	0	917.9561649056	24.275
19871120	0	9.4	41.1	1.7	0	0.25	0	0	7	10.5	-3.1376188257	0.7188552409	3.065	6.2443491346	88.5219833338	11.0983697652	45.9080332953	7.4296165482	13.8350835327	9.2049398959	7.337146429	20.254469069	5.4377913914	24.5	0	1120.6824684288	17.925
19871121	0	8.3	46.5	3.2	0	0.33	0	0	8	10.5	-2.4797118566	0.593209162	4.84	6.3045601349	86.3828064273	11.6207349652	47.2140332953	5.2801309287	14.3881335771	6.9450482813	12.5769279901	20.699726531	1.8053279136	32	0	1184.7317190976	19.55
19871122	0	8	43.4	1.5	3.4	0.92	0	3.4	0	3.4	-3.6762698202	0.6191313735	3.55	7.3742035212	65.736567195	8.7694169766	45.2948554557	0.699553474	11.818474906	0.4628325611	6.3305462676	21.11789596	3.4141447483	0	0	0	18.85
19871123	0	3.7	90.1	1.1	5.7	1	0	9.1	0	9.1	2.2267256448	0.0820535592	6.995	3.930827457	27.0245062664	4.7198527642	38.0348737695	0.0016546089	7.2046065933	0.0008426936	1.3573441878	17.09789596	0.1433436108	0	0	0	31.6
19871124	0	3.1	91.9	1.1	62.3	1	0	71.4	0	71.4	1.9099538828	0.0610134162	7.19	-2.6163229078	3.7704543664	1.6038111389	0.046	3.20904901826507e-08	0.726805433	7.96990601271643e-09	1.1846047347	0	0.0048108051	0	0	0	32.2
19871125	0	4.4	92.4	1.2	11	0.96	0	82.4	0	82.4	3.2734713729	0.0656520758	6.915	-65.4645775672	5.0650329053	0.1759141137	0.64	9.24890535703584e-08	0.2085322599	2.01266409695181e-08	1.2419565659	0	0.0047317833	0	0	0	32
19871126	0	4.4	89.4	0.7	0	0.83	0	82.4	1	82.4	2.8083196988	0.0900665809	6.465	-77.6958691022	14.8325676756	0.2958327237	1.352	1.7089627574229e-05	0.3824529748	3.90952630096795e-06	1.0000022104	0	0.0086330918	0.5	0	11.6209170077	31.25
19871127	0	6.5	59.8	1.3	0	0.25	0	82.4	2	82.4	-0.7401636831	0.4307697416	4.14	-79.4276794765	44.9984521999	1.0375382757	2.802	0.1099179947	1.0775631536	0.0292931264	4.4882932146	0.6956239871	0.1355524527	2	0	112.6085132647	23.325
19871128	0	5.2	65.2	1.5	3.4	0.71	0	85.8	0	3.4	-0.7901132297	0.3111253724	5.41	-76.6672962717	40.3870263764	0.314201595	0.838	0.0439886079	0.3243613057	0.0099052045	4.6505124928	0.1549442151	0.7942556731	0	0	0	25
19871129	0	4.3	86.2	1	0.2	0.71	0	82.6	1	3.6	2.1984627286	0.1185331025	6.67	-73.9600800252	46.0761836754	0.400113435	1.424	0.1098796743	0.4700452821	0.025710609	1.5921573584	0	0.3596529397	0.5	0	7.9867762081	30.475
19871130	0	4.8	71.9	0.8	0.2	0.83	0	77.1	2	3.8	0.1676156301	0.246474037	5.705	-11.778876762	57.1006093501	0.659002401	2.172	0.3786893365	0.7494965129	0.0945114011	2.3253440649	0.022434088	0.7272188225	2	0	35.2997850714	26.775
19880501	0	11	94.7	0.9	5.2	1	0	38.6	0	36.3	10.177060383	0.0693762564	6.325	-18.2141392684	17.0804869346	4.0863417437	18.3309759001	4.53713569608061e-05	5.2479824445	1.99342740543068e-05	0.850405696	0.7286386909	0.0166509769	0	0	0	30.925
19880502	0	10.2	95.3	0.9	53	1	0	91.6	0	89.3	9.4762706487	0.0586315956	6.355	-25.7797610197	5.449123593	1.4738853196	4.276	1.00579972268998e-07	1.5833590257	2.92475671528585e-08	0.7964386596	0.5691939877	0.0049207482	0	0	0	31.275
19880503	0	10.7	88	1.9	49.5	0.83	0	140.8	0	138.8	8.7901356867	0.1750441621	6.615	-77.8895390909	5.2974443081	0.0974393847	4.042	1.54446232485774e-07	0.1838016308	3.33451442653786e-08	2.6754537007	1.4793202385	0.0032914321	0	0	0	29.325
19880504	0	9.8	94.5	0.8	11.8	0.96	0	150.6	0	150.6	8.9538830027	0.0676742519	6.365	-128.158107932	6.1981852098	0	4.276	1.76585062273243e-07	0	3.53170124546486e-08	0.7805819809	0.6155712402	0.002725783	0	0	0	31.175
19880505	0	13.4	75.6	1.1	0.1	0.75	0	150.7	1	150.7	9.1762219126	0.4204528722	4.625	-125.8348739281	35.7146114465	1.329230034	9.542	0.0198096421	1.9717744204	0.0061097117	2.8033015106	2.3988281604	0.0115004174	0.5	0	85.888286834	25.55
19880506	0	17.1	63.2	1.5	0	0.25	0	135.1	2	150.7	10.0478037786	0.7521446741	3.235	-109.7027846964	69.4803469199	4.0758315588	15.636	0.9338784566	4.9353938982	0.3994730234	5.021420515	3.7218755598	0.0843562771	2	0	296.6033923421	21.525
19880507	0	18.7	64.5	1.3	0	0.79	0	119.6	3	150.7	11.8678536072	0.7940634398	3.25	-102.0338232459	81.782273939	6.8129028544	21.928	1.8902215707	7.6690116941	0.9929963204	4.336293814	3.7649065811	0.1564947314	4.5	0	505.0731963208	21.45
19880508	0	16.4	81.9	1.7	24	0.96	0	138.4	0	24	13.2953151546	0.3490678863	4.345	-46.778340983	42.6969509985	4.1896167075	5.896	0.0769484302	3.9251102725	0.0299509895	3.3534690479	2.7598539287	0.1018210914	0	0	0	26.375
19880509	0	16.8	71.5	1.4	0	0.75	0	85.4	1	24	11.6156218424	0.5842611556	4.04	-20.6589362078	65.4721943939	6.0557514219	11.666	0.6801169709	5.9285797387	0.3156931731	3.9560348989	3.3116540944	0.1885684731	0.5	0	129.0812742421	23.675
19880510	0	16.2	77.7	1.2	0.3	0.88	0	36.2	2	0.3	12.2974878481	0.4718893564	4.03	-6.9712130273	76.7029164548	7.9133563179	17.652	1.0595178674	7.8554291634	0.5633629067	2.8581783173	3.2725717318	0.5632004307	2	0	257.4583118172	25.375
19880511	0	13.9	90	0.8	15.9	0.96	0	40.3	0	16.2	12.2812931833	0.1604395003	5.97	-7.1098591879	19.5515477118	3.5611856103	4.996	0.0001267628	3.2986565027	4.61927134962562e-05	1.1378169345	1.3216533433	0.0673360602	0	0	0	29.025
19880512	0	11.5	94.5	1.8	3.7	1	0	43.9	0	19.9	10.6419583944	0.0748412006	6.18	-25.1636021978	17.6963893214	1.8961738041	5.9321862449	6.80001667480065e-05	2.1079089038	2.13818402171487e-05	1.6064446437	0.7964269149	0.0485527314	0	0	0	30.75
19880513	0	12.1	88.9	1.1	1.4	1	0	45.3	0	21.3	10.3205056791	0.163717418	5.275	-30.908919748	35.5194248509	2.7000565351	10.9281862449	0.018958316	3.3381801021	0.0069386396	1.5582337052	1.2358001749	0.1270962594	0	0	48.2854065999	29.2
19880514	0	15.1	78.6	1	4.8	0.88	0	50.1	0	26.1	11.404858483	0.3948130522	4.465	-9.1399668045	42.4411246926	2.3875684915	11.0830457036	0.0710153786	3.1036338291	0.0253165527	2.3568973746	2.526108047	0.8935015141	0	0	0	25.875
19880515	0	16.5	80.1	1.8	1.8	0.92	0	27.9	0	27.9	13.0525824884	0.3984461699	4.585	-14.4529592557	57.7640385177	2.9436747745	16.6550457036	0.6158973606	4.0831650664	0.2435109355	3.8018225554	3.6157387559	1.0925257483	0	0	86.6197129816	25.9
19880516	0	16.8	82.1	1	8.3	0.88	0	36.2	0	36.2	13.7230075804	0.3726063035	4.61	-15.9078666327	41.0020856525	2.1963068907	11.0208538975	0.0539844349	2.9318959264	0.0188648903	2.0768293418	3.0083642924	0.4269258048	0	0	0	26.325
19880517	0	14.9	91.9	1.1	21.7	1	0	57.6	0	57.9	13.5886863833	0.1482555813	5.65	-7.3244061981	16.392322936	0.8364240536	5.194	3.69346277080797e-05	1.1926837815	1.00532748108995e-05	1.3062972077	2.1282256338	0.032129874	0	0	0	29.25
19880518	0	14.4	92.1	1	14.5	0.88	0	56.2	0	72.4	13.1272011004	0.1366310994	5.23	-24.7205956952	22.6466347786	0.464459878	5.356	0.0004805031	0.7634156719	0.0001202788	1.1829611798	1.8251600179	0.0246384015	0	0	0	29.425
19880519	0	13.3	92.4	1.2	26.7	0.96	0	79.2	0	99.1	12.0877771638	0.1198656522	5.18	-37.7614318553	24.0620329663	0.3274641072	5.23	0.0008263131	0.5662864848	0.0001979158	1.3403223613	1.502642802	0.0141665838	0	0	0	29.775
19880520	0	15.1	69.5	1.7	0.2	0.63	0	78	1	99.3	9.5617760899	0.592335388	4.055	-60.4581103069	55.583926734	2.1829365486	10.874	0.415013851	2.9069568126	0.1445996531	4.9376196369	3.1196175375	0.0417805483	0.5	0	128.2574644474	23.6
19880521	0	16.5	38.4	4.1	0.5	0.13	0	73.7	2	99.8	2.2932372284	1.2009538547	2.1	-58.1572300559	84.9961444031	6.2276500662	16.986	5.9231361955	6.4986918948	5.1560304519	18.057182448	3.0083642924	0.688808303	2	0	510.3300382529	15.475
19880522	0	15	62.3	2	0	0.42	0	71.9	3	99.8	7.8519819186	0.6652629561	3.905	-46.9497336632	85.3221291329	8.2304198346	22.54	4.082150565	8.6053181982	4.0381645705	6.625050275	2.4938692281	0.3726727685	4.5	0	651.6306695452	21.825
19880523	0	16.9	63.1	2.5	0	0.63	0	63.6	4	99.8	9.8351652353	0.7615458842	3.67	-23.4791411835	85.8049921304	10.4846612862	28.364	4.2104991763	10.8981538543	4.7758710768	8.1556885363	3.1196175375	0.6661903417	8	0	815.1448623138	21.55
19880524	0	18.2	65.8	1.7	0	0.46	0	41.9	5	99.8	11.6957036409	0.7566886904	3.385	-6.9288538715	86.4282254291	13.06185114	34.512	4.4325014824	13.4230531135	5.6624926078	5.403710447	3.7218755598	1.0479990997	12.5	0	1008.3711668527	21.9
19880525	0	19.8	61.1	1.7	0	0.21	0	27.4	6	99.8	12.0852327072	0.9777998839	3.535	21.647831294	86.4764036831	15.4582825582	40.804	4.3825692826	15.87821504	6.1648377009	5.8761875164	8.6565122057	1.2429571215	18	0	1183.903375048	20.325
19880526	1	18.3	65.7	1.6	0.7	0.54	0	1.4	7	0.7	11.7676405224	0.796170986	2.98	22.6452364929	86.1415143918	18.5288065694	47.312	3.3625553523	18.7247098842	5.2548011797	5.1185701762	12.8307368257	1.9705223717	24.5	0	1425.7496909851	21.85
19880527	0	14.6	85.9	1.7	48.7	1	0	49.9	0	49.4	12.2616880172	0.2719075479	5.55	20.4668004025	21.9745526013	7.3119810067	5.194	0.0003096457	6.751329316	0.0001527981	2.7657787882	2.9719241391	0.0167802771	0	0	0	27.825
19880528	0	11.6	95.5	0.9	12.8	1	0	62.2	0	62.2	10.8993601689	0.0603052305	6.21	-29.1509090391	9.998820693	3.347162627	4.492	1.60934951730362e-06	3.0668915125	5.71308539983772e-07	0.7925140564	0.7964269149	0.0088189157	0	0	0	30.975
19880529	0	12.6	93.2	0.8	16.5	1	0	78.7	0	78.7	11.5247814008	0.1032859448	5.34	-44.4135309793	18.3126787569	1.7749969362	4.96	7.86477999621013e-05	1.8736881041	2.39118153094443e-05	0.8959205424	1.2569825883	0.0106994311	0	0	0	30.15
19880530	0	14	82.8	1.5	7.8	0.83	0	86.5	0	86.5	11.1182227143	0.2893480903	4.385	-62.9397474751	38.4462357385	1.7906308955	5.626	0.038836396	1.9943602865	0.0120169411	2.8378207877	2.0426578298	0.0184037676	0	0	0	27.2
19880531	0	14.4	87.8	1.1	8	0.96	0	94.5	0	94.5	12.3977620446	0.2169442891	4.71	-72.3968728355	35.9221017959	1.5074669463	5.41	0.0192971739	1.7770327335	0.0057828438	1.6868165399	2.0709312255	0.0127347866	0	0	0	28.35
19880601	0	17.7	51.7	2.1	0	0.17	0	94.5	1	94.5	7.6393180737	1.0598095679	2.18	-81.4144917758	75.7403786821	5.5801919663	12.9	1.1495329129	5.5421522004	0.5174686572	7.829321715	4.4086019615	0.0929026396	0.5	0	368.6768507084	18.5
19880602	0	19.2	44.8	1.4	0	0.29	0	93.8	2	94.5	6.9203202699	1.3616790894	2.34	-30.4821112795	86.7691635964	9.4631548535	20.444	3.6745549886	9.3867931638	3.7790414685	5.9783812112	5.5347935777	0.2705128727	2	0	708.4092673113	16.4
19880603	0	19.6	55.7	1.7	0	0.42	0	45.1	3	94.5	10.5030150483	1.0463902666	3	-13.9329685864	87.4931106896	12.5056673623	27.844	4.7962045383	12.4415162667	5.8587382878	6.2556679701	4.6582833737	0.3905986325	4.5	0	948.1070980624	19.025
19880604	0	15.8	77.2	2.4	56.7	1	0	89	0	56.7	11.8119784701	0.4036406689	4.24	5.4716324353	43.3494727947	6.4591468232	6.554	0.0907012926	6.0411073635	0.0424685215	5.5315852654	2.216069333	0.0345295438	0	0	0	25.35
19880605	0	11.5	76.7	3.2	25.9	0.96	0	98.4	0	82.6	7.5508583858	0.3520388739	6.435	-42.9855854316	13.2268575216	2.6635317549	5.078	1.21469535174389e-05	2.540008885	4.04580770069189e-06	7.2992526431	1.5980008271	0.0067323272	0	0	0	26.3
19880606	0	14.4	49.5	2.8	3.7	0.92	0	94.3	0	86.3	3.9743021715	0.8280236389	4.21	-60.0503904067	38.5156326257	2.7233654378	7.5534568021	0.0334524603	2.8646440363	0.0115970006	10.7625338524	1.6469461116	0.0212175016	0	0	0	18.775
19880607	0	11.7	84.5	1.4	11.6	0.96	0	97.9	0	97.9	9.1716247092	0.2329423093	4.885	-64.8220068492	32.2015417265	1.8603453085	5.798	0.0079535039	2.0645847914	0.0024857203	2.4346580814	1.4562008573	0.0119178781	0	0	0	28.2
19880608	0	13.6	77.6	1.1	0	0.79	0	97.9	1	97.9	9.757731285	0.3794190478	4.745	-79.2853258946	52.9412257363	3.0869805823	12.01	0.2789285516	3.758684884	0.1067506321	2.6273040642	2.1282256338	0.0170759394	0.5	0	78.1657676698	26
19880609	0	16.6	60.2	1.5	0	0.38	0	97.9	2	97.9	8.8541645018	0.8136679661	3.08	-81.0499105633	77.2999156647	5.9921735455	18.978	1.351678131	6.697568563	0.6644430444	5.2452993244	3.8083157759	0.1744413144	2	0	307.2666156724	20.9
19880610	0	18.2	61.2	1.3	0	0.63	0	97.9	3	97.9	10.6042812385	0.8572101258	3.66	-23.1175537221	82.8806941136	8.2576301287	26.018	2.0132820648	9.2086354586	1.5919800829	4.5656776476	3.9858012009	0.2214860738	4.5	0	471.2140771662	20.75
19880611	0	19	68.5	1.8	25.4	0.67	0	66.6	0	25.4	13.0688117558	0.7281161426	3.43	3.7781576099	59.4307122955	5.8187121107	7.472	0.815339139	5.5048347479	0.365917706	5.408685485	3.8962820095	0.1946328763	0	0	0	22.375
19880612	0	15.7	86.6	1.3	5.6	0.92	0	46.3	0	31	13.4656023988	0.255485838	5.875	-18.1244950939	27.0705236434	3.0947693712	6.8577607961	0.0016779219	3.0390383541	0.0005937389	2.1008499311	2.3062494607	0.0256627452	0	0	0	27.725
19880613	0	17.3	78.8	1.3	5.7	0.67	0	48.3	0	36.7	13.5793262993	0.5090970332	3.68	-12.1134209661	49.2294765864	3.3440522391	7.256	0.2143005273	3.2783072671	0.0779157652	2.967881973	4.7612549541	0.0850995364	0	0	0	25.375
19880614	0	16.9	81.6	1.9	17.8	0.63	0	54.5	0	54.5	13.7266346417	0.4067851311	3.995	-17.134316228	47.7595559448	2.8944595899	7.058	0.2195869501	2.8829759251	0.0762910828	3.7796141065	3.7649065811	0.0445438298	0	0	0	26.175
19880615	0	18.5	73.6	1.5	0	0.21	0	54.5	1	54.5	13.6906039449	0.6220934428	3.79	-36.0105683876	71.1094695613	5.0006402431	14.242	0.9325809298	5.3260680479	0.4124201713	4.0090909054	4.7612549541	0.0676391333	0.5	0	149.5663972204	23.775
19880616	0	18.6	68.9	2	0.4	0.63	0	54.9	2	0.4	12.7759607934	0.7179860071	3.005	-36.1642492328	83.5828483681	8.0373872265	21.894	2.7406915406	8.3820513139	2.4344127489	5.9144955511	4.0769007661	0.3798662809	2	0	386.8845541892	22.575
19880617	0	18.2	73.6	1.9	0.4	0.83	0	55.3	3	0.8	13.4018169181	0.5870735351	4.135	-10.9770928309	84.0003640733	9.7816034563	28.862	2.8442751208	10.5903140971	3.0136588219	4.9932813079	3.5122787453	0.3927896582	4.5	0	505.9408103609	23.85
19880618	0	16	81.5	2.3	6.5	0.75	0	36.4	0	7.3	12.8303423197	0.371433139	4.08	-4.679570836	61.7510740147	6.9398230062	27.0522302658	1.044249304	8.4563122049	0.5765281309	4.5343322798	2.9719241391	1.077535307	0	0	0	26.375
19880619	0	18.1	71.1	1.6	0	0.13	0	30.8	1	7.3	12.7771645526	0.6338465551	3.435	-5.8944442863	78.9328871288	9.4592786262	34.2182302658	1.5531918646	11.1871353358	0.9964629177	4.540961329	4.1230518884	1.6244177251	0.5	0	187.5128314631	23.25
19880620	0	20.5	54.9	1.6	0	0.33	0	25.1	2	7.3	11.1221606155	1.1836160592	2.66	12.6066782826	86.5148057799	12.936180035	41.7622302658	3.6754060594	14.5809497526	4.9300440655	5.9689117456	9.7203703825	3.8156274409	2	0	475.1210067454	18.6
19880621	0	19.8	61.5	2.1	0	0.5	0	7.3	3	7.3	12.1842834717	0.9499348435	3.69	13.5783456464	86.5630126185	15.1427176874	49.0902302658	3.8372953929	17.0991359976	5.6644627381	7.1360009593	13.9180803955	2.1586005527	4.5	0	633.4599490704	20.425
19880622	0	20.8	53.7	1.9	0	0.25	0	7.3	4	7.3	11.0676234668	1.1878551177	2.46	14.3266224889	88.8068786239	18.8882557226	56.7422302658	5.3846954981	20.6181641569	8.6046285069	7.0849847996	18.7541250792	4.7545525782	8	0	952.522372709	18.225
19880623	0	21.6	56.9	1.5	0	0.42	0	6.9	5	7.3	12.6876456111	1.1551938826	2.75	16.1628165551	88.8558421911	22.2580605226	64.5562302658	5.325196781	23.9081524949	9.248641593	5.5377776128	23.9400710998	3.8946410675	12.5	0	1224.6672844295	18.825
19880624	0	19.4	65	2.5	9.4	0.92	0	15.9	0	9.4	12.6484823614	0.7906462882	4.495	24.2369534437	54.6411562659	12.5610431337	56.6023571531	0.6108099304	16.1578304082	0.4852921336	7.9581364594	22.6475859371	0.6368089439	0	0	0	21.4
19880625	0	18.1	83	1.9	14.6	0.75	0	24	0	24	15.1608600711	0.3920253418	3.83	14.7065794895	49.5189078493	7.6424809292	40.0388778993	0.2433491967	10.3473140833	0.1495486154	3.5870664596	12.2348759908	0.1668072889	0	0	0	26.225
19880626	0	17.7	76.3	1.4	1.6	0.71	0	25.6	0	25.6	13.4720253985	0.5256048114	4.04	-1.3772034006	63.247730875	8.8319537411	46.9888778993	0.6534113434	12.0171140302	0.4363991005	3.4590947917	14.1619597935	0.2203524798	0	0	127.8011931276	24.65
19880627	0	16.9	83.4	1	0.5	0.88	0	26.1	1	26.1	14.0625261081	0.3623311521	5.425	-3.9212880751	68.1683946122	9.3927366477	53.4168778993	0.7204773621	13.0491292909	0.5044252336	1.9652846903	16.7509579573	0.2895799455	0.5	0	161.1984620993	26.625
19880628	0	17.9	77.6	1	0.1	0.88	0	26.2	2	26.2	13.9252912367	0.4877922232	4.34	-6.5686410255	76.800715999	10.9407407277	60.2228778993	1.0864505119	15.0473291803	0.8270360945	2.4725625728	19.6197958525	0.9542098863	2	0	264.4736243127	24.925
19880629	0	19.7	71.5	1.2	0	0.71	0	26.2	3	26.2	14.3974098719	0.6917098524	3.315	-8.4390530594	83.9443858966	13.5896968931	67.7308778993	2.7225558712	18.1002116661	4.1248673236	3.4870694581	23.60272916	2.3575617539	4.5	0	463.4173516848	22.95
19880630	0	18.5	85.2	0.9	1.3	0.71	0	27.5	0	1.3	15.9603604808	0.3260928096	4.62	0.7460750812	74.349975523	14.7840820819	74.7528778993	0.9037433124	19.7855551385	0.8136924712	1.6747591772	26.1034007199	1.102057994	0	0	540.6544508409	26.675
19880701	0	16.3	92.7	1.5	47.7	0.96	0	65.8	0	49	15.1085617193	0.133036937	5.56	12.8599295111	21.5311224171	5.996921176	6.8	0.0003587265	5.6284001169	0.0001626108	1.6422320775	1.8781155758	0.0182406965	0	0	0	29.1
19880702	0	19.1	75	1.6	9.6	0.5	0	60.8	0	58.6	14.5594182034	0.5979608565	3.52	-34.6962567631	48.5270640061	4.7177730261	7.682	0.2066809371	4.5159480988	0.0851455213	4.0958125403	4.709543915	0.0511580792	0	0	0	23.975
19880703	0	16	85	1.6	76.2	0.96	0	135.4	0	134.8	13.4738284935	0.267732469	6.145	-42.7451668543	11.9978585214	1.7423994606	6.026	7.63378092573901e-06	2.0226739575	2.37166154434471e-06	2.7549758269	2.0994530989	0.0043659098	0	0	0	27.25
19880704	0	14.9	97.8	1.3	54.7	1	0	189.6	0	189.5	14.5479037551	0.0377139191	6.065	-119.2492150866	3.6331885231	0.2335530572	6.422	3.56804329256306e-08	0.4281766652	8.26065906566886e-09	0.8739012228	1.4793202385	0.0023197861	0	0	0	30.725
19880705	0	17.5	94.7	1.2	19.1	0.92	0	208.6	0	208.6	16.6324626594	0.1089014373	5.32	-176.1246028583	12.8114927759	0	6.998	6.41450531987085e-06	0	1.28290106397417e-06	1.1545869016	2.657921606	0.0029761591	0	0	0	29.3
19880706	0	20.5	78.2	1.5	9.6	0.42	0	218.2	0	218.2	16.5651879588	0.5790577188	3.825	-194.0999472889	40.443759896	1.0701633071	7.682	0.0495712818	1.587461711	0.0144242239	3.5035444972	5.4763436015	0.0078238001	0	0	0	24.425
19880707	0	21.8	74.7	1.4	0	0.29	0	216.9	1	218.2	17.1004424195	0.6883792763	3.375	-154.2839837407	70.5377998854	3.3181579679	15.832	0.8985245349	4.3546414458	0.3646389084	3.6983016645	5.3609668318	0.0138993034	0.5	0	186.4845342029	23.225
19880708	0	21.2	69.1	1.5	0	0.46	0	169.2	2	218.2	15.3031145967	0.8222319283	2.94	-144.8711490565	83.5412151655	6.0958468511	23.946	2.6286502175	7.4502411546	2.0965458515	4.5409943812	5.0267074109	0.0570421265	2	0	430.9886537708	21.975
19880709	0	22	55.3	2	0	0.13	0	159.6	3	218.2	12.6250862673	1.2291642343	2.31	-67.4275723382	88.3223664132	9.6457422623	32.276	4.5049713099	11.0418164113	5.1546680658	7.3691227454	5.7737756392	0.160656704	4.5	0	773.0269890491	18.325
19880710	0	22.1	59.1	1.7	0	0.13	0	83.4	4	218.2	13.7356165323	1.1124254426	2.805	-9.3160812249	88.3711700185	12.5844953903	40.426	5.150870777	14.1538559955	6.7275770279	6.0771364109	5.7737756392	0.2094199547	8	0	1036.5733665289	19.25
19880711	0	23.1	70.4	1.5	0	0.54	0	28.7	5	218.2	17.4115105152	0.8668260814	3.165	12.2929218473	88.1057019478	15.0580927247	48.756	5.0492194573	16.9944884695	7.3050045915	4.4380201743	11.9366139543	0.261570348	12.5	0	1246.6023343745	21.825
19880712	0	22.9	73.7	1.5	0.4	0.58	0	10	6	0.4	17.9462525553	0.7771855574	3.765	22.2707387326	86.332690972	16.8228007087	56.942	3.9939029147	19.3521934729	6.3356395248	4.071844256	17.3712196582	0.2661600278	18	0	1386.2407852883	22.7
19880713	0	21	76.4	1.2	9	0.92	0	9.4	0	9.4	16.6829303833	0.6175506759	3.49	21.7787267065	57.9720775898	10.679368309	51.0100180977	0.4679269609	14.0204790789	0.3416035919	3.049043324	17.2688970852	0.8665434019	0	0	0	23.85
19880714	0	22.4	68.1	1.9	0	0.38	0	9.4	1	9.4	16.2198985678	0.9142251195	3.55	12.1035415374	75.9567417928	12.7194684386	59.1420180977	1.0641577283	16.5438603832	0.8576798369	5.8142977927	22.6642298578	1.120735278	0.5	0	165.6711092614	21.425
19880715	0	21.4	32.6	2.6	0	0.13	0	9.4	2	9.4	4.3000223784	1.7856586992	1.435	11.3300275635	91.0992495799	17.3127116298	67.2740180977	11.5553109978	21.069825469	16.1044728426	12.5128486512	27.3766676452	11.3080333576	2	0	705.7154749168	12.8
19880716	0	19.3	45.8	1.9	0	0.38	0	9.4	3	9.4	7.3328582579	1.3245183467	2.45	12.7801489797	91.1489699742	20.6149279034	74.9020180977	7.9508236629	24.4243560443	12.9893810634	7.8430999324	31.3197984392	5.848033073	4.5	0	1026.4826439805	16.625
19880717	0	19.5	55.9	1.7	0	0.29	0	9.4	4	9.4	10.4636534543	1.0565278405	3.005	13.6343983791	89.6628515841	23.3236395794	82.6020180977	6.0885480571	27.3446089851	11.1301934913	6.2423158948	35.3913125984	3.9646406046	8	0	1265.5163519441	19.1
19880718	0	21.4	62	1.8	0	0.13	0	9.4	5	9.4	13.8148975285	1.012008984	2.88	15.0579736626	89.3500522195	26.1743217074	90.6980180977	5.5130184818	30.4092869557	10.8753878098	6.1501615864	40.1094815194	4.0388213112	12.5	0	1518.7697359563	20.15
19880719	0	22.5	58.5	1.4	0	0.08	0	9	6	9.4	13.9529011568	1.230347172	2.56	25.4073434089	89.3991951156	29.4106373874	98.8840180977	5.8625566522	33.7362297281	12.1018783667	5.123531517	45.868490046	5.2713326065	18	0	1819.7901404259	19
19880720	0	23.3	59.9	1.6	0	0.29	0	0	7	9.4	15.0678862847	1.1761844061	2.645	26.0183407786	89.4483542363	32.533071393	107.3040180977	6.1221943678	37.0121969354	13.1737810633	5.7070235957	51.0400395463	4.9772557878	24.5	0	2104.0791967056	19.15
19880721	0	24.1	68.3	1.5	0	0.33	0	0	8	9.4	17.8860296851	0.9972939533	3.145	24.5202913959	88.1860492057	35.0027231466	115.7780180977	5.2964365433	39.8706189182	12.2345558857	4.6716295222	56.2510785382	3.6453319491	32	0	2313.670477247	21.05
19880722	0	24.4	69.4	1.3	0	0.17	0	0	9	9.4	18.4265435044	0.9958584055	2.92	23.6312823936	88.2348078059	37.7297770762	124.4320180977	4.96029353	42.9225476318	12.0982211956	4.0093937858	61.7101420312	4.0776390155	40.5	1	2551.0000315819	21.25
19880723	0	25.3	69.9	1.2	0	0.25	0	0	10	9.4	19.4010853566	1.0083020484	2.92	23.026865427	88.2835825037	40.4488459018	133.1220180977	4.6454997237	45.9745303381	11.9326495072	3.7049369562	67.1279597443	4.0060805438	50	1	2787.4297542301	21.15
19880724	0	21	74.9	2.2	19.5	0.75	0	19.5	0	19.5	16.3712459042	0.6684585658	3.285	22.4255661283	57.1201184436	18.5021492198	102.515805142	0.4630318743	25.4990616755	0.4907715739	5.5969648137	56.9392476363	0.3667162442	0	0	0	23.475
19880725	0	22.3	53	1.6	0	0.04	0	19.5	1	19.5	12.2565877159	1.4017675577	2.405	2.0963060907	81.30973753	21.930858935	110.773805142	1.6932854127	29.3399845579	3.429845972	6.0839403616	62.318045634	1.0089504951	0.5	0	326.1403465779	17.675
19880726	0	23.4	57.1	1.3	0	0.04	0	19.5	2	19.5	14.4194199243	1.2898697006	2.36	2.5897505165	87.6064747697	25.4178129382	119.265805142	4.0658611194	33.1652571368	8.8461746474	4.8794274009	67.3437079077	2.934673992	2	0	657.0812236255	18.425
19880727	0	22.8	66.2	1.6	1.8	0.63	0	21.3	0	1.8	16.1567437729	1.0097738281	4.8	3.1756608936	68.9431459661	24.2511836952	126.839805142	0.7520368294	32.8164730031	0.9435143829	5.1505236545	71.4973932785	0.9392715449	0	0	713.7841475178	20.85
19880728	0	23.9	53.1	1.5	1.9	0.42	0	23.2	0	3.7	13.7635838249	1.4367103116	2.16	1.3104618514	80.2651760582	25.7011919703	135.331805142	1.5918109653	34.8542470556	3.6554636334	5.7529617669	76.1956019662	6.0605310672	0	0	1081.5153134954	17.3
19880729	0	22.6	79.6	1.4	1.2	0.83	0	24.4	1	4.9	18.8848142063	0.5964206204	3.36	0.2749902596	80.2838448672	27.9495154295	143.571805142	1.6841899058	37.5998615216	4.1266561451	3.1620905968	79.9198447421	3.1326855728	0.5	0	1268.0682108796	24.25
19880730	0	23.4	46.9	2.1	5.5	0.29	0	29.9	0	10.4	11.4136593745	1.64078482	1.88	17.8447710609	75.864011775	21.272414589	142.811048565	1.1795990767	31.0005971148	2.2449576731	8.5822009147	79.0040284801	6.1215055028	0	0	0	15.875
19880731	0	22.3	70.8	1.7	0	0.29	0	10.4	1	10.4	16.7353208901	0.8326066644	3.2	12.4828003617	84.1199854314	23.7420663426	150.889048565	3.0517429175	34.0786338521	6.9688745336	4.9209453258	82.5329638878	3.260013648	0.5	0	209.8929549099	22.125
19880801	0	22.4	70.7	1.3	0	0.38	0	10.4	2	10.4	16.8087954839	0.8377839313	3.275	11.5268057058	85.7306673777	25.8165389736	158.393048565	3.4756622846	36.6848757734	8.1960599637	3.8593973542	86.0344695762	3.7133673693	2	1	407.9659793305	22.075
19880802	0	22.9	70.2	1.4	7.7	0.5	0	18.1	0	7.7	17.1752236917	0.8825961347	3.27	12.9476840124	61.1863677442	15.9876719586	151.210351006	0.5664306387	25.2903799608	0.5971374714	4.1837070445	87.2715520426	1.5774998836	0	0	0	21.825
19880803	0	21.7	78.3	1.2	39.4	0.54	0	55.7	0	47.1	17.7488531586	0.6216467877	3.7	6.12136189	46.3418474229	7.7518519317	77.3121679158	0.1394744942	12.3963457538	0.0948130165	2.8726279407	5.7737756392	0.0518497878	0	0	0	24.15
19880804	0	18	82	1.8	13.8	0.71	0	67.6	0	60.9	14.8749619752	0.3939858586	5.815	-32.1729863622	16.6225896814	3.5134714902	59.5852026599	4.89360678852501e-05	6.124157849	2.30588330613921e-05	3.5533755311	3.2338298481	0.0115801306	0	0	0	26
19880805	0	19.8	56.8	1.5	0	0.04	0	66.4	1	60.9	10.9828367784	1.0521428071	2.4	-43.080656852	65.5655941857	6.491000859	66.6752026599	0.7749659071	10.44088486	0.4785983215	5.5144860839	4.9191308239	0.1429504994	0.5	0	329.432678576	19.25
19880806	0	20.9	67.3	1.5	0	0.42	0	60.9	2	60.9	14.6073810207	0.8563270208	3.13	-42.5918978811	81.4514291362	8.7458866494	73.9092026599	2.0267212959	13.4984871382	2.2987850374	4.7154336675	4.7612549541	0.2968070104	2	0	550.2980613606	21.6
19880807	0	21.9	67.9	1.4	0	0.08	0	60.9	3	60.9	15.6975257393	0.9028585745	2.815	-42.7206855422	86.3564286819	11.3117007604	81.4852026599	3.5294325222	16.7948036106	5.1574796909	4.3883862279	6.2126593796	0.691519977	4.5	0	810.6760633141	21.5
19880808	0	22.4	67.1	1.4	0	0.46	0	60.9	4	60.9	15.988142569	0.9514993741	2.91	-34.9977183087	87.1459624957	13.7663024112	89.1332026599	4.1686206028	19.8631317613	6.6965254896	4.4697499045	6.5430202998	1.0341494489	8	0	1055.9308246077	21.175
19880809	0	23.1	65	1.3	0	0.17	0	53.2	5	60.9	16.1545344947	1.0635772607	2.72	5.1243753299	87.6718994928	16.4137659152	96.9792026599	4.0303071419	23.0672010565	7.0878667921	4.3629101293	7.1753437508	1.467230073	12.5	0	1326.105935623	20.475
19880810	0	23.4	63.1	1.2	0	0.25	0	13.8	6	60.9	15.9735497145	1.1150786281	2.76	20.2379404947	87.7204883463	19.0214266304	104.7712026599	4.3638558389	26.1664305073	8.1932188805	4.2017266167	13.6853368532	2.0022961526	18	0	1591.1309116775	19.925
19880811	0	21.6	76.3	1.6	2.3	0.42	0	2.3	0	2.3	17.2422239518	0.7282250687	2.785	19.8951656203	78.6333959941	18.4448365638	112.6712026599	1.330806542	26.1765814935	2.2708627366	3.9786513518	20.3095846186	3.1829144635	0	0	1850.0957779101	23.675
19880812	0	22	70.4	1.6	4.7	0.46	0	7	0	7	16.359109767	0.8608957438	2.945	17.5602424314	68.4664412374	14.1194548574	113.5492721607	0.7964647257	21.5421745573	0.7568400105	4.6904987525	24.4643767031	1.7293232551	0	0	0	22.1
19880813	0	22.5	70.4	1.4	0	0.13	0	7	1	7	16.8374979894	0.8707998062	3.07	12.7723555841	81.9127027536	16.3880486622	121.2512721607	1.8855280967	24.498269948	3.3827572839	4.1574415541	30.5855553592	2.0756891804	0.5	0	221.5144447932	21.975
19880814	0	23.8	69.3	1.2	0	0.04	0	7	2	7	17.8307785545	0.9639013235	2.77	12.5967722512	86.3774916983	18.9703990978	129.1512721607	3.4763088312	27.7504706941	6.9164017364	3.7348016437	36.8695268817	3.7723468644	2	0	482.7919015383	21.375
19880815	0	22.8	68.9	1.3	0	0.58	0	7	3	7	16.7848334899	1.0041736784	2.91	12.2270015095	86.9185353077	21.3827206078	137.0872721607	3.8220710047	30.7676726217	8.0177512191	4.0303151506	42.803010609	3.5950104136	4.5	0	722.0430463489	21.525
19880816	0	22.4	63.4	1.7	9.1	0.54	0	16.1	0	9.1	15.1034535828	1.147709247	2.475	11.8955653993	68.4133944046	13.7970271809	127.8962776318	0.809669845	21.7328771872	0.7737349003	5.7206504157	44.9530333851	1.8687023024	0	0	0	20.25
19880817	0	23.4	55	1.3	0	0.25	0	16.1	1	9.1	13.8414935264	1.4098586364	2.28	5.7690105219	85.166707577	16.9535865209	135.7062776318	2.9351083102	25.8375536856	5.6334690518	4.9753105864	50.7139616422	2.9667100053	0.5	0	345.0358956865	17.9
19880818	0	23.2	62.6	1.3	0	0.13	0	13.8	2	9.1	15.6605478033	1.1369472171	2.585	10.9158836342	87.6940507916	19.7571232009	143.5522776318	4.4269622967	29.3988315444	8.8740137373	4.5434041205	56.0439201904	4.364414908	2	0	636.8051660244	19.85
19880819	0	20.8	85.4	0.8	7.6	0.83	0	16.7	0	7.6	18.2517172377	0.3679927246	5.455	11.0406405494	29.0087066731	10.8336176807	136.2396174842	0.0028606077	18.0741469246	0.0024341761	1.533107306	56.2971311053	0.3659012404	0	0	0	26.15
19880820	0	18.7	95	2.1	233.3	0.96	0	250	0	240.9	17.8743371348	0.1047999673	5.61	1.8389430751	8.376492954	4.1578800294	6.424	1.02271138230222e-06	3.9347259291	3.9845809726652e-07	1.9070804669	2.6916021817	0.0025709814	0	0	0	29.075
19880821	0	19.4	59.3	1.6	0	0.63	0	250	1	240.9	11.2573820832	0.9742051894	2.15	-233.304439639	62.9743403562	7.4275304882	13.784	0.6687999401	7.2784583057	0.3423341139	5.6822507146	4.6074694056	0.0286071498	0.5	0	373.835737547	19.975
19880822	0	19.2	46.9	2	0	0.42	0	250	2	240.9	7.5887401454	1.2261770312	2.49	-224.6572411241	83.572731018	10.2924642086	20.712	2.8381817785	10.1774448276	2.9244542538	8.1202059211	3.9408457832	0.0759805626	2	0	688.0787589132	16.925
19880823	0	18.9	53.3	1.9	0	0.21	0	240.9	3	240.9	9.1971084868	1.1059894293	3.325	-224.7432864239	85.9302162701	12.3688154982	27.55	3.7061707596	12.3050385695	4.4885886521	7.0686763591	4.3599631754	0.0843050309	4.5	0	887.8746976968	18.6
19880824	0	17.4	71.1	1	0	0.88	0	240.9	4	240.9	12.1061031814	0.6017334222	3.925	-224.6471153145	85.9782301062	13.918977223	34.1	3.4076852954	13.9074633719	4.426361065	2.9858553598	2.9358014461	0.0914473702	8	0	1026.3187060174	23.425
19880825	0	18.4	59.7	1.8	0	0.38	0	240.9	5	240.9	10.4204535638	0.9587693567	3.645	-216.5705674845	86.0262597941	15.6950940948	40.992	3.4935468457	16.0382754657	4.9616747741	6.2920257803	4.3599631754	0.1608397037	12.5	0	1189.8708456407	20.325
19880826	0	17.2	45.9	1.6	0	0.54	0	233.3	6	240.9	5.4550846738	1.139775859	2.45	18.6078618286	89.1469837388	18.5490035988	47.686	5.5524878878	18.8080333198	8.4041153379	6.6379396478	3.4714485749	0.5265376243	18	0	1509.1201575603	17.175
19880827	0	19.1	63.4	1.3	0	0.08	0	0	7	240.9	11.9856449354	0.873543109	3	18.70790969	89.1960595918	20.9354367804	54.704	6.7039355884	21.3980643174	10.5665026351	4.4250813633	8.1005351104	0.5248604538	24.5	0	1748.7457135591	21.075
19880828	0	20	75.1	1.2	3.5	0.58	0	3.5	0	3.5	15.4484008156	0.6106204958	3.835	17.88481956	67.6454900565	16.6083372695	58.1027400152	0.8339207276	19.3727202248	0.7409485999	3.159974475	12.2866890594	1.763056891	0	0	0	23.775
19880829	0	16.6	92.5	1.8	42.5	1	0	46	0	46	15.3720558138	0.1478743925	6.065	13.0576014937	11.4542479845	6.3721350819	5.74	5.27962911859998e-06	5.9077581373	2.44670672662105e-06	1.9801909791	2.526108047	0.0160068672	0	0	0	28.975
19880830	0	18.4	66.4	1.5	0.3	0.5	0	46.3	1	46.3	12.0232054949	0.7773772952	3.025	-30.2958048329	56.8764666839	8.7344140815	12.758	0.4541668701	8.4632068272	0.250850167	4.7590670076	4.5570981201	0.1363779059	0.5	0	236.3105794369	22
19880831	0	18.5	78.8	1.1	1.8	0.71	0	48.1	0	48.1	14.7442484335	0.4797341672	4.625	-31.015742885	58.7041947003	8.4861156933	19.38	0.4670516691	8.4396120508	0.2575955885	2.5781317563	3.6792194175	0.1591677975	0	0	313.1467871055	25.075
19880901	0	16.4	93	1	73.5	0.96	0	121.6	0	121.6	15.2578798693	0.1321859081	5.985	-34.3256252674	6.1649002322	3.2503157192	4.656	1.55128034646951e-07	2.9983722574	5.4633924267479e-08	1.1242625636	1.9049429094	0.0067078229	0	0	0	29.15
19880902	0	16.9	68	2.8	22.8	0.42	0	144.4	0	144.4	10.9546042665	0.6862196721	4.01	-109.7927476958	47.158614713	2.2190487695	5.034	0.3067005709	2.1749366922	0.0973385171	8.2950070147	3.8962820095	0.0274422945	0	0	0	22.775
19880903	0	16.2	54.2	1.5	0	0.71	0	144.4	1	144.4	6.9405862103	0.9361185322	2.89	-128.3752032267	74.6965528487	4.3396355655	10.41	0.9714247098	4.3200418109	0.3929370743	5.5888394061	3.6369348882	0.0559340254	0.5	0	254.1413665962	19.5
19880904	0	17.5	65.6	1.2	0	0.5	0	140.9	2	144.4	10.9851540297	0.7453054546	3.22	-84.1772318463	83.5192085817	6.2111499975	15.858	2.3085183596	6.2764805302	1.4149674778	3.9420184538	3.9858012009	0.1480202568	2	0	466.6253936561	22.025
19880905	0	19.1	73.7	1.2	0	0.83	0	98.4	3	144.4	14.2891055847	0.6306351025	3.335	-84.1937348036	85.6420421409	7.9900501023	21.576	2.9158143651	8.2978894048	2.631675644	3.2789949589	4.6582833737	0.2667355966	4.5	0	664.0354173201	23.65
19880906	0	23.2	49.8	1.6	0	0.5	0	98.1	4	144.4	12.1390953769	1.5486820561	1.665	-82.0972969155	90.711647851	11.3461177203	28.392	8.7951230822	11.351456347	9.6485107026	6.3994351166	8.0189613717	1.4292124085	8	0	1131.8037284885	16.65
19880907	0	21.3	55.7	2.7	0	0.29	0	96.3	5	144.4	12.0841343034	1.1573091696	3.53	-5.7873415155	87.7774217126	12.9425665323	34.308	5.2746283436	13.321456844	6.6549150796	9.7867343792	4.6582833737	0.6159633289	12.5	0	1303.8451555265	18.6
19880908	0	19.2	56.9	1.9	0	0.5	0	22.8	6	144.4	10.4496647504	1.0121153559	3.16	17.4491886663	87.8260454043	14.8617946123	39.774	5.6085394418	15.3678577486	7.6015280152	6.8578272578	8.130289213	1.238118836	18	0	1523.5946887624	19.425
19880909	0	18	69	1.4	0	0.25	0	0	7	144.4	12.2250477701	0.680619667	3.345	17.1931891822	87.874685149	16.6364218531	45.276	4.3810555752	17.3421474691	6.4831992128	4.2223208119	11.6217057327	1.240731292	24.5	0	1721.213526056	22.75
19880910	0	18.9	72.7	1.2	0	0.38	0	0	8	144.4	13.8860957866	0.6134495138	3.57	16.8700522635	87.4861024765	18.2264613691	50.904	3.7848199386	19.2349603813	5.9979424138	3.3681088916	15.2951459953	1.2159871246	32	0	1892.5387190615	23.45
19880911	0	19.7	72.3	1.2	0	0.63	0	0	9	144.4	14.5695026942	0.667710491	3.55	16.6408717223	87.3722786758	19.8262216507	56.622	4.2279805585	21.1437268998	7.0364259553	3.4154051484	18.8981494508	1.5075536446	40.5	0	2065.0857231022	23.15
19880912	0	19.2	73.7	1.5	0	0.33	0	0	10	144.4	14.3853725633	0.6201298052	3.675	14.7627218895	87.0560810171	21.3290235267	62.268	4.4253292524	22.9796559608	7.6955088185	4.009500619	22.5958874217	1.6654312092	50	0	2224.8076516505	23.625
19880913	0	17.1	68.4	1.3	0	0.83	0	0	11	144.4	11.2336811677	0.6544697204	4.54	13.3263526806	85.1092685332	22.2409239187	67.32	2.6116414333	24.3610618883	4.8209051648	3.9895768503	25.2697209027	1.0089927158	60.5	0	2312.7808457294	22.825
19880914	0	15	45.5	2.3	0	0.29	0	0	12	144.4	3.3292513187	1.0084745844	3.695	12.5103867804	85.8958348258	23.7298567903	72.12	3.9659315522	26.0398179187	7.5042219653	9.3660949937	27.6265984982	2.3698250294	72	0	2472.8160985005	17.625
19880915	0	13.4	56	1.5	0	0.58	0	0	13	144.4	4.8070616484	0.76066072	3.655	13.4788073311	86.3844925835	25.2046001927	76.614	3.0647838856	27.660065425	6.1345560815	5.4568881462	29.7814070773	2.3698733924	84.5	0	2633.12641222	20.65
19880916	0	13.7	65	1.6	0.2	0.54	0	0.2	14	0.2	7.2420321123	0.5975608599	4.345	13.8242704535	86.0558634694	26.2696293483	81.054	3.0897620474	29.0231921988	6.3725847233	5.1041295989	31.7237687244	1.6089491974	98	0	2738.3887440483	22.825
19880917	0	14.7	49.9	1.8	0	0.42	0	0.2	15	0.2	4.3645301397	0.8684195498	2.98	13.7004579594	87.8298724237	28.2693297003	86.07	4.3530323044	31.0461860999	9.0265229587	7.0084842383	33.8013241675	4.0275935813	112.5	0	2977.5659906054	18.8
19880918	0	15.5	53.9	1.6	0	0.54	0	0.2	16	0.2	6.2104991229	0.8770486871	3.155	14.3004499086	87.8785134319	30.1447965315	91.068	4.8874972169	32.989562862	10.304716375	5.9344652502	36.0735162544	3.9261719213	128	0	3195.4776444441	19.6
19880919	0	15.7	66.1	1.1	0	0.17	0	0.2	17	0.2	9.3886603721	0.6515808291	3.465	14.7629733811	87.9271704991	31.8170886795	96.21	4.4949186909	34.8344204547	9.9119486871	3.5970764156	38.5780486512	3.0670451281	144.5	0	3380.0251088488	22.6
19880920	0	17.4	67	1.9	0	0.63	0	0.2	18	0.2	11.2079755099	0.6826369873	3.915	13.4695518797	86.9269297164	33.1657113795	101.352	5.0233244845	36.484279251	11.1552186742	5.8424918177	40.9857452606	2.612763898	162	0	3520.0459279743	22.4
19880921	0	17.2	68.8	1.5	0	0.79	0	0.2	19	0.2	11.4170774407	0.6164183982	3.905	13.1204392894	86.7074658493	34.5197641775	106.548	4.2885178054	38.1442698673	10.0416260712	4.5036922797	43.0544864482	2.5693233734	180.5	0	3660.7169478571	22.9
19880922	0	16.3	76.1	1	5.3	0.46	0	5.5	0	5.3	12.0783205759	0.4869942562	4.315	13.0404580707	56.6959483548	22.716529387	103.6583168554	0.4395634826	29.3519785562	0.5114723462	2.5785162525	45.1231623271	1.3515394107	0	0	0	24.95
19880923	0	15.3	86.8	0.9	0.2	0.88	0	5.5	1	5.5	13.1079765086	0.2440366284	5.4	6.5160704567	64.2716979181	23.1565631646	108.1703168554	0.6135357232	30.1677316469	0.7271624541	1.515930196	46.5584713691	0.783745084	0.5	0	38.7227496313	27.875
19880924	0	16.5	76.8	1.2	0	0.67	0	5.5	2	5.5	12.4109040085	0.4734258765	4.045	4.7937103855	76.2759168566	24.4106665522	113.3303168554	1.0477640475	31.7333842748	1.9109024821	2.94969618	49.1113382965	2.1853000663	2	0	166.8061559116	25.075
19880925	0	16.6	72.9	1.1	0	0.58	0	5.5	3	5.5	11.7167434472	0.572265078	4.06	4.3382174856	81.5048765669	25.6592686274	118.3823168554	1.7639520419	33.2832470362	3.960360118	3.0768409163	51.7437736561	2.2798013521	4.5	0	294.2226332712	24.075
19880926	0	17.2	69.7	1.1	0	0.08	0	5.5	4	5.5	11.6133798098	0.6449395307	3.39	3.8424182814	85.1390313286	27.3970780234	123.7583168554	2.8713576523	35.2728053723	6.7328888584	3.3463847959	54.5178938687	3.476829749	8	0	487.0657889279	23.125
19880927	0	17.7	73.7	1.1	0	0.08	0	5.5	5	5.5	12.9412187342	0.5849233218	3.56	3.7506000191	85.6661258535	28.9984762362	129.3323168554	2.9256280341	37.1646222267	7.080498069	3.0225913808	57.4343176737	2.942892728	12.5	0	660.0049510822	24
19880928	0	18	73.6	1	0	0.21	0	5.5	6	5.5	13.2092851009	0.5850059487	3.595	9.1561897408	85.8026064585	30.575483517	134.8343168554	3.1487357325	39.02651008	7.8002725659	2.7998319711	60.1350764172	3.0263571279	18	0	829.7457832782	23.9
19880929	0	17.5	78.6	0.9	13.4	0.83	0	13.6	0	13.4	13.7344132359	0.4528541875	4.64	9.8708568847	39.2088600936	14.1024751567	113.6553803584	0.034446581	21.5271680604	0.0327182725	2.1870849911	54.0837081565	0.3013424373	0	0	0	25.275
19880930	0	16.9	86.7	1.1	27	0.92	0	40.4	0	40.4	14.6621415218	0.2718124704	5.17	-3.8228519812	19.4766590097	6.21174456	66.8300865766	0.0001230943	10.080966712	7.45815315686988e-05	1.8185624725	2.657921606	0.0259001381	0	0	0	27.45
19881001	0	15.4	85.7	1.3	10.3	0.54	0	50.7	0	50.7	13.011122289	0.2651871034	4.93	-31.5115691302	28.143862134	3.2469217196	53.954453206	0.0027210262	5.6446246417	0.001235049	2.1953454487	2.2759260126	0.0248479959	0	0	0	27.575
19881002	0	15.9	79.1	1	0	0.42	0	50.7	1	50.7	12.2777784851	0.3949292037	4.05	-42.6078271088	56.2008608975	4.3128649196	58.078453206	0.3853802811	7.2751171792	0.1972173699	2.3236658051	2.6245344498	0.0603000627	0.5	0	127.8834984215	25.8
19881003	0	16.7	79.8	1.3	10.2	0.75	0	60.9	0	10.2	13.1896992568	0.3953900917	4.73	-43.0814559304	38.5456320642	2.2820114826	46.1140169182	0.0361884815	4.0615458987	0.0142777506	2.8528760761	2.3676981823	0.2967450959	0	0	0	25.775
19881004	0	13.1	89.2	1.6	12.8	1	0	73.7	0	23	11.3569146093	0.1759648477	5.915	-53.6702301784	18.3088465617	0.7001764667	28.9567008229	8.91568710544484e-05	1.3205267021	2.48203514545986e-05	2.1558159028	1.5499046338	0.0450657411	0	0	0	29.025
19881005	0	12.3	88.5	1.1	4.3	1	0	78	0	27.3	10.4500801262	0.166214603	5.48	-53.5569278201	26.8088699859	0.1054675777	27.2547065616	0.0018572786	0.2089140678	0.0004042128	1.5979712425	0.995555214	0.0454720236	0	0	0	29.05
19881006	0	13.9	75.3	1.3	0	0.54	0	64.6	1	27.3	9.6002751718	0.4124358078	4.215	-31.1247390803	56.7713875941	1.0834079617	31.1087065616	0.4842417079	1.9932693417	0.1498129065	3.2833540669	2.216069333	0.1515817311	0.5	0	115.215879155	25.35
19881007	0	12.6	88.2	1	0.4	0.79	0	38	2	0.4	10.6946410708	0.1697324252	6.15	-20.614633315	59.6558738397	1.2038057537	34.0807065616	0.4801367681	2.2122570103	0.1531635443	1.5031879293	1.0338649103	0.1358600353	2	0	126.7310581593	28.9
19881008	0	13.4	43.1	2.6	0	0.25	0	27.7	3	0.4	1.1197506079	0.9867672851	2.44	-21.4949190284	83.0970364261	3.1292006977	37.7547065616	3.3170437191	5.1842033532	2.3044482246	10.8307100523	3.4517318119	3.4474934095	4.5	0	434.4054159662	17.425
19881009	0	12.3	65.6	1.3	2.1	0.67	0	29.8	0	2.1	6.0458366176	0.5489164857	3.98	-9.5788084492	72.1327833235	3.0640297858	41.1587065616	0.9326524074	5.1665158449	0.4069607051	4.155359935	5.3509190909	2.1005376285	0	0	566.480966679	23.325
19881010	0	11.9	85.5	1	8	0.96	0	27.6	0	10.1	9.5423192582	0.2064389643	5.755	1.7446706127	32.3456639787	1.2781122061	32.5825413199	0.0079558224	2.3279306358	0.0025777578	1.7301716841	1.4020228383	0.1721197354	0	0	0	28.4
19881011	0	12.4	98.1	1.1	104	1	0	118.8	0	114.1	12.1016966398	0.0281769451	6.335	-1.9752307554	3.1047168662	0	2.954	2.52365374195308e-08	0	5.04730748390617e-09	0.7023114588	1.0532726372	0.003774139	0	0	0	31.425
19881012	0	12.9	97.7	2.2	67.7	1	0	182.2	0	181.8	12.5381876247	0.033763316	6.32	-106.7906811497	3.1809230795	0	3.008	3.13292596694002e-08	0	6.26585193388005e-09	1.4076045206	1.1125252034	0.002368398	0	0	0	31.2
19881013	0	13	90.8	1.1	44.1	0.92	0	226.3	0	225.9	11.5265775129	0.1510070187	5.15	-174.4024034467	19.6189382226	0	3.476	0.0001325316	0	2.65063224060203e-05	1.3895225241	1.7990277392	0.0033675116	0	0	0	29.45
19881014	0	13.3	96.6	1.1	3.7	1	0	229.6	0	229.6	12.7641067063	0.0544317265	6.19	-220.894114132	13.5107665473	0	3.116	9.51931478037874e-06	0	1.90386295607575e-06	0.8509125696	1.5980008271	0.0017390078	0	0	0	30.825
19881015	0	15.6	87.7	0.9	0.4	0.71	0	230	1	230	13.5610201285	0.2431949082	4.795	-223.6108923405	37.1031141679	0.64199024	7.042	0.0240670413	1.0456593101	0.0063754179	1.4468054444	2.6916021817	0.0055757032	0.5	0	70.7922973878	28.025
19881016	0	16.3	79.7	1	0	0.5	0	227.9	2	230	12.7815963057	0.4091440522	3.965	-216.1238364327	63.0841631813	1.75543496	11.274	0.6252717057	2.5271397673	0.2079191595	2.277217333	3.0083642924	0.0277629695	2	0	205.6355148388	25.85
19881017	0	16.2	83.1	1.1	0	0.21	0	219.9	3	230	13.3229151735	0.3358880846	4.22	-111.6704267381	74.9268126934	2.717829392	15.398	0.9658079628	3.7714541773	0.3701157468	2.1503669937	2.899993448	0.0466457672	4.5	0	318.7525593041	26.725
19881018	0	16.2	81.2	1	2.5	0.79	0	118.4	0	2.5	12.9689699744	0.3702715454	4.305	-43.6339207092	64.304232429	2.3124479064	19.504	0.6487499484	3.567472441	0.2433848066	2.1478021852	2.7255787554	1.3308770561	0	0	424.9145945136	26.25
19881019	0	14.2	95.1	1.2	63.8	0.96	0	114.5	0	66.3	13.4198764029	0.0797437411	6.105	-1.7815331365	8.7709139145	0.4902150322	3.314	7.43437580478815e-07	0.715743658	1.84194817635782e-07	1.0781926143	1.2783511611	0.0075118875	0	0	0	30.225
19881020	0	12.7	92	1.4	6	0.79	0	76.4	0	72.3	11.4281532023	0.1203425198	6.035	-61.7314335357	8.5770267692	0	3.26	7.0299901571021e-07	0	1.40599803142042e-07	1.5768361522	1.3657199832	0.0073158732	0	0	0	29.825
19881021	0	13	70.9	1.3	0	0.13	0	72.7	1	72.3	7.8449262433	0.4777464291	3.815	-67.5496325689	44.6850350674	1.198477744	7.024	0.1027941587	1.680228421	0.0303507041	3.7014131597	2.1282256338	0.0474464572	0.5	0	148.9048298695	24.475
19881022	0	12.8	77.1	1.2	0	0.5	0	72.3	2	72.3	8.8865069886	0.3587471391	4.585	-67.4057840516	64.1479626709	1.98619992	10.482	0.7055983204	2.6954973725	0.2396383821	2.8714792233	1.6967554772	0.102545813	2	0	237.736958025	26.075
19881023	0	12.6	81	1.1	0	0.21	0	72.3	3	72.3	9.4234231618	0.2900951723	4.73	-67.3661919123	73.9670363494	2.702950128	13.904	0.989055907	3.6378816025	0.3738148255	2.3039601236	1.6469461116	0.1914529137	4.5	0	317.1988934908	27.1
19881024	0	13.4	77.2	1.1	0	0.13	0	72.3	4	72.3	9.4870231177	0.3727278699	4.275	-65.0418318149	80.1132698209	3.64966224	17.596	1.5382593811	4.8068175752	0.6505986618	2.6608780927	2.0146307472	0.4006869847	8	0	428.0126164204	25.95
19881025	0	12.2	69	1	0	0.5	0	69.8	5	72.3	6.6824634026	0.4806125658	4.155	-1.0094302701	83.0786925191	4.651088224	21.054	2.1411610783	5.9925860567	0.9988083805	3.0788636427	1.6469461116	0.6224180249	12.5	0	547.1956535947	24.2
19881026	0	10.6	78.8	0.8	0	0.83	0	6	6	72.3	7.0721965227	0.2699019632	5.48	5.5095447314	82.7314387378	5.061768032	23.738	1.6779811187	6.6033668154	0.8192689848	1.9157729692	2.4714302182	0.3385895295	18	0	588.5915208235	27.05
19881027	0	11.5	84.2	0.8	0	0.96	0	0	7	72.3	8.923076928	0.2255992645	5.48	5.063655345	82.2484207373	5.4615384	26.692	1.7616299284	7.2264878507	0.898537914	1.538124716	3.5312325418	0.4066646322	24.5	0	629.1849896906	28.175
19881028	0	11.8	73.6	1	0	0.25	0	0	8	72.3	7.2379671452	0.3952844865	4.195	4.7770405975	83.9559655616	6.43853936	30.078	2.7267550728	8.3881372918	2.4182713222	2.727880194	5.0777295625	1.1645922989	32	0	744.8896166482	25.45
19881029	0	11.6	78.2	0.8	0	0.21	0	0	9	72.3	7.9315349736	0.3143310401	4.61	4.876952057	84.0033275982	7.213836896	33.392	2.4167890179	9.3680888093	2.2071489863	1.9671295301	6.4975416691	0.9375068976	40.5	0	832.0223318991	26.65
19881030	0	11.1	84.3	2	0	0.88	0	0	10	72.3	8.5488754573	0.2139030788	5.4	4.6698795701	82.7212183337	7.639850528	36.454	2.1603433914	10.0264601826	1.9607057603	3.4155803789	7.5552058296	0.6379990584	50	0	875.7396245526	28.3
19881031	0	8	77.7	1.8	0.1	0.96	0	0.1	11	0.1	4.3452433275	0.2389512221	5.175	4.2763692696	82.768172718	8.131351104	38.724	2.8528091208	10.6643780351	3.0394209473	3.9836761355	7.7971985258	1.0449246681	60.5	0	926.206818064	27.425
19881101	0	7.9	71.6	1.4	0	0.08	0	0.1	12	0.1	3.0899585393	0.326144457	4.665	4.3356508214	83.5118507555	8.75218347	40.408	2.5252624228	11.355497862	2.7186126641	3.807145267	8.4978778638	1.3052631806	72	0	1004.917214091	25.925
19881102	0	6.6	78.4	0.9	0	0.33	0	0.1	13	0.1	3.1131466783	0.2305352587	5.52	4.5247557553	83.2041399895	9.08973215	41.624	2.4262404357	11.7594662925	2.646010304	2.0909052275	9.0877057515	0.8271698878	84.5	0	1042.8543207842	27.95
19881103	0	8.3	72.7	2	0	0.21	0	0.1	14	0.1	3.6901799139	0.3101674887	5.27	4.1844375913	83.2512538106	9.51359041	43.2	2.270207722	12.2712066408	2.4979330771	5.1599224426	9.8321118648	0.9200316146	98	0	1092.6489392164	26.1
19881104	0	4.7	71.1	3.2	0	1	0	0.1	15	0.1	-0.0822917303	0.2634632619	5.9	4.3879817458	82.8558851506	9.698088738	43.588	3.8561431376	12.4635180348	4.7148365708	8.3732192292	10.0477504787	1.009217732	112.5	0	1110.3244705658	26.6
19881105	0	3.4	74	1.1	0	0.42	0	0.1	16	0.1	-0.7870197546	0.2257848178	5.095	4.7663250543	83.2054145509	10.072096918	44.354	2.2981082775	12.8494327962	2.6327573489	2.8192811578	10.1840241176	1.2839982153	128	0	1152.9681918927	27.65
19881106	0	3.1	74.1	1	0	0	0	0.1	17	0.1	-1.0582485979	0.2199921457	5.315	4.5609439919	83.2525287928	10.41646021	45.192	2.4861574343	13.2168987709	2.9779833104	2.5895968019	10.3647898786	1.1455336363	144.5	0	1191.445721137	27.75
19881107	0	4.3	66.5	0.9	0	0	0	0	18	0.1	-1.3783610549	0.3096354131	4.8	4.2231441778	83.8125142187	10.896240714	46.192	2.5336090425	13.708329511	3.1302327065	2.898855531	10.7141705299	1.5813179495	162	0	1249.6376924804	25.55
19881108	0	4.8	69.8	1	0	0.04	0	0	19	0.1	-0.239499905	0.288525607	4.615	4.3413397306	84.3713642082	11.436424666	47.282	2.7302425763	14.2537290361	3.5173275833	2.935700443	11.1017849893	1.8309893826	180.5	0	1317.2786152883	26.25
19881109	0	5.2	73.4	0.6	0	0.71	0	0	20	0.1	0.8377144673	0.2435179574	5.14	4.0814606608	84.4188633888	11.851665226	48.354	2.4201403457	14.6974141036	3.1118743954	1.8226188128	11.3276481627	1.2066861725	200	0	1365.6623478865	27.05
19881110	0	6.6	79.6	0.8	0	0.96	0	0	21	0.1	3.3275388364	0.1974436098	5.685	3.4905029793	83.2923765377	12.142174522	49.444	2.010160511	15.0466646098	2.488454764	1.8227864478	11.473954811	0.8121270334	220.5	0	1397.4523736799	28.25
19881111	0	7.5	79.5	0.9	0	0.5	0	0	22	0.1	4.185484556	0.231030405	5.33	3.4214375841	83.3395194902	12.542221414	50.876	2.1356122545	15.5195427844	2.7675501665	2.0154888924	12.0400530328	0.996779145	242	0	1443.8846089512	28
19881112	0	6.8	80	1	0	0.33	0	0	23	0.1	3.5931207112	0.2126516053	5.195	3.3808484685	83.3866780069	12.976553494	52.254	2.1487483795	16.012131863	2.8584047422	2.1472010409	12.5612305637	1.1069933704	264.5	0	1494.9804112719	28.3
19881113	0	6.9	84.1	0.8	0	0.63	0	0	24	0.1	4.4007533711	0.1650757324	5.965	3.1319914014	82.0740740403	13.201926236	53.362	1.6934529316	16.3137006498	2.0778043061	1.5050725647	12.8446787213	0.6636423321	288	0	1518.9530272608	29.3
19881114	0	8.8	74.3	2	0	0.42	0	0	25	0.1	4.4815792388	0.3084811246	5.7	2.927410234	81.9683559634	13.496996284	54.794	2.194709646	16.706205734	3.033080831	4.9357596399	13.5746771245	0.849518477	312.5	0	1551.8449712478	26.375
19881115	0	12.1	44.5	3.7	0	0.17	0	0	26	0.1	0.3836438455	0.8048701534	2.31	3.2226606306	89.6611090727	15.27783736	57.594	11.4853664383	18.3719529368	15.0144407042	14.9949892262	15.403093533	8.9114948057	338	0	1884.5453383891	18.1
19881116	0	6.2	78.9	1	0	0.25	0	0	27	0.1	2.8139426692	0.2221585097	6.275	5.0629931683	83.2524566928	15.43375144	58.54	2.3544514946	18.6048409744	3.5724133934	2.2330267652	15.8467203263	0.6027640588	364.5	0	1900.3956481018	28.175
19881117	0	5.6	84	0.8	0	0.83	0	0	28	0.1	3.1105748786	0.1532078857	5.825	5.0095487027	82.5624787291	15.68611747	59.504	2.0796134152	18.9099151582	3.118947273	1.5009503155	15.9683172405	0.8055994964	392	0	1927.3095799476	29.6
19881118	0	5.8	73.7	0.9	0	0.42	0	0	29	0.1	1.4729284071	0.2593290111	5.25	4.9960188115	82.6485330663	16.07378139	60.558	2.3017639585	19.3244460471	3.5768101592	2.4325395631	16.2828871778	1.2273641341	420.5	0	1971.8111825366	26.975
19881119	0	10.3	43	1.8	0	0.29	0	0	30	0.1	-1.7167158264	0.8216527709	2.69	5.0664133125	88.1019351266	17.61542163	63.124	4.8666843926	20.7526945316	7.9024878269	7.5749735388	18.0851903244	5.3278971998	450	0	2239.3824489327	18.175
19881120	0	5.8	72.3	2.7	6.9	0.83	0	6.9	0	6.9	1.2064594837	0.2747380876	5.355	5.8585471768	46.1192533482	10.076420671	53.9263152055	0.1399882087	13.7361557558	0.1009767818	6.8963447908	16.5550694757	0.6256952993	0	0	0	26.625
19881121	0	3.6	48.9	2.5	0.3	0.75	0	7.2	1	7.2	-6.1248447815	0.4170366835	3.625	-2.5404085429	69.3216465342	10.723278491	54.6923152055	1.036038674	14.3920796804	0.7680907082	9.4940226211	16.2550694757	2.8681182902	0.5	0	94.9592516507	21.325
19881122	0	1.8	19.3	3.4	0	0.17	0	7.2	2	7.2	-19.1397032329	0.5786159485	3.465	-1.8692379046	82.6178326332	11.224152473	55.0803152055	5.0936656128	14.8718950643	6.8412760436	18.3093899828	16.2550694757	6.8323650687	2	0	168.0754981929	14.375
19881123	0	0.6	47.5	1.8	0	0.13	0	7.2	3	7.2	-9.2576259717	0.3692221935	4.33	0.0623800891	84.8899410374	11.619240873	55.4863152055	3.9165047152	15.2531686253	5.3993960651	7.0135826897	16.2550694757	2.9327022186	4.5	0	215.7242211412	21.725
19881124	0	-0.3	68.1	0.8	0	0	0	7.2	4	7.2	-5.4545983093	0.2022296845	5.71	0.5943923432	84.2329629936	11.770276009	55.5683152055	2.6316357016	15.3906009152	3.5535679447	2.5087616406	16.2550694757	1.0448530536	8	0	228.3316363212	27.1
19881125	0	0.6	62.9	0.8	0	0.13	0	7.2	5	7.2	-5.638236581	0.2495415734	5.4	-0.5969987255	84.2804164809	11.970418777	55.7403152055	2.4188367398	15.577524224	3.244217108	2.7964370874	16.2550694757	1.2190309708	12.5	0	246.912564839	25.575
19881126	0	2.6	59.6	0.8	0	0.04	0	7.2	6	7.2	-4.4574727338	0.32100505	4.975	5.8959857682	84.3278856351	12.330307187	56.3443152055	2.6654793626	15.9399346527	3.6945613675	2.9639815557	16.2853863528	1.5666205191	18	0	287.6867246223	24.25
19881127	0	3.6	62.5	0.8	0	0.04	0	0.3	7	7.2	-2.8804536762	0.3383943079	4.935	5.3536039383	84.3753704612	12.730075661	57.0923152055	2.5405225693	16.3475009218	3.5582593597	2.8440219308	16.5165807044	1.5263409068	24.5	0	334.1746970172	24.725
19881128	0	3.1	67.7	0.7	0	0.5	0	0	8	7.2	-2.2818215127	0.2593366693	5.03	3.5759371946	84.4228709645	13.097189681	57.7683152055	2.6998868269	16.7184135095	3.8727661463	2.3240081567	16.5276116103	1.4868564125	32	0	375.910397108	26.15
19881129	0	4.1	65.7	0.9	0	0.29	0	0	9	7.2	-1.7330158092	0.2981809308	5.48	2.9723408811	84.0983727396	13.383986737	58.4263152055	2.4036656081	17.0205390919	3.4326928989	2.9448483806	16.7024363945	1.05738547	40.5	0	406.5811543208	25.4
19881130	0	4.4	80.7	0.9	4.8	0.75	0	4.8	0	4.8	1.3768426022	0.1598623834	6.01	3.0598353776	43.0644951078	8.3109546377	52.9848734849	0.0670829427	11.9398423949	0.0446398526	1.8919502966	16.7024363945	0.5428243925	0	0	0	29.075
19890501	0	15.3	32.5	2.6	0	0.71	0	118.9	4	118.9	-1.0695492309	1.2403255847	2.095	-59.447598271	91.1085365665	11.760661367	18.532	8.6557266742	11.5126598635	9.5828958949	12.3765362759	3.1196175375	0.9525918926	8	0	1122.6678187171	14.3
[truncated: 5,135 more rows]
