# Supplementary material for: Modelling the Meteorological Forest Fire Niche in Heterogeneous Pyrologic Conditions
Source: PLoS One. 2015 Feb 13;10(2):e0116875. doi: 10.1371/journal.pone.0116875 (PMC4332634; doi:10.1371/journal.pone.0116875)
Supplement: S1 Data — (ZIP) [file pone.0116875.s007.zip › data/readme.txt]

2014-10-20 Antonella De Angelis


The filenames are referred to the fire regimes used in the article:

w = winter regime from 1991 to 2012  [December to April]
sa = summer anthropogenic regime from 1991 to 2012  [May to November]
sn = summer natural regime from 1981 to 2012  [May to November]

The csv files contain the daily information about following variables (for more details see the article): 


Header           Description
--------------------------------------------------------------------------
Date             The date (year,month,day)
fire_days        The days with at least a fire ignition
T                The air Temperature Celsius degree
H                The air Humidity in percentage value
U                The wind velocity in m/s 
P                The precipitation in mm
CloudCover       The coverage of sky in ratio between 0 and 1
SnowCover        The coverage of snow expressed as snow presence or absence
WeekRain         The total rainfall over the last seven days 
DaysSinceRain    The days since the last rainfall 
LastRainSum      The sum of the last rainfall (consecutive days with rain)
Tdew             The dewpoint temperature 
VPD              The vapour pressure deficit value 
Angstroem        Angstroem index value 
Baumgartner      Baumgartner index
FFMC             Fine fuel moisture code
DMC              Duff moisture code
DC               Drought code
ISI              Initial spread index
BUI              Buildup index
FWI              Fire weather index
FFWI             FFWI index value
KBDIsi           KBDISI index value
FFDI             MacArthur5 index value
Munger           Munger index value
Orieuxdanger     Orieux Danger classes
Nesterov         Nesterov index value 
FMI              Sharples fuel moisture index
    
    
                (NA= not available data)


T, H, U and P and were gathered from the MeteoSwiss database. 
CloudCover and SnowCover were also gathered from the MeteoSwiss database but have been transformed.
All other variables and indices were calculated using the Fire Weather Indices Calculator software, developed in the frame of the ALPFFIRS project by WSL.
